# Supplementary material for: Transcriptomic investigation of the interaction between a biocontrol yeast, Papiliotrema terrestris strain PT22AV, and the postharvest fungal pathogen Penicillium expansum on apple
Source: Commun Biol. 2024 Mar 22;7:359. doi: 10.1038/s42003-024-06031-w (PMC10960036; doi:10.1038/s42003-024-06031-w)
Supplement: Supplementary file 4 — Supplementary Data 1-20 [file 42003_2024_6031_MOESM4_ESM.zip]

Archive with 40 entries (40 files):
- Supplementary Data 1.xlsx
- __MACOSX/._Supplementary Data 1.xlsx
- Supplementary Data 2.xlsx
- __MACOSX/._Supplementary Data 2.xlsx
- Supplementary Data 3.xlsx
- __MACOSX/._Supplementary Data 3.xlsx
- Supplementary Data 4.docx
- __MACOSX/._Supplementary Data 4.docx
- Supplementary Data 5.docx
- __MACOSX/._Supplementary Data 5.docx
- Supplementary Data 6.xlsx
- __MACOSX/._Supplementary Data 6.xlsx
- Supplementary Data 7.xlsx
- __MACOSX/._Supplementary Data 7.xlsx
- Supplementary Data 8.xlsx
- __MACOSX/._Supplementary Data 8.xlsx
- Supplementary Data 9.xlsx
- __MACOSX/._Supplementary Data 9.xlsx
- Supplementary Data 10.xlsx
- __MACOSX/._Supplementary Data 10.xlsx
- Supplementary Data 11.docx
- __MACOSX/._Supplementary Data 11.docx
- Supplementary Data 12.xlsx
- __MACOSX/._Supplementary Data 12.xlsx
- Supplementary Data 13.xlsx
- __MACOSX/._Supplementary Data 13.xlsx
- Supplementary Data 14.xlsx
- __MACOSX/._Supplementary Data 14.xlsx
- Supplementary Data 15.xlsx
- __MACOSX/._Supplementary Data 15.xlsx
- Supplementary Data 16.xlsx
- __MACOSX/._Supplementary Data 16.xlsx
- Supplementary Data 17.xlsx
- __MACOSX/._Supplementary Data 17.xlsx
- Supplementary Data 18.xlsx
- __MACOSX/._Supplementary Data 18.xlsx
- Supplementary Data 19.xlsx
- __MACOSX/._Supplementary Data 19.xlsx
- Supplementary Data 20.xlsx
- __MACOSX/._Supplementary Data 20.xlsx
