# Supplementary material for: Transcriptomic investigation of the interaction between a biocontrol yeast, Papiliotrema terrestris strain PT22AV, and the postharvest fungal pathogen Penicillium expansum on apple
Source: Commun Biol. 2024 Mar 22;7:359. doi: 10.1038/s42003-024-06031-w (PMC10960036; doi:10.1038/s42003-024-06031-w)
Supplement: Supplementary file 4 — Supplementary Data 1-20 [file 42003_2024_6031_MOESM4_ESM.zip › Supplementary Data 1.xlsx]

## Sheet: UP - P. terrestris
Gene	logFC	FDR	Description	SGD Gene name	SGD Annotation
g5076.t1	7.79376	9.16248e-46	Phosphate transporter	PHO89	Plasma membrane Na+/Pi cotransporter; active in early growth phase; similar to phosphate transporters of Neurospora crassa; transcription regulated by inorganic phosphate concentrations and Pho4p; mutations in related human transporter genes hPit1 and hPit2 are associated with hyperphosphatemia-induced calcification of vascular tissue and familial idiopathic basal ganglia calcification
g4427.t1	7.32915	3.17708e-08	Glycoside hydrolase	#N/A	#N/A
g1997.t1	6.90335	1.27489e-11	MFS general substrate transporter	SEO1	Putative permease; member of the allantoate transporter subfamily of the major facilitator superfamily; mutation confers resistance to ethionine sulfoxide
g379.t1	6.57175	2.46981e-09	Nicotinamide mononucleotide permease	TNA1	High affinity nicotinic acid plasma membrane permease; responsible for uptake of low levels of nicotinic acid; expression of the gene increases in the absence of extracellular nicotinic acid or para-aminobenzoate (PABA)
g3163.t1	6.5255	4.80997e-33	Glycerophosphoryl diester phosphodiesterase	PGC1	Phosphatidyl Glycerol phospholipase C; regulates the phosphatidylglycerol (PG) content via a phospholipase C-type degradation mechanism; contains glycerophosphodiester phosphodiesterase motifs
g6316.t1	5.97274	1.22178e-40	Transaldolase b	TAL1	Transaldolase, enzyme in the non-oxidative pentose phosphate pathway; converts sedoheptulose 7-phosphate and glyceraldehyde 3-phosphate to erythrose 4-phosphate and fructose 6-phosphate; TAL1 has a paralog, NQM1, that arose from the whole genome duplication
g8163.t1	5.66372	2.55581e-15	Taurine catabolism dioxygenase	JLP1	Fe(II)-dependent sulfonate/alpha-ketoglutarate dioxygenase; involved in sulfonate catabolism for use as a sulfur source; contains sequence that resembles a J domain (typified by the E. coli DnaJ protein); induced by sulphur starvation
g1017.t1	5.24299	1.22894e-28	Mitochondrial tricarboxylate/dicarboxylate carrier proteins	SFC1	Mitochondrial succinate-fumarate transporter; transports succinate into and fumarate out of the mitochondrion; required for ethanol and acetate utilization
g3018.t1	5.21103	1.47047e-08	#N/A	#N/A	#N/A
g6408.t1	5.1518	2.49681e-16	Superoxide-proteinrating NADPH oxidase heavy chain subunit A	FRE3	Ferric reductase; reduces siderophore-bound iron prior to uptake by transporters; expression induced by low iron levels
g7493.t1	4.98459	9.35692e-50	High-affinity glucose transporter	STL1	Glycerol proton symporter of the plasma membrane; subject to glucose-induced inactivation, strongly but transiently induced when cells are subjected to osmotic shock
g4110.t1	4.70625	1.84369e-27	#N/A	#N/A	#N/A
g4598.t1	4.69561	3.75011e-34	Dienelactone hydrolase	AIM2	Cytoplasmic protein involved in mitochondrial function or organization; null mutant displays reduced frequency of mitochondrial genome loss; potential Hsp82p interactor
g4211.t1	4.6883	1.80319e-06	Multicopper oxidase	FET3	Ferro-O2-oxidoreductase; multicopper oxidase that oxidizes ferrous (Fe2+) to ferric iron (Fe3+) for subsequent cellular uptake by transmembrane permease Ftr1p; required for high-affinity iron uptake and involved in mediating resistance to copper ion toxicity, belongs to class of integral membrane multicopper oxidases; protein abundance increases in response to DNA replication stress
g4787.t1	4.58436	1.12159e-05	Zinc transporter	#N/A	#N/A
g4520.t1	4.44616	4.57173e-62	#N/A	#N/A	#N/A
g6360.t1	4.39942	3.74431e-82	Proteasome regulatory subunit 12	#N/A	#N/A
g6245.t1	4.32131	1.2308e-07	MFS general substrate transporter	DAL5	Allantoate permease; ureidosuccinate permease; also transports dipeptides, though with lower affinity than for allantoate and ureidosuccinate; expression is constitutive but sensitive to nitrogen catabolite repression
g7672.t1	4.29501	4.19673e-14	#N/A	#N/A	#N/A
g8403.t1	4.10623	0.000203496	#N/A	#N/A	#N/A
g7036.t1	4.01874	0.000900341	#N/A	#N/A	#N/A
g7186.t1	3.81102	7.0718e-27	MFS general substrate transporter	DAL5	Allantoate permease; ureidosuccinate permease; also transports dipeptides, though with lower affinity than for allantoate and ureidosuccinate; expression is constitutive but sensitive to nitrogen catabolite repression
g5650.t1	3.79553	2.10021e-05	#N/A	#N/A	#N/A
g4540.t1	3.78878	2.1181e-06	MFS general substrate transporter	FEN2	Plasma membrane H+-pantothenate symporter; confers sensitivity to the antifungal agent fenpropimorph; relocalizes from vacuole to cytoplasm upon DNA replication stress
g6531.t1	3.74286	0.000197691	#N/A	#N/A	#N/A
g5346.t1	3.62146	8.2494e-25	#N/A	#N/A	#N/A
g4552.t1	3.61814	3.14639e-40	PhoD, Phosphodiesterase-alkaline phosphatase D	#N/A	#N/A
g4514.t1	3.6149	2.86685e-06	General alpha-glucoside permease	MAL11	High-affinity maltose transporter (alpha-glucoside transporter); inducible; encoded in the MAL1 complex locus; broad substrate specificity that includes maltotriose; required for isomaltose utilization
g5298.t1	3.56882	3.05519e-06	#N/A	#N/A	#N/A
g7685.t1	3.5668	8.71504e-20	#N/A	VBA5	Plasma membrane protein of the Major Facilitator Superfamily (MFS); involved in amino acid uptake and drug sensitivity; VBA5 has a paralog, VBA3, that arose from a segmental duplication
g2489.t1	3.54204	3.21398e-23	SH3 domain-containing protein	#N/A	#N/A
g573.t1	3.52921	7.21531e-30	#N/A	#N/A	#N/A
g2163.t1	3.52029	1.48925e-06	Uroporphyrinogen decarboxylase	#N/A	#N/A
g2967.t1	3.47395	9.65699e-10	E3 ubiquitin-protein ligase CCNP1IP1	NNF2	Protein that exhibits physical and genetic interactions with Rpb8p; Rpb8p is a subunit of RNA polymerases I, II, and III; computational analysis of large-scale protein-protein interaction data suggests a role in chromosome segregation
g1342.t1	3.44048	1.05778e-27	Alkyl hydroperoxide reductase subunit C/ Thiol specific antioxidant	PRX1	Mitochondrial peroxiredoxin with thioredoxin peroxidase activity; has a role in reduction of hydroperoxides; reactivation requires Trr2p and glutathione; induced during respiratory growth and oxidative stress; phosphorylated; protein abundance increases in response to DNA replication stress
g6378.t1	3.38026	3.67196e-07	General substrate transporter	ITR1	Myo-inositol transporter; member of the sugar transporter superfamily; expression is repressed by inositol and choline via Opi1p and derepressed via Ino2p and Ino4p; relative distribution to the vacuole increases upon DNA replication stress; ITR1 has a paralog, ITR2, that arose from the whole genome duplication
g7619.t1	3.3162	8.10564e-38	3-hydroxyisobutyrate dehydrogenase, mitochondrial	#N/A	#N/A
g88.t1	3.31449	2.72887e-17	MFS general substrate transporter	#N/A	#N/A
g7688.t1	3.21099	0.000348365	Sugar/inositol transporter	MPH3	Alpha-glucoside permease; transports maltose, maltotriose, alpha-methylglucoside, and turanose; identical to Mph2p; encoded in a subtelomeric position in a region likely to have undergone duplication
g2677.t1	3.1999	8.96281e-10	MFS general substrate transporter	YIL166C	Putative protein with similarity to allantoate permease; similar to the allantoate permease (Dal5p) subfamily of the major facilitator superfamily; mRNA expression is elevated by sulfur limitation; YIL166C is a non-essential gene
g6754.t1	3.18723	0.000224282	#N/A	#N/A	#N/A
g938.t1	3.18579	4.64029e-11	MFS general substrate transporter	MPH2	Alpha-glucoside permease; transports maltose, maltotriose, alpha-methylglucoside, and turanose; identical to Mph3p; encoded in a subtelomeric position in a region likely to have undergone duplication
g1807.t1	3.1725	3.33518e-05	#N/A	#N/A	#N/A
g4720.t1	3.09072	5.25957e-40	O-acetylhomoserine aminocarboxypropyltransferase	MET17	O-acetyl homoserine-O-acetyl serine sulfhydrylase; required for Methionine and cysteine biosynthesis
g4861.t1	3.0724	8.34342e-09	Alpha-N-arabinofuranosidase	#N/A	#N/A
g6850.t1	3.06122	4.49329e-13	Betaine-aldehyde dehydrogenase	#N/A	#N/A
g580.t1	3.05606	0.000572383	Leucine-tRNA ligase	#N/A	#N/A
g6561.t1	3.0394	9.46006e-20	High affinity sulfate permease	SUL1	High affinity sulfate permease of the SulP anion transporter family; sulfate uptake is mediated by specific sulfate transporters Sul1p and Sul2p, which control the concentration of endogenous activated sulfate intermediates
g6065.t1	3.01055	7.74475e-15	Oligoxyloglucan reducing end-specific cellobiohydrolase	#N/A	#N/A
g5813.t1	3.00779	0.0037998	#N/A	#N/A	#N/A
g6991.t1	2.99419	2.4081e-51	MFS general substrate transporter	#N/A	#N/A
g6046.t1	2.98992	9.41532e-10	#N/A	#N/A	#N/A
g7108.t1	2.9896	1.0879e-28	Transcription factor RfeD	#N/A	#N/A
g6520.t1	2.98497	2.57416e-27	#N/A	#N/A	#N/A
g7232.t1	2.96698	0.000183142	#N/A	#N/A	#N/A
g5328.t1	2.95458	4.43292e-37	#N/A	#N/A	#N/A
g987.t1	2.94552	7.89611e-22	Beta-glucosidase	#N/A	#N/A
g5591.t1	2.94112	5.73137e-07	General substrate transporter	GAL2	Galactose permease; required for utilization of galactose; also able to transport glucose
g4651.t1	2.93737	1.14407e-15	High-affinity glucose transporter	HXT2	High-affinity glucose transporter of the major facilitator superfamily; expression is induced by low levels of glucose and repressed by high levels of glucose
g2679.t1	2.90341	4.65291e-17	#N/A	#N/A	#N/A
g8391.t1	2.85991	6.69534e-14	#N/A	#N/A	#N/A
g1977.t1	2.83599	1.40675e-16	NAD-dependent aldehyde dehydrogenase	ALD5	Mitochondrial aldehyde dehydrogenase; involved in regulation or biosynthesis of electron transport chain components and acetate formation; activated by K+; utilizes NADP+ as the preferred coenzyme; constitutively expressed
g7510.t1	2.79972	3.80366e-42	#N/A	#N/A	#N/A
g1149.t1	2.79392	2.79251e-06	Alpha amylase catalytic region	IMA5	Alpha-glucosidase; specificity for isomaltose, maltose, and palatinose, but not alpha-methylglucoside; most distant member of the IMA isomaltase family, but with similar catalytic properties as Ima1p and Ima2p; not required for isomaltose utilization, but Ima5p overexpression allows the ima1 null mutant to grow on isomaltose; can cleave alpha-1,3 linkage of nigerose and turanose and alpha-1,5 lin…
g161.t1	2.78907	1.75986e-11	MFS general substrate transporter	MAL11	High-affinity maltose transporter (alpha-glucoside transporter); inducible; encoded in the MAL1 complex locus; broad substrate specificity that includes maltotriose; required for isomaltose utilization
g6315.t1	2.78471	1.20111e-10	Major myo-inositol transporter IolT	HXT3	Low affinity glucose transporter of the major facilitator superfamily; expression is induced in low or high glucose conditions; HXT3 has a paralog, HXT5, that arose from the whole genome duplication
g7881.t1	2.78393	0.000203672	Serine carboxypeptidase	KEX1	Cell death protease essential for hypochlorite-induced apoptosis; involved in the processing of killer toxin and alpha factor precursor; cleaves Lys and Arg residues from the C-terminus of peptides and proteins
g6330.t1	2.78248	0.0142314	Type II secretion system protein GspD	#N/A	#N/A
g1533.t1	2.77252	2.18736e-09	Substrate-specific transmembrane transporter	HXT2	High-affinity glucose transporter of the major facilitator superfamily; expression is induced by low levels of glucose and repressed by high levels of glucose
g5420.t1	2.76209	1.10546e-40	DNA mismatch repair protein MutS	MSH4	Protein involved in meiotic recombination; required for normal levels of crossing over, colocalizes with Zip2p to discrete foci on meiotic chromosomes, has homology to bacterial MutS protein
g5620.t1	2.73222	5.79931e-41	Methylcrotonoyl-CoA carboxylase subunit alpha	DUR1,2	Urea amidolyase; contains both urea carboxylase and allophanate hydrolase activities, degrades urea to CO2 and NH3; expression sensitive to nitrogen catabolite repression and induced by allophanate, an intermediate in allantoin degradation; protein abundance increases in response to DNA replication stress
g5309.t1	2.72932	4.86541e-06	#N/A	#N/A	#N/A
g6432.t1	2.7258	0.00409138	#N/A	#N/A	#N/A
g7591.t1	2.72364	3.48572e-23	Dihydrolipoamide acetyltransferase component of pyruvate dehydrogenase complex	KGD2	Dihydrolipoyl transsuccinylase; component of the mitochondrial alpha-ketoglutarate dehydrogenase complex, which catalyzes the oxidative decarboxylation of alpha-ketoglutarate to succinyl-CoA in the TCA cycle; phosphorylated
g2893.t1	2.70562	1.37788e-08	Carbonate dehydratase	#N/A	#N/A
g7629.t1	2.69156	7.92662e-13	#N/A	#N/A	#N/A
g311.t1	2.68897	8.8814e-36	Proprotein convertase subtilisin/kexin type 5	#N/A	#N/A
g6028.t1	2.68483	6.05173e-48	Cross-beta structure silk protein 1	#N/A	#N/A
g6998.t1	2.67748	1.91595e-11	Plasma membrane carnitine transporter	AGP2	Plasma membrane regulator of polyamine and carnitine transport; has similarity to transporters but lacks transport activity; may act as a sensor that transduces environmental signals; has a positive or negative regulatory effect on transcription of many transporter genes
g1128.t1	2.67414	0.000289148	MFS general substrate transporter	#N/A	#N/A
g7002.t1	2.66766	9.57859e-29	Peroxisomal long-chain acyl-CoA transporter	PXA1	Subunit of a heterodimeric peroxisomal ABC transport complex; required for import of long-chain fatty acids into peroxisomes; similarity to human adrenoleukodystrophy transporter ABCD1 and ABCD2 and ALD-related proteins; mutations in ABCD1 cause X-linked adrenoleukodystrophy (X-ALD), a peroxisomal disorder; complex also includes Pxa2p
g4593.t1	2.64702	3.11246e-18	2-oxoisovalerate dehydrogenase subunit alpha	PDA1	E1 alpha subunit of the pyruvate dehydrogenase (PDH) complex; catalyzes the direct oxidative decarboxylation of pyruvate to acetyl-CoA; phosphorylated; regulated by glucose; PDH complex is concentrated in spots within the mitochondrial matrix, often near the ERMES complex and near peroxisomes
g500.t1	2.62251	0.000102835	#N/A	#N/A	#N/A
g7240.t1	2.61451	1.82591e-22	High-affinity nicotinic acid transporter	DAL5	Allantoate permease; ureidosuccinate permease; also transports dipeptides, though with lower affinity than for allantoate and ureidosuccinate; expression is constitutive but sensitive to nitrogen catabolite repression
g3441.t1	2.59798	6.53013e-37	2-oxoisovalerate dehydrogenase subunit beta, mitochondrial	PDB1	E1 beta subunit of the pyruvate dehydrogenase (PDH) complex; PDH is an evolutionarily conserved multi-protein complex found in mitochondria
g1900.t1	2.57576	7.23802e-17	Potassium sodium efflux p-type fungal-type	ENA5	Protein with similarity to P-type ATPase sodium pumps; member of the Na+ efflux ATPase family
g1991.t1	2.57552	1.18732e-22	Nicotinamide mononucleotide permease	TNA1	High affinity nicotinic acid plasma membrane permease; responsible for uptake of low levels of nicotinic acid; expression of the gene increases in the absence of extracellular nicotinic acid or para-aminobenzoate (PABA)
g7958.t1	2.55899	2.30026e-15	#N/A	#N/A	#N/A
g5902.t1	2.55289	3.15401e-19	Zinc-containing alcohol dehydrogenase	ADH3	Mitochondrial alcohol dehydrogenase isozyme III; involved in the shuttling of mitochondrial NADH to the cytosol under anaerobic conditions and ethanol production
g5212.t1	2.5319	0.000175697	Papain inhibitor	#N/A	#N/A
g2167.t1	2.51653	0.000342036	#N/A	#N/A	#N/A
g1723.t1	2.51471	3.94266e-26	MFS general substrate transporter	DAL5	Allantoate permease; ureidosuccinate permease; also transports dipeptides, though with lower affinity than for allantoate and ureidosuccinate; expression is constitutive but sensitive to nitrogen catabolite repression
g1853.t1	2.47232	7.19371e-25	Ribonuclease E inhibitor RraA/Dimethylmenaquinone methyltransferase	YER010C	Bifunctional HMG aldolase/oxaloacetate decarboxylase; requires divalent metal ions for activity; competitively inhibited by oxalate; forms a ring-shaped homotrimer; similar to members of the prokaryotic RraA family of class II (divalent metal ion dependent) pyruvate aldolases from the meta cleavage pathways of protocatechuate and gallate
g2510.t1	2.45129	1.40211e-26	Abc transporter	#N/A	#N/A
g4857.t1	2.41449	9.19128e-28	Adenine nucleotide transporter	ANT1	Peroxisomal adenine nucleotide transporter; involved in beta-oxidation of medium-chain fatty acid; required for peroxisome proliferation
g276.t1	2.40698	5.70065e-20	#N/A	#N/A	#N/A
g337.t1	2.38915	2.30085e-30	Immunoreactive mannoprotein MP88	#N/A	#N/A
g7686.t1	2.38049	0.000659662	Fumarylacetoacetate hydrolase	FMP41	Putative protein of unknown function; GFP-fusion protein is induced in response to the DNA-damaging agent MMS; the authentic, non-tagged protein is detected in highly purified mitochondria in high-throughput studies
g5819.t1	2.34424	6.87276e-30	Beta-glucan synthesis-associated	KRE6	Type II integral membrane protein; required for beta-1,6 glucan biosynthesis; putative beta-glucan synthase; localizes to ER, plasma membrane, sites of polarized growth and secretory vesicles; functionally redundant with Skn1p; KRE6 has a paralog, SKN1, that arose from the whole genome duplication
g1267.t1	2.34359	1.47867e-20	Trascription factor NusA alpha-helical	RNY1	Vacuolar RNase of the T(2) family; relocalizes to the cytosol where it cleaves tRNAs upon oxidative or stationary phase stress; promotes apoptosis under stress conditions and this function is independent of its catalytic activity
g4136.t1	2.33572	7.73522e-29	#N/A	#N/A	#N/A
g875.t1	2.335	2.36683e-20	Peroxisomal long-chain acyl-CoA transporter	PXA1	Subunit of a heterodimeric peroxisomal ABC transport complex; required for import of long-chain fatty acids into peroxisomes; similarity to human adrenoleukodystrophy transporter ABCD1 and ABCD2 and ALD-related proteins; mutations in ABCD1 cause X-linked adrenoleukodystrophy (X-ALD), a peroxisomal disorder; complex also includes Pxa2p
g4441.t1	2.33367	1.716e-12	#N/A	#N/A	#N/A
g8293.t1	2.28718	1.59463e-22	Ribonuclease E	#N/A	#N/A
g5451.t1	2.28486	2.15634e-13	MFS general substrate transporter	MAL11	High-affinity maltose transporter (alpha-glucoside transporter); inducible; encoded in the MAL1 complex locus; broad substrate specificity that includes maltotriose; required for isomaltose utilization
g7318.t1	2.27545	3.73884e-11	Glycogen debranching enzyme	#N/A	#N/A
g3204.t1	2.2632	3.40043e-06	Predicted flavoprotein CzcO associated with the cation diffusion facilitator CzcD	FMO1	Flavin-containing monooxygenase; localized to the cytoplasmic face of the ER membrane; catalyzes oxidation of biological thiols to maintain the ER redox buffer ratio for correct folding of disulfide-bonded proteins
g4508.t1	2.25264	1.21083e-17	#N/A	#N/A	#N/A
g3248.t1	2.23101	9.65699e-10	Glycoside hydrolase	#N/A	#N/A
g3957.t1	2.21338	3.31807e-09	#N/A	#N/A	#N/A
g2170.t1	2.20833	1.59955e-25	Substrate-specific transmembrane transporter	MAL31	Maltose permease; high-affinity maltose transporter (alpha-glucoside transporter); encoded in the MAL3 complex locus; member of the 12 transmembrane domain superfamily of sugar transporters; functional in genomic reference strain S288C
g2433.t1	2.208	1.52483e-10	Oligoxyloglucan reducing end-specific cellobiohydrolase	#N/A	#N/A
g2384.t1	2.19355	0.000238652	MFS general substrate transporter	FEN2	Plasma membrane H+-pantothenate symporter; confers sensitivity to the antifungal agent fenpropimorph; relocalizes from vacuole to cytoplasm upon DNA replication stress
g324.t1	2.16901	4.95148e-12	#N/A	#N/A	#N/A
g6064.t1	2.16336	2.07342e-11	General substrate transporter	MAL31	Maltose permease; high-affinity maltose transporter (alpha-glucoside transporter); encoded in the MAL3 complex locus; member of the 12 transmembrane domain superfamily of sugar transporters; functional in genomic reference strain S288C
g6037.t1	2.16047	9.84306e-09	Sulfate adenylyltransferase	MET3	ATP sulfurylase; catalyzes the primary step of intracellular sulfate activation, essential for assimilatory reduction of sulfate to sulfide, involved in methionine metabolism
g6544.t1	2.15019	1.81925e-10	#N/A	#N/A	#N/A
g6529.t1	2.13547	4.12331e-05	Alpha amylase catalytic region	MAL12	Maltase (alpha-D-glucosidase); inducible protein involved in maltose catabolism; encoded in the MAL1 complex locus; hydrolyzes the disaccharides maltose, turanose, maltotriose, and sucrose
g7060.t1	2.13224	3.51942e-12	Trehalase	NTH1	Neutral trehalase, degrades trehalose; required for thermotolerance and may mediate resistance to other cellular stresses; may be phosphorylated by Cdc28p; inhibited by Dcs1p; NTH1 has a paralog, NTH2, that arose from the whole genome duplication
g5546.t1	2.1242	1.1288e-22	#N/A	#N/A	#N/A
g4356.t1	2.11044	1.41426e-07	Hydantoinase b oxoprolinase	OXP1	5-oxoprolinase; enzyme is ATP-dependent and functions as a dimer; similar to mouse Oplah gene; green fluorescent protein (GFP)-fusion protein localizes to the cytoplasm; protein abundance increases in response to DNA replication stress
g7900.t1	2.10981	0.019433	Cleavage and polyadenylation specificity factor subunit	#N/A	#N/A
g3835.t1	2.10168	0.000923689	Pyruvate/Phosphoenolpyruvate kinase-like domain-containing protein	#N/A	#N/A
g685.t1	2.10034	6.41794e-11	High-affinity glucose transporter	STL1	Glycerol proton symporter of the plasma membrane; subject to glucose-induced inactivation, strongly but transiently induced when cells are subjected to osmotic shock
g1632.t1	2.08198	1.10389e-13	High-affinity nicotinic acid transporter	DAL5	Allantoate permease; ureidosuccinate permease; also transports dipeptides, though with lower affinity than for allantoate and ureidosuccinate; expression is constitutive but sensitive to nitrogen catabolite repression
g8352.t1	2.07986	0.0070605	Bestrophin, RFP-TM, chloride channel-domain-containing protein (Fragment)	#N/A	#N/A
g1120.t1	2.0782	1.17976e-08	Bacterial transferase hexapeptide	#N/A	#N/A
g3618.t1	2.07374	2.55158e-06	#N/A	#N/A	#N/A
g7755.t1	2.03694	2.44199e-27	Medium-chain specific acyl-CoA dehydrogenase	#N/A	#N/A
g830.t1	2.03207	1.80964e-11	Endo alpha-1,4 polygalactosaminidase precusor	#N/A	#N/A
g7814.t1	2.02654	0.000428991	CVNH domain protein	YEL023C	Putative protein of unknown function; expression is increased greatly during sporulation; YEL023C is not an essential gene
g5864.t1	2.01985	4.42472e-05	MFS general substrate transporter	TPO1	Polyamine transporter of the major facilitator superfamily; member of the 12-spanner drug:H(+) antiporter DHA1 family; recognizes spermine, putrescine, and spermidine; catalyzes uptake of polyamines at alkaline pH and excretion at acidic pH; during oxidative stress exports spermine, spermidine from the cell, which controls timing of expression of stress-responsive genes; phosphorylation enhances …
g6728.t1	2.01818	3.1558e-14	#N/A	#N/A	#N/A
g8455.t1	2.01703	8.63593e-15	Calcofluor white hypersensitive	CWH43	Putative sensor/transporter protein involved in cell wall biogenesis; contains 14-16 transmembrane segments and several putative glycosylation and phosphorylation sites; null mutation is synthetically lethal with pkc1 deletion
g6569.t1	2.0036	0.00319733	#N/A	HTA1	Histone H2A; core histone protein required for chromatin assembly and chromosome function; one of two nearly identical subtypes (see also HTA2); DNA damage-dependent phosphorylation by Mec1p facilitates DNA repair; acetylated by Nat4p; N-terminally propionylated in vivo

## Sheet: UP - common group
Gene	logFC P. terrestris + P. expansum	logFC P. terrestris	FDR	Description	SGD Gene name	SGD Annotation
g3033.t1	12.2194	10.3132	6.15108e-09	#N/A	#N/A	#N/A
g4389.t1	11.4773	14.1591	5.06859e-112	#N/A	#N/A	#N/A
g5541.t1	11.2653	8.7464	6.00774e-126	Oligopeptide transporter	OPT1	Proton-coupled oligopeptide transporter of the plasma membrane; also transports glutathione and phytochelatin; member of the OPT family
g1105.t1	10.6961	10.5862	2.71548e-20	General amino acid permease	PUT4	Proline permease; required for high-affinity transport of proline; also transports the toxic proline analog azetidine-2-carboxylate (AzC); PUT4 transcription is repressed in ammonia-grown cells
g3330.t1	10.3834	7.50158	2.75091e-18	Nucleoside-diphosphate-sugar epimerase	YGL039W	Oxidoreductase shown to reduce carbonyl compounds to chiral alcohols
g7506.t1	10.3703	8.01434	1.61777e-149	Argininosuccinate lyase	ARG4	Argininosuccinate lyase; catalyzes the final step in the arginine biosynthesis pathway
g6692.t1	9.69472	7.56719	3.55753e-07	Acetoacetyl-CoA reductase	YMR226C	NADP(+)-dependent serine dehydrogenase and carbonyl reductase; acts on serine, L-allo-threonine, and other 3-hydroxy acids; green fluorescent protein fusion protein localizes to the cytoplasm and nucleus; may interact with ribosomes, based on co-purification experiments
g4159.t1	9.60946	9.08521	7.80254e-60	MFS general substrate transporter	THI73	Putative plasma membrane permease; proposed to be involved in carboxylic acid uptake and repressed by thiamine; substrate of Dbf2p/Mob1p kinase; transcription is altered if mitochondrial dysfunction occurs
g6691.t1	9.5349	7.36687	1.34403e-07	Short-chain dehydrogenase/reductase like protein yusS	#N/A	#N/A
g7507.t1	9.4164	6.66092	1.35377e-74	General alpha-glucoside permease	MAL31	Maltose permease; high-affinity maltose transporter (alpha-glucoside transporter); encoded in the MAL3 complex locus; member of the 12 transmembrane domain superfamily of sugar transporters; functional in genomic reference strain S288C
g5806.t1	9.06029	5.48972	2.38576e-12	Light dependent protochlorophyllide oxido-reductase	AYR1	Bifunctional triacylglycerol lipase and 1-acyl DHAP reductase; NADPH-dependent 1-acyl dihydroxyacetone phosphate reductase involved in phosphatidic acid biosynthesis; lipid droplet triacylglycerol lipase involved in the mobilization of non-polar lipids; found in lipid particles, the endoplasmic reticulum and the mitochondrial outer membrane; required for spore germination; role in cell wall biosy…
g5542.t1	8.84	7.2069	8.54031e-37	#N/A	#N/A	#N/A
g5540.t1	8.7673	6.60629	2.82796e-112	Phosphoribosylaminoimidazolecarboxamide formyltransferase/IMP cyclohydrolase	#N/A	#N/A
g1251.t1	8.6586	7.01803	1.05962e-20	Nucleobase transmembrane transporter	FUI1	High affinity uridine permease, localizes to the plasma membrane; also mediates low but significant transport of the cytotoxic nucleoside analog 5-fluorouridine; not involved in uracil transport; relative distribution to the vacuole increases upon DNA replication stress
g4160.t1	8.54725	9.6713	3.28047e-22	MFS general substrate transporter	HOL1	Putative transporter in the major facilitator superfamily; member of the 12-spanner drug:H(+) antiporter DHA1 family; mutations in membrane-spanning domains permit cation and histidinol uptake
g7495.t1	8.29873	9.19309	4.63429e-41	Formate nitrite transporter	YHL008C	Putative protein of unknown function; may be involved in the uptake of chloride ions; does not appear to be involved in monocarboxylic acid transport; green fluorescent protein (GFP)-fusion protein localizes to the vacuole
g4953.t1	8.27769	9.05722	5.1117e-19	#N/A	#N/A	#N/A
g2982.t1	8.00356	8.51238	1.9319e-20	#N/A	#N/A	#N/A
g3623.t1	7.79449	7.93286	2.72363e-52	#N/A	#N/A	#N/A
g4444.t1	7.76809	8.78503	1.53513e-88	D-isomer specific 2-hydroxyacid dehydrogenase	GOR1	Glyoxylate reductase; null mutation results in increased biomass after diauxic shift; the authentic, non-tagged protein is detected in highly purified mitochondria in high-throughput studies; protein abundance increases in response to DNA replication stress
g7073.t1	7.73495	6.02772	8.4296e-12	Glutathione-dependent formaldehyde-activating gfa protein	#N/A	#N/A
g5118.t1	7.70708	7.59981	5.972e-20	MFS general substrate transporter	#N/A	#N/A
g3472.t1	7.68383	7.39211	1.19483e-51	#N/A	#N/A	#N/A
g6050.t1	7.61954	6.89719	1.19711e-17	#N/A	#N/A	#N/A
g3727.t1	7.60927	7.11568	5.12588e-36	WW domain-containing oxido	ENV9	Protein proposed to be involved in vacuolar functions; mutant shows defect in CPY processing and defects in vacuolar morphology; has similarity to oxidoreductases, found in lipid particles; required for replication of Brome mosaic virus in S. cerevisiae, a model system for studying replication of positive-strand RNA viruses in their natural hosts
g6644.t1	7.59124	6.55088	1.13695e-42	UDP-glucose--hexose-1-phosphate uridylyltransferase	GAL7	Galactose-1-phosphate uridyl transferase; synthesizes glucose-1-phosphate and UDP-galactose from UDP-D-glucose and alpha-D-galactose-1-phosphate in the second step of galactose catabolism
g2444.t1	7.51712	5.40282	1.99547e-19	Flavin containing amine oxidoreductase	#N/A	#N/A
g1770.t1	7.32974	6.58992	3.44015e-92	Integral membrane peptide transporter	PTR2	Integral membrane peptide transporter; mediates transport of di- and tri-peptides; conserved protein that contains 12 transmembrane domains; PTR2 expression is regulated by the N-end rule pathway via repression by Cup9p
g3020.t1	7.25567	10.5062	7.64503e-23	#N/A	#N/A	#N/A
g2090.t1	7.10085	5.29935	1.58712e-14	MFS general substrate transporter	AMF1	Low affinity NH4+ transporter; member of the DHA2 family of drug:H+ anti porters; putative paralog of ATR1; but not required for boron tolerance; non-essential gene
g5935.t1	7.09625	7.91998	1.04613e-36	Glutamyl-trna amidotransferase subunit a	AMD2	Putative amidase
g7494.t1	6.99705	7.63927	7.822e-44	Nitrite reductase NiiA	#N/A	#N/A
g6435.t1	6.96043	5.04292	5.17848e-13	Twin-arginine translocation pathway signal	YNR064C	Epoxide hydrolase; member of the alpha/beta hydrolase fold family; may have a role in detoxification of epoxides
g840.t1	6.90196	3.97934	5.18094e-07	MFS general substrate transporter	AMF1	Low affinity NH4+ transporter; member of the DHA2 family of drug:H+ anti porters; putative paralog of ATR1; but not required for boron tolerance; non-essential gene
g5936.t1	6.81898	7.59431	7.31713e-34	Kinesin-domain-containing	DUR3	Plasma membrane transporter for both urea and polyamines; expression is highly sensitive to nitrogen catabolite repression and induced by allophanate, the last intermediate of the allantoin degradative pathway
g4538.t1	6.76733	8.15215	5.02593e-89	Amino acid transmembrane transporter	GAP1	General amino acid permease; Gap1p senses the presence of amino acid substrates to regulate localization to the plasma membrane when needed; essential for invasive growth
g4212.t1	6.7259	6.98156	3.57929e-05	Putative zinc-binding oxidoreductase ToxD	YCR102C	Putative protein of unknown function; involved in copper metabolism; similar to C. carbonum toxD gene; member of the quinone oxidoreductase family
g5563.t1	6.66513	7.56056	8.29941e-46	Ammonium transporter	MEP2	Ammonium permease involved in regulation of pseudohyphal growth; belongs to a ubiquitous family of cytoplasmic membrane proteins that transport only ammonium (NH4+); expression is under the nitrogen catabolite repression regulation
g1937.t1	6.49607	6.1565	5.0731e-10	MARVEL domain containing 3	#N/A	#N/A
g1952.t1	6.4817	8.45717	5.87366e-70	Glycoside hydrolase	EXG1	Major exo-1,3-beta-glucanase of the cell wall; involved in cell wall beta-glucan assembly; exists as three differentially glycosylated isoenzymes; EXG1 has a paralog, SPR1, that arose from the whole genome duplication
g3542.t1	6.46827	4.32395	1.53814e-08	Glutathione-dependent formaldehyde-activating enzyme/centromere protein V	#N/A	#N/A
g2612.t1	6.40148	5.59704	6.8883e-22	#N/A	#N/A	#N/A
g1926.t1	6.38078	4.90882	4.34018e-52	Putative carboxypeptidase s	#N/A	#N/A
g3063.t1	6.37717	7.09885	0.000263996	#N/A	#N/A	#N/A
g1250.t1	6.27782	4.31781	8.96497e-12	Methyltransferase	#N/A	#N/A
g1043.t1	6.23715	2.99732	6.75547e-19	Intradiol ring-cleavage dioxygenase	#N/A	#N/A
g1860.t1	6.20873	4.63443	3.82937e-13	MFS general substrate transporter	FLR1	Plasma membrane transporter of the major facilitator superfamily; member of the 12-spanner drug:H(+) antiporter DHA1 family; involved in efflux of fluconazole, diazaborine, benomyl, methotrexate, and other drugs; expression induced in cells treated with the mycotoxin patulin; relocalizes from nucleus to plasma membrane upon DNA replication stress
g7238.t1	6.15681	6.72389	4.1027e-26	#N/A	HNM1	Plasma membrane transporter for choline, ethanolamine, and carnitine; involved in the uptake of nitrogen mustard and the uptake of glycine betaine during hypersaline stress; co-regulated with phospholipid biosynthetic genes and negatively regulated by choline and myo-inositol
g3333.t1	6.15364	6.01829	1.46686e-21	#N/A	#N/A	#N/A
g3941.t1	6.14966	6.81286	1.97738e-104	Short chain dehydrogenase reductase family	YEL023C	Putative protein of unknown function; expression is increased greatly during sporulation; YEL023C is not an essential gene
g5317.t1	6.13516	5.22995	1.2164e-31	Galactokinase	GAL1	Galactokinase; phosphorylates alpha-D-galactose to alpha-D-galactose-1-phosphate in the first step of galactose catabolism; expression regulated by Gal4p; GAL1 has a paralog, GAL3, that arose from the whole genome duplication
g1857.t1	6.13467	5.44013	3.39648e-08	#N/A	#N/A	#N/A
g5890.t1	6.10176	6.33225	1.18744e-45	Amino acid transmembrane transporter	AGP2	Plasma membrane regulator of polyamine and carnitine transport; has similarity to transporters but lacks transport activity; may act as a sensor that transduces environmental signals; has a positive or negative regulatory effect on transcription of many transporter genes
g4031.t1	6.09345	5.23702	0.000309168	Polysaccharide deacetylase	#N/A	#N/A
g1673.t1	6.08189	4.86649	9.12238e-08	Nadp-binding rossmann-fold containing	YKL071W	Putative protein of unknown function; expression induced in cells treated with the mycotoxin patulin, and also the quinone methide triterpene celastrol; green fluorescent protein (GFP)-fusion protein localizes to the cytoplasm
g1180.t1	6.06871	5.25475	3.10678e-19	Amino acid transmembrane transporter	DIP5	Dicarboxylic amino acid permease; mediates high-affinity and high-capacity transport of L-glutamate and L-aspartate; also a transporter for Gln, Asn, Ser, Ala, and Gly; relocalizes from plasma membrane to vacuole upon DNA replication stress
g2435.t1	6.04786	5.95228	8.00015e-12	D-specific alpha-keto acid dehydrogenase	GOR1	Glyoxylate reductase; null mutation results in increased biomass after diauxic shift; the authentic, non-tagged protein is detected in highly purified mitochondria in high-throughput studies; protein abundance increases in response to DNA replication stress
g5468.t1	5.89924	4.84883	3.82716e-31	OPT oligopeptide transporter	OPT2	Oligopeptide transporter; localized to peroxisomes and affects glutathione redox homeostasis; also localizes to the plasma membrane (PM) and to the late Golgi, and has a role in maintenance of lipid asymmetry between the inner and outer leaflets of the PM; member of the OPT family, with potential orthologs in S. pombe and C. albicans; also plays a role in formation of mature vacuoles and in polar…
g3316.t1	5.80976	10.431	1.93942e-07	General substrate transporter	HXT2	High-affinity glucose transporter of the major facilitator superfamily; expression is induced by low levels of glucose and repressed by high levels of glucose
g6237.t1	5.80036	6.18856	3.36198e-07	Aliphatic nitrilase	NIT1	Nitrilase; member of the nitrilase branch of the nitrilase superfamily; in closely related species and other S. cerevisiae strain backgrounds YIL164C and adjacent ORF, YIL165C, likely constitute a single ORF encoding a nitrilase gene
g1700.t1	5.74631	7.48671	2.76607e-26	General alpha-glucoside permease	MAL11	High-affinity maltose transporter (alpha-glucoside transporter); inducible; encoded in the MAL1 complex locus; broad substrate specificity that includes maltotriose; required for isomaltose utilization
g137.t1	5.72734	6.15258	1.25202e-16	Isocitrate lyase	ICL1	Isocitrate lyase; catalyzes the formation of succinate and glyoxylate from isocitrate, a key reaction of the glyoxylate cycle; expression of ICL1 is induced by growth on ethanol and repressed by growth on glucose
g1870.t1	5.7268	6.65922	2.28925e-14	Calcium/calmodulin-dependent protein kinase type II subunit delta	KIN3	Nonessential serine/threonine protein kinase; possible role in DNA damage response; influences tolerance to high levels of ethanol
g5956.t1	5.71684	5.69554	9.09753e-16	#N/A	#N/A	#N/A
g621.t1	5.63954	6.75541	1.19854e-06	#N/A	#N/A	#N/A
g1990.t1	5.60275	6.46648	1.34655e-07	Amino acid transporter LysP	PUT4	Proline permease; required for high-affinity transport of proline; also transports the toxic proline analog azetidine-2-carboxylate (AzC); PUT4 transcription is repressed in ammonia-grown cells
g6770.t1	5.59573	5.28223	1.61265e-98	Protein MON2 homolog [Drosophila pseudoobscura pseudoobscura]	#N/A	#N/A
g7322.t1	5.58085	4.6505	2.20599e-31	#N/A	#N/A	#N/A
g5243.t1	5.58008	6.72259	1.7799e-08	High-affinity glucose transporter	SNF3	Plasma membrane low glucose sensor, regulates glucose transport; contains 12 predicted transmembrane segments and a long C-terminal tail required for induction of hexose transporters; also senses fructose and mannose; SNF3 has a paralog, RGT2, that arose from the whole genome duplication
g7895.t1	5.57312	6.69477	1.16153e-11	Cytosine-purine permease	DAL4	Allantoin permease; expression sensitive to nitrogen catabolite repression and induced by allophanate, an intermediate in allantoin degradation
g6868.t1	5.49795	4.88232	2.58728e-51	#N/A	#N/A	#N/A
g1078.t1	5.49477	4.52802	1.95573e-19	MFS general substrate transporter	DAL5	Allantoate permease; ureidosuccinate permease; also transports dipeptides, though with lower affinity than for allantoate and ureidosuccinate; expression is constitutive but sensitive to nitrogen catabolite repression
g6407.t1	5.48878	5.09575	1.61677e-07	Mitochondrial 3-hydroxyacyl-CoA-dehydrogenase	FOX2	3-hydroxyacyl-CoA dehydrogenase and enoyl-CoA hydratase; multifunctional enzyme of the peroxisomal fatty acid beta-oxidation pathway
g3193.t1	5.48612	5.07518	1.38214e-80	#N/A	#N/A	#N/A
g2105.t1	5.47079	7.23188	3.16863e-06	MFS general substrate transporter	THI73	Putative plasma membrane permease; proposed to be involved in carboxylic acid uptake and repressed by thiamine; substrate of Dbf2p/Mob1p kinase; transcription is altered if mitochondrial dysfunction occurs
g4715.t1	5.43777	3.31059	2.96877e-07	Oxidoreductase	YLL056C	Putative protein of unknown function; transcription is activated by paralogous transcription factors Yrm1p and Yrr1p and genes involved in pleiotropic drug resistance (PDR); expression is induced in cells treated with the mycotoxin patulin
g5249.t1	5.39356	6.8293	0.000104792	General substrate transporter	MAL11	High-affinity maltose transporter (alpha-glucoside transporter); inducible; encoded in the MAL1 complex locus; broad substrate specificity that includes maltotriose; required for isomaltose utilization
g5400.t1	5.37463	6.7468	7.42692e-06	Serine hydrolase FSH	FSH2	Putative serine hydrolase that localizes to the cytoplasm; sequence is similar to S. cerevisiae Fsh1p and Fsh3p and the human candidate tumor suppressor OVCA2
g1699.t1	5.35068	8.13079	1.22931e-13	Endoglucanase	#N/A	#N/A
g7070.t1	5.31122	5.36711	5.34803e-12	#N/A	#N/A	#N/A
g730.t1	5.29471	4.33737	4.16219e-25	#N/A	#N/A	#N/A
g2957.t1	5.29252	5.02538	1.84572e-53	#N/A	#N/A	#N/A
g7722.t1	5.27962	11.2342	5.05792e-05	#N/A	#N/A	#N/A
g5796.t1	5.23025	5.09881	6.07382e-32	Glutamyl-tRNA amidotransferase	#N/A	#N/A
g1458.t1	5.2187	5.72922	5.08882e-27	#N/A	#N/A	#N/A
g3961.t1	5.20294	4.7786	5.77656e-10	#N/A	#N/A	#N/A
g6201.t1	5.20146	6.9645	9.80184e-17	2-oxoglutarate-dependent ethylene/succinate-forming enzyme	#N/A	#N/A
g2664.t1	5.14827	8.11953	0.000109046	MFS general substrate transporter	ITR2	Myo-inositol transporter; member of the sugar transporter superfamily; expressed constitutively; ITR2 has a paralog, ITR1, that arose from the whole genome duplication
g6869.t1	5.12177	4.43469	1.28764e-47	#N/A	#N/A	#N/A
g729.t1	5.11647	4.81641	9.11114e-68	#N/A	#N/A	#N/A
g5672.t1	5.11487	6.39162	4.02944e-71	Chromate transmembrane transporter	#N/A	#N/A
g2284.t1	5.09593	5.11492	2.06974e-60	Inner membrane transport protein yeiJ	#N/A	#N/A
g7508.t1	5.0543	3.3298	9.617e-11	Alcohol dehydrogenase	YLR460C	Member of the quinone oxidoreductase family; up-regulated in response to the fungicide mancozeb; possibly up-regulated by iodine
g8082.t1	5.05296	3.71496	7.51439e-11	MFS general substrate transporter	FLR1	Plasma membrane transporter of the major facilitator superfamily; member of the 12-spanner drug:H(+) antiporter DHA1 family; involved in efflux of fluconazole, diazaborine, benomyl, methotrexate, and other drugs; expression induced in cells treated with the mycotoxin patulin; relocalizes from nucleus to plasma membrane upon DNA replication stress
g5568.t1	5.03932	8.55754	7.56366e-05	Glycoside hydrolase family 79 protein	#N/A	#N/A
g1375.t1	5.01068	5.02131	7.43001e-64	#N/A	#N/A	#N/A
g4087.t1	4.99643	3.69144	2.8499e-06	#N/A	#N/A	#N/A
g719.t1	4.99106	6.37804	1.58699e-47	#N/A	#N/A	#N/A
g6694.t1	4.98598	5.30173	3.02649e-10	Alpha-galactosidase C	#N/A	#N/A
g5688.t1	4.98586	5.58846	1.10484e-15	MFS general substrate transporter	DAL5	Allantoate permease; ureidosuccinate permease; also transports dipeptides, though with lower affinity than for allantoate and ureidosuccinate; expression is constitutive but sensitive to nitrogen catabolite repression
g7288.t1	4.96645	6.07137	1.38379e-63	#N/A	#N/A	#N/A
g7491.t1	4.93114	4.66193	4.38392e-52	FAD dependent oxidoreductase	#N/A	#N/A
g2051.t1	4.92973	11.6038	1.06507e-08	Sodium/bile acid cotransporter 7-B/bile acid cotransporter 7-B	YMR034C	Putative transporter; member of the SLC10 carrier family; identified in a transposon mutagenesis screen as a gene involved in azole resistance; YMR034C is not an essential gene
g4802.t1	4.92958	4.63383	5.59715e-57	#N/A	#N/A	#N/A
g5745.t1	4.92209	4.80327	4.26755e-53	MFS general substrate transporter	TPO3	Polyamine transporter of the major facilitator superfamily; member of the 12-spanner drug:H(+) antiporter DHA1 family; specific for spermine; localizes to the plasma membrane; TPO3 has a paralog, TPO2, that arose from the whole genome duplication
g5756.t1	4.91253	3.42006	1.09094e-13	NADP-dependent alcohol dehydrogenase C	ADH7	NADPH-dependent medium chain alcohol dehydrogenase; has broad substrate specificity; member of the cinnamyl family of alcohol dehydrogenases; may be involved in fusel alcohol synthesis or in aldehyde tolerance
g7415.t1	4.89702	3.78944	9.82051e-82	Zn-dependent exopeptidase	CPS1	Vacuolar carboxypeptidase S; expression is induced under low-nitrogen conditions
g1318.t1	4.88107	3.13947	4.56848e-46	RlpA-like double-psi beta-barrel-protein domain-containing protein-containing protein	#N/A	#N/A
g3186.t1	4.83499	4.58414	4.08886e-11	MFS general substrate transporter	#N/A	#N/A
g798.t1	4.82756	3.82678	1.02159e-21	Murein transglycosylase	#N/A	#N/A
g3611.t1	4.81958	4.38522	1.74604e-42	Myo-inositol oxygenase	#N/A	#N/A
g6404.t1	4.70537	4.19469	3.39395e-13	Glutamine synthetase guanido kinase	#N/A	#N/A
g3527.t1	4.67655	5.59477	4.5125e-40	#N/A	#N/A	#N/A
g1175.t1	4.66332	4.00298	1.07304e-21	Acidic repeat-containing protein (Fragment)	#N/A	#N/A
g6294.t1	4.6538	8.7412	4.96165e-08	Carbonic anhydrase	#N/A	#N/A
g6697.t1	4.63761	3.57632	6.44616e-08	#N/A	#N/A	#N/A
g258.t1	4.60194	5.47187	2.04199e-39	D-isomer specific 2-hydroxyacid dehydrogenase NAD-binding	SER3	3-phosphoglycerate dehydrogenase; catalyzes the first step in serine and glycine biosynthesis; SER3 has a paralog, SER33, that arose from the whole genome duplication
g2744.t1	4.58597	6.04475	0.000662017	N-methyl-L-tryptophan oxidase	#N/A	#N/A
g1107.t1	4.5576	5.49896	8.04271e-07	Succinate-semialdehyde dehydrogenase / glutarate-semialdehyde dehydrogenase	UGA2	Succinate semialdehyde dehydrogenase; involved in the utilization of gamma-aminobutyrate (GABA) as a nitrogen source; part of the 4-aminobutyrate and glutamate degradation pathways; localized to the cytoplasm
g6953.t1	4.55636	2.1993	6.36839e-15	#N/A	#N/A	#N/A
g3457.t1	4.55088	5.92618	1.48732e-16	Glycoside hydrolase	#N/A	#N/A
g5485.t1	4.52977	4.96612	4.28609e-50	MFS general substrate transporter	TNA1	High affinity nicotinic acid plasma membrane permease; responsible for uptake of low levels of nicotinic acid; expression of the gene increases in the absence of extracellular nicotinic acid or para-aminobenzoate (PABA)
g4486.t1	4.52755	4.50951	1.31868e-27	Fatty-acid amide hydrolase	AMD2	Putative amidase
g2442.t1	4.52736	5.96429	1.16598e-29	Uric acid-xanthine permease	#N/A	#N/A
g8313.t1	4.52344	8.01485	1.67953e-10	MFS general substrate transporter	JEN1	Monocarboxylate/proton symporter of the plasma membrane; transport activity is dependent on the pH gradient across the membrane; mediates high-affinity uptake of carbon sources lactate, pyuvate, and acetate, and also of the micronutrient selenite, whose structure mimics that of monocarboxylates; expression and localization are tightly regulated, with transcription repression, mRNA degradation, an…
g3030.t1	4.51912	7.10982	1.00414e-07	Alpha-mannosidase	AMS1	Vacuolar alpha mannosidase; involved in free oligosaccharide (fOS) degradation; delivered to the vacuole in a novel pathway separate from the secretory pathway
g6121.t1	4.49985	5.57179	6.41821e-58	Alpha-aminoadipic semialdehyde mitochondrial	LYS9	Saccharopine dehydrogenase (NADP+, L-glutamate-forming); catalyzes the formation of saccharopine from alpha-aminoadipate 6-semialdehyde, the seventh step in lysine biosynthesis pathway; exhibits genetic and physical interactions with TRM112
g7285.t1	4.49271	4.6412	4.68652e-69	#N/A	#N/A	#N/A
g4109.t1	4.47508	5.96616	2.09649e-45	Major facilitator superfamily domain-containing protein	SEO1	Putative permease; member of the allantoate transporter subfamily of the major facilitator superfamily; mutation confers resistance to ethionine sulfoxide
g5778.t1	4.47353	4.45357	1.08573e-17	Uridine permease/thiamine transporter/allantoin transport	DAL4	Allantoin permease; expression sensitive to nitrogen catabolite repression and induced by allophanate, an intermediate in allantoin degradation
g826.t1	4.46774	4.30558	8.75922e-11	OPT family small oligopeptide transporter	OPT1	Proton-coupled oligopeptide transporter of the plasma membrane; also transports glutathione and phytochelatin; member of the OPT family
g6361.t1	4.43665	6.01894	1.21085e-30	MFS general substrate transporter	YIL166C	Putative protein with similarity to allantoate permease; similar to the allantoate permease (Dal5p) subfamily of the major facilitator superfamily; mRNA expression is elevated by sulfur limitation; YIL166C is a non-essential gene
g2747.t1	4.42411	2.81805	7.82604e-09	Proline dehydrogenase	#N/A	#N/A
g3313.t1	4.38903	3.31888	7.34435e-07	#N/A	#N/A	#N/A
g4468.t1	4.30915	1.64916	2.97575e-12	Aflatoxin biosynthesis ketoreductase nor-1	YKL071W	Putative protein of unknown function; expression induced in cells treated with the mycotoxin patulin, and also the quinone methide triterpene celastrol; green fluorescent protein (GFP)-fusion protein localizes to the cytoplasm
g7289.t1	4.30443	4.71226	8.31162e-29	NADPH-dependent FMN reductase ArsH	#N/A	#N/A
g2154.t1	4.29535	4.34504	2.52005e-24	Hydroxyacylglutathione hydrolase	GLO4	Mitochondrial glyoxalase II; catalyzes the hydrolysis of S-D-lactoylglutathione into glutathione and D-lactate; GLO4 has a paralog, GLO2, that arose from the whole genome duplication
g5315.t1	4.27975	2.73703	3.4228e-12	UDP-glucose--hexose-1-phosphate uridylyltransferase	GAL7	Galactose-1-phosphate uridyl transferase; synthesizes glucose-1-phosphate and UDP-galactose from UDP-D-glucose and alpha-D-galactose-1-phosphate in the second step of galactose catabolism
g6693.t1	4.26934	4.6097	5.08484e-08	Substrate-specific transmembrane transporter	MAL31	Maltose permease; high-affinity maltose transporter (alpha-glucoside transporter); encoded in the MAL3 complex locus; member of the 12 transmembrane domain superfamily of sugar transporters; functional in genomic reference strain S288C
g4457.t1	4.26501	4.15303	3.9938e-10	#N/A	#N/A	#N/A
g6785.t1	4.25281	4.80979	9.33451e-51	Serine/threonine protein kinase	#N/A	#N/A
g1800.t1	4.24873	6.41417	2.64705e-05	NADP-dependent mannitol dehydrogenase	#N/A	#N/A
g3720.t1	4.2157	1.61046	9.82485e-34	#N/A	#N/A	#N/A
g5425.t1	4.2025	3.64335	8.98607e-21	Aldehyde-activating protein	#N/A	#N/A
g4708.t1	4.20185	6.73492	0.00328158	Short-chain dehydrogenase/reductase SDR	IRC24	Putative benzil reductase;(GFP)-fusion protein localizes to the cytoplasm and is induced by the DNA-damaging agent MMS; sequence similarity with short-chain dehydrogenase/reductases; null mutant has increased spontaneous Rad52p foci
g2622.t1	4.19509	6.65834	0.00291729	Urea active transporter	DUR3	Plasma membrane transporter for both urea and polyamines; expression is highly sensitive to nitrogen catabolite repression and induced by allophanate, the last intermediate of the allantoin degradative pathway
g2623.t1	4.19255	7.05424	0.00352902	SSS family solute:Na+ symporter	DUR3	Plasma membrane transporter for both urea and polyamines; expression is highly sensitive to nitrogen catabolite repression and induced by allophanate, the last intermediate of the allantoin degradative pathway
g6051.t1	4.19235	3.00976	4.86308e-06	#N/A	#N/A	#N/A
g2576.t1	4.19217	5.14339	0.00373008	#N/A	#N/A	#N/A
g7286.t1	4.17175	4.09883	8.83203e-80	#N/A	YRM1	Zinc finger transcription factor involved in multidrug resistance; Zn(2)-Cys(6) zinc finger transcription factor; activates genes involved in multidrug resistance; paralog of Yrr1p, acting on an overlapping set of target genes
g3458.t1	4.16947	5.03518	2.33745e-06	Carbohydrate-binding WSC	#N/A	#N/A
g7287.t1	4.15874	4.55664	8.96715e-74	tRNA-specific adenosine deaminase	#N/A	#N/A
g134.t1	4.15479	3.76084	3.38341e-68	Glycoside hydrolase	MAL32	Maltase (alpha-D-glucosidase); inducible protein involved in maltose catabolism; encoded in the MAL3 complex locus; functional in genomic reference strain S288C; hydrolyzes the disaccharides maltose, turanose, maltotriose, and sucrose
g2450.t1	4.13388	8.92138	5.2469e-07	L-asparaginase II	ASP3-4	Cell-wall L-asparaginase II involved in asparagine catabolism; expression induced during nitrogen starvation; ORF contains a short non-coding RNA that enhances expression of full-length gene; likely arose in via horizontal gene transfer from the wine yeast Wickerhamomyces anomalus or a close relative; reference strain S288C has four copies of ASP3; ASP3-4 has a paralog, ASP3-2, that arose from a …
g4161.t1	4.12983	4.67013	3.33887e-10	N-substituted formamide deformylase	#N/A	#N/A
g7813.t1	4.11384	6.0518	1.05684e-47	Chromate transmembrane transporter	#N/A	#N/A
g1755.t1	4.11074	5.55307	6.80675e-06	#N/A	#N/A	#N/A
g5244.t1	4.08091	3.61036	1.02744e-19	Glycosyltransferase family 18 protein	#N/A	#N/A
g7316.t1	4.06947	1.44494	5.9812e-09	MFS general substrate transporter	AMF1	Low affinity NH4+ transporter; member of the DHA2 family of drug:H+ anti porters; putative paralog of ATR1; but not required for boron tolerance; non-essential gene
g6505.t1	4.06242	3.99215	1.108e-07	L-psp endoribonuclease family	MMF1	Mitochondrial protein required for transamination of isoleucine; but not of valine or leucine; may regulate specificity of branched-chain transaminases Bat1p and Bat2p; induction of expression in response to stress is mediated by a Hog1p-regulated antisense RNA and gene looping; interacts genetically with mitochondrial ribosomal protein genes; MMF1 has a paralog, HMF1, that arose from the whole g…
g3757.t1	4.06221	2.62878	8.14203e-08	Threonine dehydratase biosynthetic	SDL1	Blocked reading frame otherwise encoding L-serine dehydratase
g2297.t1	4.05179	2.64512	3.11536e-14	Multicopper oxidases	FET5	Multicopper oxidase; integral membrane protein with similarity to Fet3p; may have a role in iron transport
g3642.t1	4.04986	1.07631	2.08629e-56	#N/A	#N/A	#N/A
g825.t1	4.04951	4.62776	3.39004e-09	OPT family small oligopeptide transporter	OPT1	Proton-coupled oligopeptide transporter of the plasma membrane; also transports glutathione and phytochelatin; member of the OPT family
g5716.t1	4.04371	2.82266	8.60543e-26	Amino acid transporter	TPO5	Protein involved in excretion of putrescine and spermidine; putative polyamine transporter in the Golgi or post-Golgi vesicles
g7969.t1	4.03505	6.25336	8.03516e-07	MFS general substrate transporter	YIL166C	Putative protein with similarity to allantoate permease; similar to the allantoate permease (Dal5p) subfamily of the major facilitator superfamily; mRNA expression is elevated by sulfur limitation; YIL166C is a non-essential gene
g7266.t1	4.01389	3.70051	4.39908e-10	#N/A	#N/A	#N/A
g1871.t1	3.97427	5.30827	9.44121e-64	Efflux protein EncT	AMF1	Low affinity NH4+ transporter; member of the DHA2 family of drug:H+ anti porters; putative paralog of ATR1; but not required for boron tolerance; non-essential gene
g6582.t1	3.96412	4.47572	6.33314e-29	#N/A	#N/A	#N/A
g5821.t1	3.95087	4.85206	4.41408e-05	Phosphinothricin acetyltransferase	#N/A	#N/A
g3622.t1	3.9471	4.95391	3.00208e-05	#N/A	#N/A	#N/A
g5044.t1	3.94607	5.48006	3.2847e-05	#N/A	#N/A	#N/A
g4388.t1	3.9458	6.22903	3.17402e-05	#N/A	#N/A	#N/A
g4104.t1	3.94525	5.45645	0.00890472	Glycosyltransferase	ATG26	UDP-glucose:sterol glucosyltransferase; conserved enzyme involved in synthesis of sterol glucoside membrane lipids; in contrast to ATG26 from P. pastoris, S. cerevisiae ATG26 is not involved in autophagy
g4570.t1	3.92052	4.19866	7.60532e-37	Serine/threonine-protein kinase haspin	ALK1	Protein kinase; along with its paralog, ALK2, required for proper spindle positioning and nuclear segregation following mitotic arrest, proper organization of cell polarity factors in mitosis, proper localization of formins and polarity factors, and survival in cells that activate spindle assembly checkpoint; phosphorylated in response to DNA damage; ALK1 has a paralog, ALK2, that arose from the …
g4918.t1	3.91753	3.7883	8.19045e-08	Rhodopsin, retinal binding site	IPL1	Aurora kinase of conserved chromosomal passenger complex; mediates release on mono-oriented kinetochores from microtubules in meiosis I, also release of kinetochores from cluster at SPBs at meiosis exit; helps maintain condensed chromosomes during anaphase, early telophase; required for SPB cohesion and prevention of multipolar spindle formation; Iocalizes to nuclear foci that diffuse upon DNA re…
g3543.t1	3.91297	4.535	1.23355e-09	#N/A	#N/A	#N/A
g1449.t1	3.90118	3.56641	1.45149e-14	Mitochondrial dicarboxylate transporter	DIC1	Mitochondrial dicarboxylate carrier; integral membrane protein, catalyzes a dicarboxylate-phosphate exchange across the inner mitochondrial membrane, transports cytoplasmic dicarboxylates into the mitochondrial matrix
g2361.t1	3.89978	5.51046	4.70684e-24	High-affinity methionine permease	MUP1	High affinity methionine permease; integral membrane protein with 13 putative membrane-spanning regions; also involved in cysteine uptake
g7121.t1	3.89571	4.08966	4.93125e-06	#N/A	#N/A	#N/A
g3640.t1	3.86474	9.45311	1.57165e-05	#N/A	#N/A	#N/A
g118.t1	3.85704	3.78989	1.75573e-07	#N/A	#N/A	#N/A
g8146.t1	3.85212	4.2296	4.43789e-17	#N/A	#N/A	#N/A
g2086.t1	3.85109	4.86539	0.000238245	#N/A	#N/A	#N/A
g3801.t1	3.84439	4.46009	5.569e-24	MFS general substrate transporter	FEN2	Plasma membrane H+-pantothenate symporter; confers sensitivity to the antifungal agent fenpropimorph; relocalizes from vacuole to cytoplasm upon DNA replication stress
g5881.t1	3.84171	4.01472	6.33733e-21	MFS general substrate transporter	SEO1	Putative permease; member of the allantoate transporter subfamily of the major facilitator superfamily; mutation confers resistance to ethionine sulfoxide
g6866.t1	3.8348	2.73158	4.16965e-49	Far upstream element-binding protein 1	#N/A	#N/A
g5954.t1	3.82942	4.33857	8.75727e-34	Microsomal epoxide hyddrolase	YNR064C	Epoxide hydrolase; member of the alpha/beta hydrolase fold family; may have a role in detoxification of epoxides
g6058.t1	3.82864	2.17267	3.24793e-63	Chitinase	#N/A	#N/A
g7201.t1	3.82115	3.89161	4.59202e-09	#N/A	#N/A	#N/A
g4591.t1	3.82045	3.62919	1.27808e-08	Aquaporin rerated protein, other eukaryote	AQY1	Spore-specific water channel; mediates the transport of water across cell membranes, developmentally controlled; may play a role in spore maturation, probably by allowing water outflow, may be involved in freeze tolerance
g1633.t1	3.77533	2.66107	1.03211e-38	#N/A	#N/A	#N/A
g6203.t1	3.76358	4.83676	1.48455e-46	Aromatic amino acid transport protein aroP	AGP2	Plasma membrane regulator of polyamine and carnitine transport; has similarity to transporters but lacks transport activity; may act as a sensor that transduces environmental signals; has a positive or negative regulatory effect on transcription of many transporter genes
g3702.t1	3.75737	4.44088	1.64886e-36	#N/A	#N/A	#N/A
g944.t1	3.75212	6.07109	0.000112009	#N/A	#N/A	#N/A
g7152.t1	3.74669	3.47326	2.8605e-09	#N/A	#N/A	#N/A
g3389.t1	3.73828	4.8621	6.28767e-08	#N/A	#N/A	#N/A
g8436.t1	3.73627	3.61999	1.07836e-16	#N/A	#N/A	#N/A
g3099.t1	3.73516	1.9428	2.52809e-14	#N/A	#N/A	#N/A
g731.t1	3.69687	3.56279	8.17347e-43	#N/A	#N/A	#N/A
g253.t1	3.69245	2.75894	6.23644e-42	HpcH/HpaI aldolase	#N/A	#N/A
g3257.t1	3.67896	2.15496	1.13678e-05	Predicted nucleoside-diphosphate-sugar epimerases	#N/A	#N/A
g1530.t1	3.67855	3.71044	2.50548e-19	Inner membrane protein yicO	#N/A	#N/A
g4946.t1	3.67228	6.51269	3.03328e-16	Zinc-binding alcohol dehydrogenase	SOR1	Sorbitol dehydrogenase; expression is induced in the presence of sorbitol or xylose
g1177.t1	3.66751	3.78028	5.26858e-40	Alpha-ketoglutarate-dependent-dichlorophenoxyacetate	JLP1	Fe(II)-dependent sulfonate/alpha-ketoglutarate dioxygenase; involved in sulfonate catabolism for use as a sulfur source; contains sequence that resembles a J domain (typified by the E. coli DnaJ protein); induced by sulphur starvation
g8428.t1	3.66737	4.85375	3.68739e-11	Dicarbixylic amino acid permease	DIP5	Dicarboxylic amino acid permease; mediates high-affinity and high-capacity transport of L-glutamate and L-aspartate; also a transporter for Gln, Asn, Ser, Ala, and Gly; relocalizes from plasma membrane to vacuole upon DNA replication stress
g7687.t1	3.65759	4.90114	1.18169e-07	#N/A	#N/A	#N/A
g1671.t1	3.64715	6.38538	0.0159047	3-oxoacyl-[acyl-carrier-protein] reductase	#N/A	#N/A
g7879.t1	3.64639	4.30311	1.99878e-24	MFS general substrate transporter	TNA1	High affinity nicotinic acid plasma membrane permease; responsible for uptake of low levels of nicotinic acid; expression of the gene increases in the absence of extracellular nicotinic acid or para-aminobenzoate (PABA)
g7040.t1	3.63516	1.36941	6.21361e-13	NAD(P)-binding domain protein	#N/A	#N/A
g3235.t1	3.63224	2.29911	1.35358e-23	Kinesin-domain-containing	KIP3	Kinesin-related antiparallel sliding motor protein; involved in mitotic spindle positioning; sliding activity promotes bipolar spindle assembly and maintenance of genome stability; inhibits spindle elongation, destabilizing late anaphase spindle microtubules that polymerize beyond the midzone
g2364.t1	3.61913	5.405	7.90982e-20	#N/A	#N/A	#N/A
g1181.t1	3.61779	3.1061	2.93831e-44	Hydantoinase/dihydropyrimidinase	DAL1	Allantoinase; converts allantoin to allantoate in the first step of allantoin degradation; expression sensitive to nitrogen catabolite repression
g7368.t1	3.60982	3.90993	5.10122e-07	N-ethylmaleimide reductase	OYE2	Conserved NADPH oxidoreductase containing flavin mononucleotide (FMN); responsible for geraniol reduction into citronellol during fermentation; homologous to Oye3p with different ligand binding and catalytic properties; may be involved in sterol metabolism, oxidative stress response, and programmed cell death; protein abundance increases in response to DNA replication stress
g6427.t1	3.59849	3.4882	2.76689e-39	Chitin synthase class II	CHS2	Chitin synthase II; catalyzes transfer of N-acetylglucosamine (GlcNAc) to chitin upon activation of zymogenic form; required for chitin synthesis in the primary septum during cytokinesis; localization regulated by Cdk1p during mitosis; phosphorylation by Dbf2p kinase regulates its dynamics and chitin synthesis during cytokinesis
g4009.t1	3.59497	3.26852	7.11833e-16	#N/A	#N/A	#N/A
g5200.t1	3.59352	3.49736	4.65626e-16	#N/A	#N/A	#N/A
g8427.t1	3.59267	3.557	1.33643e-17	Aspartate aminotransferase	AAT2	Cytosolic aspartate aminotransferase involved in nitrogen metabolism; localizes to peroxisomes in oleate-grown cells
g1526.t1	3.5921	3.69004	4.58356e-59	Cytidine and deoxycytidylate deaminase zinc-binding region	#N/A	#N/A
g247.t1	3.59016	6.89538	9.51024e-06	ATPase components of ABC transporters with duplicated ATPase domains	#N/A	#N/A
g5687.t1	3.58982	3.64463	2.39397e-25	C6 finger domain-containing protein	#N/A	#N/A
g5488.t1	3.58602	4.26656	6.53267e-41	Membrane transporter	#N/A	#N/A
g2531.t1	3.58515	3.24483	0.000359418	#N/A	#N/A	#N/A
g4690.t1	3.58322	4.01759	9.37262e-21	#N/A	#N/A	#N/A
g3374.t1	3.56305	1.95839	8.91944e-64	FAD dependent oxidoreductase	#N/A	#N/A
g3065.t1	3.56113	4.08062	5.98596e-10	#N/A	#N/A	#N/A
g5487.t1	3.55408	4.40697	1.12606e-22	Carboxylic ester hydrolase	#N/A	#N/A
g3425.t1	3.55306	2.85367	2.00647e-14	Flavin-containing polyamine oxidase	FMS1	Polyamine oxidase; converts spermine to spermidine, which is required for the essential hypusination modification of translation factor eIF-5A; also involved in pantothenic acid biosynthesis
g1106.t1	3.54839	3.0246	8.26106e-22	Fungal transcriptional regulatory protein, N-terminal	ASG1	Zinc cluster protein proposed to be a transcriptional regulator; regulator involved in the stress response; null mutants have a respiratory deficiency, calcofluor white sensitivity and slightly increased cycloheximide resistance
g3168.t1	3.54628	4.28776	1.88474e-27	#N/A	#N/A	#N/A
g5132.t1	3.54572	4.05655	9.47352e-30	Permease cytosine/purine uracil thiamine allantoin	DAL4	Allantoin permease; expression sensitive to nitrogen catabolite repression and induced by allophanate, an intermediate in allantoin degradation
g4727.t1	3.54462	4.7964	2.85166e-17	MFS general substrate transporter	MPH3	Alpha-glucoside permease; transports maltose, maltotriose, alpha-methylglucoside, and turanose; identical to Mph2p; encoded in a subtelomeric position in a region likely to have undergone duplication
g3142.t1	3.53614	5.20258	6.68753e-09	MFS general substrate transporter	TNA1	High affinity nicotinic acid plasma membrane permease; responsible for uptake of low levels of nicotinic acid; expression of the gene increases in the absence of extracellular nicotinic acid or para-aminobenzoate (PABA)
g165.t1	3.5205	3.31912	1.28566e-06	Amine oxidase	#N/A	#N/A
g3139.t1	3.51681	3.40024	3.99465e-22	Short chain oxidoreductase	SPS19	Peroxisomal 2,4-dienoyl-CoA reductase; auxiliary enzyme of fatty acid beta-oxidation; homodimeric enzyme required for growth and sporulation on petroselineate medium; expression induced during late sporulation and in the presence of oleate
g5230.t1	3.51566	1.75942	2.95442e-45	Auxin efflux carrier	YLR152C	Putative protein of unknown function; YLR152C is not an essential gene
g1179.t1	3.50131	2.28	4.26024e-16	Fungal transcriptional regulatory protein, N-terminal	#N/A	#N/A
g7807.t1	3.49531	5.22773	3.66407e-44	#N/A	#N/A	#N/A
g6448.t1	3.48403	3.79427	2.5531e-16	Vigilin	SCP160	Essential RNA-binding G protein effector of mating response pathway; ligand-activated RNA-binding protein that delivers RNAs involved in polarization and perpetualizing mating signal to shmoo tip during pheromone signaling; Scp160p-mediated RNA trafficking essential for chemotropism and successful mating; mainly associated with nuclear envelope and ER, interacts in mRNA-dependent manner with tran…
g6875.t1	3.47101	5.43447	7.31609e-13	Kynurenine formamidase	#N/A	#N/A
g7446.t1	3.44106	3.77889	7.12346e-58	MFS general substrate transporter	YMR221C	Putative protein of unknown function; the authentic, non-tagged protein is detected in highly purified mitochondria in high-throughput studies; physical interaction with Atg27p suggests a possible role in autophagy
g2810.t1	3.42739	5.33405	9.23779e-16	#N/A	#N/A	#N/A
g3388.t1	3.41737	6.42208	0.000911811	#N/A	#N/A	#N/A
g420.t1	3.41313	3.89382	1.96482e-06	#N/A	BAS1	Myb-related transcription factor; involved in regulating basal and induced expression of genes of the purine and histidine biosynthesis pathways; also involved in regulation of meiotic recombination at specific genes
g5832.t1	3.41127	2.71522	6.94303e-12	High-affinity nicotinic acid transporter	YIL166C	Putative protein with similarity to allantoate permease; similar to the allantoate permease (Dal5p) subfamily of the major facilitator superfamily; mRNA expression is elevated by sulfur limitation; YIL166C is a non-essential gene
g3032.t1	3.41117	7.13033	2.50023e-05	#N/A	#N/A	#N/A
g4465.t1	3.39882	2.96584	7.27403e-26	#N/A	#N/A	#N/A
g3187.t1	3.39334	2.279	9.13778e-26	Phosphoglycerate dehydrogenase	SER3	3-phosphoglycerate dehydrogenase; catalyzes the first step in serine and glycine biosynthesis; SER3 has a paralog, SER33, that arose from the whole genome duplication
g128.t1	3.39196	3.30232	4.67573e-18	#N/A	#N/A	#N/A
g1832.t1	3.38943	3.67534	1.67758e-16	General substrate transporter	STL1	Glycerol proton symporter of the plasma membrane; subject to glucose-induced inactivation, strongly but transiently induced when cells are subjected to osmotic shock
g2571.t1	3.36902	4.13147	4.81677e-05	High-affinity nicotinic acid transporter	TNA1	High affinity nicotinic acid plasma membrane permease; responsible for uptake of low levels of nicotinic acid; expression of the gene increases in the absence of extracellular nicotinic acid or para-aminobenzoate (PABA)
g6995.t1	3.36753	6.72897	1.89499e-17	Pentafunctional AROM polypeptide	ARO1	Pentafunctional arom protein; catalyzes steps 2 through 6 in the biosynthesis of chorismate, which is a precursor to aromatic amino acids
g3667.t1	3.36702	2.0853	1.18042e-43	ATP-dependent bile acid transporter	YBT1	Transporter of the ATP-binding cassette (ABC) family; involved in bile acid transport; negative regulator of vacuole fusion; regulates release of lumenal Ca2+ stores; similar to mammalian bile transporters; YBT1 has a paralog, VMR1, that arose from the whole genome duplication
g7213.t1	3.36073	2.54028	5.00562e-09	#N/A	#N/A	#N/A
g4432.t1	3.35746	2.76728	1.20658e-06	#N/A	#N/A	#N/A
g1182.t1	3.35491	2.85271	7.19188e-26	Transcriptional activator of proteases prtT	#N/A	#N/A
g388.t1	3.35428	1.91563	1.23293e-36	Isoleucine--tRNA ligase	#N/A	#N/A
g8377.t1	3.33986	3.25228	8.4051e-51	#N/A	YHL026C	Putative protein of unknown function; transcriptionally regulated by Upc2p via an upstream sterol response element; YHL026C is not an essential gene; in 2005 the start site was moved 141 nt upstream (see Locus History)
g5929.t1	3.33552	3.46198	1.7809e-14	Permease for cytosine/purines, uracil, thiamine, allantoin-domain-containing protein	FUI1	High affinity uridine permease, localizes to the plasma membrane; also mediates low but significant transport of the cytotoxic nucleoside analog 5-fluorouridine; not involved in uracil transport; relative distribution to the vacuole increases upon DNA replication stress
g6379.t1	3.32649	3.98804	5.1947e-13	#N/A	#N/A	#N/A
g2104.t1	3.32217	2.9247	1.86932e-22	#N/A	#N/A	#N/A
g5262.t1	3.32147	5.10604	1.25024e-46	Glycosyltransferase involved in cell wall bisynthesis	#N/A	#N/A
g7897.t1	3.32087	2.57242	8.83823e-20	NADP-dependent alcohol dehydrogenase	ADH7	NADPH-dependent medium chain alcohol dehydrogenase; has broad substrate specificity; member of the cinnamyl family of alcohol dehydrogenases; may be involved in fusel alcohol synthesis or in aldehyde tolerance
g4387.t1	3.3161	2.83619	7.09642e-22	#N/A	#N/A	#N/A
g4105.t1	3.31607	3.12409	1.49121e-13	Glycine dehydrogenase	GCV2	P subunit of the mitochondrial glycine decarboxylase complex; glycine decarboxylase is required for the catabolism of glycine to 5,10-methylene-THF; expression is regulated by levels of 5,10-methylene-THF in the cytoplasm
g4108.t1	3.30781	4.00128	1.66864e-51	Hydantoinaseoxoprolinase, N-terminal	OXP1	5-oxoprolinase; enzyme is ATP-dependent and functions as a dimer; similar to mouse Oplah gene; green fluorescent protein (GFP)-fusion protein localizes to the cytoplasm; protein abundance increases in response to DNA replication stress
g7684.t1	3.30499	4.81351	2.45419e-10	Fad binding domain-containing	#N/A	#N/A
g4220.t1	3.29611	2.96092	4.85969e-09	Glutamine synthetase guanido kinase	#N/A	#N/A
g2587.t1	3.29554	3.91865	5.39092e-14	#N/A	#N/A	#N/A
g2882.t1	3.29523	4.13713	2.81534e-12	#N/A	#N/A	#N/A
g4111.t1	3.28712	5.73354	0.00201085	#N/A	#N/A	#N/A
g5823.t1	3.28227	4.70479	1.89788e-11	Taurine catabolism dioxygenase TauD	#N/A	#N/A
g4894.t1	3.27788	3.64355	1.28174e-15	#N/A	#N/A	#N/A
g5180.t1	3.27563	5.83427	6.92092e-13	Repressible high-affinity phosphate permease	PHO84	High-affinity inorganic phosphate (Pi) transporter; also low-affinity manganese transporter; regulated by Pho4p and Spt7p; mutation confers resistance to arsenate; exit from the ER during maturation requires Pho86p; cells overexpressing Pho84p accumulate heavy metals but do not develop symptoms of metal toxicity
g3943.t1	3.27345	4.34716	7.46927e-34	Flavin-containing monooxygenase	#N/A	#N/A
g5119.t1	3.27296	3.86715	1.0086e-08	Triacylglycerol lipase	#N/A	#N/A
g4587.t1	3.27192	7.16142	0.037466	MFS general substrate transporter	TNA1	High affinity nicotinic acid plasma membrane permease; responsible for uptake of low levels of nicotinic acid; expression of the gene increases in the absence of extracellular nicotinic acid or para-aminobenzoate (PABA)
g1517.t1	3.27144	6.41883	0.0391724	#N/A	#N/A	#N/A
g254.t1	3.27125	3.8295	3.04254e-31	Leucoanthocyanidin dioxygenase	#N/A	#N/A
g5906.t1	3.27019	7.19102	0.0384157	Nicotinamide mononucleotide permease	YIL166C	Putative protein with similarity to allantoate permease; similar to the allantoate permease (Dal5p) subfamily of the major facilitator superfamily; mRNA expression is elevated by sulfur limitation; YIL166C is a non-essential gene
g2578.t1	3.26739	3.28498	2.11656e-14	MFS general substrate transporter	HOL1	Putative transporter in the major facilitator superfamily; member of the 12-spanner drug:H(+) antiporter DHA1 family; mutations in membrane-spanning domains permit cation and histidinol uptake
g4391.t1	3.2669	4.99727	1.08232e-36	#N/A	YJL206C	Putative protein of unknown function; similar to transcriptional regulators from the Zn[2]-Cys[6] binuclear cluster protein family; mRNA is weakly cell cycle regulated, peaking in S phase; induced rapidly upon MMS treatment
g61.t1	3.26641	4.9806	0.043031	#N/A	#N/A	#N/A
g3291.t1	3.26494	2.22715	1.74611e-20	Levo-lactonase	#N/A	#N/A
g5454.t1	3.25651	6.4096	1.04015e-15	Alpha-ketoglutarate-dependent taurine dioxygenase	JLP1	Fe(II)-dependent sulfonate/alpha-ketoglutarate dioxygenase; involved in sulfonate catabolism for use as a sulfur source; contains sequence that resembles a J domain (typified by the E. coli DnaJ protein); induced by sulphur starvation
g5677.t1	3.24803	4.58605	1.19105e-29	Alpha-aminoadipic semialdehyde dehydrogenase	UGA2	Succinate semialdehyde dehydrogenase; involved in the utilization of gamma-aminobutyrate (GABA) as a nitrogen source; part of the 4-aminobutyrate and glutamate degradation pathways; localized to the cytoplasm
g4810.t1	3.24676	1.8304	6.5557e-16	#N/A	#N/A	#N/A
g5773.t1	3.23573	4.74965	9.49603e-23	DnaJ-class molecular chaperone with C-terminal Zn finger domain	CAJ1	Nuclear type II J heat shock protein of the E. coli dnaJ family; contains a leucine zipper-like motif, binds to non-native substrates for presentation to Ssa3p, may function during protein translocation, assembly and disassembly
g6202.t1	3.23033	4.35535	1.0391e-12	Plasma membrane carnitine transporter	LYP1	Lysine permease; one of three amino acid permeases (Alp1p, Can1p, Lyp1p) responsible for uptake of cationic amino acids
g3942.t1	3.21508	4.28787	6.05762e-37	Flavin-containing monooxygenase	#N/A	#N/A
g967.t1	3.21454	1.43527	4.19585e-13	Protein-S-isoprenylcysteine O-methyltransferase	#N/A	#N/A
g5477.t1	3.20892	1.95307	1.38901e-24	#N/A	#N/A	#N/A
g1381.t1	3.20649	1.8406	1.7799e-08	Chanoclavine-I aldehyde reductase	OYE3	Conserved NADPH oxidoreductase containing flavin mononucleotide (FMN); homologous to Oye2p with different ligand binding and catalytic properties; has potential roles in oxidative stress response and programmed cell death
g4135.t1	3.19332	3.66811	9.09624e-15	#N/A	#N/A	#N/A
g1384.t1	3.18103	2.78448	6.97388e-20	#N/A	#N/A	#N/A
g4466.t1	3.17752	3.03314	2.755e-25	#N/A	#N/A	#N/A
g2809.t1	3.16431	3.00385	4.80413e-31	#N/A	#N/A	#N/A
g5567.t1	3.1617	5.48797	4.68635e-07	MFS general substrate transporter	GAL2	Galactose permease; required for utilization of galactose; also able to transport glucose
g6257.t1	3.16127	3.7404	2.90591e-19	#N/A	#N/A	#N/A
g3650.t1	3.16041	4.59299	1.59483e-20	#N/A	#N/A	#N/A
g4652.t1	3.13318	2.96116	2.94138e-23	Glycine dehydrogenase	GCV2	P subunit of the mitochondrial glycine decarboxylase complex; glycine decarboxylase is required for the catabolism of glycine to 5,10-methylene-THF; expression is regulated by levels of 5,10-methylene-THF in the cytoplasm
g4707.t1	3.10482	3.7404	4.91092e-05	Galactose-proton symport of transport system	ITR1	Myo-inositol transporter; member of the sugar transporter superfamily; expression is repressed by inositol and choline via Opi1p and derepressed via Ino2p and Ino4p; relative distribution to the vacuole increases upon DNA replication stress; ITR1 has a paralog, ITR2, that arose from the whole genome duplication
g2511.t1	3.10393	4.22664	9.70615e-05	#N/A	#N/A	#N/A
g1773.t1	3.1032	3.40764	3.02539e-13	Thioredoxin reductase GliT	#N/A	#N/A
g166.t1	3.10035	2.84234	5.97559e-05	APC amino acid permease	UGA4	GABA (gamma-aminobutyrate) permease; serves as a GABA transport protein involved in the utilization of GABA as a nitrogen source; catalyzes the transport of putrescine and delta-aminolevulinic acid (ALA); localized to the vacuolar membrane
g6696.t1	3.09834	1.72781	1.11597e-29	Tetracycline efflux ABC transporter TetAB subunit A	YCF1	Vacuolar glutathione S-conjugate transporter; ABC-C transporter of the ATP-binding cassette family; required for vacuole fusion; forms stable complexes with vacuole fusion machinery; regulates Vam7p recruitment to vacuoles; role in detoxifying metals (Cd, Hg, As); transports GSSG that is not immediately reduced in cytosol to vacuole; transports unconjugated bilirubin, selenodigluthatione, oxidize…
g2106.t1	3.09653	5.02585	8.44845e-08	Unsaturated rhamnogalacturonyl hydrolase YesR	#N/A	#N/A
g766.t1	3.08862	2.90275	8.53513e-32	#N/A	#N/A	#N/A
g7518.t1	3.08609	3.77623	3.85613e-07	#N/A	#N/A	#N/A
g4041.t1	3.08299	2.99645	6.33121e-22	#N/A	#N/A	#N/A
g8132.t1	3.0781	2.61016	8.21474e-33	Two-component system response regulator	SKN7	Nuclear response regulator and transcription factor; physically interacts with the Tup1-Cyc8 complex and recruits Tup1p to its targets; part of a branched two-component signaling system; required for optimal induction of heat-shock genes in response to oxidative stress; involved in osmoregulation; relocalizes to the cytosol in response to hypoxia; SKN7 has a paralog, HMS2, that arose from the who…
g6436.t1	3.07803	6.18284	3.29143e-12	ATP-utilizing phosphoenolpyruvate carboxykinase	PCK1	Phosphoenolpyruvate carboxykinase; key enzyme in gluconeogenesis, catalyzes early reaction in carbohydrate biosynthesis, glucose represses transcription and accelerates mRNA degradation, regulated by Mcm1p and Cat8p, located in the cytosol
g683.t1	3.06776	3.35174	9.45572e-13	Urea active transporter	DUR3	Plasma membrane transporter for both urea and polyamines; expression is highly sensitive to nitrogen catabolite repression and induced by allophanate, the last intermediate of the allantoin degradative pathway
g2966.t1	3.06715	1.99803	6.27091e-39	Pyridoxal phosphate-dependent transferase	ARO8	Aromatic aminotransferase I; expression is regulated by general control of amino acid biosynthesis
g8134.t1	3.05818	2.8826	3.71359e-36	#N/A	#N/A	#N/A
g5385.t1	3.05475	2.2284	7.63275e-15	Pheromone a factor receptor	STE3	Receptor for a factor pheromone; couples to MAP kinase cascade to mediate pheromone response; transcribed in alpha cells and required for mating by alpha cells, ligand bound receptors endocytosed and recycled to the plasma membrane; GPCR
g16.t1	3.05379	5.1261	7.12342e-32	BHLH transcription factor JAF13	#N/A	#N/A
g7988.t1	3.05203	3.18056	2.98244e-08	MFS general substrate transporter	MCH5	Plasma membrane riboflavin transporter; facilitates the uptake of vitamin B2; required for FAD-dependent processes; sequence similarity to mammalian monocarboxylate permeases, however mutants are not deficient in monocarboxylate transport
g5056.t1	3.04818	3.09264	2.45107e-36	Membrane bound cation transporter	VCX1	Vacuolar membrane antiporter with Ca2+/H+ and K+/H+ exchange activity; involved in control of cytosolic Ca2+ and K+ concentrations; has similarity to sodium/calcium exchangers, including the bovine Na+/Ca2+,K+ antiporter
g828.t1	3.04726	3.28077	4.80801e-39	Alpha/beta hydrolase family domain-containing protein	#N/A	#N/A
g116.t1	3.04621	4.92932	2.47806e-15	#N/A	#N/A	#N/A
g6943.t1	3.04573	3.76523	4.60453e-39	Class III aminotransferase	CAR2	L-ornithine transaminase (OTAse); catalyzes the second step of arginine degradation, expression is dually-regulated by allophanate induction and a specific arginine induction process; not nitrogen catabolite repression sensitive; protein abundance increases in response to DNA replication stress
g1300.t1	3.04385	5.01715	0.000100324	MFS general substrate transporter	GAL2	Galactose permease; required for utilization of galactose; also able to transport glucose
g7488.t1	3.03196	3.32408	6.13646e-05	MFS general substrate transporter	DAL5	Allantoate permease; ureidosuccinate permease; also transports dipeptides, though with lower affinity than for allantoate and ureidosuccinate; expression is constitutive but sensitive to nitrogen catabolite repression
g6581.t1	3.02748	3.51669	3.26072e-29	#N/A	#N/A	#N/A
g3334.t1	3.02746	4.22508	1.41507e-08	MFS sugar transporter	ITR1	Myo-inositol transporter; member of the sugar transporter superfamily; expression is repressed by inositol and choline via Opi1p and derepressed via Ino2p and Ino4p; relative distribution to the vacuole increases upon DNA replication stress; ITR1 has a paralog, ITR2, that arose from the whole genome duplication
g2621.t1	3.0163	5.23552	0.00148935	#N/A	YJL206C	Putative protein of unknown function; similar to transcriptional regulators from the Zn[2]-Cys[6] binuclear cluster protein family; mRNA is weakly cell cycle regulated, peaking in S phase; induced rapidly upon MMS treatment
g8084.t1	3.01406	2.1391	4.41084e-17	Glutaminase A	#N/A	#N/A
g7212.t1	3.0078	2.24011	4.95693e-32	#N/A	#N/A	#N/A
g3893.t1	3.00439	2.39662	1.57987e-09	NADP-dependent alcohol dehydrogenase	ADH7	NADPH-dependent medium chain alcohol dehydrogenase; has broad substrate specificity; member of the cinnamyl family of alcohol dehydrogenases; may be involved in fusel alcohol synthesis or in aldehyde tolerance
g7896.t1	3.00368	3.5292	2.69042e-09	Novobiocin biosynthesis protein novR	#N/A	#N/A
g3594.t1	2.99173	2.89612	1.86326e-33	#N/A	#N/A	#N/A
g6589.t1	2.98562	4.0582	1.76796e-12	Cysteine-type endopeptidase	MCA1	Ca2+-dependent cysteine protease; may cleave specific substrates during the stress response; regulates apoptosis upon H2O2 treatment; required for clearance of insoluble protein aggregates during normal growth; implicated in cell cycle dynamics and lifespan extension; undergoes autocatalytic processing; similar to mammalian metacaspases, but exists as a monomer due to an extra pair of anti-parall…
g2347.t1	2.98259	3.89628	1.43297e-16	Glycogen debranching enzyme GlgX	IMA1	Major isomaltase (alpha-1,6-glucosidase/alpha-methylglucosidase); required for isomaltose utilization; preferred specificity for isomaltose, alpha-methylglucoside, and palatinose, but also exhibits alpha-1,2 glucosidase activity on sucrose and kojibiose, and can cleave the 1,3-alpha linkage of nigerose and turanose and the alpha-1,5 linkage of leucrose in vitro; member of the IMA isomaltase family
g5608.t1	2.98088	3.19562	3.26644e-12	Pyridoxal phosphate-dependent transferase	ALT2	Catalytically inactive alanine transaminase; expression is repressed in the presence of alanine and repression is mediated by Nrg1p; ALT2 has a paralog, ALT1, that arose from the whole genome duplication
g3135.t1	2.97491	2.67158	1.57847e-13	Transmembrane amino acid transporter	#N/A	#N/A
g5012.t1	2.96931	3.48043	1.87469e-10	#N/A	#N/A	#N/A
g2395.t1	2.9498	2.73973	8.37241e-26	MFS general substrate transporter	GIT1	Plasma membrane permease; mediates uptake of glycerophosphoinositol and glycerophosphocholine as sources of the nutrients inositol and phosphate; expression and transport rate are regulated by phosphate and inositol availability
g7870.t1	2.94932	2.7203	3.72065e-34	#N/A	#N/A	#N/A
g2434.t1	2.94924	3.6608	5.08801e-08	High-affinity nicotinic acid transporter	TNA1	High affinity nicotinic acid plasma membrane permease; responsible for uptake of low levels of nicotinic acid; expression of the gene increases in the absence of extracellular nicotinic acid or para-aminobenzoate (PABA)
g263.t1	2.94869	2.76081	4.14651e-19	#N/A	#N/A	#N/A
g4330.t1	2.94526	1.62292	1.46672e-07	DUF221-domain-containing protein (Fragment)	RSN1	Membrane protein of unknown function; overexpression suppresses NaCl sensitivity of sro7 mutant cells by restoring sodium pump (Ena1p) localization to the plasma membrane
g6365.t1	2.94371	3.21679	5.42063e-09	#N/A	#N/A	#N/A
g713.t1	2.93648	3.04138	5.35613e-13	Transcription factor iiia	PZF1	Transcription factor IIIA (TFIIIA); essential DNA binding protein required for transcription of 5S rRNA by RNA polymerase III; not involved in transcription of other RNAP III genes; nine conserved zinc fingers; may also bind 5S rRNA
g5607.t1	2.93565	3.42864	9.75653e-13	#N/A	#N/A	#N/A
g7283.t1	2.93091	2.79696	2.87448e-33	MFS general substrate transporter	MAL31	Maltose permease; high-affinity maltose transporter (alpha-glucoside transporter); encoded in the MAL3 complex locus; member of the 12 transmembrane domain superfamily of sugar transporters; functional in genomic reference strain S288C
g7666.t1	2.92911	3.17836	1.55902e-30	MFS general substrate transporter	YHK8	Presumed antiporter of the major facilitator superfamily; member of the 12-spanner drug:H(+) antiporter DHA1 family; expression of gene is up-regulated in cells exhibiting reduced susceptibility to azoles
g5386.t1	2.92489	3.11933	1.81242e-15	Sexual development transcription factor SteA	STE12	Transcription factor that is activated by a MAPK signaling cascade; activates genes involved in mating or pseudohyphal/invasive growth pathways; cooperates with Tec1p transcription factor to regulate genes specific for invasive growth
g3073.t1	2.92433	3.27821	2.40693e-05	#N/A	#N/A	#N/A
g8143.t1	2.92378	3.61934	1.30436e-44	N-acyl-D-amino-acid deacylase	#N/A	#N/A
g4772.t1	2.92368	3.18034	1.33294e-42	Rho GTPase-activating protein 39	#N/A	#N/A
g5414.t1	2.90883	1.81327	6.35998e-08	#N/A	#N/A	#N/A
g8246.t1	2.90879	2.45609	1.32183e-33	#N/A	#N/A	#N/A
g458.t1	2.90032	3.74539	1.62462e-12	#N/A	#N/A	#N/A
g255.t1	2.89944	3.02369	3.24834e-29	MFS general substrate transporter	SEO1	Putative permease; member of the allantoate transporter subfamily of the major facilitator superfamily; mutation confers resistance to ethionine sulfoxide
g3772.t1	2.89046	1.94914	2.37205e-11	#N/A	#N/A	#N/A
g5482.t1	2.88566	3.25373	3.6686e-20	#N/A	#N/A	#N/A
g4837.t1	2.88189	1.84765	7.72103e-33	Gamma-glutamylputrescine oxidoreductase	#N/A	#N/A
g6585.t1	2.87845	2.17842	1.40034e-42	#N/A	#N/A	#N/A
g6239.t1	2.8774	2.66841	4.50942e-11	General substrate transporter	HXT2	High-affinity glucose transporter of the major facilitator superfamily; expression is induced by low levels of glucose and repressed by high levels of glucose
g5222.t1	2.87718	2.41213	2.19542e-32	#N/A	#N/A	#N/A
g644.t1	2.86836	1.94711	8.19396e-59	FAD dependent oxidoreductase	#N/A	#N/A
g7116.t1	2.86656	5.99954	4.22336e-11	Glycosyl hydrolase	#N/A	#N/A
g5158.t1	2.86406	2.24341	7.37319e-25	Zinc finger protein 845	#N/A	#N/A
g1220.t1	2.85938	2.25848	1.58375e-37	Choice-of-anchor A domain-containing protein	#N/A	#N/A
g2758.t1	2.85684	3.02727	1.19889e-30	#N/A	#N/A	#N/A
g4425.t1	2.85642	2.34184	1.04703e-14	MFS general substrate transporter	#N/A	#N/A
g1197.t1	2.85517	1.60402	3.48206e-26	Pyridoxal phosphate-dependent transferase	ARO8	Aromatic aminotransferase I; expression is regulated by general control of amino acid biosynthesis
g7740.t1	2.85135	3.30407	3.67465e-14	Potential glycerophosphoinositol permease	PHO84	High-affinity inorganic phosphate (Pi) transporter; also low-affinity manganese transporter; regulated by Pho4p and Spt7p; mutation confers resistance to arsenate; exit from the ER during maturation requires Pho86p; cells overexpressing Pho84p accumulate heavy metals but do not develop symptoms of metal toxicity
g7246.t1	2.84888	3.86382	5.9141e-09	Bacterial alpha-L-rhamnosidase	#N/A	#N/A
g5645.t1	2.84315	1.70536	2.42097e-13	FAD-dependent urate hydroxylase	BNA4	Kynurenine 3-mono oxygenase; required for the de novo biosynthesis of NAD from tryptophan via kynurenine; expression regulated by Hst1p; putative therapeutic target for Huntington disease
g5770.t1	2.84311	2.8037	3.40559e-12	BZip transcription factor	KIP3	Kinesin-related antiparallel sliding motor protein; involved in mitotic spindle positioning; sliding activity promotes bipolar spindle assembly and maintenance of genome stability; inhibits spindle elongation, destabilizing late anaphase spindle microtubules that polymerize beyond the midzone
g4190.t1	2.83953	2.29991	0.000255114	#N/A	#N/A	#N/A
g1253.t1	2.83595	1.94257	1.64472e-05	Aromatic amino acid and leucine permease	DIP5	Dicarboxylic amino acid permease; mediates high-affinity and high-capacity transport of L-glutamate and L-aspartate; also a transporter for Gln, Asn, Ser, Ala, and Gly; relocalizes from plasma membrane to vacuole upon DNA replication stress
g4500.t1	2.83151	2.72941	3.64952e-19	#N/A	#N/A	#N/A
g5412.t1	2.8252	3.1813	8.39346e-07	#N/A	#N/A	#N/A
g4965.t1	2.82082	2.73853	0.00127249	#N/A	#N/A	#N/A
g2448.t1	2.81313	3.15067	1.93133e-35	OPT oligopeptide transporter	OPT1	Proton-coupled oligopeptide transporter of the plasma membrane; also transports glutathione and phytochelatin; member of the OPT family
g8133.t1	2.81211	2.2931	1.69635e-14	Alkaline phosphatase synthesis sensor protein PhoR	#N/A	#N/A
g5252.t1	2.81029	2.2171	8.94972e-16	#N/A	#N/A	#N/A
g3053.t1	2.80883	2.7851	1.40648e-31	#N/A	#N/A	#N/A
g4761.t1	2.80189	3.31846	1.17091e-05	#N/A	#N/A	#N/A
g8165.t1	2.79887	2.28485	1.08369e-24	#N/A	#N/A	#N/A
g3520.t1	2.79713	6.01668	0.000246205	Fad nad-binding domain-containing protein	FMO1	Flavin-containing monooxygenase; localized to the cytoplasmic face of the ER membrane; catalyzes oxidation of biological thiols to maintain the ER redox buffer ratio for correct folding of disulfide-bonded proteins
g6793.t1	2.79363	3.25422	0.00307094	#N/A	#N/A	#N/A
g5676.t1	2.7924	5.08043	0.016965	NAD-binding Rossmann fold oxidoreductase	YMR315W	Protein with NADP(H) oxidoreductase activity; transcription is regulated by Stb5p in response to NADPH depletion induced by diamide; promoter contains a putative Stb5p binding site; protein abundance increases in response to DNA replication stress
g4843.t1	2.79064	2.27962	2.79601e-37	Tetracycline resistance protein TetB/drug resistance transporter	VBA5	Plasma membrane protein of the Major Facilitator Superfamily (MFS); involved in amino acid uptake and drug sensitivity; VBA5 has a paralog, VBA3, that arose from a segmental duplication
g1752.t1	2.78992	2.47892	1.43951e-24	#N/A	#N/A	#N/A
g1810.t1	2.7833	1.94751	2.48636e-33	Chitin synthase class I	CHS2	Chitin synthase II; catalyzes transfer of N-acetylglucosamine (GlcNAc) to chitin upon activation of zymogenic form; required for chitin synthesis in the primary septum during cytokinesis; localization regulated by Cdk1p during mitosis; phosphorylation by Dbf2p kinase regulates its dynamics and chitin synthesis during cytokinesis
g980.t1	2.78035	2.01997	9.84439e-20	Sugar phosphatase YfbT	DOG1	2-deoxyglucose-6-phosphate phosphatase; member of a family of low molecular weight phosphatases; confers 2-deoxyglucose resistance when overexpressed; DOG1 has a paralog, DOG2, that arose from a single-locus duplication; the last half of DOG1 and DOG2 are subject to gene conversions among S. cerevisiae, S. paradoxus, and S. mikatae
g7111.t1	2.77946	5.01181	0.0213303	#N/A	#N/A	#N/A
g8304.t1	2.77854	1.70373	4.95276e-09	#N/A	#N/A	#N/A
g3459.t1	2.77719	3.95384	1.70746e-14	RNA-dependent RNA polymerase	#N/A	#N/A
g3878.t1	2.77632	6.69674	1.08186e-06	Short-chain dehydrogenase	ENV9	Protein proposed to be involved in vacuolar functions; mutant shows defect in CPY processing and defects in vacuolar morphology; has similarity to oxidoreductases, found in lipid particles; required for replication of Brome mosaic virus in S. cerevisiae, a model system for studying replication of positive-strand RNA viruses in their natural hosts
g8437.t1	2.77019	4.10034	0.0011622	#N/A	#N/A	#N/A
g6124.t1	2.75876	2.35306	1.14855e-27	#N/A	#N/A	#N/A
g2532.t1	2.74883	2.84975	3.86729e-16	Thiamine transporter	DAL4	Allantoin permease; expression sensitive to nitrogen catabolite repression and induced by allophanate, an intermediate in allantoin degradation
g6199.t1	2.74124	4.10579	2.89005e-05	MFS general substrate transporter	HXT5	Hexose transporter with moderate affinity for glucose; induced in the presence of non-fermentable carbon sources, induced by a decrease in growth rate, contains an extended N-terminal domain relative to other HXTs; HXT5 has a paralog, HXT3, that arose from the whole genome duplication
g824.t1	2.73459	3.32638	1.23685e-09	#N/A	#N/A	#N/A
g7372.t1	2.73348	1.3751	2.81013e-12	Anaphase-promoting complex subunit 2	DOG2	2-deoxyglucose-6-phosphate phosphatase; member of a family of low molecular weight phosphatases, induced by oxidative and osmotic stress, confers 2-deoxyglucose resistance when overexpressed; DOG2 has a paralog, DOG1, that arose from a single-locus duplication; the last half of DOG1 and DOG2 are subject to gene conversions among S. cerevisiae, S. paradoxus, and S. mikatae
g2288.t1	2.72784	4.04787	7.95752e-37	#N/A	#N/A	#N/A
g7845.t1	2.72019	1.96826	9.29362e-26	Bleomycin hydrolases and aminopeptidases of cysteine protease family	LAP3	Cysteine aminopeptidase with homocysteine-thiolactonase activity; protects cells against homocysteine toxicity; has bleomycin hydrolase activity in vitro; transcription is regulated by galactose via Gal4p; orthologous to human BLMH
g676.t1	2.71199	1.1887	4.86041e-15	Actin cytoskeleton-regulatory complex protein sla1	#N/A	#N/A
g4797.t1	2.70993	4.73137	0.000749203	High-affinity nicotinic acid transporter	TNA1	High affinity nicotinic acid plasma membrane permease; responsible for uptake of low levels of nicotinic acid; expression of the gene increases in the absence of extracellular nicotinic acid or para-aminobenzoate (PABA)
g7483.t1	2.70886	1.31949	9.58741e-26	Mitochondrial fmn-dependent dehydrogenase	CYB2	Cytochrome b2 (L-lactate cytochrome-c oxidoreductase); component of the mitochondrial intermembrane space, required for lactate utilization; expression is repressed by glucose and anaerobic conditions
g1122.t1	2.70718	2.55305	1.05897e-25	#N/A	UPC2	Sterol regulatory element binding protein; induces transcription of sterol biosynthetic genes and of DAN/TIR gene products; relocates from intracellular membranes to perinuclear foci on sterol depletion; UPC2 has a paralog, ECM22, that arose from the whole genome duplication
g281.t1	2.7064	2.71259	4.43406e-12	#N/A	#N/A	#N/A
g5014.t1	2.70179	2.78214	5.79065e-18	Integral membrane sensor signal transduction histidine kinase	#N/A	#N/A
g982.t1	2.69473	6.06601	3.31042e-13	#N/A	#N/A	#N/A
g5050.t1	2.69043	1.59991	9.62848e-21	Eukaryotic translation initiation factor 4E	CDC33	mRNA cap binding protein and translation initiation factor eIF4E; the eIF4E-cap complex is responsible for mediating cap-dependent mRNA translation via interactions with translation initiation factor eIF4G (Tif4631p or Tif4632p); protein abundance increases in response to DNA replication stress; mutants are defective for adhesion and pseudohyphal growth
g6074.t1	2.68955	2.90615	5.39374e-20	#N/A	#N/A	#N/A
g1593.t1	2.6831	1.77988	1.84022e-23	Related to acyltransferase, has a minor role in medium-chain fatty acid ethyl ester biosynthesis	YMR210W	Putative acyltransferase with similarity to Eeb1p and Eht1p; has a minor role in medium-chain fatty acid ethyl ester biosynthesis; may be involved in lipid metabolism and detoxification
g4448.t1	2.6763	2.48209	4.14274e-08	High affinity copper transporter	CTR3	High-affinity copper transporter of the plasma membrane; acts as a trimer; gene is disrupted by a Ty2 transposon insertion in many laboratory strains of S. cerevisiae
g3944.t1	2.67552	4.2887	0.000419231	#N/A	#N/A	#N/A
g3759.t1	2.67026	5.60869	3.89823e-06	General alpha-glucoside permease	MAL11	High-affinity maltose transporter (alpha-glucoside transporter); inducible; encoded in the MAL1 complex locus; broad substrate specificity that includes maltotriose; required for isomaltose utilization
g3243.t1	2.65826	5.77449	0.00283078	Cold-induced thioredoxin domain-containing protein	#N/A	#N/A
g1070.t1	2.6563	1.51418	1.18008e-38	Centromeric protein E	KIP2	Kinesin-related motor protein involved in mitotic spindle positioning; stabilizes microtubules by targeting Bik1p to the plus end; Kip2p levels are controlled during the cell cycle
g8392.t1	2.65146	2.84384	4.01045e-09	#N/A	#N/A	#N/A
g6326.t1	2.65047	3.69869	1.33949e-08	Leucoanthocyanidin dioxygenase	#N/A	#N/A
g3237.t1	2.64	1.98159	2.74386e-07	#N/A	#N/A	#N/A
g2011.t1	2.63538	6.50316	0.000104792	#N/A	#N/A	#N/A
g7967.t1	2.63013	2.6974	4.68215e-06	#N/A	YPL264C	Putative membrane protein of unknown function; physically interacts with Hsp82p; YPL264C is not an essential gene
g6872.t1	2.62486	3.26515	3.32853e-06	GNAT family N-acetyltransferase	YIR042C	Putative protein of unknown function; YIR042C is a non-essential gene
g7908.t1	2.62481	3.5787	3.25637e-28	Nicotinamide N-methyltransferase-like protein (Fragment)	YNL024C	Putative methyltransferase; has seven beta-strand methyltransferase motif; green fluorescent protein (GFP)-fusion protein localizes to the cytoplasm; despite similarity to methyltransferases, null mutant does not display alterations in lysine methylation pattern
g2921.t1	2.61361	2.26971	2.61908e-20	#N/A	#N/A	#N/A
g5192.t1	2.60962	2.85869	1.92161e-10	Agc agc-unique protein kinase	YPK1	Serine/threonine protein kinase; phosphorylates and downregulates flippase activator Fpk1p; inactivates Orm1p and Orm2p (inhibitors of serine:palmitoyl-coenzyme A transferase) by phosphorylation in response to compromised sphingolipid synthesis; mutations affect receptor-mediated endocytosis and sphingolipid-mediated and cell integrity signaling pathways; homolog of mammalian kinase SGK; YPK1 has…
g482.t1	2.60813	5.10196	6.15405e-10	Siderochrome-iron transporter	ARN2	Transporter; member of the ARN family of transporters that specifically recognize siderophore-iron chelates; responsible for uptake of iron bound to the siderophore triacetylfusarinine C
g5040.t1	2.60555	2.46337	1.37202e-11	General alpha-glucoside permease [Schizosaccharomyces pombe 972h-]	#N/A	#N/A
g989.t1	2.59833	3.84654	8.00748e-16	Pleiotropic drug resistance protein PDR	PDR5	Plasma membrane ATP-binding cassette (ABC) transporter; multidrug transporter actively regulated by Pdr1p; also involved in steroid transport, cation resistance, and cellular detoxification during exponential growth; PDR5 has a paralog, PDR15, that arose from the whole genome duplication
g3671.t1	2.59759	1.81583	0.00031563	Plasma membrane ATPase	PMA1	Plasma membrane P2-type H+-ATPase; pumps protons out of cell; major regulator of cytoplasmic pH and plasma membrane potential; long-lived protein asymmetrically distributed at plasma membrane between mother cells and buds; accumulates at high levels in mother cells during aging, buds emerge with very low levels of Pma1p, newborn cells have low levels of Pma1p; Hsp30p plays a role in Pma1p regulat…
g5757.t1	2.5929	3.17011	6.81863e-11	Nucleotide-binding, alpha-beta plait	PAB1	Poly(A) binding protein; part of the 3'-end RNA-processing complex, mediates interactions between the 5' cap structure and the 3' mRNA poly(A) tail, involved in control of poly(A) tail length, interacts with translation factor eIF-4G; stimulates, but is not required for the deadenylation activity of the Pan2p-Pan3p poly(A)-ribonuclease complex
g6886.t1	2.59233	3.73261	8.95741e-08	Alpha-N-acetylglucosaminidase	#N/A	#N/A
g6587.t1	2.59143	2.44227	6.41376e-29	#N/A	#N/A	#N/A
g1515.t1	2.58654	2.63965	9.00296e-07	#N/A	#N/A	#N/A
g7490.t1	2.58231	3.09503	9.03712e-37	Amino acid transmembrane transporter	AGP2	Plasma membrane regulator of polyamine and carnitine transport; has similarity to transporters but lacks transport activity; may act as a sensor that transduces environmental signals; has a positive or negative regulatory effect on transcription of many transporter genes
g2610.t1	2.56311	3.01635	5.48333e-24	Pleiotropic drug resistance ABC transporter	SNQ2	Plasma membrane ATP-binding cassette (ABC) transporter; multidrug transporter involved in multidrug resistance and resistance to singlet oxygen species
g1168.t1	2.55988	2.59968	9.07006e-28	Glycine dehydrogenase	GCV2	P subunit of the mitochondrial glycine decarboxylase complex; glycine decarboxylase is required for the catabolism of glycine to 5,10-methylene-THF; expression is regulated by levels of 5,10-methylene-THF in the cytoplasm
g1102.t1	2.55967	1.94422	2.54095e-14	Pyridoxal phosphate-dependent transferase	CAR2	L-ornithine transaminase (OTAse); catalyzes the second step of arginine degradation, expression is dually-regulated by allophanate induction and a specific arginine induction process; not nitrogen catabolite repression sensitive; protein abundance increases in response to DNA replication stress
g7548.t1	2.55812	2.3999	1.04353e-32	MFS general substrate transporter	ESBP6	Protein with similarity to monocarboxylate permeases; appears not to be involved in transport of monocarboxylates such as lactate, pyruvate or acetate across the plasma membrane
g8100.t1	2.55668	1.97901	2.19399e-36	Alkali-sensitive linkage protein 1	#N/A	#N/A
g5612.t1	2.55606	4.36652	1.01939e-12	#N/A	#N/A	#N/A
g8440.t1	2.5554	1.59743	1.27806e-17	Dicarboxylic amino acid permease	DIP5	Dicarboxylic amino acid permease; mediates high-affinity and high-capacity transport of L-glutamate and L-aspartate; also a transporter for Gln, Asn, Ser, Ala, and Gly; relocalizes from plasma membrane to vacuole upon DNA replication stress
g2150.t1	2.54522	2.25381	1.52163e-11	#N/A	#N/A	#N/A
g5196.t1	2.54501	2.5885	4.75245e-14	MFS general substrate transporter	VBA5	Plasma membrane protein of the Major Facilitator Superfamily (MFS); involved in amino acid uptake and drug sensitivity; VBA5 has a paralog, VBA3, that arose from a segmental duplication
g3615.t1	2.54283	3.30958	3.42794e-11	Phytanoyl-CoA dioxygenase	YJR154W	Putative protein of unknown function; green fluorescent protein (GFP)-fusion protein localizes to the cytoplasm
g4594.t1	2.54068	3.42002	1.89947e-12	Six-hairpin glycosidase	SGA1	Intracellular sporulation-specific glucoamylase; involved in glycogen degradation; induced during starvation of a/a diploids late in sporulation, but dispensable for sporulation
g4700.t1	2.52908	3.65782	0.00296696	#N/A	ECM25	Non-essential protein of unknown function; promoter contains a consensus binding sequence for factor Abf1p
g646.t1	2.52682	2.33389	8.03227e-05	#N/A	#N/A	#N/A
g3272.t1	2.52305	2.3916	7.30856e-33	Mitochondrial substrate carrier	ORT1	Ornithine transporter of the mitochondrial inner membrane; exports ornithine from mitochondria as part of arginine biosynthesis; human ortholog is associated with hyperammonaemia-hyperornithinaemia-homocitrullinuria (HHH) syndrome
g981.t1	2.51877	1.78807	8.66901e-15	NAD-dependent glycerol-3-phosphate dehydrogenase N-terminus-domain-containing protein	GPD1	NAD-dependent glycerol-3-phosphate dehydrogenase; key enzyme of glycerol synthesis, essential for growth under osmotic stress; expression regulated by high-osmolarity glycerol response pathway; protein abundance increases in response to DNA replication stress; constitutively inactivated via phosphorylation by the protein kinases YPK1 and YPK2, dephosphorylation increases catalytic activity; GPD1 …
g4890.t1	2.51589	2.37718	5.95361e-40	NADP-dependent alcohol dehydrogenase	#N/A	#N/A
g3370.t1	2.51408	3.97155	0.00617748	#N/A	#N/A	#N/A
g7871.t1	2.51156	2.87042	8.61909e-12	MFS general substrate transporter	#N/A	#N/A
g5721.t1	2.51058	3.45796	0.000170435	#N/A	#N/A	#N/A
g6364.t1	2.50777	2.97835	3.23857e-18	#N/A	#N/A	#N/A
g7131.t1	2.50617	2.60772	8.67487e-13	NAD-binding D-isomer specific 2-hydroxyacid dehydrogenase	SER3	3-phosphoglycerate dehydrogenase; catalyzes the first step in serine and glycine biosynthesis; SER3 has a paralog, SER33, that arose from the whole genome duplication
g7893.t1	2.50193	3.01925	4.4697e-06	Transcriptional factor	DCG1	Protein of unknown function; expression is sensitive to nitrogen catabolite repression and regulated by Dal80p; contains transmembrane domain
g934.t1	2.50171	4.87999	1.89188e-05	General alpha-glucoside permease	MPH2	Alpha-glucoside permease; transports maltose, maltotriose, alpha-methylglucoside, and turanose; identical to Mph3p; encoded in a subtelomeric position in a region likely to have undergone duplication
g3318.t1	2.4967	2.35208	7.04511e-06	#N/A	#N/A	#N/A
g1370.t1	2.49405	2.84883	2.7823e-16	Hemolysin-type calcium-binding region	#N/A	#N/A
g3381.t1	2.49337	3.38477	6.91231e-06	#N/A	#N/A	#N/A
g1296.t1	2.49177	2.15424	4.86546e-06	Actin cytoskeleton-regulatory complex protein pan1	#N/A	#N/A
g6807.t1	2.48965	1.94464	6.60583e-25	#N/A	#N/A	#N/A
g7691.t1	2.47979	3.04335	8.38987e-11	SUR7/PalI family-domain-containing protein	#N/A	#N/A
g2517.t1	2.47944	1.08409	1.41414e-06	Actin cortical patch SUR7/pH-response regulator pali	YOL019W	Protein of unknown function; green fluorescent protein (GFP)-fusion protein localizes to the cell periphery and vacuole; YOL019W has a paralog, DCV1, that arose from the whole genome duplication
g4485.t1	2.47775	4.04476	2.67132e-06	MFS general substrate transporter	FEN2	Plasma membrane H+-pantothenate symporter; confers sensitivity to the antifungal agent fenpropimorph; relocalizes from vacuole to cytoplasm upon DNA replication stress
g2378.t1	2.47444	2.27076	4.84604e-08	Glutamate decarboxylase	#N/A	#N/A
g218.t1	2.46992	1.95869	3.14383e-08	ARM repeat-containing	KAP123	Karyopherin beta; mediates nuclear import of ribosomal proteins prior to assembly into ribosomes and import of histones H3 and H4; localizes to the nuclear pore, nucleus, and cytoplasm; exhibits genetic interactions with RAI1
g321.t1	2.46309	4.14237	5.69138e-08	MFS general substrate transporter	TNA1	High affinity nicotinic acid plasma membrane permease; responsible for uptake of low levels of nicotinic acid; expression of the gene increases in the absence of extracellular nicotinic acid or para-aminobenzoate (PABA)
g3800.t1	2.46061	2.71637	4.01433e-11	Purple acid phosphatase	#N/A	#N/A
g4509.t1	2.4588	3.12232	5.2669e-09	NmrA family transcriptional regulator	#N/A	#N/A
g1943.t1	2.45188	1.86222	0.000316428	#N/A	#N/A	#N/A
g8255.t1	2.44605	3.4965	6.35277e-10	#N/A	#N/A	#N/A
g4066.t1	2.44386	3.38802	1.36425e-09	#N/A	#N/A	#N/A
g1904.t1	2.44348	3.22067	2.30153e-17	#N/A	#N/A	#N/A
g7726.t1	2.43941	2.04529	4.71216e-26	#N/A	#N/A	#N/A
g6186.t1	2.43863	5.94558	0.000666792	Alpha-ketoglutarate-dependent sulfonate dioxygenase	JLP1	Fe(II)-dependent sulfonate/alpha-ketoglutarate dioxygenase; involved in sulfonate catabolism for use as a sulfur source; contains sequence that resembles a J domain (typified by the E. coli DnaJ protein); induced by sulphur starvation
g7420.t1	2.43281	2.33956	4.37657e-10	S-adenosyl-L-methionine-dependent methyltransferase	#N/A	#N/A
g8418.t1	2.4284	1.75798	1.30295e-10	Phospholipase D	#N/A	#N/A
g3448.t1	2.41932	1.7763	6.48685e-23	Gly-Xaa carboxypeptidase	CPS1	Vacuolar carboxypeptidase S; expression is induced under low-nitrogen conditions
g3230.t1	2.41446	3.17928	5.73198e-19	#N/A	#N/A	#N/A
g3317.t1	2.41176	2.36603	2.32136e-20	#N/A	#N/A	#N/A
g5547.t1	2.40955	4.47079	3.13526e-11	Substrate-specific transmembrane transporter	MAL11	High-affinity maltose transporter (alpha-glucoside transporter); inducible; encoded in the MAL1 complex locus; broad substrate specificity that includes maltotriose; required for isomaltose utilization
g5959.t1	2.40948	2.87708	8.18432e-09	CAMK/CAMKL protein kinase	KCC4	Protein kinase of the bud neck involved in the septin checkpoint; associates with septin proteins, negatively regulates Swe1p by phosphorylation, shows structural homology to bud neck kinases Gin4p and Hsl1p; KCC4 has a paralog, GIN4, that arose from the whole genome duplication
g7966.t1	2.40226	2.94896	4.85885e-05	#N/A	YPL264C	Putative membrane protein of unknown function; physically interacts with Hsp82p; YPL264C is not an essential gene
g7429.t1	2.39314	3.41241	2.46961e-07	#N/A	#N/A	#N/A
g2487.t1	2.3929	1.55775	6.08047e-20	#N/A	#N/A	#N/A
g4636.t1	2.39087	2.27348	0.000462004	#N/A	#N/A	#N/A
g3809.t1	2.38937	1.75776	1.34054e-38	Alpha-aminoadipic semialdehyde dehydrogenase	ALD5	Mitochondrial aldehyde dehydrogenase; involved in regulation or biosynthesis of electron transport chain components and acetate formation; activated by K+; utilizes NADP+ as the preferred coenzyme; constitutively expressed
g5760.t1	2.38901	2.24925	5.18379e-08	RNA methyltransferase	SPB1	AdoMet-dependent methyltransferase; involved in rRNA processing and 60S ribosomal subunit maturation; methylates G2922 in the tRNA docking site of the large subunit rRNA and in the absence of snR52, U2921; suppressor of PAB1 mutants
g6457.t1	2.38171	2.47091	1.22167e-14	Gibberellin 20 oxidase 1	#N/A	#N/A
g589.t1	2.37893	1.94142	1.95692e-31	Triglyceride lipase-cholesterol esterase	YEH2	Steryl ester hydrolase; catalyzes steryl ester hydrolysis at the plasma membrane; involved in sterol metabolism; YEH2 has a paralog, YEH1, that arose from the whole genome duplication
g701.t1	2.37738	2.67118	6.27396e-12	Secreted aspartyl protease	PEP4	Vacuolar aspartyl protease (proteinase A); required for posttranslational precursor maturation of vacuolar proteinases; important for protein turnover after oxidative damage; plays a protective role in acetic acid induced apoptosis; synthesized as a zymogen, self-activates
g2746.t1	2.37232	1.73384	1.49193e-19	UDP-glucose 4-epimerase	GAL10	UDP-glucose-4-epimerase; catalyzes the interconversion of UDP-galactose and UDP-D-glucose in galactose metabolism; also catalyzes the conversion of alpha-D-glucose or alpha-D-galactose to their beta-anomers
g1109.t1	2.37215	1.55435	5.07066e-10	General amidase gmdB-Aspergillus niger	AMD2	Putative amidase
g596.t1	2.37042	2.42957	1.78576e-12	Small oligopeptide transporter	OPT2	Oligopeptide transporter; localized to peroxisomes and affects glutathione redox homeostasis; also localizes to the plasma membrane (PM) and to the late Golgi, and has a role in maintenance of lipid asymmetry between the inner and outer leaflets of the PM; member of the OPT family, with potential orthologs in S. pombe and C. albicans; also plays a role in formation of mature vacuoles and in polar…
g2415.t1	2.36875	3.0964	2.09339e-25	#N/A	#N/A	#N/A
g7106.t1	2.3613	2.94979	5.83562e-09	MFS general substrate transporter	#N/A	#N/A
g4329.t1	2.36062	1.14965	8.45354e-08	#N/A	#N/A	#N/A
g6200.t1	2.35656	2.19496	1.35328e-19	Transcriptional activator	UGA3	Transcriptional activator for GABA-dependent induction of GABA genes; binds to DNA elements found in the promoters of target genes and increases their expression in the presence of GABA (gamma-aminobutyrate); zinc finger transcription factor of the Zn(2)-Cys(6) binuclear cluster domain type; localized to the nucleus; examples of GABA genes include UGA1, UGA2, and UGA4
g3303.t1	2.35356	2.64109	3.56774e-16	#N/A	YEL023C	Putative protein of unknown function; expression is increased greatly during sporulation; YEL023C is not an essential gene
g5955.t1	2.35152	2.83993	0.00226184	#N/A	#N/A	#N/A
g5674.t1	2.35089	2.56019	0.00222275	3-dehydroshikimate dehydratase	#N/A	#N/A
g7133.t1	2.33785	3.12027	1.03883e-12	Transcriptional regulatory	PPR1	Zinc finger transcription factor; contains a Zn(2)-Cys(6) binuclear cluster domain, positively regulates transcription of URA1, URA3, URA4, and URA10, which are involved in de novo pyrimidine biosynthesis, in response to pyrimidine starvation; activity may be modulated by interaction with Tup1p
g429.t1	2.32903	2.52734	3.56233e-15	Multicopper oxidase	FET5	Multicopper oxidase; integral membrane protein with similarity to Fet3p; may have a role in iron transport
g7513.t1	2.32845	2.62247	4.11044e-09	Tetratricopeptide repeat family protein	MDN1	Huge dynein-related AAA-type ATPase (midasin); forms extended pre-60S particle with the Rix1 complex (Rix1p-Ipi1p-Ipi3p); acts in removal of ribosomal biogenesis factors at successive steps of pre-60S assembly and export from nucleus
g6838.t1	2.31631	4.56986	1.4754e-06	1-aminocyclopropane-1-carboxylate oxidase	#N/A	#N/A
g3245.t1	2.31606	2.61276	2.51227e-25	MFS general substrate transporter	AMF1	Low affinity NH4+ transporter; member of the DHA2 family of drug:H+ anti porters; putative paralog of ATR1; but not required for boron tolerance; non-essential gene
g8389.t1	2.31564	3.61	3.82546e-16	MFS general substrate transporter	#N/A	#N/A
g2551.t1	2.3125	2.39114	5.26607e-15	High-affinity nicotinic acid transporter	TNA1	High affinity nicotinic acid plasma membrane permease; responsible for uptake of low levels of nicotinic acid; expression of the gene increases in the absence of extracellular nicotinic acid or para-aminobenzoate (PABA)
g7497.t1	2.3083	3.27624	4.40886e-21	Allantoate permease	THI73	Putative plasma membrane permease; proposed to be involved in carboxylic acid uptake and repressed by thiamine; substrate of Dbf2p/Mob1p kinase; transcription is altered if mitochondrial dysfunction occurs
g6975.t1	2.29986	1.88703	1.54281e-18	Glutamyl-tRNA amidotransferase subunit A	AMD2	Putative amidase
g6636.t1	2.29817	4.54785	2.13044e-12	Mitochondrial carrier protein	#N/A	#N/A
g3451.t1	2.29704	2.51981	0.000585462	General substrate transporter	RGT2	Plasma membrane high glucose sensor that regulates glucose transport; contains 12 predicted transmembrane segments and a long C-terminal tail required for induction of hexose transporters; RGT2 has a paralog, SNF3, that arose from the whole genome duplication
g5950.t1	2.29403	2.94532	7.19818e-07	High-affinity nicotinic acid transporter	TNA1	High affinity nicotinic acid plasma membrane permease; responsible for uptake of low levels of nicotinic acid; expression of the gene increases in the absence of extracellular nicotinic acid or para-aminobenzoate (PABA)
g7679.t1	2.29358	2.32687	2.26795e-22	Transcription factor, fungi	YJL206C	Putative protein of unknown function; similar to transcriptional regulators from the Zn[2]-Cys[6] binuclear cluster protein family; mRNA is weakly cell cycle regulated, peaking in S phase; induced rapidly upon MMS treatment
g1110.t1	2.29285	2.28191	1.53147e-11	#N/A	#N/A	#N/A
g7496.t1	2.29035	2.95352	1.2483e-17	Phytanoyl-CoA dioxygenase	#N/A	#N/A
g527.t1	2.29	3.87586	2.245e-17	NAD-dependent succinate-semialdehyde dehydrogenase	UGA2	Succinate semialdehyde dehydrogenase; involved in the utilization of gamma-aminobutyrate (GABA) as a nitrogen source; part of the 4-aminobutyrate and glutamate degradation pathways; localized to the cytoplasm
g4661.t1	2.28364	2.11057	9.78573e-06	Carbamoyl-phosphate synthase / aspartate carbamoyltransferase	URA2	Bifunctional carbamoylphosphate synthetase/aspartate transcarbamylase; catalyzes the first two enzymatic steps in the de novo biosynthesis of pyrimidines; both activities are subject to feedback inhibition by UTP
g1939.t1	2.28234	1.76024	4.12503e-07	Phytanoyl-CoA dioxygenase PhyH	YJR154W	Putative protein of unknown function; green fluorescent protein (GFP)-fusion protein localizes to the cytoplasm
g2120.t1	2.28177	2.79262	1.84035e-18	#N/A	#N/A	#N/A
g6810.t1	2.28055	2.24623	1.11303e-12	#N/A	#N/A	#N/A
g1167.t1	2.27244	2.45482	1.08404e-11	Imidazolonepropionase	YJL213W	Protein of unknown function that may interact with ribosomes; periodically expressed during the yeast metabolic cycle; phosphorylated in vitro by the mitotic exit network (MEN) kinase complex, Dbf2p/Mob1p
g984.t1	2.26907	2.61898	0.00010823	Aquaporin rerated other eukaryote	AQY1	Spore-specific water channel; mediates the transport of water across cell membranes, developmentally controlled; may play a role in spore maturation, probably by allowing water outflow, may be involved in freeze tolerance
g1784.t1	2.26724	2.531	0.000115399	#N/A	RIM9	Plasma membrane protein of unknown function; involved in the proteolytic activation of Rim101p in response to alkaline pH; interacts with Rim21p and Dfg16p to form a pH-sensing complex in the Rim101 pathway and is required to maintain Rim21p levels; has similarity to A. nidulans PalI;
g7610.t1	2.2665	2.99639	2.89699e-09	MFS general substrate transporter	SEO1	Putative permease; member of the allantoate transporter subfamily of the major facilitator superfamily; mutation confers resistance to ethionine sulfoxide
g3244.t1	2.2663	5.06203	0.000472825	Spermatogenesis-associated protein 20 precursor	#N/A	#N/A
g5951.t1	2.25799	2.0239	1.43597e-22	Predicted dehydrogenase	#N/A	#N/A
g7789.t1	2.25521	2.18025	9.70805e-15	P-loop containing nucleoside triphosphate hydrolase	STE6	Plasma membrane ATP-binding cassette (ABC) transporter; required for the export of a-factor, catalyzes ATP hydrolysis coupled to a-factor transport; contains 12 transmembrane domains and two ATP binding domains; expressed only in MATa cells; human homolog ABCB1 mediates multidrug resistance in many chemotherapy-resistant tumors by effluxing toxic compounds from the cell
g6204.t1	2.24875	2.42731	7.16439e-22	Glycine cleavage system protein T	#N/A	#N/A
g4358.t1	2.24634	5.19159	6.92578e-10	Putative hydro-lyase	#N/A	#N/A
g4917.t1	2.24314	3.30678	2.86115e-17	Cyclin-dependent kinases regulatory subunit	TOR2	PIK-related protein kinase and rapamycin target; subunit of TORC1, a complex that regulates growth in response to nutrients and TORC2, a complex that regulates cell-cycle dependent polarization of the actin cytoskeleton; involved in meiosis; TOR2 has a paralog, TOR1, that arose from the whole genome duplication
g3723.t1	2.23318	2.37967	3.16823e-10	#N/A	#N/A	#N/A
g8383.t1	2.23141	2.046	2.703e-05	#N/A	#N/A	#N/A
g1724.t1	2.23129	1.64825	1.0645e-20	Amino acid transmembrane transporter	DIP5	Dicarboxylic amino acid permease; mediates high-affinity and high-capacity transport of L-glutamate and L-aspartate; also a transporter for Gln, Asn, Ser, Ala, and Gly; relocalizes from plasma membrane to vacuole upon DNA replication stress
g1532.t1	2.22978	2.80195	5.73848e-18	OPT oligopeptide transporter	OPT1	Proton-coupled oligopeptide transporter of the plasma membrane; also transports glutathione and phytochelatin; member of the OPT family
g1289.t1	2.22655	4.31306	0.0307026	#N/A	#N/A	#N/A
g8435.t1	2.21332	1.64698	2.27003e-08	ATP-binding cassette transporter	NEW1	ATP binding cassette protein; cosediments with polysomes and is required for biogenesis of the small ribosomal subunit; Asn/Gln-rich rich region supports [NU+] prion formation and susceptibility to [PSI+] prion induction
g5984.t1	2.20747	1.78886	9.1453e-19	#N/A	#N/A	#N/A
g2346.t1	2.20283	3.3985	1.1121e-13	General alpha-glucoside permease	MPH2	Alpha-glucoside permease; transports maltose, maltotriose, alpha-methylglucoside, and turanose; identical to Mph3p; encoded in a subtelomeric position in a region likely to have undergone duplication
g4972.t1	2.20255	1.599	1.34752e-10	ATP-binding cassette transporter	ARB1	ATPase of the ATP-binding cassette (ABC) family; involved in 40S and 60S ribosome biogenesis, has similarity to Gcn20p; shuttles from nucleus to cytoplasm, physically interacts with Tif6p, Lsg1p
g2789.t1	2.19502	2.79439	2.69328e-07	Fungal-specific transcription factor domain-domain-containing protein	#N/A	#N/A
g6310.t1	2.18927	3.41531	7.22571e-09	Fungal transcriptional regulatory protein, N-terminal	#N/A	#N/A
g6784.t1	2.18869	3.74401	6.35721e-08	S-adenosyl-L-methionine-dependent methyltransferase	CRG1	S-AdoMet-dependent methyltransferase involved in lipid homeostasis; mediates resistance to a drug cantharidin
g3324.t1	2.1885	2.20227	6.65223e-25	#N/A	#N/A	#N/A
g1812.t1	2.18367	1.6329	2.38402e-30	#N/A	#N/A	#N/A
g3903.t1	2.18345	4.62553	3.16561e-13	Microsomal epoxide hydrolase	YNR064C	Epoxide hydrolase; member of the alpha/beta hydrolase fold family; may have a role in detoxification of epoxides
g4354.t1	2.17115	6.4534	0.000360554	Nicotinic acid plasma membrane transporter	TNA1	High affinity nicotinic acid plasma membrane permease; responsible for uptake of low levels of nicotinic acid; expression of the gene increases in the absence of extracellular nicotinic acid or para-aminobenzoate (PABA)
g4334.t1	2.16974	3.69791	3.9002e-12	#N/A	#N/A	#N/A
g1443.t1	2.16924	2.00474	1.13832e-25	#N/A	#N/A	#N/A
g6665.t1	2.16688	1.71072	9.22542e-08	Nucleotide-binding, alpha-beta plait	NSR1	Nucleolar protein that binds nuclear localization sequences; required for pre-rRNA processing and ribosome biogenesis
g6808.t1	2.16301	3.18464	0.0059958	DsRNA activated Z-DNA binding protein kinase	KIN3	Nonessential serine/threonine protein kinase; possible role in DNA damage response; influences tolerance to high levels of ethanol
g4632.t1	2.16134	1.40232	8.36566e-10	Acid phosphatase Vanadium-dependent haloperoxidase	DPP1	Diacylglycerol pyrophosphate (DGPP) phosphatase; zinc-regulated vacuolar membrane-associated lipid phosphatase, dephosphorylates DGPP to phosphatidate (PA) and Pi, then PA to diacylglycerol; involved in lipid signaling and cell metabolism
g3011.t1	2.15873	3.64207	1.76592e-11	Glutathione synthetase large chain	#N/A	#N/A
g7774.t1	2.15776	2.51899	1.274e-14	Gdp-mannose-dehydratase	GAL10	UDP-glucose-4-epimerase; catalyzes the interconversion of UDP-galactose and UDP-D-glucose in galactose metabolism; also catalyzes the conversion of alpha-D-glucose or alpha-D-galactose to their beta-anomers
g4421.t1	2.15717	2.67428	5.23098e-19	#N/A	#N/A	#N/A
g8231.t1	2.1569	2.82112	0.00674078	#N/A	#N/A	#N/A
g4637.t1	2.1567	2.20579	5.76531e-10	#N/A	#N/A	#N/A
g5769.t1	2.1565	1.77666	2.57085e-15	#N/A	#N/A	#N/A
g682.t1	2.14925	2.23384	2.36487e-08	#N/A	#N/A	#N/A
g7919.t1	2.14648	1.59873	8.78692e-20	Cyclin B and related kinase-activating proteins	CLB3	B-type cyclin involved in cell cycle progression; activates Cdc28p to promote the G2/M transition; may be involved in DNA replication and spindle assembly; accumulates during S phase and G2, then targeted for ubiquitin-mediated degradation; relative distribution to the nucleus increases upon DNA replication stress; CLB3 has a paralog, CLB4, that arose from the whole genome duplication
g8067.t1	2.14437	1.57328	6.99626e-24	MFS general substrate transporter	VBA1	Permease of basic amino acids in the vacuolar membrane
g7237.t1	2.14154	3.42084	0.0002583	Copper amine oxidase	#N/A	#N/A
g6982.t1	2.14145	3.10673	6.86731e-12	Hydroxypyruvate reductase	SER33	3-phosphoglycerate dehydrogenase; catalyzes the first step in serine and glycine biosynthesis; SER33 has a paralog, SER3, that arose from the whole genome duplication
g4353.t1	2.14125	4.93266	0.00346643	Integral membrane peptide transporter	PTR2	Integral membrane peptide transporter; mediates transport of di- and tri-peptides; conserved protein that contains 12 transmembrane domains; PTR2 expression is regulated by the N-end rule pathway via repression by Cup9p
g7692.t1	2.13955	3.42415	6.74739e-24	Calcium-transporting ATPase	ENA2	P-type ATPase sodium pump; involved in Na+ efflux to allow salt tolerance; likely not involved in Li+ efflux
g6052.t1	2.13813	3.89468	1.57508e-11	#N/A	#N/A	#N/A
g1301.t1	2.13479	1.87882	8.37356e-08	Six-hairpin glycosidase	#N/A	#N/A
g4947.t1	2.13098	2.66551	7.06863e-34	MFS general substrate transporter	AMF1	Low affinity NH4+ transporter; member of the DHA2 family of drug:H+ anti porters; putative paralog of ATR1; but not required for boron tolerance; non-essential gene
g2006.t1	2.12789	4.28044	3.16522e-12	#N/A	#N/A	#N/A
g5013.t1	2.12374	2.13012	1.18992e-08	Signal transduction histidine kinase	#N/A	#N/A
g2356.t1	2.11695	1.84663	3.41167e-17	Alpha-ketoglutarate dependent xanthine dioxygenase	#N/A	#N/A
g7489.t1	2.11564	3.54636	0.000676517	Non-heme dioxygenase in morphine synthesis N-terminal	#N/A	#N/A
g2067.t1	2.10665	1.9194	3.73381e-07	Low-temperature viability protein ltv1	LTV1	Component of the GSE complex; GSE is required for proper sorting of amino acid permease Gap1p; required for ribosomal small subunit export from nucleus; required for growth at low temperature
g7147.t1	2.10657	2.60278	0.000224567	#N/A	#N/A	#N/A
g2258.t1	2.10641	2.26819	7.32832e-14	MFS general substrate transporter	TPO2	Polyamine transporter of the major facilitator superfamily; member of the 12-spanner drug:H(+) antiporter DHA1 family; specific for spermine; localizes to the plasma membrane; transcription of TPO2 is regulated by Haa1p; TPO2 has a paralog, TPO3, that arose from the whole genome duplication
g5683.t1	2.10451	2.63754	1.08634e-29	Thymocyte nuclear protein 1	#N/A	#N/A
g6376.t1	2.09519	2.11141	2.18038e-20	Fungal-specific transcription factor domain-domain-containing protein	ASG1	Zinc cluster protein proposed to be a transcriptional regulator; regulator involved in the stress response; null mutants have a respiratory deficiency, calcofluor white sensitivity and slightly increased cycloheximide resistance
g2579.t1	2.09242	2.1387	4.69604e-09	Alcohol dehydrogenase	ADH2	Glucose-repressible alcohol dehydrogenase II; catalyzes the conversion of ethanol to acetaldehyde; involved in the production of certain carboxylate esters; regulated by ADR1
g3390.t1	2.09205	1.87044	8.29659e-08	Forkhead transcription factor	#N/A	#N/A
g4118.t1	2.08338	1.58818	3.49537e-08	Threonylcarbamoyl-AMP synthase	SUA5	Protein involved in threonylcarbamoyl adenosine biosynthesis; Sua5p and Qri7p are necessary and sufficient for RNA t6A modification in vitro; null mutant lacks N6-threonylcarbamoyl adenosine (t6A) modification in the anticodon loop of ANN-decoding tRNA; member of conserved YrdC/Sua5 family; binds single-stranded telomeric DNA and null mutant has abnormal telomere length
g8200.t1	2.08202	2.29009	5.39053e-27	Non-heme dioxygenase in morphine synthesis N-terminal	SIT1	Ferrioxamine B transporter; member of the ARN family of transporters that specifically recognize siderophore-iron chelates; transcription is induced during iron deprivation and diauxic shift; potentially phosphorylated by Cdc28p
g7125.t1	2.08074	2.20826	8.42367e-06	Proteophosphoglycan 5	#N/A	#N/A
g1706.t1	2.07704	2.2236	6.78239e-09	Phosphinothricin acetyltransferase	#N/A	#N/A
g367.t1	2.07593	2.61613	3.16706e-09	#N/A	#N/A	#N/A
g7894.t1	2.07454	2.81556	0.00631029	N-carbamyl-d-amino acid amidohydrolase	NIT3	Nit protein; one of two proteins in S. cerevisiae with similarity to the Nit domain of NitFhit from fly and worm and to the mouse and human Nit protein which interacts with the Fhit tumor suppressor; nitrilase superfamily member
g1511.t1	2.0695	1.37349	6.80982e-05	[Pyruvate dehydrogenase [acetyl-transferring]]-phosphatase 1, mitochondrial	PTC5	Mitochondrial type 2C protein phosphatase (PP2C); involved in regulation of pyruvate dehydrogenase activity by dephosphorylating the serine 133 of the Pda1p subunit; localizes to the intermembrane space and is imported via the presequence pathway and processed by the inner membrane protease (Imp1p-Imp2p); acts in concert with kinases Pkp1p and Pkp2p and phosphatase Ptc6p
g7579.t1	2.06838	2.09062	1.4554e-05	RNA recognition motif 2-domain-containing protein (Fragment)	#N/A	#N/A
g4390.t1	2.06588	3.14311	5.8522e-06	#N/A	#N/A	#N/A
g3791.t1	2.0615	3.87779	3.24548e-19	#N/A	#N/A	#N/A
g1487.t1	2.05973	2.19318	6.30424e-10	Fungal-specific transcription factor domain-domain-containing protein	#N/A	#N/A
g6324.t1	2.05889	2.04695	1.4323e-17	Short-chain dehydrogenase	SPS19	Peroxisomal 2,4-dienoyl-CoA reductase; auxiliary enzyme of fatty acid beta-oxidation; homodimeric enzyme required for growth and sporulation on petroselineate medium; expression induced during late sporulation and in the presence of oleate
g1903.t1	2.05825	2.07668	1.92583e-19	Alpha-mannosyltransferase	#N/A	#N/A
g8268.t1	2.05796	1.23368	0.000111786	Extracellular protein, gamma-D-glutamate-meso-diaminopimelate muropeptidase	#N/A	#N/A
g5216.t1	2.05795	3.54765	0.000123167	#N/A	#N/A	#N/A
g5545.t1	2.05615	1.70776	7.82258e-17	#N/A	#N/A	#N/A
g3797.t1	2.05466	3.3147	0.021819	#N/A	#N/A	#N/A
g2861.t1	2.05345	2.89611	1.23488e-10	P-loop containing nucleoside triphosphate hydrolase	HFM1	Meiosis specific DNA helicase; involved in the conversion of double-stranded breaks to later recombination intermediates and in crossover control; catalyzes the unwinding of Holliday junctions; has ssDNA and dsDNA stimulated ATPase activity
g2896.t1	2.05324	2.25311	1.13561e-10	#N/A	#N/A	#N/A
g7045.t1	2.05121	2.50803	1.33894e-31	Major facilitator superfamily transporter	YCR023C	Vacuolar membrane protein of unknown function; member of the multidrug resistance family; YCR023C is not an essential gene
g3765.t1	2.04948	2.56396	2.73948e-12	Transmembrane amino acid transporter	ALP1	Arginine transporter; expression is normally very low and it is unclear what conditions would induce significant expression; ALP1 has a paralog, CAN1, that arose from the whole genome duplication
g3242.t1	2.04931	5.67943	0.0047303	Spermatogenesis-associated protein 20	#N/A	#N/A
g558.t1	2.04275	2.0628	2.93396e-13	Lipase	YJR107W	Putative lipase
g5974.t1	2.04028	1.96587	7.52005e-15	Succinate semialdehyde dehydrogenase	ALD4	Mitochondrial aldehyde dehydrogenase; required for growth on ethanol and conversion of acetaldehyde to acetate; phosphorylated; activity is K+ dependent; utilizes NADP+ or NAD+ equally as coenzymes; expression is glucose repressed; can substitute for cytosolic NADP-dependent aldehyde dehydrogenase when directed to the cytosol
g3500.t1	2.03933	2.65375	1.48686e-07	Beta-glucuronidase	#N/A	#N/A
g927.t1	2.03693	1.90803	3.14793e-10	#N/A	#N/A	#N/A
g5267.t1	2.03295	1.67859	4.06029e-14	#N/A	#N/A	#N/A
g2156.t1	2.03054	2.89261	1.85953e-07	Nitrilotriacetate monooxygenase component A/pristinamycin IIA synthase subunit A	#N/A	#N/A
g2481.t1	2.03042	3.63641	3.46576e-05	pH-regulated antigen	ZPS1	Putative GPI-anchored protein; transcription is induced under low-zinc conditions, as mediated by the Zap1p transcription factor, and at alkaline pH
g4365.t1	2.02929	1.90551	8.57412e-23	Type II DNA topoisomerase	TOP2	Topoisomerase II; relieves torsional strain in DNA by cleaving and re-sealing the phosphodiester backbone of both positively and negatively supercoiled DNA; cleaves complementary strands; localizes to axial cores in meiosis; required for replication slow zone (RSZ) breakage following Mec1p inactivation
g1152.t1	2.02657	1.64927	2.08198e-07	Glutathione S-transferase	MAK16	Essential nuclear protein; constituent of 66S pre-ribosomal particles; required for maturation of 25S and 5.8S rRNAs; required for maintenance of M1 satellite double-stranded RNA of the L-A virus
g93.t1	2.02385	2.11057	2.33431e-05	#N/A	#N/A	#N/A
g4460.t1	2.02348	1.72143	1.08186e-13	S-adenosyl-L-methionine-dependent methyltransferase	#N/A	#N/A
g4989.t1	2.01973	2.07057	4.49291e-10	#N/A	#N/A	#N/A
g5282.t1	2.01841	1.74823	4.68637e-10	Calmodulin-dependent protein kinase	#N/A	#N/A
g5777.t1	2.01484	1.69097	1.45036e-14	Hydantoinase oxoprolinase	OXP1	5-oxoprolinase; enzyme is ATP-dependent and functions as a dimer; similar to mouse Oplah gene; green fluorescent protein (GFP)-fusion protein localizes to the cytoplasm; protein abundance increases in response to DNA replication stress
g7233.t1	2.01132	2.11686	4.30455e-07	#N/A	#N/A	#N/A
g6533.t1	2.01081	5.04722	1.57189e-05	#N/A	#N/A	#N/A
g454.t1	2.01069	1.61588	0.000422322	#N/A	#N/A	#N/A
g5585.t1	2.00674	2.19461	2.42942e-13	#N/A	#N/A	#N/A
g5223.t1	2.0066	3.46645	2.26004e-05	MFS general substrate transporter	YHK8	Presumed antiporter of the major facilitator superfamily; member of the 12-spanner drug:H(+) antiporter DHA1 family; expression of gene is up-regulated in cells exhibiting reduced susceptibility to azoles
g3692.t1	2.00279	2.4812	3.9286e-20	Ras guanyl-nucleotide exchange factor	#N/A	#N/A
g6583.t1	2.00007	3.01832	2.22314e-12	#N/A	#N/A	#N/A

## Sheet: UP - P. terrestris +P. expansum
Gene	logFC	FDR	Description	SGD Gene name	SGD Annotation
g3655.t1	6.84756	1.18718e-05	#N/A	#N/A	#N/A
g2837.t1	5.00516	0.00154292	#N/A	#N/A	#N/A
g142.t1	4.9172	0.000266626	Glutathione S-transferase	#N/A	#N/A
g1861.t1	4.32846	1.69717e-08	F-box domain protein	#N/A	#N/A
g5316.t1	4.14149	6.38501e-05	UDP-glucose epimerase	GAL10	UDP-glucose-4-epimerase; catalyzes the interconversion of UDP-galactose and UDP-D-glucose in galactose metabolism; also catalyzes the conversion of alpha-D-glucose or alpha-D-galactose to their beta-anomers
g8073.t1	4.02549	4.48977e-29	Kinesin-domain-containing	KIP2	Kinesin-related motor protein involved in mitotic spindle positioning; stabilizes microtubules by targeting Bik1p to the plus end; Kip2p levels are controlled during the cell cycle
g703.t1	3.9877	6.61067e-20	#N/A	#N/A	#N/A
g4063.t1	3.62238	7.50433e-11	#N/A	#N/A	#N/A
g7485.t1	3.60968	4.56383e-13	Methionine permease	#N/A	#N/A
g6501.t1	3.56575	8.99158e-28	#N/A	AXL2	Integral plasma membrane protein; required for axial budding in haploid cells; localizes to the incipient bud site and bud neck; glycosylated by Pmt4p; potential Cdc28p substrate
g960.t1	3.54411	0.00107768	Transcriptional repressor involved in the control of multidrug resistance	LOT6	FMN-dependent NAD(P)H:quinone reductase; role in apoptosis-like cell death; may be involved in quinone detoxification; expression elevated at low temperature; sequesters the Cin5p transcription factor in the cytoplasm in complex with the proteasome under reducing conditions
g4866.t1	3.28969	6.36386e-20	Opt oligopeptide transporter	OPT2	Oligopeptide transporter; localized to peroxisomes and affects glutathione redox homeostasis; also localizes to the plasma membrane (PM) and to the late Golgi, and has a role in maintenance of lipid asymmetry between the inner and outer leaflets of the PM; member of the OPT family, with potential orthologs in S. pombe and C. albicans; also plays a role in formation of mature vacuoles and in polar…
g2294.t1	3.17196	1.67884e-39	#N/A	#N/A	#N/A
g2174.t1	3.13716	3.97795e-21	NEK protein kinase	KIN3	Nonessential serine/threonine protein kinase; possible role in DNA damage response; influences tolerance to high levels of ethanol
g7404.t1	3.1049	5.96419e-09	Delayed-type hypersensitivity antigen	#N/A	#N/A
g8319.t1	3.03311	3.52011e-35	#N/A	#N/A	#N/A
g7503.t1	2.93534	0.00507491	Short-chain alcohol dehydrogenase	AYR1	Bifunctional triacylglycerol lipase and 1-acyl DHAP reductase; NADPH-dependent 1-acyl dihydroxyacetone phosphate reductase involved in phosphatidic acid biosynthesis; lipid droplet triacylglycerol lipase involved in the mobilization of non-polar lipids; found in lipid particles, the endoplasmic reticulum and the mitochondrial outer membrane; required for spore germination; role in cell wall biosy…
g3995.t1	2.90516	2.72032e-07	Glutathione-dependent formaldehyde-activating gfa	#N/A	#N/A
g615.t1	2.77675	0.00225294	#N/A	#N/A	#N/A
g7938.t1	2.63153	0.000753721	#N/A	#N/A	#N/A
g6406.t1	2.61551	1.64978e-06	Class I glutamine amidotransferase	YLR126C	Putative glutamine amidotransferase; has Aft1p-binding motif in the promoter; may be involved in copper and iron homeostasis; YLR126C is not an essential protein; relocalizes from nucleus to cytoplasmic foci upon DNA replication stress
g7272.t1	2.57759	1.83946e-10	#N/A	#N/A	#N/A
g1064.t1	2.45238	1.7866e-16	2-dehydro-3-deoxyglucarate aldolase	#N/A	#N/A
g3130.t1	2.41503	3.02497e-07	#N/A	#N/A	#N/A
g804.t1	2.40107	4.44786e-12	#N/A	YDR124W	Putative protein of unknown function; non-essential gene; expression is strongly induced by alpha factor
g1338.t1	2.3454	1.16912e-13	Septin ring organizing protein mid2	#N/A	#N/A
g4228.t1	2.31657	0.000696558	#N/A	#N/A	#N/A
g2149.t1	2.29803	0.000333093	#N/A	#N/A	#N/A
g3974.t1	2.25072	0.0168265	#N/A	#N/A	#N/A
g3337.t1	2.23614	2.07675e-05	Myo-inositol oxygenase	#N/A	#N/A
g7399.t1	2.22207	4.68267e-11	MFS general substrate transporter	YHK8	Presumed antiporter of the major facilitator superfamily; member of the 12-spanner drug:H(+) antiporter DHA1 family; expression of gene is up-regulated in cells exhibiting reduced susceptibility to azoles
g6109.t1	2.20083	3.41021e-15	Glutamate carboxypeptidase II	VPS70	Protein of unknown function involved in vacuolar protein sorting
g1272.t1	2.17965	1.06167e-14	#N/A	#N/A	#N/A
g6111.t1	2.1682	3.55038e-28	Lytic polysaccharide monooxygenase	SEF1	Putative transcription factor; has homolog in Kluyveromyces lactis
g4299.t1	2.15485	2.0924e-19	#N/A	#N/A	#N/A
g8060.t1	2.15276	0.00347887	AEX-3 domain-domain-containing protein	#N/A	#N/A
g2995.t1	2.11359	3.46299e-06	ras guanine nucleotide exchange factor B-like	#N/A	#N/A
g3369.t1	2.0922	8.86031e-09	Nucleoside-diphosphate-sugar epimerase	YLL056C	Putative protein of unknown function; transcription is activated by paralogous transcription factors Yrm1p and Yrr1p and genes involved in pleiotropic drug resistance (PDR); expression is induced in cells treated with the mycotoxin patulin
g2084.t1	2.08787	8.18157e-05	Aspartyl-tRNA synthetase	DPS1	Aspartyl-tRNA synthetase, primarily cytoplasmic; homodimeric enzyme that catalyzes the specific aspartylation of tRNA(Asp); class II aminoacyl tRNA synthetase; binding to its own mRNA may confer autoregulation; shares five highly conserved amino acids with human that when mutated cause leukoencephalopathy characterized by hypomyelination with brain stem and spinal cord involvement and leg spastic…
g2358.t1	2.08383	3.2004e-11	Vacuolar amino acid permease	VBA1	Permease of basic amino acids in the vacuolar membrane
g7007.t1	2.07506	2.93817e-18	Beta-1,2-xylosyltransferase 1	#N/A	#N/A
g4417.t1	2.05913	0.0146623	#N/A	#N/A	#N/A
g6686.t1	2.03941	1.66258e-11	#N/A	#N/A	#N/A
