# Supplementary material for: Transcriptomic investigation of the interaction between a biocontrol yeast, Papiliotrema terrestris strain PT22AV, and the postharvest fungal pathogen Penicillium expansum on apple
Source: Commun Biol. 2024 Mar 22;7:359. doi: 10.1038/s42003-024-06031-w (PMC10960036; doi:10.1038/s42003-024-06031-w)
Supplement: Supplementary file 4 — Supplementary Data 1-20 [file 42003_2024_6031_MOESM4_ESM.zip › Supplementary Data 2.xlsx]

## Sheet: P. terrestris_Biol Process
Biological Process	Gene	logFC	FDR	Description	SGD Gene Name	SGD Annotation	GO_accession
carbohydrate transport.	g1533.t1	2.77252	2.18736e-09	Substrate-specific transmembrane transporter	HXT2	High-affinity glucose transporter of the major facilitator superfamily; expression is induced by low levels of glucose and repressed by high levels of glucose	GO:0055085, GO:0008643, GO:0005975, GO:0015672
carbohydrate transport.	g161.t1	2.78907	1.75986e-11	MFS general substrate transporter	MAL11	High-affinity maltose transporter (alpha-glucoside transporter); inducible; encoded in the MAL1 complex locus; broad substrate specificity that includes maltotriose; required for isomaltose utilization	GO:0055085, GO:0008643, GO:0015672, GO:0005975
carbohydrate transport.	g2170.t1	2.20833	1.59955e-25	Substrate-specific transmembrane transporter	MAL31	Maltose permease; high-affinity maltose transporter (alpha-glucoside transporter); encoded in the MAL3 complex locus; member of the 12 transmembrane domain superfamily of sugar transporters; functional in genomic reference strain S288C	GO:0055085, GO:0008643, GO:0015672, GO:0006013, GO:0055114
carbohydrate transport.	g4514.t1	3.6149	2.86685e-06	General alpha-glucoside permease	MAL11	High-affinity maltose transporter (alpha-glucoside transporter); inducible; encoded in the MAL1 complex locus; broad substrate specificity that includes maltotriose; required for isomaltose utilization	GO:0055085, GO:0008643
carbohydrate transport.	g4651.t1	2.93737	1.14407e-15	High-affinity glucose transporter	HXT2	High-affinity glucose transporter of the major facilitator superfamily; expression is induced by low levels of glucose and repressed by high levels of glucose	GO:0055085, GO:0008643, GO:0015672, GO:0007094, GO:0006508
carbohydrate transport.	g5451.t1	2.28486	2.15634e-13	MFS general substrate transporter	MAL11	High-affinity maltose transporter (alpha-glucoside transporter); inducible; encoded in the MAL1 complex locus; broad substrate specificity that includes maltotriose; required for isomaltose utilization	GO:0055085, GO:0008643, GO:0006108, GO:0006099, GO:0005975, GO:0015893
carbohydrate transport.	g5591.t1	2.94112	5.73137e-07	General substrate transporter	GAL2	Galactose permease; required for utilization of galactose; also able to transport glucose	GO:0055085, GO:0008643, GO:0015031, GO:0015672, GO:0098657
carbohydrate transport.	g6064.t1	2.16336	2.07342e-11	General substrate transporter	MAL31	Maltose permease; high-affinity maltose transporter (alpha-glucoside transporter); encoded in the MAL3 complex locus; member of the 12 transmembrane domain superfamily of sugar transporters; functional in genomic reference strain S288C	GO:0055085, GO:0008643, GO:0015672, GO:0005975, GO:0055114
carbohydrate transport.	g6315.t1	2.78471	1.20111e-10	Major myo-inositol transporter IolT	HXT3	Low affinity glucose transporter of the major facilitator superfamily; expression is induced in low or high glucose conditions; HXT3 has a paralog, HXT5, that arose from the whole genome duplication	GO:0055085, GO:0008643, GO:0015672, GO:0006807
carbohydrate transport.	g6378.t1	3.38026	3.67196e-07	General substrate transporter	ITR1	Myo-inositol transporter; member of the sugar transporter superfamily; expression is repressed by inositol and choline via Opi1p and derepressed via Ino2p and Ino4p; relative distribution to the vacuole increases upon DNA replication stress; ITR1 has a paralog, ITR2, that arose from the whole genome duplication	GO:0055085, GO:0015798, GO:0008643, GO:0055114
carbohydrate transport.	g685.t1	2.10034	6.41794e-11	High-affinity glucose transporter	STL1	Glycerol proton symporter of the plasma membrane; subject to glucose-induced inactivation, strongly but transiently induced when cells are subjected to osmotic shock	GO:0055085, GO:0008643, GO:0015672
carbohydrate transport.	g6991.t1	2.99419	2.4081e-51	MFS general substrate transporter	#N/A	#N/A	GO:0055085, GO:0008643
carbohydrate transport.	g7493.t1	4.98459	9.35692e-50	High-affinity glucose transporter	STL1	Glycerol proton symporter of the plasma membrane; subject to glucose-induced inactivation, strongly but transiently induced when cells are subjected to osmotic shock	GO:0055085, GO:0008643, GO:0015672, GO:0007029
carbohydrate transport.	g7685.t1	3.5668	8.71504e-20	#N/A	VBA5	Plasma membrane protein of the Major Facilitator Superfamily (MFS); involved in amino acid uptake and drug sensitivity; VBA5 has a paralog, VBA3, that arose from a segmental duplication	GO:0055085, GO:0015818, GO:0006867, GO:0015819, GO:1902022, GO:0006995, GO:0043090, GO:0007034, GO:0008643
carbohydrate transport.	g7688.t1	3.21099	0.000348365	Sugar/inositol transporter	MPH3	Alpha-glucoside permease; transports maltose, maltotriose, alpha-methylglucoside, and turanose; identical to Mph2p; encoded in a subtelomeric position in a region likely to have undergone duplication	GO:0055085, GO:0008643, GO:0071332, GO:0098657, GO:0003044, GO:0005975, GO:0015672
carbohydrate transport.	g88.t1	3.31449	2.72887e-17	MFS general substrate transporter	#N/A	#N/A	GO:0055085, GO:0002128, GO:0002181, GO:0000289, GO:0008643, GO:0006397, GO:0006468
carbohydrate transport.	g938.t1	3.18579	4.64029e-11	MFS general substrate transporter	MPH2	Alpha-glucoside permease; transports maltose, maltotriose, alpha-methylglucoside, and turanose; identical to Mph3p; encoded in a subtelomeric position in a region likely to have undergone duplication	GO:0055085, GO:0008643, GO:0015672
transmembrane transport.	g1017.t1	5.24299	1.22894e-28	Mitochondrial tricarboxylate/dicarboxylate carrier proteins	SFC1	Mitochondrial succinate-fumarate transporter; transports succinate into and fumarate out of the mitochondrion; required for ethanol and acetate utilization	GO:0015741, GO:0071422, GO:0019243, GO:0006606
transmembrane transport.	g1120.t1	2.0782	1.17976e-08	Bacterial transferase hexapeptide	#N/A	#N/A	GO:0006357, GO:0030259, GO:0016226, GO:0005975, GO:0055085, GO:0055114
transmembrane transport.	g1128.t1	2.67414	0.000289148	MFS general substrate transporter	#N/A	#N/A	GO:0055085, GO:0006289
transmembrane transport.	g1533.t1	2.77252	2.18736e-09	Substrate-specific transmembrane transporter	HXT2	High-affinity glucose transporter of the major facilitator superfamily; expression is induced by low levels of glucose and repressed by high levels of glucose	GO:0055085, GO:0008643, GO:0005975, GO:0015672
transmembrane transport.	g161.t1	2.78907	1.75986e-11	MFS general substrate transporter	MAL11	High-affinity maltose transporter (alpha-glucoside transporter); inducible; encoded in the MAL1 complex locus; broad substrate specificity that includes maltotriose; required for isomaltose utilization	GO:0055085, GO:0008643, GO:0015672, GO:0005975
transmembrane transport.	g1632.t1	2.08198	1.10389e-13	High-affinity nicotinic acid transporter	DAL5	Allantoate permease; ureidosuccinate permease; also transports dipeptides, though with lower affinity than for allantoate and ureidosuccinate; expression is constitutive but sensitive to nitrogen catabolite repression	GO:0055085, GO:0055114, GO:0006508
transmembrane transport.	g1723.t1	2.51471	3.94266e-26	MFS general substrate transporter	DAL5	Allantoate permease; ureidosuccinate permease; also transports dipeptides, though with lower affinity than for allantoate and ureidosuccinate; expression is constitutive but sensitive to nitrogen catabolite repression	GO:0055085, GO:0055114, GO:0006508
transmembrane transport.	g1807.t1	3.1725	3.33518e-05	#N/A	#N/A	#N/A	GO:0055085
transmembrane transport.	g1853.t1	2.47232	7.19371e-25	Ribonuclease E inhibitor RraA/Dimethylmenaquinone methyltransferase	YER010C	Bifunctional HMG aldolase/oxaloacetate decarboxylase; requires divalent metal ions for activity; competitively inhibited by oxalate; forms a ring-shaped homotrimer; similar to members of the prokaryotic RraA family of class II (divalent metal ion dependent) pyruvate aldolases from the meta cleavage pathways of protocatechuate and gallate	GO:0032259, GO:0015991
transmembrane transport.	g1900.t1	2.57576	7.23802e-17	Potassium sodium efflux p-type fungal-type	ENA5	Protein with similarity to P-type ATPase sodium pumps; member of the Na+ efflux ATPase family	GO:0099132, GO:0120029, GO:0070588, GO:0042149, GO:0006972, GO:0009268, GO:0009651, GO:0035725, GO:0071805, GO:0006631, GO:0051453, GO:0055114, GO:0009058
transmembrane transport.	g1991.t1	2.57552	1.18732e-22	Nicotinamide mononucleotide permease	TNA1	High affinity nicotinic acid plasma membrane permease; responsible for uptake of low levels of nicotinic acid; expression of the gene increases in the absence of extracellular nicotinic acid or para-aminobenzoate (PABA)	GO:0055085, GO:0042891, GO:0006351, GO:0055114
transmembrane transport.	g1997.t1	6.90335	1.27489e-11	MFS general substrate transporter	SEO1	Putative permease; member of the allantoate transporter subfamily of the major facilitator superfamily; mutation confers resistance to ethionine sulfoxide	GO:0055085, GO:0042438, GO:0055114, GO:0006351, GO:0015707, GO:0015706
transmembrane transport.	g2170.t1	2.20833	1.59955e-25	Substrate-specific transmembrane transporter	MAL31	Maltose permease; high-affinity maltose transporter (alpha-glucoside transporter); encoded in the MAL3 complex locus; member of the 12 transmembrane domain superfamily of sugar transporters; functional in genomic reference strain S288C	GO:0055085, GO:0008643, GO:0015672, GO:0006013, GO:0055114
transmembrane transport.	g2384.t1	2.19355	0.000238652	MFS general substrate transporter	FEN2	Plasma membrane H+-pantothenate symporter; confers sensitivity to the antifungal agent fenpropimorph; relocalizes from vacuole to cytoplasm upon DNA replication stress	GO:0055085, GO:0055114
transmembrane transport.	g2433.t1	2.208	1.52483e-10	Oligoxyloglucan reducing end-specific cellobiohydrolase	#N/A	#N/A	GO:0046373, GO:0032049, GO:0055085, GO:0055114
transmembrane transport.	g2510.t1	2.45129	1.40211e-26	Abc transporter	#N/A	#N/A	GO:1904069, GO:0043053, GO:0042811, GO:0061063, GO:0055114, GO:0010888, GO:0000038, GO:0048639, GO:0019236, GO:0016138, GO:0035383, GO:0034032, GO:0033875, GO:0042908, GO:0015031, GO:0009117, GO:0006855, GO:0006732, GO:0019693, GO:0043603, GO:0009116, GO:0009156
transmembrane transport.	g2677.t1	3.1999	8.96281e-10	MFS general substrate transporter	YIL166C	Putative protein with similarity to allantoate permease; similar to the allantoate permease (Dal5p) subfamily of the major facilitator superfamily; mRNA expression is elevated by sulfur limitation; YIL166C is a non-essential gene	GO:0055085, GO:0006696, GO:0008272, GO:0006508, GO:0055114
transmembrane transport.	g337.t1	2.38915	2.30085e-30	Immunoreactive mannoprotein MP88	#N/A	#N/A	GO:0055085
transmembrane transport.	g379.t1	6.57175	2.46981e-09	Nicotinamide mononucleotide permease	TNA1	High affinity nicotinic acid plasma membrane permease; responsible for uptake of low levels of nicotinic acid; expression of the gene increases in the absence of extracellular nicotinic acid or para-aminobenzoate (PABA)	GO:0055085, GO:0006351, GO:0055114
transmembrane transport.	g4514.t1	3.6149	2.86685e-06	General alpha-glucoside permease	MAL11	High-affinity maltose transporter (alpha-glucoside transporter); inducible; encoded in the MAL1 complex locus; broad substrate specificity that includes maltotriose; required for isomaltose utilization	GO:0055085, GO:0008643
transmembrane transport.	g4540.t1	3.78878	2.1181e-06	MFS general substrate transporter	FEN2	Plasma membrane H+-pantothenate symporter; confers sensitivity to the antifungal agent fenpropimorph; relocalizes from vacuole to cytoplasm upon DNA replication stress	GO:0055085, GO:0051182, GO:0072337, GO:0051180, GO:0015718, GO:0006897, GO:0042886, GO:0005975, GO:0055114, GO:0032259
transmembrane transport.	g4651.t1	2.93737	1.14407e-15	High-affinity glucose transporter	HXT2	High-affinity glucose transporter of the major facilitator superfamily; expression is induced by low levels of glucose and repressed by high levels of glucose	GO:0055085, GO:0008643, GO:0015672, GO:0007094, GO:0006508
transmembrane transport.	g4787.t1	4.58436	1.12159e-05	Zinc transporter	#N/A	#N/A	GO:0030001, GO:0007155, GO:0055085, GO:0008612, GO:0072511, GO:0006777, GO:0045454, GO:0016052, GO:0006355
transmembrane transport.	g4857.t1	2.41449	9.19128e-28	Adenine nucleotide transporter	ANT1	Peroxisomal adenine nucleotide transporter; involved in beta-oxidation of medium-chain fatty acid; required for peroxisome proliferation	GO:0055085, GO:0006508, GO:0006351
transmembrane transport.	g4861.t1	3.0724	8.34342e-09	Alpha-N-arabinofuranosidase	#N/A	#N/A	GO:0005975, GO:0044281, GO:0009405, GO:0009057, GO:0055085, GO:0055114
transmembrane transport.	g5076.t1	7.79376	9.16248e-46	Phosphate transporter	PHO89	Plasma membrane Na+/Pi cotransporter; active in early growth phase; similar to phosphate transporters of Neurospora crassa; transcription regulated by inorganic phosphate concentrations and Pho4p; mutations in related human transporter genes hPit1 and hPit2 are associated with hyperphosphatemia-induced calcification of vascular tissue and familial idiopathic basal ganglia calcification	GO:0006817, GO:0055085, GO:0006814, GO:0019509, GO:0055114
transmembrane transport.	g5451.t1	2.28486	2.15634e-13	MFS general substrate transporter	MAL11	High-affinity maltose transporter (alpha-glucoside transporter); inducible; encoded in the MAL1 complex locus; broad substrate specificity that includes maltotriose; required for isomaltose utilization	GO:0055085, GO:0008643, GO:0006108, GO:0006099, GO:0005975, GO:0015893
transmembrane transport.	g5591.t1	2.94112	5.73137e-07	General substrate transporter	GAL2	Galactose permease; required for utilization of galactose; also able to transport glucose	GO:0055085, GO:0008643, GO:0015031, GO:0015672, GO:0098657
transmembrane transport.	g5819.t1	2.34424	6.87276e-30	Beta-glucan synthesis-associated	KRE6	Type II integral membrane protein; required for beta-1,6 glucan biosynthesis; putative beta-glucan synthase; localizes to ER, plasma membrane, sites of polarized growth and secretory vesicles; functionally redundant with Skn1p; KRE6 has a paralog, SKN1, that arose from the whole genome duplication	GO:0005975, GO:0031505, GO:0034645, GO:1904983, GO:0097659, GO:0010467
transmembrane transport.	g5864.t1	2.01985	4.42472e-05	MFS general substrate transporter	TPO1	Polyamine transporter of the major facilitator superfamily; member of the 12-spanner drug:H(+) antiporter DHA1 family; recognizes spermine, putrescine, and spermidine; catalyzes uptake of polyamines at alkaline pH and excretion at acidic pH; during oxidative stress exports spermine, spermidine from the cell, which controls timing of expression of stress-responsive genes; phosphorylation enhances …	GO:0055085, GO:0015893, GO:0005975
transmembrane transport.	g5902.t1	2.55289	3.15401e-19	Zinc-containing alcohol dehydrogenase	ADH3	Mitochondrial alcohol dehydrogenase isozyme III; involved in the shuttling of mitochondrial NADH to the cytosol under anaerobic conditions and ethanol production	GO:0055114, GO:0019746, GO:0055085
transmembrane transport.	g6028.t1	2.68483	6.05173e-48	Cross-beta structure silk protein 1	#N/A	#N/A	GO:0006464, GO:0007232, GO:0016310, GO:0035235, GO:0019430, GO:0051604, GO:0034220, GO:0055114
transmembrane transport.	g6064.t1	2.16336	2.07342e-11	General substrate transporter	MAL31	Maltose permease; high-affinity maltose transporter (alpha-glucoside transporter); encoded in the MAL3 complex locus; member of the 12 transmembrane domain superfamily of sugar transporters; functional in genomic reference strain S288C	GO:0055085, GO:0008643, GO:0015672, GO:0005975, GO:0055114
transmembrane transport.	g6065.t1	3.01055	7.74475e-15	Oligoxyloglucan reducing end-specific cellobiohydrolase	#N/A	#N/A	GO:0046373, GO:0055085
transmembrane transport.	g6245.t1	4.32131	1.2308e-07	MFS general substrate transporter	DAL5	Allantoate permease; ureidosuccinate permease; also transports dipeptides, though with lower affinity than for allantoate and ureidosuccinate; expression is constitutive but sensitive to nitrogen catabolite repression	GO:0055085, GO:0005992, GO:0015696, GO:0045454, GO:0055114
transmembrane transport.	g6315.t1	2.78471	1.20111e-10	Major myo-inositol transporter IolT	HXT3	Low affinity glucose transporter of the major facilitator superfamily; expression is induced in low or high glucose conditions; HXT3 has a paralog, HXT5, that arose from the whole genome duplication	GO:0055085, GO:0008643, GO:0015672, GO:0006807
transmembrane transport.	g6330.t1	2.78248	0.0142314	Type II secretion system protein GspD	#N/A	#N/A	GO:0009880, GO:0090263, GO:0006357, GO:0098789, GO:0045893, GO:0007165, GO:0030010, GO:0015628, GO:0055114, GO:0016192, GO:0006457
transmembrane transport.	g6378.t1	3.38026	3.67196e-07	General substrate transporter	ITR1	Myo-inositol transporter; member of the sugar transporter superfamily; expression is repressed by inositol and choline via Opi1p and derepressed via Ino2p and Ino4p; relative distribution to the vacuole increases upon DNA replication stress; ITR1 has a paralog, ITR2, that arose from the whole genome duplication	GO:0055085, GO:0015798, GO:0008643, GO:0055114
transmembrane transport.	g6408.t1	5.1518	2.49681e-16	Superoxide-proteinrating NADPH oxidase heavy chain subunit A	FRE3	Ferric reductase; reduces siderophore-bound iron prior to uptake by transporters; expression induced by low iron levels	GO:0055114, GO:0055085
transmembrane transport.	g6561.t1	3.0394	9.46006e-20	High affinity sulfate permease	SUL1	High affinity sulfate permease of the SulP anion transporter family; sulfate uptake is mediated by specific sulfate transporters Sul1p and Sul2p, which control the concentration of endogenous activated sulfate intermediates	GO:1902358, GO:0055114
transmembrane transport.	g6728.t1	2.01818	3.1558e-14	#N/A	#N/A	#N/A	GO:0055085
transmembrane transport.	g685.t1	2.10034	6.41794e-11	High-affinity glucose transporter	STL1	Glycerol proton symporter of the plasma membrane; subject to glucose-induced inactivation, strongly but transiently induced when cells are subjected to osmotic shock	GO:0055085, GO:0008643, GO:0015672
transmembrane transport.	g6991.t1	2.99419	2.4081e-51	MFS general substrate transporter	#N/A	#N/A	GO:0055085, GO:0008643
transmembrane transport.	g6998.t1	2.67748	1.91595e-11	Plasma membrane carnitine transporter	AGP2	Plasma membrane regulator of polyamine and carnitine transport; has similarity to transporters but lacks transport activity; may act as a sensor that transduces environmental signals; has a positive or negative regulatory effect on transcription of many transporter genes	GO:0055085, GO:0006865, GO:1902274, GO:1902269, GO:0006836, GO:0015718, GO:0006812, GO:0001172
transmembrane transport.	g7002.t1	2.66766	9.57859e-29	Peroxisomal long-chain acyl-CoA transporter	PXA1	Subunit of a heterodimeric peroxisomal ABC transport complex; required for import of long-chain fatty acids into peroxisomes; similarity to human adrenoleukodystrophy transporter ABCD1 and ABCD2 and ALD-related proteins; mutations in ABCD1 cause X-linked adrenoleukodystrophy (X-ALD), a peroxisomal disorder; complex also includes Pxa2p	GO:1902001, GO:0006412
transmembrane transport.	g7186.t1	3.81102	7.0718e-27	MFS general substrate transporter	DAL5	Allantoate permease; ureidosuccinate permease; also transports dipeptides, though with lower affinity than for allantoate and ureidosuccinate; expression is constitutive but sensitive to nitrogen catabolite repression	GO:0055085, GO:0006357, GO:0001522, GO:0010467, GO:0097659, GO:0006508, GO:0055114, GO:0034645
transmembrane transport.	g7240.t1	2.61451	1.82591e-22	High-affinity nicotinic acid transporter	DAL5	Allantoate permease; ureidosuccinate permease; also transports dipeptides, though with lower affinity than for allantoate and ureidosuccinate; expression is constitutive but sensitive to nitrogen catabolite repression	GO:0055085, GO:0006357, GO:0055114, GO:0006351, GO:0006508
transmembrane transport.	g7493.t1	4.98459	9.35692e-50	High-affinity glucose transporter	STL1	Glycerol proton symporter of the plasma membrane; subject to glucose-induced inactivation, strongly but transiently induced when cells are subjected to osmotic shock	GO:0055085, GO:0008643, GO:0015672, GO:0007029
transmembrane transport.	g7685.t1	3.5668	8.71504e-20	#N/A	VBA5	Plasma membrane protein of the Major Facilitator Superfamily (MFS); involved in amino acid uptake and drug sensitivity; VBA5 has a paralog, VBA3, that arose from a segmental duplication	GO:0055085, GO:0015818, GO:0006867, GO:0015819, GO:1902022, GO:0006995, GO:0043090, GO:0007034, GO:0008643
transmembrane transport.	g7688.t1	3.21099	0.000348365	Sugar/inositol transporter	MPH3	Alpha-glucoside permease; transports maltose, maltotriose, alpha-methylglucoside, and turanose; identical to Mph2p; encoded in a subtelomeric position in a region likely to have undergone duplication	GO:0055085, GO:0008643, GO:0071332, GO:0098657, GO:0003044, GO:0005975, GO:0015672
transmembrane transport.	g875.t1	2.335	2.36683e-20	Peroxisomal long-chain acyl-CoA transporter	PXA1	Subunit of a heterodimeric peroxisomal ABC transport complex; required for import of long-chain fatty acids into peroxisomes; similarity to human adrenoleukodystrophy transporter ABCD1 and ABCD2 and ALD-related proteins; mutations in ABCD1 cause X-linked adrenoleukodystrophy (X-ALD), a peroxisomal disorder; complex also includes Pxa2p	GO:0055085, GO:0042760, GO:0042758, GO:0015910, GO:0015916, GO:0006635
transmembrane transport.	g88.t1	3.31449	2.72887e-17	MFS general substrate transporter	#N/A	#N/A	GO:0055085, GO:0002128, GO:0002181, GO:0000289, GO:0008643, GO:0006397, GO:0006468
transmembrane transport.	g938.t1	3.18579	4.64029e-11	MFS general substrate transporter	MPH2	Alpha-glucoside permease; transports maltose, maltotriose, alpha-methylglucoside, and turanose; identical to Mph3p; encoded in a subtelomeric position in a region likely to have undergone duplication	GO:0055085, GO:0008643, GO:0015672
branched-chain amino acid catabolic proc....	g3441.t1	2.59798	6.53013e-37	2-oxoisovalerate dehydrogenase subunit beta, mitochondrial	PDB1	E1 beta subunit of the pyruvate dehydrogenase (PDH) complex; PDH is an evolutionarily conserved multi-protein complex found in mitochondria	GO:0051016, GO:0007584, GO:0009083, GO:0055114, GO:0009249, GO:0006270, GO:0032508, GO:0007049, GO:0006468
branched-chain amino acid catabolic proc....	g4593.t1	2.64702	3.11246e-18	2-oxoisovalerate dehydrogenase subunit alpha	PDA1	E1 alpha subunit of the pyruvate dehydrogenase (PDH) complex; catalyzes the direct oxidative decarboxylation of pyruvate to acetyl-CoA; phosphorylated; regulated by glucose; PDH complex is concentrated in spots within the mitochondrial matrix, often near the ERMES complex and near peroxisomes	GO:0009083, GO:0055114
branched-chain amino acid catabolic proc....	g5620.t1	2.73222	5.79931e-41	Methylcrotonoyl-CoA carboxylase subunit alpha	DUR1,2	Urea amidolyase; contains both urea carboxylase and allophanate hydrolase activities, degrades urea to CO2 and NH3; expression sensitive to nitrogen catabolite repression and induced by allophanate, an intermediate in allantoin degradation; protein abundance increases in response to DNA replication stress	GO:0006552, GO:0036265, GO:0030488, GO:0006468, GO:0055114
branched-chain amino acid catabolic proc....	g7619.t1	3.3162	8.10564e-38	3-hydroxyisobutyrate dehydrogenase, mitochondrial	#N/A	#N/A	GO:0006574, GO:0055114, GO:0046487, GO:0032259, GO:0006551, GO:0019580, GO:0019579
carbohydrate metabolic process.	g1120.t1	2.0782	1.17976e-08	Bacterial transferase hexapeptide	#N/A	#N/A	GO:0006357, GO:0030259, GO:0016226, GO:0005975, GO:0055085, GO:0055114
carbohydrate metabolic process.	g1149.t1	2.79392	2.79251e-06	Alpha amylase catalytic region	IMA5	Alpha-glucosidase; specificity for isomaltose, maltose, and palatinose, but not alpha-methylglucoside; most distant member of the IMA isomaltase family, but with similar catalytic properties as Ima1p and Ima2p; not required for isomaltose utilization, but Ima5p overexpression allows the ima1 null mutant to grow on isomaltose; can cleave alpha-1,3 linkage of nigerose and turanose and alpha-1,5 lin…	GO:0005975, GO:0044248, GO:1901575
carbohydrate metabolic process.	g1267.t1	2.34359	1.47867e-20	Trascription factor NusA alpha-helical	RNY1	Vacuolar RNase of the T(2) family; relocalizes to the cytosol where it cleaves tRNAs upon oxidative or stationary phase stress; promotes apoptosis under stress conditions and this function is independent of its catalytic activity	GO:0090502, GO:0006401, GO:0007131, GO:0006281, GO:0006012
carbohydrate metabolic process.	g1533.t1	2.77252	2.18736e-09	Substrate-specific transmembrane transporter	HXT2	High-affinity glucose transporter of the major facilitator superfamily; expression is induced by low levels of glucose and repressed by high levels of glucose	GO:0055085, GO:0008643, GO:0005975, GO:0015672
carbohydrate metabolic process.	g161.t1	2.78907	1.75986e-11	MFS general substrate transporter	MAL11	High-affinity maltose transporter (alpha-glucoside transporter); inducible; encoded in the MAL1 complex locus; broad substrate specificity that includes maltotriose; required for isomaltose utilization	GO:0055085, GO:0008643, GO:0015672, GO:0005975
carbohydrate metabolic process.	g2170.t1	2.20833	1.59955e-25	Substrate-specific transmembrane transporter	MAL31	Maltose permease; high-affinity maltose transporter (alpha-glucoside transporter); encoded in the MAL3 complex locus; member of the 12 transmembrane domain superfamily of sugar transporters; functional in genomic reference strain S288C	GO:0055085, GO:0008643, GO:0015672, GO:0006013, GO:0055114
carbohydrate metabolic process.	g2433.t1	2.208	1.52483e-10	Oligoxyloglucan reducing end-specific cellobiohydrolase	#N/A	#N/A	GO:0046373, GO:0032049, GO:0055085, GO:0055114
carbohydrate metabolic process.	g3248.t1	2.23101	9.65699e-10	Glycoside hydrolase	#N/A	#N/A	GO:0005975, GO:0006465
carbohydrate metabolic process.	g3835.t1	2.10168	0.000923689	Pyruvate/Phosphoenolpyruvate kinase-like domain-containing protein	#N/A	#N/A	GO:0019394, GO:0016310
carbohydrate metabolic process.	g4427.t1	7.32915	3.17708e-08	Glycoside hydrolase	#N/A	#N/A	GO:0005975, GO:0009395
carbohydrate metabolic process.	g4540.t1	3.78878	2.1181e-06	MFS general substrate transporter	FEN2	Plasma membrane H+-pantothenate symporter; confers sensitivity to the antifungal agent fenpropimorph; relocalizes from vacuole to cytoplasm upon DNA replication stress	GO:0055085, GO:0051182, GO:0072337, GO:0051180, GO:0015718, GO:0006897, GO:0042886, GO:0005975, GO:0055114, GO:0032259
carbohydrate metabolic process.	g4552.t1	3.61814	3.14639e-40	PhoD, Phosphodiesterase-alkaline phosphatase D	#N/A	#N/A	GO:0016311, GO:0055114, GO:0006357, GO:0018022, GO:0071427, GO:0051028, GO:0006397, GO:0005975
carbohydrate metabolic process.	g4787.t1	4.58436	1.12159e-05	Zinc transporter	#N/A	#N/A	GO:0030001, GO:0007155, GO:0055085, GO:0008612, GO:0072511, GO:0006777, GO:0045454, GO:0016052, GO:0006355
carbohydrate metabolic process.	g4861.t1	3.0724	8.34342e-09	Alpha-N-arabinofuranosidase	#N/A	#N/A	GO:0005975, GO:0044281, GO:0009405, GO:0009057, GO:0055085, GO:0055114
carbohydrate metabolic process.	g5451.t1	2.28486	2.15634e-13	MFS general substrate transporter	MAL11	High-affinity maltose transporter (alpha-glucoside transporter); inducible; encoded in the MAL1 complex locus; broad substrate specificity that includes maltotriose; required for isomaltose utilization	GO:0055085, GO:0008643, GO:0006108, GO:0006099, GO:0005975, GO:0015893
carbohydrate metabolic process.	g5819.t1	2.34424	6.87276e-30	Beta-glucan synthesis-associated	KRE6	Type II integral membrane protein; required for beta-1,6 glucan biosynthesis; putative beta-glucan synthase; localizes to ER, plasma membrane, sites of polarized growth and secretory vesicles; functionally redundant with Skn1p; KRE6 has a paralog, SKN1, that arose from the whole genome duplication	GO:0005975, GO:0031505, GO:0034645, GO:1904983, GO:0097659, GO:0010467
carbohydrate metabolic process.	g5864.t1	2.01985	4.42472e-05	MFS general substrate transporter	TPO1	Polyamine transporter of the major facilitator superfamily; member of the 12-spanner drug:H(+) antiporter DHA1 family; recognizes spermine, putrescine, and spermidine; catalyzes uptake of polyamines at alkaline pH and excretion at acidic pH; during oxidative stress exports spermine, spermidine from the cell, which controls timing of expression of stress-responsive genes; phosphorylation enhances …	GO:0055085, GO:0015893, GO:0005975
carbohydrate metabolic process.	g6064.t1	2.16336	2.07342e-11	General substrate transporter	MAL31	Maltose permease; high-affinity maltose transporter (alpha-glucoside transporter); encoded in the MAL3 complex locus; member of the 12 transmembrane domain superfamily of sugar transporters; functional in genomic reference strain S288C	GO:0055085, GO:0008643, GO:0015672, GO:0005975, GO:0055114
carbohydrate metabolic process.	g6065.t1	3.01055	7.74475e-15	Oligoxyloglucan reducing end-specific cellobiohydrolase	#N/A	#N/A	GO:0046373, GO:0055085
carbohydrate metabolic process.	g6245.t1	4.32131	1.2308e-07	MFS general substrate transporter	DAL5	Allantoate permease; ureidosuccinate permease; also transports dipeptides, though with lower affinity than for allantoate and ureidosuccinate; expression is constitutive but sensitive to nitrogen catabolite repression	GO:0055085, GO:0005992, GO:0015696, GO:0045454, GO:0055114
carbohydrate metabolic process.	g6316.t1	5.97274	1.22178e-40	Transaldolase b	TAL1	Transaldolase, enzyme in the non-oxidative pentose phosphate pathway; converts sedoheptulose 7-phosphate and glyceraldehyde 3-phosphate to erythrose 4-phosphate and fructose 6-phosphate; TAL1 has a paralog, NQM1, that arose from the whole genome duplication	GO:0005975, GO:0006098
carbohydrate metabolic process.	g6529.t1	2.13547	4.12331e-05	Alpha amylase catalytic region	MAL12	Maltase (alpha-D-glucosidase); inducible protein involved in maltose catabolism; encoded in the MAL1 complex locus; hydrolyzes the disaccharides maltose, turanose, maltotriose, and sucrose	GO:0005975, GO:0044248, GO:1901575
carbohydrate metabolic process.	g7060.t1	2.13224	3.51942e-12	Trehalase	NTH1	Neutral trehalase, degrades trehalose; required for thermotolerance and may mediate resistance to other cellular stresses; may be phosphorylated by Cdc28p; inhibited by Dcs1p; NTH1 has a paralog, NTH2, that arose from the whole genome duplication	GO:0005991, GO:0006397, GO:0006352
carbohydrate metabolic process.	g7318.t1	2.27545	3.73884e-11	Glycogen debranching enzyme	#N/A	#N/A	GO:0005991
carbohydrate metabolic process.	g7591.t1	2.72364	3.48572e-23	Dihydrolipoamide acetyltransferase component of pyruvate dehydrogenase complex	KGD2	Dihydrolipoyl transsuccinylase; component of the mitochondrial alpha-ketoglutarate dehydrogenase complex, which catalyzes the oxidative decarboxylation of alpha-ketoglutarate to succinyl-CoA in the TCA cycle; phosphorylated	GO:0006090, GO:0033512, GO:0006757, GO:0009166, GO:0019359, GO:0006754, GO:0016052, GO:0072330, GO:0009081, GO:0006099, GO:0032259
carbohydrate metabolic process.	g7619.t1	3.3162	8.10564e-38	3-hydroxyisobutyrate dehydrogenase, mitochondrial	#N/A	#N/A	GO:0006574, GO:0055114, GO:0046487, GO:0032259, GO:0006551, GO:0019580, GO:0019579
carbohydrate metabolic process.	g7688.t1	3.21099	0.000348365	Sugar/inositol transporter	MPH3	Alpha-glucoside permease; transports maltose, maltotriose, alpha-methylglucoside, and turanose; identical to Mph2p; encoded in a subtelomeric position in a region likely to have undergone duplication	GO:0055085, GO:0008643, GO:0071332, GO:0098657, GO:0003044, GO:0005975, GO:0015672
carbohydrate metabolic process.	g7755.t1	2.03694	2.44199e-27	Medium-chain specific acyl-CoA dehydrogenase	#N/A	#N/A	GO:0055114, GO:0051791, GO:0009062, GO:0030258, GO:0019254, GO:0055007, GO:0006111, GO:0001889, GO:0009409, GO:0009791, GO:0042594, GO:0009250, GO:0006091
carbohydrate metabolic process.	g830.t1	2.03207	1.80964e-11	Endo alpha-1,4 polygalactosaminidase precusor	#N/A	#N/A	GO:0005975
carbohydrate metabolic process.	g987.t1	2.94552	7.89611e-22	Beta-glucosidase	#N/A	#N/A	GO:0005975, GO:0009057, GO:0044248, GO:0044260, GO:0006099
trehalose metabolic process.	g6245.t1	4.32131	1.2308e-07	MFS general substrate transporter	DAL5	Allantoate permease; ureidosuccinate permease; also transports dipeptides, though with lower affinity than for allantoate and ureidosuccinate; expression is constitutive but sensitive to nitrogen catabolite repression	GO:0055085, GO:0005992, GO:0015696, GO:0045454, GO:0055114
trehalose metabolic process.	g7060.t1	2.13224	3.51942e-12	Trehalase	NTH1	Neutral trehalase, degrades trehalose; required for thermotolerance and may mediate resistance to other cellular stresses; may be phosphorylated by Cdc28p; inhibited by Dcs1p; NTH1 has a paralog, NTH2, that arose from the whole genome duplication	GO:0005991, GO:0006397, GO:0006352
trehalose metabolic process.	g7318.t1	2.27545	3.73884e-11	Glycogen debranching enzyme	#N/A	#N/A	GO:0005991
branched-chain amino acid metabolic proc....	g3441.t1	2.59798	6.53013e-37	2-oxoisovalerate dehydrogenase subunit beta, mitochondrial	PDB1	E1 beta subunit of the pyruvate dehydrogenase (PDH) complex; PDH is an evolutionarily conserved multi-protein complex found in mitochondria	GO:0051016, GO:0007584, GO:0009083, GO:0055114, GO:0009249, GO:0006270, GO:0032508, GO:0007049, GO:0006468
branched-chain amino acid metabolic proc....	g4593.t1	2.64702	3.11246e-18	2-oxoisovalerate dehydrogenase subunit alpha	PDA1	E1 alpha subunit of the pyruvate dehydrogenase (PDH) complex; catalyzes the direct oxidative decarboxylation of pyruvate to acetyl-CoA; phosphorylated; regulated by glucose; PDH complex is concentrated in spots within the mitochondrial matrix, often near the ERMES complex and near peroxisomes	GO:0009083, GO:0055114
branched-chain amino acid metabolic proc....	g5620.t1	2.73222	5.79931e-41	Methylcrotonoyl-CoA carboxylase subunit alpha	DUR1,2	Urea amidolyase; contains both urea carboxylase and allophanate hydrolase activities, degrades urea to CO2 and NH3; expression sensitive to nitrogen catabolite repression and induced by allophanate, an intermediate in allantoin degradation; protein abundance increases in response to DNA replication stress	GO:0006552, GO:0036265, GO:0030488, GO:0006468, GO:0055114
branched-chain amino acid metabolic proc....	g7591.t1	2.72364	3.48572e-23	Dihydrolipoamide acetyltransferase component of pyruvate dehydrogenase complex	KGD2	Dihydrolipoyl transsuccinylase; component of the mitochondrial alpha-ketoglutarate dehydrogenase complex, which catalyzes the oxidative decarboxylation of alpha-ketoglutarate to succinyl-CoA in the TCA cycle; phosphorylated	GO:0006090, GO:0033512, GO:0006757, GO:0009166, GO:0019359, GO:0006754, GO:0016052, GO:0072330, GO:0009081, GO:0006099, GO:0032259
branched-chain amino acid metabolic proc....	g7619.t1	3.3162	8.10564e-38	3-hydroxyisobutyrate dehydrogenase, mitochondrial	#N/A	#N/A	GO:0006574, GO:0055114, GO:0046487, GO:0032259, GO:0006551, GO:0019580, GO:0019579
monovalent inorganic cation transport.	g1533.t1	2.77252	2.18736e-09	Substrate-specific transmembrane transporter	HXT2	High-affinity glucose transporter of the major facilitator superfamily; expression is induced by low levels of glucose and repressed by high levels of glucose	GO:0055085, GO:0008643, GO:0005975, GO:0015672
monovalent inorganic cation transport.	g161.t1	2.78907	1.75986e-11	MFS general substrate transporter	MAL11	High-affinity maltose transporter (alpha-glucoside transporter); inducible; encoded in the MAL1 complex locus; broad substrate specificity that includes maltotriose; required for isomaltose utilization	GO:0055085, GO:0008643, GO:0015672, GO:0005975
monovalent inorganic cation transport.	g1853.t1	2.47232	7.19371e-25	Ribonuclease E inhibitor RraA/Dimethylmenaquinone methyltransferase	YER010C	Bifunctional HMG aldolase/oxaloacetate decarboxylase; requires divalent metal ions for activity; competitively inhibited by oxalate; forms a ring-shaped homotrimer; similar to members of the prokaryotic RraA family of class II (divalent metal ion dependent) pyruvate aldolases from the meta cleavage pathways of protocatechuate and gallate	GO:0032259, GO:0015991
monovalent inorganic cation transport.	g1900.t1	2.57576	7.23802e-17	Potassium sodium efflux p-type fungal-type	ENA5	Protein with similarity to P-type ATPase sodium pumps; member of the Na+ efflux ATPase family	GO:0099132, GO:0120029, GO:0070588, GO:0042149, GO:0006972, GO:0009268, GO:0009651, GO:0035725, GO:0071805, GO:0006631, GO:0051453, GO:0055114, GO:0009058
monovalent inorganic cation transport.	g2170.t1	2.20833	1.59955e-25	Substrate-specific transmembrane transporter	MAL31	Maltose permease; high-affinity maltose transporter (alpha-glucoside transporter); encoded in the MAL3 complex locus; member of the 12 transmembrane domain superfamily of sugar transporters; functional in genomic reference strain S288C	GO:0055085, GO:0008643, GO:0015672, GO:0006013, GO:0055114
monovalent inorganic cation transport.	g4651.t1	2.93737	1.14407e-15	High-affinity glucose transporter	HXT2	High-affinity glucose transporter of the major facilitator superfamily; expression is induced by low levels of glucose and repressed by high levels of glucose	GO:0055085, GO:0008643, GO:0015672, GO:0007094, GO:0006508
monovalent inorganic cation transport.	g5076.t1	7.79376	9.16248e-46	Phosphate transporter	PHO89	Plasma membrane Na+/Pi cotransporter; active in early growth phase; similar to phosphate transporters of Neurospora crassa; transcription regulated by inorganic phosphate concentrations and Pho4p; mutations in related human transporter genes hPit1 and hPit2 are associated with hyperphosphatemia-induced calcification of vascular tissue and familial idiopathic basal ganglia calcification	GO:0006817, GO:0055085, GO:0006814, GO:0019509, GO:0055114
monovalent inorganic cation transport.	g5591.t1	2.94112	5.73137e-07	General substrate transporter	GAL2	Galactose permease; required for utilization of galactose; also able to transport glucose	GO:0055085, GO:0008643, GO:0015031, GO:0015672, GO:0098657
monovalent inorganic cation transport.	g6064.t1	2.16336	2.07342e-11	General substrate transporter	MAL31	Maltose permease; high-affinity maltose transporter (alpha-glucoside transporter); encoded in the MAL3 complex locus; member of the 12 transmembrane domain superfamily of sugar transporters; functional in genomic reference strain S288C	GO:0055085, GO:0008643, GO:0015672, GO:0005975, GO:0055114
monovalent inorganic cation transport.	g6315.t1	2.78471	1.20111e-10	Major myo-inositol transporter IolT	HXT3	Low affinity glucose transporter of the major facilitator superfamily; expression is induced in low or high glucose conditions; HXT3 has a paralog, HXT5, that arose from the whole genome duplication	GO:0055085, GO:0008643, GO:0015672, GO:0006807
monovalent inorganic cation transport.	g685.t1	2.10034	6.41794e-11	High-affinity glucose transporter	STL1	Glycerol proton symporter of the plasma membrane; subject to glucose-induced inactivation, strongly but transiently induced when cells are subjected to osmotic shock	GO:0055085, GO:0008643, GO:0015672
monovalent inorganic cation transport.	g7493.t1	4.98459	9.35692e-50	High-affinity glucose transporter	STL1	Glycerol proton symporter of the plasma membrane; subject to glucose-induced inactivation, strongly but transiently induced when cells are subjected to osmotic shock	GO:0055085, GO:0008643, GO:0015672, GO:0007029
monovalent inorganic cation transport.	g7688.t1	3.21099	0.000348365	Sugar/inositol transporter	MPH3	Alpha-glucoside permease; transports maltose, maltotriose, alpha-methylglucoside, and turanose; identical to Mph2p; encoded in a subtelomeric position in a region likely to have undergone duplication	GO:0055085, GO:0008643, GO:0071332, GO:0098657, GO:0003044, GO:0005975, GO:0015672
monovalent inorganic cation transport.	g938.t1	3.18579	4.64029e-11	MFS general substrate transporter	MPH2	Alpha-glucoside permease; transports maltose, maltotriose, alpha-methylglucoside, and turanose; identical to Mph3p; encoded in a subtelomeric position in a region likely to have undergone duplication	GO:0055085, GO:0008643, GO:0015672
morphogenesis of a branching structure.	g1977.t1	2.83599	1.40675e-16	NAD-dependent aldehyde dehydrogenase	ALD5	Mitochondrial aldehyde dehydrogenase; involved in regulation or biosynthesis of electron transport chain components and acetate formation; activated by K+; utilizes NADP+ as the preferred coenzyme; constitutively expressed	GO:0055114, GO:0090242, GO:0035799, GO:0042904, GO:0042574, GO:0035115, GO:0048566, GO:0060324, GO:0009954, GO:0071300, GO:0031076, GO:0014032, GO:0009855, GO:0031016, GO:0021915, GO:0001936, GO:0030902, GO:0030324, GO:0048738, GO:0016331, GO:0003007, GO:0030900, GO:0008285, GO:0001568, GO:0034097, GO:0043065, GO:0008284, GO:0030182, GO:0010628, GO:0034308, GO:0001889, GO:0001822, GO:0048562, GO:…
morphogenesis of a branching structure.	g311.t1	2.68897	8.8814e-36	Proprotein convertase subtilisin/kexin type 5	#N/A	#N/A	GO:0006468, GO:0007423, GO:0007605, GO:0050793, GO:0050953, GO:0030154, GO:0150063, GO:0006030, GO:0060429, GO:0007154, GO:0030334, GO:0007399, GO:0030155, GO:0045494, GO:0051239, GO:0007155, GO:0008544, GO:0035089, GO:0000186, GO:0060425, GO:0090162, GO:0045197, GO:0007435, GO:0050896, GO:0045184, GO:0023052, GO:0001763, GO:0048514, GO:0048729, GO:0120036, GO:0048523
iron-sulfur cluster assembly.	g1120.t1	2.0782	1.17976e-08	Bacterial transferase hexapeptide	#N/A	#N/A	GO:0006357, GO:0030259, GO:0016226, GO:0005975, GO:0055085, GO:0055114
iron-sulfur cluster assembly.	g5420.t1	2.76209	1.10546e-40	DNA mismatch repair protein MutS	MSH4	Protein involved in meiotic recombination; required for normal levels of crossing over, colocalizes with Zip2p to discrete foci on meiotic chromosomes, has homology to bacterial MutS protein	GO:0006298, GO:0051026, GO:0000712, GO:0043486, GO:0016226, GO:0006355, GO:0009058, GO:0055114
respiratory tube development.	g1977.t1	2.83599	1.40675e-16	NAD-dependent aldehyde dehydrogenase	ALD5	Mitochondrial aldehyde dehydrogenase; involved in regulation or biosynthesis of electron transport chain components and acetate formation; activated by K+; utilizes NADP+ as the preferred coenzyme; constitutively expressed	GO:0055114, GO:0090242, GO:0035799, GO:0042904, GO:0042574, GO:0035115, GO:0048566, GO:0060324, GO:0009954, GO:0071300, GO:0031076, GO:0014032, GO:0009855, GO:0031016, GO:0021915, GO:0001936, GO:0030902, GO:0030324, GO:0048738, GO:0016331, GO:0003007, GO:0030900, GO:0008285, GO:0001568, GO:0034097, GO:0043065, GO:0008284, GO:0030182, GO:0010628, GO:0034308, GO:0001889, GO:0001822, GO:0048562, GO:…
respiratory tube development.	g311.t1	2.68897	8.8814e-36	Proprotein convertase subtilisin/kexin type 5	#N/A	#N/A	GO:0006468, GO:0007423, GO:0007605, GO:0050793, GO:0050953, GO:0030154, GO:0150063, GO:0006030, GO:0060429, GO:0007154, GO:0030334, GO:0007399, GO:0030155, GO:0045494, GO:0051239, GO:0007155, GO:0008544, GO:0035089, GO:0000186, GO:0060425, GO:0090162, GO:0045197, GO:0007435, GO:0050896, GO:0045184, GO:0023052, GO:0001763, GO:0048514, GO:0048729, GO:0120036, GO:0048523
lung development.	g1977.t1	2.83599	1.40675e-16	NAD-dependent aldehyde dehydrogenase	ALD5	Mitochondrial aldehyde dehydrogenase; involved in regulation or biosynthesis of electron transport chain components and acetate formation; activated by K+; utilizes NADP+ as the preferred coenzyme; constitutively expressed	GO:0055114, GO:0090242, GO:0035799, GO:0042904, GO:0042574, GO:0035115, GO:0048566, GO:0060324, GO:0009954, GO:0071300, GO:0031076, GO:0014032, GO:0009855, GO:0031016, GO:0021915, GO:0001936, GO:0030902, GO:0030324, GO:0048738, GO:0016331, GO:0003007, GO:0030900, GO:0008285, GO:0001568, GO:0034097, GO:0043065, GO:0008284, GO:0030182, GO:0010628, GO:0034308, GO:0001889, GO:0001822, GO:0048562, GO:…
lung development.	g311.t1	2.68897	8.8814e-36	Proprotein convertase subtilisin/kexin type 5	#N/A	#N/A	GO:0006468, GO:0007423, GO:0007605, GO:0050793, GO:0050953, GO:0030154, GO:0150063, GO:0006030, GO:0060429, GO:0007154, GO:0030334, GO:0007399, GO:0030155, GO:0045494, GO:0051239, GO:0007155, GO:0008544, GO:0035089, GO:0000186, GO:0060425, GO:0090162, GO:0045197, GO:0007435, GO:0050896, GO:0045184, GO:0023052, GO:0001763, GO:0048514, GO:0048729, GO:0120036, GO:0048523
metallo-sulfur cluster assembly.	g1120.t1	2.0782	1.17976e-08	Bacterial transferase hexapeptide	#N/A	#N/A	GO:0006357, GO:0030259, GO:0016226, GO:0005975, GO:0055085, GO:0055114
metallo-sulfur cluster assembly.	g5420.t1	2.76209	1.10546e-40	DNA mismatch repair protein MutS	MSH4	Protein involved in meiotic recombination; required for normal levels of crossing over, colocalizes with Zip2p to discrete foci on meiotic chromosomes, has homology to bacterial MutS protein	GO:0006298, GO:0051026, GO:0000712, GO:0043486, GO:0016226, GO:0006355, GO:0009058, GO:0055114
respiratory system development.	g1977.t1	2.83599	1.40675e-16	NAD-dependent aldehyde dehydrogenase	ALD5	Mitochondrial aldehyde dehydrogenase; involved in regulation or biosynthesis of electron transport chain components and acetate formation; activated by K+; utilizes NADP+ as the preferred coenzyme; constitutively expressed	GO:0055114, GO:0090242, GO:0035799, GO:0042904, GO:0042574, GO:0035115, GO:0048566, GO:0060324, GO:0009954, GO:0071300, GO:0031076, GO:0014032, GO:0009855, GO:0031016, GO:0021915, GO:0001936, GO:0030902, GO:0030324, GO:0048738, GO:0016331, GO:0003007, GO:0030900, GO:0008285, GO:0001568, GO:0034097, GO:0043065, GO:0008284, GO:0030182, GO:0010628, GO:0034308, GO:0001889, GO:0001822, GO:0048562, GO:…
respiratory system development.	g311.t1	2.68897	8.8814e-36	Proprotein convertase subtilisin/kexin type 5	#N/A	#N/A	GO:0006468, GO:0007423, GO:0007605, GO:0050793, GO:0050953, GO:0030154, GO:0150063, GO:0006030, GO:0060429, GO:0007154, GO:0030334, GO:0007399, GO:0030155, GO:0045494, GO:0051239, GO:0007155, GO:0008544, GO:0035089, GO:0000186, GO:0060425, GO:0090162, GO:0045197, GO:0007435, GO:0050896, GO:0045184, GO:0023052, GO:0001763, GO:0048514, GO:0048729, GO:0120036, GO:0048523
disaccharide metabolic process.	g6245.t1	4.32131	1.2308e-07	MFS general substrate transporter	DAL5	Allantoate permease; ureidosuccinate permease; also transports dipeptides, though with lower affinity than for allantoate and ureidosuccinate; expression is constitutive but sensitive to nitrogen catabolite repression	GO:0055085, GO:0005992, GO:0015696, GO:0045454, GO:0055114
disaccharide metabolic process.	g7060.t1	2.13224	3.51942e-12	Trehalase	NTH1	Neutral trehalase, degrades trehalose; required for thermotolerance and may mediate resistance to other cellular stresses; may be phosphorylated by Cdc28p; inhibited by Dcs1p; NTH1 has a paralog, NTH2, that arose from the whole genome duplication	GO:0005991, GO:0006397, GO:0006352
disaccharide metabolic process.	g7318.t1	2.27545	3.73884e-11	Glycogen debranching enzyme	#N/A	#N/A	GO:0005991
oxidation-reduction process.	g1120.t1	2.0782	1.17976e-08	Bacterial transferase hexapeptide	#N/A	#N/A	GO:0006357, GO:0030259, GO:0016226, GO:0005975, GO:0055085, GO:0055114
oxidation-reduction process.	g1342.t1	3.44048	1.05778e-27	Alkyl hydroperoxide reductase subunit C/ Thiol specific antioxidant	PRX1	Mitochondrial peroxiredoxin with thioredoxin peroxidase activity; has a role in reduction of hydroperoxides; reactivation requires Trr2p and glutathione; induced during respiratory growth and oxidative stress; phosphorylated; protein abundance increases in response to DNA replication stress	GO:0098869, GO:0045454, GO:0055114, GO:0042744, GO:0034599, GO:0051603, GO:0043632, GO:0006470, GO:0006397
oxidation-reduction process.	g1632.t1	2.08198	1.10389e-13	High-affinity nicotinic acid transporter	DAL5	Allantoate permease; ureidosuccinate permease; also transports dipeptides, though with lower affinity than for allantoate and ureidosuccinate; expression is constitutive but sensitive to nitrogen catabolite repression	GO:0055085, GO:0055114, GO:0006508
oxidation-reduction process.	g1723.t1	2.51471	3.94266e-26	MFS general substrate transporter	DAL5	Allantoate permease; ureidosuccinate permease; also transports dipeptides, though with lower affinity than for allantoate and ureidosuccinate; expression is constitutive but sensitive to nitrogen catabolite repression	GO:0055085, GO:0055114, GO:0006508
oxidation-reduction process.	g1900.t1	2.57576	7.23802e-17	Potassium sodium efflux p-type fungal-type	ENA5	Protein with similarity to P-type ATPase sodium pumps; member of the Na+ efflux ATPase family	GO:0099132, GO:0120029, GO:0070588, GO:0042149, GO:0006972, GO:0009268, GO:0009651, GO:0035725, GO:0071805, GO:0006631, GO:0051453, GO:0055114, GO:0009058
oxidation-reduction process.	g1977.t1	2.83599	1.40675e-16	NAD-dependent aldehyde dehydrogenase	ALD5	Mitochondrial aldehyde dehydrogenase; involved in regulation or biosynthesis of electron transport chain components and acetate formation; activated by K+; utilizes NADP+ as the preferred coenzyme; constitutively expressed	GO:0055114, GO:0090242, GO:0035799, GO:0042904, GO:0042574, GO:0035115, GO:0048566, GO:0060324, GO:0009954, GO:0071300, GO:0031076, GO:0014032, GO:0009855, GO:0031016, GO:0021915, GO:0001936, GO:0030902, GO:0030324, GO:0048738, GO:0016331, GO:0003007, GO:0030900, GO:0008285, GO:0001568, GO:0034097, GO:0043065, GO:0008284, GO:0030182, GO:0010628, GO:0034308, GO:0001889, GO:0001822, GO:0048562, GO:…
oxidation-reduction process.	g1991.t1	2.57552	1.18732e-22	Nicotinamide mononucleotide permease	TNA1	High affinity nicotinic acid plasma membrane permease; responsible for uptake of low levels of nicotinic acid; expression of the gene increases in the absence of extracellular nicotinic acid or para-aminobenzoate (PABA)	GO:0055085, GO:0042891, GO:0006351, GO:0055114
oxidation-reduction process.	g1997.t1	6.90335	1.27489e-11	MFS general substrate transporter	SEO1	Putative permease; member of the allantoate transporter subfamily of the major facilitator superfamily; mutation confers resistance to ethionine sulfoxide	GO:0055085, GO:0042438, GO:0055114, GO:0006351, GO:0015707, GO:0015706
oxidation-reduction process.	g2170.t1	2.20833	1.59955e-25	Substrate-specific transmembrane transporter	MAL31	Maltose permease; high-affinity maltose transporter (alpha-glucoside transporter); encoded in the MAL3 complex locus; member of the 12 transmembrane domain superfamily of sugar transporters; functional in genomic reference strain S288C	GO:0055085, GO:0008643, GO:0015672, GO:0006013, GO:0055114
oxidation-reduction process.	g2384.t1	2.19355	0.000238652	MFS general substrate transporter	FEN2	Plasma membrane H+-pantothenate symporter; confers sensitivity to the antifungal agent fenpropimorph; relocalizes from vacuole to cytoplasm upon DNA replication stress	GO:0055085, GO:0055114
oxidation-reduction process.	g2433.t1	2.208	1.52483e-10	Oligoxyloglucan reducing end-specific cellobiohydrolase	#N/A	#N/A	GO:0046373, GO:0032049, GO:0055085, GO:0055114
oxidation-reduction process.	g2510.t1	2.45129	1.40211e-26	Abc transporter	#N/A	#N/A	GO:1904069, GO:0043053, GO:0042811, GO:0061063, GO:0055114, GO:0010888, GO:0000038, GO:0048639, GO:0019236, GO:0016138, GO:0035383, GO:0034032, GO:0033875, GO:0042908, GO:0015031, GO:0009117, GO:0006855, GO:0006732, GO:0019693, GO:0043603, GO:0009116, GO:0009156
oxidation-reduction process.	g2677.t1	3.1999	8.96281e-10	MFS general substrate transporter	YIL166C	Putative protein with similarity to allantoate permease; similar to the allantoate permease (Dal5p) subfamily of the major facilitator superfamily; mRNA expression is elevated by sulfur limitation; YIL166C is a non-essential gene	GO:0055085, GO:0006696, GO:0008272, GO:0006508, GO:0055114
oxidation-reduction process.	g3163.t1	6.5255	4.80997e-33	Glycerophosphoryl diester phosphodiesterase	PGC1	Phosphatidyl Glycerol phospholipase C; regulates the phosphatidylglycerol (PG) content via a phospholipase C-type degradation mechanism; contains glycerophosphodiester phosphodiesterase motifs	GO:0006629, GO:0006031, GO:0006508, GO:0022900
oxidation-reduction process.	g3204.t1	2.2632	3.40043e-06	Predicted flavoprotein CzcO associated with the cation diffusion facilitator CzcD	FMO1	Flavin-containing monooxygenase; localized to the cytoplasmic face of the ER membrane; catalyzes oxidation of biological thiols to maintain the ER redox buffer ratio for correct folding of disulfide-bonded proteins	GO:0055114, GO:0007186, GO:0007166
oxidation-reduction process.	g3441.t1	2.59798	6.53013e-37	2-oxoisovalerate dehydrogenase subunit beta, mitochondrial	PDB1	E1 beta subunit of the pyruvate dehydrogenase (PDH) complex; PDH is an evolutionarily conserved multi-protein complex found in mitochondria	GO:0051016, GO:0007584, GO:0009083, GO:0055114, GO:0009249, GO:0006270, GO:0032508, GO:0007049, GO:0006468
oxidation-reduction process.	g379.t1	6.57175	2.46981e-09	Nicotinamide mononucleotide permease	TNA1	High affinity nicotinic acid plasma membrane permease; responsible for uptake of low levels of nicotinic acid; expression of the gene increases in the absence of extracellular nicotinic acid or para-aminobenzoate (PABA)	GO:0055085, GO:0006351, GO:0055114
oxidation-reduction process.	g4211.t1	4.6883	1.80319e-06	Multicopper oxidase	FET3	Ferro-O2-oxidoreductase; multicopper oxidase that oxidizes ferrous (Fe2+) to ferric iron (Fe3+) for subsequent cellular uptake by transmembrane permease Ftr1p; required for high-affinity iron uptake and involved in mediating resistance to copper ion toxicity, belongs to class of integral membrane multicopper oxidases; protein abundance increases in response to DNA replication stress	GO:0055114, GO:0006351, GO:0006468
oxidation-reduction process.	g4540.t1	3.78878	2.1181e-06	MFS general substrate transporter	FEN2	Plasma membrane H+-pantothenate symporter; confers sensitivity to the antifungal agent fenpropimorph; relocalizes from vacuole to cytoplasm upon DNA replication stress	GO:0055085, GO:0051182, GO:0072337, GO:0051180, GO:0015718, GO:0006897, GO:0042886, GO:0005975, GO:0055114, GO:0032259
oxidation-reduction process.	g4552.t1	3.61814	3.14639e-40	PhoD, Phosphodiesterase-alkaline phosphatase D	#N/A	#N/A	GO:0016311, GO:0055114, GO:0006357, GO:0018022, GO:0071427, GO:0051028, GO:0006397, GO:0005975
oxidation-reduction process.	g4593.t1	2.64702	3.11246e-18	2-oxoisovalerate dehydrogenase subunit alpha	PDA1	E1 alpha subunit of the pyruvate dehydrogenase (PDH) complex; catalyzes the direct oxidative decarboxylation of pyruvate to acetyl-CoA; phosphorylated; regulated by glucose; PDH complex is concentrated in spots within the mitochondrial matrix, often near the ERMES complex and near peroxisomes	GO:0009083, GO:0055114
oxidation-reduction process.	g4861.t1	3.0724	8.34342e-09	Alpha-N-arabinofuranosidase	#N/A	#N/A	GO:0005975, GO:0044281, GO:0009405, GO:0009057, GO:0055085, GO:0055114
oxidation-reduction process.	g5076.t1	7.79376	9.16248e-46	Phosphate transporter	PHO89	Plasma membrane Na+/Pi cotransporter; active in early growth phase; similar to phosphate transporters of Neurospora crassa; transcription regulated by inorganic phosphate concentrations and Pho4p; mutations in related human transporter genes hPit1 and hPit2 are associated with hyperphosphatemia-induced calcification of vascular tissue and familial idiopathic basal ganglia calcification	GO:0006817, GO:0055085, GO:0006814, GO:0019509, GO:0055114
oxidation-reduction process.	g5420.t1	2.76209	1.10546e-40	DNA mismatch repair protein MutS	MSH4	Protein involved in meiotic recombination; required for normal levels of crossing over, colocalizes with Zip2p to discrete foci on meiotic chromosomes, has homology to bacterial MutS protein	GO:0006298, GO:0051026, GO:0000712, GO:0043486, GO:0016226, GO:0006355, GO:0009058, GO:0055114
oxidation-reduction process.	g5451.t1	2.28486	2.15634e-13	MFS general substrate transporter	MAL11	High-affinity maltose transporter (alpha-glucoside transporter); inducible; encoded in the MAL1 complex locus; broad substrate specificity that includes maltotriose; required for isomaltose utilization	GO:0055085, GO:0008643, GO:0006108, GO:0006099, GO:0005975, GO:0015893
oxidation-reduction process.	g5546.t1	2.1242	1.1288e-22	#N/A	#N/A	#N/A	GO:0055114
oxidation-reduction process.	g5620.t1	2.73222	5.79931e-41	Methylcrotonoyl-CoA carboxylase subunit alpha	DUR1,2	Urea amidolyase; contains both urea carboxylase and allophanate hydrolase activities, degrades urea to CO2 and NH3; expression sensitive to nitrogen catabolite repression and induced by allophanate, an intermediate in allantoin degradation; protein abundance increases in response to DNA replication stress	GO:0006552, GO:0036265, GO:0030488, GO:0006468, GO:0055114
oxidation-reduction process.	g580.t1	3.05606	0.000572383	Leucine-tRNA ligase	#N/A	#N/A	GO:0006429, GO:0106074, GO:0098869, GO:0055114
oxidation-reduction process.	g5902.t1	2.55289	3.15401e-19	Zinc-containing alcohol dehydrogenase	ADH3	Mitochondrial alcohol dehydrogenase isozyme III; involved in the shuttling of mitochondrial NADH to the cytosol under anaerobic conditions and ethanol production	GO:0055114, GO:0019746, GO:0055085
oxidation-reduction process.	g6028.t1	2.68483	6.05173e-48	Cross-beta structure silk protein 1	#N/A	#N/A	GO:0006464, GO:0007232, GO:0016310, GO:0035235, GO:0019430, GO:0051604, GO:0034220, GO:0055114
oxidation-reduction process.	g6037.t1	2.16047	9.84306e-09	Sulfate adenylyltransferase	MET3	ATP sulfurylase; catalyzes the primary step of intracellular sulfate activation, essential for assimilatory reduction of sulfate to sulfide, involved in methionine metabolism	GO:0000103, GO:0070814, GO:0019344, GO:0009086, GO:0016310, GO:0019419, GO:0006508, GO:0019629
oxidation-reduction process.	g6064.t1	2.16336	2.07342e-11	General substrate transporter	MAL31	Maltose permease; high-affinity maltose transporter (alpha-glucoside transporter); encoded in the MAL3 complex locus; member of the 12 transmembrane domain superfamily of sugar transporters; functional in genomic reference strain S288C	GO:0055085, GO:0008643, GO:0015672, GO:0005975, GO:0055114
oxidation-reduction process.	g6245.t1	4.32131	1.2308e-07	MFS general substrate transporter	DAL5	Allantoate permease; ureidosuccinate permease; also transports dipeptides, though with lower affinity than for allantoate and ureidosuccinate; expression is constitutive but sensitive to nitrogen catabolite repression	GO:0055085, GO:0005992, GO:0015696, GO:0045454, GO:0055114
oxidation-reduction process.	g6330.t1	2.78248	0.0142314	Type II secretion system protein GspD	#N/A	#N/A	GO:0009880, GO:0090263, GO:0006357, GO:0098789, GO:0045893, GO:0007165, GO:0030010, GO:0015628, GO:0055114, GO:0016192, GO:0006457
oxidation-reduction process.	g6378.t1	3.38026	3.67196e-07	General substrate transporter	ITR1	Myo-inositol transporter; member of the sugar transporter superfamily; expression is repressed by inositol and choline via Opi1p and derepressed via Ino2p and Ino4p; relative distribution to the vacuole increases upon DNA replication stress; ITR1 has a paralog, ITR2, that arose from the whole genome duplication	GO:0055085, GO:0015798, GO:0008643, GO:0055114
oxidation-reduction process.	g6408.t1	5.1518	2.49681e-16	Superoxide-proteinrating NADPH oxidase heavy chain subunit A	FRE3	Ferric reductase; reduces siderophore-bound iron prior to uptake by transporters; expression induced by low iron levels	GO:0055114, GO:0055085
oxidation-reduction process.	g6432.t1	2.7258	0.00409138	#N/A	#N/A	#N/A	GO:0008610, GO:0055114
oxidation-reduction process.	g6561.t1	3.0394	9.46006e-20	High affinity sulfate permease	SUL1	High affinity sulfate permease of the SulP anion transporter family; sulfate uptake is mediated by specific sulfate transporters Sul1p and Sul2p, which control the concentration of endogenous activated sulfate intermediates	GO:1902358, GO:0055114
oxidation-reduction process.	g6850.t1	3.06122	4.49329e-13	Betaine-aldehyde dehydrogenase	#N/A	#N/A	GO:0055114
oxidation-reduction process.	g7186.t1	3.81102	7.0718e-27	MFS general substrate transporter	DAL5	Allantoate permease; ureidosuccinate permease; also transports dipeptides, though with lower affinity than for allantoate and ureidosuccinate; expression is constitutive but sensitive to nitrogen catabolite repression	GO:0055085, GO:0006357, GO:0001522, GO:0010467, GO:0097659, GO:0006508, GO:0055114, GO:0034645
oxidation-reduction process.	g7240.t1	2.61451	1.82591e-22	High-affinity nicotinic acid transporter	DAL5	Allantoate permease; ureidosuccinate permease; also transports dipeptides, though with lower affinity than for allantoate and ureidosuccinate; expression is constitutive but sensitive to nitrogen catabolite repression	GO:0055085, GO:0006357, GO:0055114, GO:0006351, GO:0006508
oxidation-reduction process.	g7591.t1	2.72364	3.48572e-23	Dihydrolipoamide acetyltransferase component of pyruvate dehydrogenase complex	KGD2	Dihydrolipoyl transsuccinylase; component of the mitochondrial alpha-ketoglutarate dehydrogenase complex, which catalyzes the oxidative decarboxylation of alpha-ketoglutarate to succinyl-CoA in the TCA cycle; phosphorylated	GO:0006090, GO:0033512, GO:0006757, GO:0009166, GO:0019359, GO:0006754, GO:0016052, GO:0072330, GO:0009081, GO:0006099, GO:0032259
oxidation-reduction process.	g7619.t1	3.3162	8.10564e-38	3-hydroxyisobutyrate dehydrogenase, mitochondrial	#N/A	#N/A	GO:0006574, GO:0055114, GO:0046487, GO:0032259, GO:0006551, GO:0019580, GO:0019579
oxidation-reduction process.	g7755.t1	2.03694	2.44199e-27	Medium-chain specific acyl-CoA dehydrogenase	#N/A	#N/A	GO:0055114, GO:0051791, GO:0009062, GO:0030258, GO:0019254, GO:0055007, GO:0006111, GO:0001889, GO:0009409, GO:0009791, GO:0042594, GO:0009250, GO:0006091
oxidation-reduction process.	g7814.t1	2.02654	0.000428991	CVNH domain protein	YEL023C	Putative protein of unknown function; expression is increased greatly during sporulation; YEL023C is not an essential gene	GO:0055114
oxidation-reduction process.	g8163.t1	5.66372	2.55581e-15	Taurine catabolism dioxygenase	JLP1	Fe(II)-dependent sulfonate/alpha-ketoglutarate dioxygenase; involved in sulfonate catabolism for use as a sulfur source; contains sequence that resembles a J domain (typified by the E. coli DnaJ protein); induced by sulphur starvation	GO:0055114, GO:0006351, GO:0006357, GO:0006091
oxidation-reduction process.	g8455.t1	2.01703	8.63593e-15	Calcofluor white hypersensitive	CWH43	Putative sensor/transporter protein involved in cell wall biogenesis; contains 14-16 transmembrane segments and several putative glycosylation and phosphorylation sites; null mutation is synthetically lethal with pkc1 deletion	GO:0031505, GO:0006506, GO:0090305, GO:0055114
oxidation-reduction process.	g875.t1	2.335	2.36683e-20	Peroxisomal long-chain acyl-CoA transporter	PXA1	Subunit of a heterodimeric peroxisomal ABC transport complex; required for import of long-chain fatty acids into peroxisomes; similarity to human adrenoleukodystrophy transporter ABCD1 and ABCD2 and ALD-related proteins; mutations in ABCD1 cause X-linked adrenoleukodystrophy (X-ALD), a peroxisomal disorder; complex also includes Pxa2p	GO:0055085, GO:0042760, GO:0042758, GO:0015910, GO:0015916, GO:0006635
oxidation-reduction process.	g987.t1	2.94552	7.89611e-22	Beta-glucosidase	#N/A	#N/A	GO:0005975, GO:0009057, GO:0044248, GO:0044260, GO:0006099
gland development.	g1977.t1	2.83599	1.40675e-16	NAD-dependent aldehyde dehydrogenase	ALD5	Mitochondrial aldehyde dehydrogenase; involved in regulation or biosynthesis of electron transport chain components and acetate formation; activated by K+; utilizes NADP+ as the preferred coenzyme; constitutively expressed	GO:0055114, GO:0090242, GO:0035799, GO:0042904, GO:0042574, GO:0035115, GO:0048566, GO:0060324, GO:0009954, GO:0071300, GO:0031076, GO:0014032, GO:0009855, GO:0031016, GO:0021915, GO:0001936, GO:0030902, GO:0030324, GO:0048738, GO:0016331, GO:0003007, GO:0030900, GO:0008285, GO:0001568, GO:0034097, GO:0043065, GO:0008284, GO:0030182, GO:0010628, GO:0034308, GO:0001889, GO:0001822, GO:0048562, GO:…
gland development.	g311.t1	2.68897	8.8814e-36	Proprotein convertase subtilisin/kexin type 5	#N/A	#N/A	GO:0006468, GO:0007423, GO:0007605, GO:0050793, GO:0050953, GO:0030154, GO:0150063, GO:0006030, GO:0060429, GO:0007154, GO:0030334, GO:0007399, GO:0030155, GO:0045494, GO:0051239, GO:0007155, GO:0008544, GO:0035089, GO:0000186, GO:0060425, GO:0090162, GO:0045197, GO:0007435, GO:0050896, GO:0045184, GO:0023052, GO:0001763, GO:0048514, GO:0048729, GO:0120036, GO:0048523
gland development.	g7755.t1	2.03694	2.44199e-27	Medium-chain specific acyl-CoA dehydrogenase	#N/A	#N/A	GO:0055114, GO:0051791, GO:0009062, GO:0030258, GO:0019254, GO:0055007, GO:0006111, GO:0001889, GO:0009409, GO:0009791, GO:0042594, GO:0009250, GO:0006091
very long-chain fatty acid metabolic pro....	g2510.t1	2.45129	1.40211e-26	Abc transporter	#N/A	#N/A	GO:1904069, GO:0043053, GO:0042811, GO:0061063, GO:0055114, GO:0010888, GO:0000038, GO:0048639, GO:0019236, GO:0016138, GO:0035383, GO:0034032, GO:0033875, GO:0042908, GO:0015031, GO:0009117, GO:0006855, GO:0006732, GO:0019693, GO:0043603, GO:0009116, GO:0009156
very long-chain fatty acid metabolic pro....	g875.t1	2.335	2.36683e-20	Peroxisomal long-chain acyl-CoA transporter	PXA1	Subunit of a heterodimeric peroxisomal ABC transport complex; required for import of long-chain fatty acids into peroxisomes; similarity to human adrenoleukodystrophy transporter ABCD1 and ABCD2 and ALD-related proteins; mutations in ABCD1 cause X-linked adrenoleukodystrophy (X-ALD), a peroxisomal disorder; complex also includes Pxa2p	GO:0055085, GO:0042760, GO:0042758, GO:0015910, GO:0015916, GO:0006635
fatty acid transport.	g7002.t1	2.66766	9.57859e-29	Peroxisomal long-chain acyl-CoA transporter	PXA1	Subunit of a heterodimeric peroxisomal ABC transport complex; required for import of long-chain fatty acids into peroxisomes; similarity to human adrenoleukodystrophy transporter ABCD1 and ABCD2 and ALD-related proteins; mutations in ABCD1 cause X-linked adrenoleukodystrophy (X-ALD), a peroxisomal disorder; complex also includes Pxa2p	GO:1902001, GO:0006412
fatty acid transport.	g875.t1	2.335	2.36683e-20	Peroxisomal long-chain acyl-CoA transporter	PXA1	Subunit of a heterodimeric peroxisomal ABC transport complex; required for import of long-chain fatty acids into peroxisomes; similarity to human adrenoleukodystrophy transporter ABCD1 and ABCD2 and ALD-related proteins; mutations in ABCD1 cause X-linked adrenoleukodystrophy (X-ALD), a peroxisomal disorder; complex also includes Pxa2p	GO:0055085, GO:0042760, GO:0042758, GO:0015910, GO:0015916, GO:0006635
aldaric acid metabolic process.	g3835.t1	2.10168	0.000923689	Pyruvate/Phosphoenolpyruvate kinase-like domain-containing protein	#N/A	#N/A	GO:0019394, GO:0016310
aldaric acid metabolic process.	g7619.t1	3.3162	8.10564e-38	3-hydroxyisobutyrate dehydrogenase, mitochondrial	#N/A	#N/A	GO:0006574, GO:0055114, GO:0046487, GO:0032259, GO:0006551, GO:0019580, GO:0019579
aldaric acid catabolic process.	g3835.t1	2.10168	0.000923689	Pyruvate/Phosphoenolpyruvate kinase-like domain-containing protein	#N/A	#N/A	GO:0019394, GO:0016310
aldaric acid catabolic process.	g7619.t1	3.3162	8.10564e-38	3-hydroxyisobutyrate dehydrogenase, mitochondrial	#N/A	#N/A	GO:0006574, GO:0055114, GO:0046487, GO:0032259, GO:0006551, GO:0019580, GO:0019579

## Sheet: P. terr+P.exp_Biol Process
Biological Process	Gene	logFC	FDR	Description	SGD Gene Name	SGD Annotation	GO_accession
chemotaxis.	g2174.t1	3.13716	3.97795e-21	NEK protein kinase	KIN3	Nonessential serine/threonine protein kinase; possible role in DNA damage response; influences tolerance to high levels of ethanol	GO:0006468, GO:1903126, GO:0090307, GO:0046602, GO:0007059, GO:0050921, GO:0045860, GO:0009405, GO:0046548, GO:0051301, GO:0007165
chemotaxis.	g2995.t1	2.11359	3.46299e-06	ras guanine nucleotide exchange factor B-like	#N/A	#N/A	GO:0005975, GO:0009272, GO:0061726, GO:0009056, GO:0070098, GO:0006030, GO:0061919, GO:0045893, GO:0007186, GO:0006935, GO:0071555, GO:0055085, GO:0006629, GO:0006508, GO:0044267, GO:0055114, GO:0006725
chemotaxis.	g4299.t1	2.15485	2.0924e-19	#N/A	#N/A	#N/A	GO:0000278, GO:0051301, GO:0006996, GO:0051492, GO:0051641, GO:0007266, GO:0008104, GO:2000114, GO:0060249, GO:0110061, GO:1900223, GO:1905205, GO:1903347, GO:0022614, GO:0035509, GO:0030029, GO:0140058, GO:0006259, GO:1902430, GO:1903140, GO:1900242, GO:0032060, GO:0051451, GO:0050901, GO:0010613, GO:0051894, GO:0045616, GO:0006974, GO:0015833, GO:1990776, GO:0003382, GO:0098813, GO:0032091, GO:…
chemotaxis.	g8073.t1	4.02549	4.48977e-29	Kinesin-domain-containing	KIP2	Kinesin-related motor protein involved in mitotic spindle positioning; stabilizes microtubules by targeting Bik1p to the plus end; Kip2p levels are controlled during the cell cycle	GO:0007018, GO:0099607, GO:0099606, GO:0051382, GO:0007052, GO:0030071, GO:0045860, GO:0030705, GO:0097120, GO:0048489, GO:0120036, GO:0006468, GO:0048667, GO:0120039, GO:0051654, GO:0006935, GO:0051987, GO:1902101, GO:1901970, GO:1901992, GO:0071173, GO:2000816, GO:1902100, GO:1901991, GO:0007093, GO:0055114, GO:0055085, GO:0050793, GO:0006471, GO:0051301, GO:0045184
taxis.	g2174.t1	3.13716	3.97795e-21	NEK protein kinase	KIN3	Nonessential serine/threonine protein kinase; possible role in DNA damage response; influences tolerance to high levels of ethanol	GO:0006468, GO:1903126, GO:0090307, GO:0046602, GO:0007059, GO:0050921, GO:0045860, GO:0009405, GO:0046548, GO:0051301, GO:0007165
taxis.	g2995.t1	2.11359	3.46299e-06	ras guanine nucleotide exchange factor B-like	#N/A	#N/A	GO:0005975, GO:0009272, GO:0061726, GO:0009056, GO:0070098, GO:0006030, GO:0061919, GO:0045893, GO:0007186, GO:0006935, GO:0071555, GO:0055085, GO:0006629, GO:0006508, GO:0044267, GO:0055114, GO:0006725
taxis.	g4299.t1	2.15485	2.0924e-19	#N/A	#N/A	#N/A	GO:0000278, GO:0051301, GO:0006996, GO:0051492, GO:0051641, GO:0007266, GO:0008104, GO:2000114, GO:0060249, GO:0110061, GO:1900223, GO:1905205, GO:1903347, GO:0022614, GO:0035509, GO:0030029, GO:0140058, GO:0006259, GO:1902430, GO:1903140, GO:1900242, GO:0032060, GO:0051451, GO:0050901, GO:0010613, GO:0051894, GO:0045616, GO:0006974, GO:0015833, GO:1990776, GO:0003382, GO:0098813, GO:0032091, GO:…
taxis.	g8073.t1	4.02549	4.48977e-29	Kinesin-domain-containing	KIP2	Kinesin-related motor protein involved in mitotic spindle positioning; stabilizes microtubules by targeting Bik1p to the plus end; Kip2p levels are controlled during the cell cycle	GO:0007018, GO:0099607, GO:0099606, GO:0051382, GO:0007052, GO:0030071, GO:0045860, GO:0030705, GO:0097120, GO:0048489, GO:0120036, GO:0006468, GO:0048667, GO:0120039, GO:0051654, GO:0006935, GO:0051987, GO:1902101, GO:1901970, GO:1901992, GO:0071173, GO:2000816, GO:1902100, GO:1901991, GO:0007093, GO:0055114, GO:0055085, GO:0050793, GO:0006471, GO:0051301, GO:0045184
locomotion.	g2174.t1	3.13716	3.97795e-21	NEK protein kinase	KIN3	Nonessential serine/threonine protein kinase; possible role in DNA damage response; influences tolerance to high levels of ethanol	GO:0006468, GO:1903126, GO:0090307, GO:0046602, GO:0007059, GO:0050921, GO:0045860, GO:0009405, GO:0046548, GO:0051301, GO:0007165
locomotion.	g2995.t1	2.11359	3.46299e-06	ras guanine nucleotide exchange factor B-like	#N/A	#N/A	GO:0005975, GO:0009272, GO:0061726, GO:0009056, GO:0070098, GO:0006030, GO:0061919, GO:0045893, GO:0007186, GO:0006935, GO:0071555, GO:0055085, GO:0006629, GO:0006508, GO:0044267, GO:0055114, GO:0006725
locomotion.	g4299.t1	2.15485	2.0924e-19	#N/A	#N/A	#N/A	GO:0000278, GO:0051301, GO:0006996, GO:0051492, GO:0051641, GO:0007266, GO:0008104, GO:2000114, GO:0060249, GO:0110061, GO:1900223, GO:1905205, GO:1903347, GO:0022614, GO:0035509, GO:0030029, GO:0140058, GO:0006259, GO:1902430, GO:1903140, GO:1900242, GO:0032060, GO:0051451, GO:0050901, GO:0010613, GO:0051894, GO:0045616, GO:0006974, GO:0015833, GO:1990776, GO:0003382, GO:0098813, GO:0032091, GO:…
locomotion.	g8073.t1	4.02549	4.48977e-29	Kinesin-domain-containing	KIP2	Kinesin-related motor protein involved in mitotic spindle positioning; stabilizes microtubules by targeting Bik1p to the plus end; Kip2p levels are controlled during the cell cycle	GO:0007018, GO:0099607, GO:0099606, GO:0051382, GO:0007052, GO:0030071, GO:0045860, GO:0030705, GO:0097120, GO:0048489, GO:0120036, GO:0006468, GO:0048667, GO:0120039, GO:0051654, GO:0006935, GO:0051987, GO:1902101, GO:1901970, GO:1901992, GO:0071173, GO:2000816, GO:1902100, GO:1901991, GO:0007093, GO:0055114, GO:0055085, GO:0050793, GO:0006471, GO:0051301, GO:0045184
positive regulation of protein phosphory....	g2174.t1	3.13716	3.97795e-21	NEK protein kinase	KIN3	Nonessential serine/threonine protein kinase; possible role in DNA damage response; influences tolerance to high levels of ethanol	GO:0006468, GO:1903126, GO:0090307, GO:0046602, GO:0007059, GO:0050921, GO:0045860, GO:0009405, GO:0046548, GO:0051301, GO:0007165
positive regulation of protein phosphory....	g4299.t1	2.15485	2.0924e-19	#N/A	#N/A	#N/A	GO:0000278, GO:0051301, GO:0006996, GO:0051492, GO:0051641, GO:0007266, GO:0008104, GO:2000114, GO:0060249, GO:0110061, GO:1900223, GO:1905205, GO:1903347, GO:0022614, GO:0035509, GO:0030029, GO:0140058, GO:0006259, GO:1902430, GO:1903140, GO:1900242, GO:0032060, GO:0051451, GO:0050901, GO:0010613, GO:0051894, GO:0045616, GO:0006974, GO:0015833, GO:1990776, GO:0003382, GO:0098813, GO:0032091, GO:…
positive regulation of protein phosphory....	g8073.t1	4.02549	4.48977e-29	Kinesin-domain-containing	KIP2	Kinesin-related motor protein involved in mitotic spindle positioning; stabilizes microtubules by targeting Bik1p to the plus end; Kip2p levels are controlled during the cell cycle	GO:0007018, GO:0099607, GO:0099606, GO:0051382, GO:0007052, GO:0030071, GO:0045860, GO:0030705, GO:0097120, GO:0048489, GO:0120036, GO:0006468, GO:0048667, GO:0120039, GO:0051654, GO:0006935, GO:0051987, GO:1902101, GO:1901970, GO:1901992, GO:0071173, GO:2000816, GO:1902100, GO:1901991, GO:0007093, GO:0055114, GO:0055085, GO:0050793, GO:0006471, GO:0051301, GO:0045184
neuron development.	g2174.t1	3.13716	3.97795e-21	NEK protein kinase	KIN3	Nonessential serine/threonine protein kinase; possible role in DNA damage response; influences tolerance to high levels of ethanol	GO:0006468, GO:1903126, GO:0090307, GO:0046602, GO:0007059, GO:0050921, GO:0045860, GO:0009405, GO:0046548, GO:0051301, GO:0007165
neuron development.	g4299.t1	2.15485	2.0924e-19	#N/A	#N/A	#N/A	GO:0000278, GO:0051301, GO:0006996, GO:0051492, GO:0051641, GO:0007266, GO:0008104, GO:2000114, GO:0060249, GO:0110061, GO:1900223, GO:1905205, GO:1903347, GO:0022614, GO:0035509, GO:0030029, GO:0140058, GO:0006259, GO:1902430, GO:1903140, GO:1900242, GO:0032060, GO:0051451, GO:0050901, GO:0010613, GO:0051894, GO:0045616, GO:0006974, GO:0015833, GO:1990776, GO:0003382, GO:0098813, GO:0032091, GO:…
neuron development.	g8073.t1	4.02549	4.48977e-29	Kinesin-domain-containing	KIP2	Kinesin-related motor protein involved in mitotic spindle positioning; stabilizes microtubules by targeting Bik1p to the plus end; Kip2p levels are controlled during the cell cycle	GO:0007018, GO:0099607, GO:0099606, GO:0051382, GO:0007052, GO:0030071, GO:0045860, GO:0030705, GO:0097120, GO:0048489, GO:0120036, GO:0006468, GO:0048667, GO:0120039, GO:0051654, GO:0006935, GO:0051987, GO:1902101, GO:1901970, GO:1901992, GO:0071173, GO:2000816, GO:1902100, GO:1901991, GO:0007093, GO:0055114, GO:0055085, GO:0050793, GO:0006471, GO:0051301, GO:0045184
synaptic vesicle transport.	g4299.t1	2.15485	2.0924e-19	#N/A	#N/A	#N/A	GO:0000278, GO:0051301, GO:0006996, GO:0051492, GO:0051641, GO:0007266, GO:0008104, GO:2000114, GO:0060249, GO:0110061, GO:1900223, GO:1905205, GO:1903347, GO:0022614, GO:0035509, GO:0030029, GO:0140058, GO:0006259, GO:1902430, GO:1903140, GO:1900242, GO:0032060, GO:0051451, GO:0050901, GO:0010613, GO:0051894, GO:0045616, GO:0006974, GO:0015833, GO:1990776, GO:0003382, GO:0098813, GO:0032091, GO:…
synaptic vesicle transport.	g8073.t1	4.02549	4.48977e-29	Kinesin-domain-containing	KIP2	Kinesin-related motor protein involved in mitotic spindle positioning; stabilizes microtubules by targeting Bik1p to the plus end; Kip2p levels are controlled during the cell cycle	GO:0007018, GO:0099607, GO:0099606, GO:0051382, GO:0007052, GO:0030071, GO:0045860, GO:0030705, GO:0097120, GO:0048489, GO:0120036, GO:0006468, GO:0048667, GO:0120039, GO:0051654, GO:0006935, GO:0051987, GO:1902101, GO:1901970, GO:1901992, GO:0071173, GO:2000816, GO:1902100, GO:1901991, GO:0007093, GO:0055114, GO:0055085, GO:0050793, GO:0006471, GO:0051301, GO:0045184
synaptic vesicle localization.	g4299.t1	2.15485	2.0924e-19	#N/A	#N/A	#N/A	GO:0000278, GO:0051301, GO:0006996, GO:0051492, GO:0051641, GO:0007266, GO:0008104, GO:2000114, GO:0060249, GO:0110061, GO:1900223, GO:1905205, GO:1903347, GO:0022614, GO:0035509, GO:0030029, GO:0140058, GO:0006259, GO:1902430, GO:1903140, GO:1900242, GO:0032060, GO:0051451, GO:0050901, GO:0010613, GO:0051894, GO:0045616, GO:0006974, GO:0015833, GO:1990776, GO:0003382, GO:0098813, GO:0032091, GO:…
synaptic vesicle localization.	g8073.t1	4.02549	4.48977e-29	Kinesin-domain-containing	KIP2	Kinesin-related motor protein involved in mitotic spindle positioning; stabilizes microtubules by targeting Bik1p to the plus end; Kip2p levels are controlled during the cell cycle	GO:0007018, GO:0099607, GO:0099606, GO:0051382, GO:0007052, GO:0030071, GO:0045860, GO:0030705, GO:0097120, GO:0048489, GO:0120036, GO:0006468, GO:0048667, GO:0120039, GO:0051654, GO:0006935, GO:0051987, GO:1902101, GO:1901970, GO:1901992, GO:0071173, GO:2000816, GO:1902100, GO:1901991, GO:0007093, GO:0055114, GO:0055085, GO:0050793, GO:0006471, GO:0051301, GO:0045184
establishment of synaptic vesicle locali....	g4299.t1	2.15485	2.0924e-19	#N/A	#N/A	#N/A	GO:0000278, GO:0051301, GO:0006996, GO:0051492, GO:0051641, GO:0007266, GO:0008104, GO:2000114, GO:0060249, GO:0110061, GO:1900223, GO:1905205, GO:1903347, GO:0022614, GO:0035509, GO:0030029, GO:0140058, GO:0006259, GO:1902430, GO:1903140, GO:1900242, GO:0032060, GO:0051451, GO:0050901, GO:0010613, GO:0051894, GO:0045616, GO:0006974, GO:0015833, GO:1990776, GO:0003382, GO:0098813, GO:0032091, GO:…
establishment of synaptic vesicle locali....	g8073.t1	4.02549	4.48977e-29	Kinesin-domain-containing	KIP2	Kinesin-related motor protein involved in mitotic spindle positioning; stabilizes microtubules by targeting Bik1p to the plus end; Kip2p levels are controlled during the cell cycle	GO:0007018, GO:0099607, GO:0099606, GO:0051382, GO:0007052, GO:0030071, GO:0045860, GO:0030705, GO:0097120, GO:0048489, GO:0120036, GO:0006468, GO:0048667, GO:0120039, GO:0051654, GO:0006935, GO:0051987, GO:1902101, GO:1901970, GO:1901992, GO:0071173, GO:2000816, GO:1902100, GO:1901991, GO:0007093, GO:0055114, GO:0055085, GO:0050793, GO:0006471, GO:0051301, GO:0045184
vesicle-mediated transport in synapse.	g4299.t1	2.15485	2.0924e-19	#N/A	#N/A	#N/A	GO:0000278, GO:0051301, GO:0006996, GO:0051492, GO:0051641, GO:0007266, GO:0008104, GO:2000114, GO:0060249, GO:0110061, GO:1900223, GO:1905205, GO:1903347, GO:0022614, GO:0035509, GO:0030029, GO:0140058, GO:0006259, GO:1902430, GO:1903140, GO:1900242, GO:0032060, GO:0051451, GO:0050901, GO:0010613, GO:0051894, GO:0045616, GO:0006974, GO:0015833, GO:1990776, GO:0003382, GO:0098813, GO:0032091, GO:…
vesicle-mediated transport in synapse.	g8073.t1	4.02549	4.48977e-29	Kinesin-domain-containing	KIP2	Kinesin-related motor protein involved in mitotic spindle positioning; stabilizes microtubules by targeting Bik1p to the plus end; Kip2p levels are controlled during the cell cycle	GO:0007018, GO:0099607, GO:0099606, GO:0051382, GO:0007052, GO:0030071, GO:0045860, GO:0030705, GO:0097120, GO:0048489, GO:0120036, GO:0006468, GO:0048667, GO:0120039, GO:0051654, GO:0006935, GO:0051987, GO:1902101, GO:1901970, GO:1901992, GO:0071173, GO:2000816, GO:1902100, GO:1901991, GO:0007093, GO:0055114, GO:0055085, GO:0050793, GO:0006471, GO:0051301, GO:0045184
neurogenesis.	g2174.t1	3.13716	3.97795e-21	NEK protein kinase	KIN3	Nonessential serine/threonine protein kinase; possible role in DNA damage response; influences tolerance to high levels of ethanol	GO:0006468, GO:1903126, GO:0090307, GO:0046602, GO:0007059, GO:0050921, GO:0045860, GO:0009405, GO:0046548, GO:0051301, GO:0007165
neurogenesis.	g4299.t1	2.15485	2.0924e-19	#N/A	#N/A	#N/A	GO:0000278, GO:0051301, GO:0006996, GO:0051492, GO:0051641, GO:0007266, GO:0008104, GO:2000114, GO:0060249, GO:0110061, GO:1900223, GO:1905205, GO:1903347, GO:0022614, GO:0035509, GO:0030029, GO:0140058, GO:0006259, GO:1902430, GO:1903140, GO:1900242, GO:0032060, GO:0051451, GO:0050901, GO:0010613, GO:0051894, GO:0045616, GO:0006974, GO:0015833, GO:1990776, GO:0003382, GO:0098813, GO:0032091, GO:…
neurogenesis.	g8073.t1	4.02549	4.48977e-29	Kinesin-domain-containing	KIP2	Kinesin-related motor protein involved in mitotic spindle positioning; stabilizes microtubules by targeting Bik1p to the plus end; Kip2p levels are controlled during the cell cycle	GO:0007018, GO:0099607, GO:0099606, GO:0051382, GO:0007052, GO:0030071, GO:0045860, GO:0030705, GO:0097120, GO:0048489, GO:0120036, GO:0006468, GO:0048667, GO:0120039, GO:0051654, GO:0006935, GO:0051987, GO:1902101, GO:1901970, GO:1901992, GO:0071173, GO:2000816, GO:1902100, GO:1901991, GO:0007093, GO:0055114, GO:0055085, GO:0050793, GO:0006471, GO:0051301, GO:0045184
neuron differentiation.	g2174.t1	3.13716	3.97795e-21	NEK protein kinase	KIN3	Nonessential serine/threonine protein kinase; possible role in DNA damage response; influences tolerance to high levels of ethanol	GO:0006468, GO:1903126, GO:0090307, GO:0046602, GO:0007059, GO:0050921, GO:0045860, GO:0009405, GO:0046548, GO:0051301, GO:0007165
neuron differentiation.	g4299.t1	2.15485	2.0924e-19	#N/A	#N/A	#N/A	GO:0000278, GO:0051301, GO:0006996, GO:0051492, GO:0051641, GO:0007266, GO:0008104, GO:2000114, GO:0060249, GO:0110061, GO:1900223, GO:1905205, GO:1903347, GO:0022614, GO:0035509, GO:0030029, GO:0140058, GO:0006259, GO:1902430, GO:1903140, GO:1900242, GO:0032060, GO:0051451, GO:0050901, GO:0010613, GO:0051894, GO:0045616, GO:0006974, GO:0015833, GO:1990776, GO:0003382, GO:0098813, GO:0032091, GO:…
neuron differentiation.	g8073.t1	4.02549	4.48977e-29	Kinesin-domain-containing	KIP2	Kinesin-related motor protein involved in mitotic spindle positioning; stabilizes microtubules by targeting Bik1p to the plus end; Kip2p levels are controlled during the cell cycle	GO:0007018, GO:0099607, GO:0099606, GO:0051382, GO:0007052, GO:0030071, GO:0045860, GO:0030705, GO:0097120, GO:0048489, GO:0120036, GO:0006468, GO:0048667, GO:0120039, GO:0051654, GO:0006935, GO:0051987, GO:1902101, GO:1901970, GO:1901992, GO:0071173, GO:2000816, GO:1902100, GO:1901991, GO:0007093, GO:0055114, GO:0055085, GO:0050793, GO:0006471, GO:0051301, GO:0045184
generation of neurons.	g2174.t1	3.13716	3.97795e-21	NEK protein kinase	KIN3	Nonessential serine/threonine protein kinase; possible role in DNA damage response; influences tolerance to high levels of ethanol	GO:0006468, GO:1903126, GO:0090307, GO:0046602, GO:0007059, GO:0050921, GO:0045860, GO:0009405, GO:0046548, GO:0051301, GO:0007165
generation of neurons.	g4299.t1	2.15485	2.0924e-19	#N/A	#N/A	#N/A	GO:0000278, GO:0051301, GO:0006996, GO:0051492, GO:0051641, GO:0007266, GO:0008104, GO:2000114, GO:0060249, GO:0110061, GO:1900223, GO:1905205, GO:1903347, GO:0022614, GO:0035509, GO:0030029, GO:0140058, GO:0006259, GO:1902430, GO:1903140, GO:1900242, GO:0032060, GO:0051451, GO:0050901, GO:0010613, GO:0051894, GO:0045616, GO:0006974, GO:0015833, GO:1990776, GO:0003382, GO:0098813, GO:0032091, GO:…
generation of neurons.	g8073.t1	4.02549	4.48977e-29	Kinesin-domain-containing	KIP2	Kinesin-related motor protein involved in mitotic spindle positioning; stabilizes microtubules by targeting Bik1p to the plus end; Kip2p levels are controlled during the cell cycle	GO:0007018, GO:0099607, GO:0099606, GO:0051382, GO:0007052, GO:0030071, GO:0045860, GO:0030705, GO:0097120, GO:0048489, GO:0120036, GO:0006468, GO:0048667, GO:0120039, GO:0051654, GO:0006935, GO:0051987, GO:1902101, GO:1901970, GO:1901992, GO:0071173, GO:2000816, GO:1902100, GO:1901991, GO:0007093, GO:0055114, GO:0055085, GO:0050793, GO:0006471, GO:0051301, GO:0045184
positive regulation of phosphorylation.	g2174.t1	3.13716	3.97795e-21	NEK protein kinase	KIN3	Nonessential serine/threonine protein kinase; possible role in DNA damage response; influences tolerance to high levels of ethanol	GO:0006468, GO:1903126, GO:0090307, GO:0046602, GO:0007059, GO:0050921, GO:0045860, GO:0009405, GO:0046548, GO:0051301, GO:0007165
positive regulation of phosphorylation.	g4299.t1	2.15485	2.0924e-19	#N/A	#N/A	#N/A	GO:0000278, GO:0051301, GO:0006996, GO:0051492, GO:0051641, GO:0007266, GO:0008104, GO:2000114, GO:0060249, GO:0110061, GO:1900223, GO:1905205, GO:1903347, GO:0022614, GO:0035509, GO:0030029, GO:0140058, GO:0006259, GO:1902430, GO:1903140, GO:1900242, GO:0032060, GO:0051451, GO:0050901, GO:0010613, GO:0051894, GO:0045616, GO:0006974, GO:0015833, GO:1990776, GO:0003382, GO:0098813, GO:0032091, GO:…
positive regulation of phosphorylation.	g8073.t1	4.02549	4.48977e-29	Kinesin-domain-containing	KIP2	Kinesin-related motor protein involved in mitotic spindle positioning; stabilizes microtubules by targeting Bik1p to the plus end; Kip2p levels are controlled during the cell cycle	GO:0007018, GO:0099607, GO:0099606, GO:0051382, GO:0007052, GO:0030071, GO:0045860, GO:0030705, GO:0097120, GO:0048489, GO:0120036, GO:0006468, GO:0048667, GO:0120039, GO:0051654, GO:0006935, GO:0051987, GO:1902101, GO:1901970, GO:1901992, GO:0071173, GO:2000816, GO:1902100, GO:1901991, GO:0007093, GO:0055114, GO:0055085, GO:0050793, GO:0006471, GO:0051301, GO:0045184
cell morphogenesis.	g4299.t1	2.15485	2.0924e-19	#N/A	#N/A	#N/A	GO:0000278, GO:0051301, GO:0006996, GO:0051492, GO:0051641, GO:0007266, GO:0008104, GO:2000114, GO:0060249, GO:0110061, GO:1900223, GO:1905205, GO:1903347, GO:0022614, GO:0035509, GO:0030029, GO:0140058, GO:0006259, GO:1902430, GO:1903140, GO:1900242, GO:0032060, GO:0051451, GO:0050901, GO:0010613, GO:0051894, GO:0045616, GO:0006974, GO:0015833, GO:1990776, GO:0003382, GO:0098813, GO:0032091, GO:…
cell morphogenesis.	g4866.t1	3.28969	6.36386e-20	Opt oligopeptide transporter	OPT2	Oligopeptide transporter; localized to peroxisomes and affects glutathione redox homeostasis; also localizes to the plasma membrane (PM) and to the late Golgi, and has a role in maintenance of lipid asymmetry between the inner and outer leaflets of the PM; member of the OPT family, with potential orthologs in S. pombe and C. albicans; also plays a role in formation of mature vacuoles and in polar…	GO:0055085, GO:0006857, GO:0051515, GO:0061091, GO:0042144, GO:0044088, GO:0001676, GO:0045454
cell morphogenesis.	g8073.t1	4.02549	4.48977e-29	Kinesin-domain-containing	KIP2	Kinesin-related motor protein involved in mitotic spindle positioning; stabilizes microtubules by targeting Bik1p to the plus end; Kip2p levels are controlled during the cell cycle	GO:0007018, GO:0099607, GO:0099606, GO:0051382, GO:0007052, GO:0030071, GO:0045860, GO:0030705, GO:0097120, GO:0048489, GO:0120036, GO:0006468, GO:0048667, GO:0120039, GO:0051654, GO:0006935, GO:0051987, GO:1902101, GO:1901970, GO:1901992, GO:0071173, GO:2000816, GO:1902100, GO:1901991, GO:0007093, GO:0055114, GO:0055085, GO:0050793, GO:0006471, GO:0051301, GO:0045184
nervous system development.	g2174.t1	3.13716	3.97795e-21	NEK protein kinase	KIN3	Nonessential serine/threonine protein kinase; possible role in DNA damage response; influences tolerance to high levels of ethanol	GO:0006468, GO:1903126, GO:0090307, GO:0046602, GO:0007059, GO:0050921, GO:0045860, GO:0009405, GO:0046548, GO:0051301, GO:0007165
nervous system development.	g4299.t1	2.15485	2.0924e-19	#N/A	#N/A	#N/A	GO:0000278, GO:0051301, GO:0006996, GO:0051492, GO:0051641, GO:0007266, GO:0008104, GO:2000114, GO:0060249, GO:0110061, GO:1900223, GO:1905205, GO:1903347, GO:0022614, GO:0035509, GO:0030029, GO:0140058, GO:0006259, GO:1902430, GO:1903140, GO:1900242, GO:0032060, GO:0051451, GO:0050901, GO:0010613, GO:0051894, GO:0045616, GO:0006974, GO:0015833, GO:1990776, GO:0003382, GO:0098813, GO:0032091, GO:…
nervous system development.	g8073.t1	4.02549	4.48977e-29	Kinesin-domain-containing	KIP2	Kinesin-related motor protein involved in mitotic spindle positioning; stabilizes microtubules by targeting Bik1p to the plus end; Kip2p levels are controlled during the cell cycle	GO:0007018, GO:0099607, GO:0099606, GO:0051382, GO:0007052, GO:0030071, GO:0045860, GO:0030705, GO:0097120, GO:0048489, GO:0120036, GO:0006468, GO:0048667, GO:0120039, GO:0051654, GO:0006935, GO:0051987, GO:1902101, GO:1901970, GO:1901992, GO:0071173, GO:2000816, GO:1902100, GO:1901991, GO:0007093, GO:0055114, GO:0055085, GO:0050793, GO:0006471, GO:0051301, GO:0045184
negative regulation of hydrolase activit....	g3655.t1	6.84756	1.18718e-05	#N/A	#N/A	#N/A	GO:0010951, GO:0006508
negative regulation of hydrolase activit....	g4299.t1	2.15485	2.0924e-19	#N/A	#N/A	#N/A	GO:0000278, GO:0051301, GO:0006996, GO:0051492, GO:0051641, GO:0007266, GO:0008104, GO:2000114, GO:0060249, GO:0110061, GO:1900223, GO:1905205, GO:1903347, GO:0022614, GO:0035509, GO:0030029, GO:0140058, GO:0006259, GO:1902430, GO:1903140, GO:1900242, GO:0032060, GO:0051451, GO:0050901, GO:0010613, GO:0051894, GO:0045616, GO:0006974, GO:0015833, GO:1990776, GO:0003382, GO:0098813, GO:0032091, GO:…
positive regulation of protein modificat....	g2174.t1	3.13716	3.97795e-21	NEK protein kinase	KIN3	Nonessential serine/threonine protein kinase; possible role in DNA damage response; influences tolerance to high levels of ethanol	GO:0006468, GO:1903126, GO:0090307, GO:0046602, GO:0007059, GO:0050921, GO:0045860, GO:0009405, GO:0046548, GO:0051301, GO:0007165
positive regulation of protein modificat....	g4299.t1	2.15485	2.0924e-19	#N/A	#N/A	#N/A	GO:0000278, GO:0051301, GO:0006996, GO:0051492, GO:0051641, GO:0007266, GO:0008104, GO:2000114, GO:0060249, GO:0110061, GO:1900223, GO:1905205, GO:1903347, GO:0022614, GO:0035509, GO:0030029, GO:0140058, GO:0006259, GO:1902430, GO:1903140, GO:1900242, GO:0032060, GO:0051451, GO:0050901, GO:0010613, GO:0051894, GO:0045616, GO:0006974, GO:0015833, GO:1990776, GO:0003382, GO:0098813, GO:0032091, GO:…
positive regulation of protein modificat....	g8073.t1	4.02549	4.48977e-29	Kinesin-domain-containing	KIP2	Kinesin-related motor protein involved in mitotic spindle positioning; stabilizes microtubules by targeting Bik1p to the plus end; Kip2p levels are controlled during the cell cycle	GO:0007018, GO:0099607, GO:0099606, GO:0051382, GO:0007052, GO:0030071, GO:0045860, GO:0030705, GO:0097120, GO:0048489, GO:0120036, GO:0006468, GO:0048667, GO:0120039, GO:0051654, GO:0006935, GO:0051987, GO:1902101, GO:1901970, GO:1901992, GO:0071173, GO:2000816, GO:1902100, GO:1901991, GO:0007093, GO:0055114, GO:0055085, GO:0050793, GO:0006471, GO:0051301, GO:0045184
microtubule cytoskeleton organization in....	g2174.t1	3.13716	3.97795e-21	NEK protein kinase	KIN3	Nonessential serine/threonine protein kinase; possible role in DNA damage response; influences tolerance to high levels of ethanol	GO:0006468, GO:1903126, GO:0090307, GO:0046602, GO:0007059, GO:0050921, GO:0045860, GO:0009405, GO:0046548, GO:0051301, GO:0007165
microtubule cytoskeleton organization in....	g4063.t1	3.62238	7.50433e-11	#N/A	#N/A	#N/A	GO:0040001, GO:0000281, GO:0055114
microtubule cytoskeleton organization in....	g8073.t1	4.02549	4.48977e-29	Kinesin-domain-containing	KIP2	Kinesin-related motor protein involved in mitotic spindle positioning; stabilizes microtubules by targeting Bik1p to the plus end; Kip2p levels are controlled during the cell cycle	GO:0007018, GO:0099607, GO:0099606, GO:0051382, GO:0007052, GO:0030071, GO:0045860, GO:0030705, GO:0097120, GO:0048489, GO:0120036, GO:0006468, GO:0048667, GO:0120039, GO:0051654, GO:0006935, GO:0051987, GO:1902101, GO:1901970, GO:1901992, GO:0071173, GO:2000816, GO:1902100, GO:1901991, GO:0007093, GO:0055114, GO:0055085, GO:0050793, GO:0006471, GO:0051301, GO:0045184
positive regulation of phosphorus metabo....	g2174.t1	3.13716	3.97795e-21	NEK protein kinase	KIN3	Nonessential serine/threonine protein kinase; possible role in DNA damage response; influences tolerance to high levels of ethanol	GO:0006468, GO:1903126, GO:0090307, GO:0046602, GO:0007059, GO:0050921, GO:0045860, GO:0009405, GO:0046548, GO:0051301, GO:0007165
positive regulation of phosphorus metabo....	g4299.t1	2.15485	2.0924e-19	#N/A	#N/A	#N/A	GO:0000278, GO:0051301, GO:0006996, GO:0051492, GO:0051641, GO:0007266, GO:0008104, GO:2000114, GO:0060249, GO:0110061, GO:1900223, GO:1905205, GO:1903347, GO:0022614, GO:0035509, GO:0030029, GO:0140058, GO:0006259, GO:1902430, GO:1903140, GO:1900242, GO:0032060, GO:0051451, GO:0050901, GO:0010613, GO:0051894, GO:0045616, GO:0006974, GO:0015833, GO:1990776, GO:0003382, GO:0098813, GO:0032091, GO:…
positive regulation of phosphorus metabo....	g8073.t1	4.02549	4.48977e-29	Kinesin-domain-containing	KIP2	Kinesin-related motor protein involved in mitotic spindle positioning; stabilizes microtubules by targeting Bik1p to the plus end; Kip2p levels are controlled during the cell cycle	GO:0007018, GO:0099607, GO:0099606, GO:0051382, GO:0007052, GO:0030071, GO:0045860, GO:0030705, GO:0097120, GO:0048489, GO:0120036, GO:0006468, GO:0048667, GO:0120039, GO:0051654, GO:0006935, GO:0051987, GO:1902101, GO:1901970, GO:1901992, GO:0071173, GO:2000816, GO:1902100, GO:1901991, GO:0007093, GO:0055114, GO:0055085, GO:0050793, GO:0006471, GO:0051301, GO:0045184
positive regulation of phosphate metabol....	g2174.t1	3.13716	3.97795e-21	NEK protein kinase	KIN3	Nonessential serine/threonine protein kinase; possible role in DNA damage response; influences tolerance to high levels of ethanol	GO:0006468, GO:1903126, GO:0090307, GO:0046602, GO:0007059, GO:0050921, GO:0045860, GO:0009405, GO:0046548, GO:0051301, GO:0007165
positive regulation of phosphate metabol....	g4299.t1	2.15485	2.0924e-19	#N/A	#N/A	#N/A	GO:0000278, GO:0051301, GO:0006996, GO:0051492, GO:0051641, GO:0007266, GO:0008104, GO:2000114, GO:0060249, GO:0110061, GO:1900223, GO:1905205, GO:1903347, GO:0022614, GO:0035509, GO:0030029, GO:0140058, GO:0006259, GO:1902430, GO:1903140, GO:1900242, GO:0032060, GO:0051451, GO:0050901, GO:0010613, GO:0051894, GO:0045616, GO:0006974, GO:0015833, GO:1990776, GO:0003382, GO:0098813, GO:0032091, GO:…
positive regulation of phosphate metabol....	g8073.t1	4.02549	4.48977e-29	Kinesin-domain-containing	KIP2	Kinesin-related motor protein involved in mitotic spindle positioning; stabilizes microtubules by targeting Bik1p to the plus end; Kip2p levels are controlled during the cell cycle	GO:0007018, GO:0099607, GO:0099606, GO:0051382, GO:0007052, GO:0030071, GO:0045860, GO:0030705, GO:0097120, GO:0048489, GO:0120036, GO:0006468, GO:0048667, GO:0120039, GO:0051654, GO:0006935, GO:0051987, GO:1902101, GO:1901970, GO:1901992, GO:0071173, GO:2000816, GO:1902100, GO:1901991, GO:0007093, GO:0055114, GO:0055085, GO:0050793, GO:0006471, GO:0051301, GO:0045184

## Sheet: Common_Biological Process
Biological Process	Gene	logFC_P. terrestris + P. expansum	logFC_P. terrestris	FDR	Description	SGD Gene Name	SGD Annotation	GO_accession
transmembrane transport.	g1043.t1	6.23715	2.99732	6.75547e-19	Intradiol ring-cleavage dioxygenase	#N/A	#N/A	GO:0055114, GO:0006725, GO:0010467, GO:0046483, GO:1901360, GO:0055085, GO:0034641, GO:0044238
transmembrane transport.	g1078.t1	5.49477	4.52802	1.95573e-19	MFS general substrate transporter	DAL5	Allantoate permease; ureidosuccinate permease; also transports dipeptides, though with lower affinity than for allantoate and ureidosuccinate; expression is constitutive but sensitive to nitrogen catabolite repression	GO:0055085, GO:0048193, GO:0043087
transmembrane transport.	g1102.t1	2.55967	1.94422	2.54095e-14	Pyridoxal phosphate-dependent transferase	CAR2	L-ornithine transaminase (OTAse); catalyzes the second step of arginine degradation, expression is dually-regulated by allophanate induction and a specific arginine induction process; not nitrogen catabolite repression sensitive; protein abundance increases in response to DNA replication stress	GO:0006357, GO:0055085, GO:0009102
transmembrane transport.	g1105.t1	10.6961	10.5862	2.71548e-20	General amino acid permease	PUT4	Proline permease; required for high-affinity transport of proline; also transports the toxic proline analog azetidine-2-carboxylate (AzC); PUT4 transcription is repressed in ammonia-grown cells	GO:0006865, GO:0055085, GO:1902274, GO:1902269, GO:0019290, GO:0005975, GO:0006520, GO:0055114
transmembrane transport.	g1109.t1	2.37215	1.55435	5.07066e-10	General amidase gmdB-Aspergillus niger	AMD2	Putative amidase	GO:0009446, GO:0030001, GO:0006351, GO:0055085, GO:0006364
transmembrane transport.	g1110.t1	2.29285	2.28191	1.53147e-11	#N/A	#N/A	#N/A	GO:0055085
transmembrane transport.	g1180.t1	6.06871	5.25475	3.10678e-19	Amino acid transmembrane transporter	DIP5	Dicarboxylic amino acid permease; mediates high-affinity and high-capacity transport of L-glutamate and L-aspartate; also a transporter for Gln, Asn, Ser, Ala, and Gly; relocalizes from plasma membrane to vacuole upon DNA replication stress	GO:0006865, GO:0055085, GO:0016042, GO:0035556
transmembrane transport.	g1182.t1	3.35491	2.85271	7.19188e-26	Transcriptional activator of proteases prtT	#N/A	#N/A	GO:0006357, GO:0006351, GO:0055085, GO:0006508
transmembrane transport.	g1251.t1	8.6586	7.01803	1.05962e-20	Nucleobase transmembrane transporter	FUI1	High affinity uridine permease, localizes to the plasma membrane; also mediates low but significant transport of the cytotoxic nucleoside analog 5-fluorouridine; not involved in uracil transport; relative distribution to the vacuole increases upon DNA replication stress	GO:0055085, GO:0015851, GO:0055114
transmembrane transport.	g1253.t1	2.83595	1.94257	1.64472e-05	Aromatic amino acid and leucine permease	DIP5	Dicarboxylic amino acid permease; mediates high-affinity and high-capacity transport of L-glutamate and L-aspartate; also a transporter for Gln, Asn, Ser, Ala, and Gly; relocalizes from plasma membrane to vacuole upon DNA replication stress	GO:0055085, GO:0006865, GO:0042891
transmembrane transport.	g1300.t1	3.04385	5.01715	0.000100324	MFS general substrate transporter	GAL2	Galactose permease; required for utilization of galactose; also able to transport glucose	GO:0055085, GO:0008643, GO:0019630, GO:0006413, GO:0015672
transmembrane transport.	g1449.t1	3.90118	3.56641	1.45149e-14	Mitochondrial dicarboxylate transporter	DIC1	Mitochondrial dicarboxylate carrier; integral membrane protein, catalyzes a dicarboxylate-phosphate exchange across the inner mitochondrial membrane, transports cytoplasmic dicarboxylates into the mitochondrial matrix	GO:0006839, GO:0055085, GO:0015729, GO:0015744, GO:0015743, GO:0015709, GO:0008272, GO:0006817, GO:0070221, GO:0006357, GO:0006094
transmembrane transport.	g1530.t1	3.67855	3.71044	2.50548e-19	Inner membrane protein yicO	#N/A	#N/A	GO:0055085, GO:0015854, GO:0015853
transmembrane transport.	g1532.t1	2.22978	2.80195	5.73848e-18	OPT oligopeptide transporter	OPT1	Proton-coupled oligopeptide transporter of the plasma membrane; also transports glutathione and phytochelatin; member of the OPT family	GO:0055085
transmembrane transport.	g16.t1	3.05379	5.1261	7.12342e-32	BHLH transcription factor JAF13	#N/A	#N/A	GO:0006355, GO:0051568, GO:1903508, GO:0010628, GO:1903507, GO:2000113, GO:0010629, GO:0015986, GO:0099132
transmembrane transport.	g166.t1	3.10035	2.84234	5.97559e-05	APC amino acid permease	UGA4	GABA (gamma-aminobutyrate) permease; serves as a GABA transport protein involved in the utilization of GABA as a nitrogen source; catalyzes the transport of putrescine and delta-aminolevulinic acid (ALA); localized to the vacuolar membrane	GO:0006865, GO:0055085, GO:0015847, GO:0006836, GO:0015718
transmembrane transport.	g1700.t1	5.74631	7.48671	2.76607e-26	General alpha-glucoside permease	MAL11	High-affinity maltose transporter (alpha-glucoside transporter); inducible; encoded in the MAL1 complex locus; broad substrate specificity that includes maltotriose; required for isomaltose utilization	GO:0055085, GO:0008643, GO:0015672
transmembrane transport.	g1724.t1	2.23129	1.64825	1.0645e-20	Amino acid transmembrane transporter	DIP5	Dicarboxylic amino acid permease; mediates high-affinity and high-capacity transport of L-glutamate and L-aspartate; also a transporter for Gln, Asn, Ser, Ala, and Gly; relocalizes from plasma membrane to vacuole upon DNA replication stress	GO:0006865, GO:0055085, GO:0006303, GO:0010133, GO:0032508, GO:0016042, GO:0006260, GO:0035556, GO:0055114
transmembrane transport.	g1770.t1	7.32974	6.58992	3.44015e-92	Integral membrane peptide transporter	PTR2	Integral membrane peptide transporter; mediates transport of di- and tri-peptides; conserved protein that contains 12 transmembrane domains; PTR2 expression is regulated by the N-end rule pathway via repression by Cup9p	GO:0055085, GO:0006857, GO:0015672
transmembrane transport.	g1810.t1	2.7833	1.94751	2.48636e-33	Chitin synthase class I	CHS2	Chitin synthase II; catalyzes transfer of N-acetylglucosamine (GlcNAc) to chitin upon activation of zymogenic form; required for chitin synthesis in the primary septum during cytokinesis; localization regulated by Cdk1p during mitosis; phosphorylation by Dbf2p kinase regulates its dynamics and chitin synthesis during cytokinesis	GO:0006031, GO:1902406, GO:0000918, GO:0071852, GO:0071555, GO:0006037, GO:0070590, GO:0070592, GO:0030437, GO:0044106, GO:0055085
transmembrane transport.	g1832.t1	3.38943	3.67534	1.67758e-16	General substrate transporter	STL1	Glycerol proton symporter of the plasma membrane; subject to glucose-induced inactivation, strongly but transiently induced when cells are subjected to osmotic shock	GO:0055085, GO:0008643, GO:0015791, GO:0015672, GO:0006914
transmembrane transport.	g1860.t1	6.20873	4.63443	3.82937e-13	MFS general substrate transporter	FLR1	Plasma membrane transporter of the major facilitator superfamily; member of the 12-spanner drug:H(+) antiporter DHA1 family; involved in efflux of fluconazole, diazaborine, benomyl, methotrexate, and other drugs; expression induced in cells treated with the mycotoxin patulin; relocalizes from nucleus to plasma membrane upon DNA replication stress	GO:0055085, GO:0015893, GO:0045117, GO:0042908, GO:0015850, GO:0015846, GO:0015696
transmembrane transport.	g1871.t1	3.97427	5.30827	9.44121e-64	Efflux protein EncT	AMF1	Low affinity NH4+ transporter; member of the DHA2 family of drug:H+ anti porters; putative paralog of ATR1; but not required for boron tolerance; non-essential gene	GO:0055085, GO:0046713
transmembrane transport.	g1990.t1	5.60275	6.46648	1.34655e-07	Amino acid transporter LysP	PUT4	Proline permease; required for high-affinity transport of proline; also transports the toxic proline analog azetidine-2-carboxylate (AzC); PUT4 transcription is repressed in ammonia-grown cells	GO:0055085, GO:0006865, GO:1902274, GO:1902269, GO:0006836, GO:0015718, GO:0015846, GO:0006812, GO:0005975
transmembrane transport.	g2067.t1	2.10665	1.9194	3.73381e-07	Low-temperature viability protein ltv1	LTV1	Component of the GSE complex; GSE is required for proper sorting of amino acid permease Gap1p; required for ribosomal small subunit export from nucleus; required for growth at low temperature	GO:0000056, GO:0042274, GO:0006412, GO:1904669, GO:0006970, GO:0046854, GO:0034599, GO:0006878, GO:1902476, GO:0006879, GO:0032259, GO:1902600
transmembrane transport.	g2090.t1	7.10085	5.29935	1.58712e-14	MFS general substrate transporter	AMF1	Low affinity NH4+ transporter; member of the DHA2 family of drug:H+ anti porters; putative paralog of ATR1; but not required for boron tolerance; non-essential gene	GO:0055085
transmembrane transport.	g2105.t1	5.47079	7.23188	3.16863e-06	MFS general substrate transporter	THI73	Putative plasma membrane permease; proposed to be involved in carboxylic acid uptake and repressed by thiamine; substrate of Dbf2p/Mob1p kinase; transcription is altered if mitochondrial dysfunction occurs	GO:0055085, GO:0006357
transmembrane transport.	g2154.t1	4.29535	4.34504	2.52005e-24	Hydroxyacylglutathione hydrolase	GLO4	Mitochondrial glyoxalase II; catalyzes the hydrolysis of S-D-lactoylglutathione into glutathione and D-lactate; GLO4 has a paralog, GLO2, that arose from the whole genome duplication	GO:0019243, GO:0017001, GO:0006003, GO:0006000, GO:0006741, GO:0019674, GO:0046835, GO:0055085, GO:0055114
transmembrane transport.	g2258.t1	2.10641	2.26819	7.32832e-14	MFS general substrate transporter	TPO2	Polyamine transporter of the major facilitator superfamily; member of the 12-spanner drug:H(+) antiporter DHA1 family; specific for spermine; localizes to the plasma membrane; transcription of TPO2 is regulated by Haa1p; TPO2 has a paralog, TPO3, that arose from the whole genome duplication	GO:0055085, GO:0015893, GO:0006270, GO:0032508
transmembrane transport.	g2284.t1	5.09593	5.11492	2.06974e-60	Inner membrane transport protein yeiJ	#N/A	#N/A	GO:1901642, GO:0015862, GO:0016310
transmembrane transport.	g2297.t1	4.05179	2.64512	3.11536e-14	Multicopper oxidases	FET5	Multicopper oxidase; integral membrane protein with similarity to Fet3p; may have a role in iron transport	GO:0055114, GO:0033215, GO:0034755, GO:0097286, GO:0098659, GO:0000272, GO:0009405
transmembrane transport.	g2346.t1	2.20283	3.3985	1.1121e-13	General alpha-glucoside permease	MPH2	Alpha-glucoside permease; transports maltose, maltotriose, alpha-methylglucoside, and turanose; identical to Mph3p; encoded in a subtelomeric position in a region likely to have undergone duplication	GO:0055085, GO:0008643, GO:0015672, GO:0006413, GO:0032259
transmembrane transport.	g2361.t1	3.89978	5.51046	4.70684e-24	High-affinity methionine permease	MUP1	High affinity methionine permease; integral membrane protein with 13 putative membrane-spanning regions; also involved in cysteine uptake	GO:0055085, GO:0015807, GO:0055114
transmembrane transport.	g2395.t1	2.9498	2.73973	8.37241e-26	MFS general substrate transporter	GIT1	Plasma membrane permease; mediates uptake of glycerophosphoinositol and glycerophosphocholine as sources of the nutrients inositol and phosphate; expression and transport rate are regulated by phosphate and inositol availability	GO:0001407, GO:0015794
transmembrane transport.	g2434.t1	2.94924	3.6608	5.08801e-08	High-affinity nicotinic acid transporter	TNA1	High affinity nicotinic acid plasma membrane permease; responsible for uptake of low levels of nicotinic acid; expression of the gene increases in the absence of extracellular nicotinic acid or para-aminobenzoate (PABA)	GO:0055085, GO:0006351, GO:0055114
transmembrane transport.	g2442.t1	4.52736	5.96429	1.16598e-29	Uric acid-xanthine permease	#N/A	#N/A	GO:0055085, GO:0042906
transmembrane transport.	g2444.t1	7.51712	5.40282	1.99547e-19	Flavin containing amine oxidoreductase	#N/A	#N/A	GO:0055114, GO:0009063, GO:0035434, GO:0006457
transmembrane transport.	g2448.t1	2.81313	3.15067	1.93133e-35	OPT oligopeptide transporter	OPT1	Proton-coupled oligopeptide transporter of the plasma membrane; also transports glutathione and phytochelatin; member of the OPT family	GO:0055085, GO:0006857, GO:0072337, GO:0072348, GO:0051181, GO:0015711, GO:0032259
transmembrane transport.	g2532.t1	2.74883	2.84975	3.86729e-16	Thiamine transporter	DAL4	Allantoin permease; expression sensitive to nitrogen catabolite repression and induced by allophanate, an intermediate in allantoin degradation	GO:0055085, GO:0006351, GO:0015851, GO:0006357
transmembrane transport.	g255.t1	2.89944	3.02369	3.24834e-29	MFS general substrate transporter	SEO1	Putative permease; member of the allantoate transporter subfamily of the major facilitator superfamily; mutation confers resistance to ethionine sulfoxide	GO:0055085, GO:0051182, GO:0051180, GO:0015718, GO:0072337, GO:0006897, GO:0042886, GO:0072348, GO:0015893, GO:0006351, GO:0005975, GO:0055114
transmembrane transport.	g2551.t1	2.3125	2.39114	5.26607e-15	High-affinity nicotinic acid transporter	TNA1	High affinity nicotinic acid plasma membrane permease; responsible for uptake of low levels of nicotinic acid; expression of the gene increases in the absence of extracellular nicotinic acid or para-aminobenzoate (PABA)	GO:0055085, GO:0006351, GO:0006357
transmembrane transport.	g2571.t1	3.36902	4.13147	4.81677e-05	High-affinity nicotinic acid transporter	TNA1	High affinity nicotinic acid plasma membrane permease; responsible for uptake of low levels of nicotinic acid; expression of the gene increases in the absence of extracellular nicotinic acid or para-aminobenzoate (PABA)	GO:0055085, GO:0015693, GO:0055114
transmembrane transport.	g2578.t1	3.26739	3.28498	2.11656e-14	MFS general substrate transporter	HOL1	Putative transporter in the major facilitator superfamily; member of the 12-spanner drug:H(+) antiporter DHA1 family; mutations in membrane-spanning domains permit cation and histidinol uptake	GO:0055085, GO:0016310, GO:0006471, GO:0015893, GO:0009086, GO:0032259
transmembrane transport.	g2610.t1	2.56311	3.01635	5.48333e-24	Pleiotropic drug resistance ABC transporter	SNQ2	Plasma membrane ATP-binding cassette (ABC) transporter; multidrug transporter involved in multidrug resistance and resistance to singlet oxygen species	GO:0055085
transmembrane transport.	g2622.t1	4.19509	6.65834	0.00291729	Urea active transporter	DUR3	Plasma membrane transporter for both urea and polyamines; expression is highly sensitive to nitrogen catabolite repression and induced by allophanate, the last intermediate of the allantoin degradative pathway	GO:0055085, GO:0015840, GO:0015847, GO:0015848, GO:0043419, GO:0007018, GO:0001522, GO:0042254, GO:0032259, GO:0055114
transmembrane transport.	g2623.t1	4.19255	7.05424	0.00352902	SSS family solute:Na+ symporter	DUR3	Plasma membrane transporter for both urea and polyamines; expression is highly sensitive to nitrogen catabolite repression and induced by allophanate, the last intermediate of the allantoin degradative pathway	GO:0055085
transmembrane transport.	g2664.t1	5.14827	8.11953	0.000109046	MFS general substrate transporter	ITR2	Myo-inositol transporter; member of the sugar transporter superfamily; expressed constitutively; ITR2 has a paralog, ITR1, that arose from the whole genome duplication	GO:0055085, GO:0008643, GO:0015672, GO:0055114
transmembrane transport.	g2861.t1	2.05345	2.89611	1.23488e-10	P-loop containing nucleoside triphosphate hydrolase	HFM1	Meiosis specific DNA helicase; involved in the conversion of double-stranded breaks to later recombination intermediates and in crossover control; catalyzes the unwinding of Holliday junctions; has ssDNA and dsDNA stimulated ATPase activity	GO:0007131, GO:0045132, GO:0051304, GO:1990166, GO:0070192, GO:0006268, GO:0000388, GO:0090481
transmembrane transport.	g3135.t1	2.97491	2.67158	1.57847e-13	Transmembrane amino acid transporter	#N/A	#N/A	GO:0055085, GO:0006865, GO:0006351, GO:0006357, GO:0055114
transmembrane transport.	g3142.t1	3.53614	5.20258	6.68753e-09	MFS general substrate transporter	TNA1	High affinity nicotinic acid plasma membrane permease; responsible for uptake of low levels of nicotinic acid; expression of the gene increases in the absence of extracellular nicotinic acid or para-aminobenzoate (PABA)	GO:0055085, GO:0006396
transmembrane transport.	g3186.t1	4.83499	4.58414	4.08886e-11	MFS general substrate transporter	#N/A	#N/A	GO:0055085, GO:0007264, GO:0055114, GO:0030001, GO:0006979, GO:0090305, GO:0098869
transmembrane transport.	g321.t1	2.46309	4.14237	5.69138e-08	MFS general substrate transporter	TNA1	High affinity nicotinic acid plasma membrane permease; responsible for uptake of low levels of nicotinic acid; expression of the gene increases in the absence of extracellular nicotinic acid or para-aminobenzoate (PABA)	GO:0055085, GO:0006396, GO:0005975
transmembrane transport.	g3245.t1	2.31606	2.61276	2.51227e-25	MFS general substrate transporter	AMF1	Low affinity NH4+ transporter; member of the DHA2 family of drug:H+ anti porters; putative paralog of ATR1; but not required for boron tolerance; non-essential gene	GO:0055085, GO:0006508
transmembrane transport.	g3272.t1	2.52305	2.3916	7.30856e-33	Mitochondrial substrate carrier	ORT1	Ornithine transporter of the mitochondrial inner membrane; exports ornithine from mitochondria as part of arginine biosynthesis; human ortholog is associated with hyperammonaemia-hyperornithinaemia-homocitrullinuria (HHH) syndrome	GO:0055085, GO:0071586, GO:0006357, GO:0006351
transmembrane transport.	g3303.t1	2.35356	2.64109	3.56774e-16	#N/A	YEL023C	Putative protein of unknown function; expression is increased greatly during sporulation; YEL023C is not an essential gene	GO:1903830, GO:0006334, GO:0006357, GO:0006351
transmembrane transport.	g3313.t1	4.38903	3.31888	7.34435e-07	#N/A	#N/A	#N/A	GO:0071805, GO:0090502
transmembrane transport.	g3316.t1	5.80976	10.431	1.93942e-07	General substrate transporter	HXT2	High-affinity glucose transporter of the major facilitator superfamily; expression is induced by low levels of glucose and repressed by high levels of glucose	GO:0055085, GO:0008643, GO:0006351, GO:0015672, GO:0055114
transmembrane transport.	g3334.t1	3.02746	4.22508	1.41507e-08	MFS sugar transporter	ITR1	Myo-inositol transporter; member of the sugar transporter superfamily; expression is repressed by inositol and choline via Opi1p and derepressed via Ino2p and Ino4p; relative distribution to the vacuole increases upon DNA replication stress; ITR1 has a paralog, ITR2, that arose from the whole genome duplication	GO:0055085, GO:0015798, GO:0051594, GO:0010255, GO:0008643, GO:0055114
transmembrane transport.	g3448.t1	2.41932	1.7763	6.48685e-23	Gly-Xaa carboxypeptidase	CPS1	Vacuolar carboxypeptidase S; expression is induced under low-nitrogen conditions	GO:0006508, GO:0044257, GO:0090502, GO:0006396, GO:0006412, GO:0055085
transmembrane transport.	g3451.t1	2.29704	2.51981	0.000585462	General substrate transporter	RGT2	Plasma membrane high glucose sensor that regulates glucose transport; contains 12 predicted transmembrane segments and a long C-terminal tail required for induction of hexose transporters; RGT2 has a paralog, SNF3, that arose from the whole genome duplication	GO:0055085, GO:0008643, GO:0051594, GO:0010255, GO:0015672, GO:0006470, GO:0019630, GO:0005975
transmembrane transport.	g3520.t1	2.79713	6.01668	0.000246205	Fad nad-binding domain-containing protein	FMO1	Flavin-containing monooxygenase; localized to the cytoplasmic face of the ER membrane; catalyzes oxidation of biological thiols to maintain the ER redox buffer ratio for correct folding of disulfide-bonded proteins	GO:0055114, GO:0055085
transmembrane transport.	g3615.t1	2.54283	3.30958	3.42794e-11	Phytanoyl-CoA dioxygenase	YJR154W	Putative protein of unknown function; green fluorescent protein (GFP)-fusion protein localizes to the cytoplasm	GO:0055114, GO:0055085
transmembrane transport.	g3667.t1	3.36702	2.0853	1.18042e-43	ATP-dependent bile acid transporter	YBT1	Transporter of the ATP-binding cassette (ABC) family; involved in bile acid transport; negative regulator of vacuole fusion; regulates release of lumenal Ca2+ stores; similar to mammalian bile transporters; YBT1 has a paralog, VMR1, that arose from the whole genome duplication	GO:0055085, GO:0015721, GO:0010038, GO:0015893, GO:0006412
transmembrane transport.	g3671.t1	2.59759	1.81583	0.00031563	Plasma membrane ATPase	PMA1	Plasma membrane P2-type H+-ATPase; pumps protons out of cell; major regulator of cytoplasmic pH and plasma membrane potential; long-lived protein asymmetrically distributed at plasma membrane between mother cells and buds; accumulates at high levels in mother cells during aging, buds emerge with very low levels of Pma1p, newborn cells have low levels of Pma1p; Hsp30p plays a role in Pma1p regulat…	GO:0120029, GO:0051453
transmembrane transport.	g3759.t1	2.67026	5.60869	3.89823e-06	General alpha-glucoside permease	MAL11	High-affinity maltose transporter (alpha-glucoside transporter); inducible; encoded in the MAL1 complex locus; broad substrate specificity that includes maltotriose; required for isomaltose utilization	GO:0055085, GO:0008643, GO:0015672, GO:0071555, GO:0055114, GO:0005975
transmembrane transport.	g3765.t1	2.04948	2.56396	2.73948e-12	Transmembrane amino acid transporter	ALP1	Arginine transporter; expression is normally very low and it is unclear what conditions would induce significant expression; ALP1 has a paralog, CAN1, that arose from the whole genome duplication	GO:0055085, GO:0006865, GO:0005975, GO:0055114
transmembrane transport.	g3801.t1	3.84439	4.46009	5.569e-24	MFS general substrate transporter	FEN2	Plasma membrane H+-pantothenate symporter; confers sensitivity to the antifungal agent fenpropimorph; relocalizes from vacuole to cytoplasm upon DNA replication stress	GO:0055085, GO:0051182, GO:0072337, GO:0055114, GO:0051180, GO:0015718, GO:0098657, GO:0042886
transmembrane transport.	g4109.t1	4.47508	5.96616	2.09649e-45	Major facilitator superfamily domain-containing protein	SEO1	Putative permease; member of the allantoate transporter subfamily of the major facilitator superfamily; mutation confers resistance to ethionine sulfoxide	GO:0055085
transmembrane transport.	g4159.t1	9.60946	9.08521	7.80254e-60	MFS general substrate transporter	THI73	Putative plasma membrane permease; proposed to be involved in carboxylic acid uptake and repressed by thiamine; substrate of Dbf2p/Mob1p kinase; transcription is altered if mitochondrial dysfunction occurs	GO:0055085
transmembrane transport.	g4160.t1	8.54725	9.6713	3.28047e-22	MFS general substrate transporter	HOL1	Putative transporter in the major facilitator superfamily; member of the 12-spanner drug:H(+) antiporter DHA1 family; mutations in membrane-spanning domains permit cation and histidinol uptake	GO:0055085, GO:0006351, GO:0006357, GO:0015850, GO:0008643, GO:0006812, GO:0022900
transmembrane transport.	g4161.t1	4.12983	4.67013	3.33887e-10	N-substituted formamide deformylase	#N/A	#N/A	GO:0019557, GO:0043606, GO:0009116, GO:0055085
transmembrane transport.	g429.t1	2.32903	2.52734	3.56233e-15	Multicopper oxidase	FET5	Multicopper oxidase; integral membrane protein with similarity to Fet3p; may have a role in iron transport	GO:0055114, GO:0033215, GO:0034755, GO:0000272
transmembrane transport.	g4330.t1	2.94526	1.62292	1.46672e-07	DUF221-domain-containing protein (Fragment)	RSN1	Membrane protein of unknown function; overexpression suppresses NaCl sensitivity of sro7 mutant cells by restoring sodium pump (Ena1p) localization to the plasma membrane	GO:0034220, GO:0006357, GO:0006468, GO:0006351, GO:0055114
transmembrane transport.	g4353.t1	2.14125	4.93266	0.00346643	Integral membrane peptide transporter	PTR2	Integral membrane peptide transporter; mediates transport of di- and tri-peptides; conserved protein that contains 12 transmembrane domains; PTR2 expression is regulated by the N-end rule pathway via repression by Cup9p	GO:0006857, GO:0055085, GO:0015672, GO:0006412
transmembrane transport.	g4354.t1	2.17115	6.4534	0.000360554	Nicotinic acid plasma membrane transporter	TNA1	High affinity nicotinic acid plasma membrane permease; responsible for uptake of low levels of nicotinic acid; expression of the gene increases in the absence of extracellular nicotinic acid or para-aminobenzoate (PABA)	GO:0055085, GO:0046942, GO:0015893, GO:0006351, GO:0071705, GO:0055114, GO:0006357, GO:0006508, GO:0016310, GO:0006412
transmembrane transport.	g4358.t1	2.24634	5.19159	6.92578e-10	Putative hydro-lyase	#N/A	#N/A	GO:0006536, GO:0006351, GO:0055085
transmembrane transport.	g4425.t1	2.85642	2.34184	1.04703e-14	MFS general substrate transporter	#N/A	#N/A	GO:0055085
transmembrane transport.	g4448.t1	2.6763	2.48209	4.14274e-08	High affinity copper transporter	CTR3	High-affinity copper transporter of the plasma membrane; acts as a trimer; gene is disrupted by a Ty2 transposon insertion in many laboratory strains of S. cerevisiae	GO:0035434, GO:0015677, GO:0006878, GO:0006413
transmembrane transport.	g4485.t1	2.47775	4.04476	2.67132e-06	MFS general substrate transporter	FEN2	Plasma membrane H+-pantothenate symporter; confers sensitivity to the antifungal agent fenpropimorph; relocalizes from vacuole to cytoplasm upon DNA replication stress	GO:0055085, GO:0051182, GO:0072337, GO:0051180, GO:0015718, GO:0098657, GO:0016192, GO:0042886, GO:0006541
transmembrane transport.	g4538.t1	6.76733	8.15215	5.02593e-89	Amino acid transmembrane transporter	GAP1	General amino acid permease; Gap1p senses the presence of amino acid substrates to regulate localization to the plasma membrane when needed; essential for invasive growth	GO:0006865, GO:0055085, GO:0015846, GO:0006836, GO:0006812
transmembrane transport.	g4587.t1	3.27192	7.16142	0.037466	MFS general substrate transporter	TNA1	High affinity nicotinic acid plasma membrane permease; responsible for uptake of low levels of nicotinic acid; expression of the gene increases in the absence of extracellular nicotinic acid or para-aminobenzoate (PABA)	GO:0055085, GO:0001172, GO:0055114
transmembrane transport.	g4591.t1	3.82045	3.62919	1.27808e-08	Aquaporin rerated protein, other eukaryote	AQY1	Spore-specific water channel; mediates the transport of water across cell membranes, developmentally controlled; may play a role in spore maturation, probably by allowing water outflow, may be involved in freeze tolerance	GO:0055085, GO:0006833, GO:0030437, GO:0019321, GO:0046835
transmembrane transport.	g4707.t1	3.10482	3.7404	4.91092e-05	Galactose-proton symport of transport system	ITR1	Myo-inositol transporter; member of the sugar transporter superfamily; expression is repressed by inositol and choline via Opi1p and derepressed via Ino2p and Ino4p; relative distribution to the vacuole increases upon DNA replication stress; ITR1 has a paralog, ITR2, that arose from the whole genome duplication	GO:0055085, GO:0015798, GO:0008643, GO:0015672, GO:0055114
transmembrane transport.	g4727.t1	3.54462	4.7964	2.85166e-17	MFS general substrate transporter	MPH3	Alpha-glucoside permease; transports maltose, maltotriose, alpha-methylglucoside, and turanose; identical to Mph2p; encoded in a subtelomeric position in a region likely to have undergone duplication	GO:0055085, GO:0008643, GO:0015672, GO:0006357, GO:0055114
transmembrane transport.	g4797.t1	2.70993	4.73137	0.000749203	High-affinity nicotinic acid transporter	TNA1	High affinity nicotinic acid plasma membrane permease; responsible for uptake of low levels of nicotinic acid; expression of the gene increases in the absence of extracellular nicotinic acid or para-aminobenzoate (PABA)	GO:0055085
transmembrane transport.	g482.t1	2.60813	5.10196	6.15405e-10	Siderochrome-iron transporter	ARN2	Transporter; member of the ARN family of transporters that specifically recognize siderophore-iron chelates; responsible for uptake of iron bound to the siderophore triacetylfusarinine C	GO:0055085, GO:0015891, GO:0010106, GO:0007264, GO:0006811
transmembrane transport.	g4843.t1	2.79064	2.27962	2.79601e-37	Tetracycline resistance protein TetB/drug resistance transporter	VBA5	Plasma membrane protein of the Major Facilitator Superfamily (MFS); involved in amino acid uptake and drug sensitivity; VBA5 has a paralog, VBA3, that arose from a segmental duplication	GO:0055085, GO:2001310, GO:0001678, GO:0046835, GO:0071804, GO:0006529, GO:0006351, GO:0009405, GO:0055114
transmembrane transport.	g4918.t1	3.91753	3.7883	8.19045e-08	Rhodopsin, retinal binding site	IPL1	Aurora kinase of conserved chromosomal passenger complex; mediates release on mono-oriented kinetochores from microtubules in meiosis I, also release of kinetochores from cluster at SPBs at meiosis exit; helps maintain condensed chromosomes during anaphase, early telophase; required for SPB cohesion and prevention of multipolar spindle formation; Iocalizes to nuclear foci that diffuse upon DNA re…	GO:0007100, GO:0000212, GO:0007052, GO:0006468, GO:1900195, GO:0097421, GO:0007144, GO:0018209, GO:0032091, GO:0051642, GO:0071539, GO:1990138, GO:0009948, GO:0032436, GO:0051225, GO:0031647, GO:0009611, GO:0016570, GO:0034220, GO:0043066, GO:0032465, GO:0007059, GO:1903538, GO:0090068, GO:0051446, GO:0051301, GO:0045727, GO:1902400, GO:1902402, GO:0030330, GO:0031571, GO:0032355, GO:1901796, GO:…
transmembrane transport.	g4947.t1	2.13098	2.66551	7.06863e-34	MFS general substrate transporter	AMF1	Low affinity NH4+ transporter; member of the DHA2 family of drug:H+ anti porters; putative paralog of ATR1; but not required for boron tolerance; non-essential gene	GO:0055085
transmembrane transport.	g5014.t1	2.70179	2.78214	5.79065e-18	Integral membrane sensor signal transduction histidine kinase	#N/A	#N/A	GO:0023014, GO:0000160, GO:0018106, GO:0000184, GO:0055085, GO:0006355, GO:0008643, GO:0015672
transmembrane transport.	g5056.t1	3.04818	3.09264	2.45107e-36	Membrane bound cation transporter	VCX1	Vacuolar membrane antiporter with Ca2+/H+ and K+/H+ exchange activity; involved in control of cytosolic Ca2+ and K+ concentrations; has similarity to sodium/calcium exchangers, including the bovine Na+/Ca2+,K+ antiporter	GO:0070588, GO:0006874, GO:0008643
transmembrane transport.	g5118.t1	7.70708	7.59981	5.972e-20	MFS general substrate transporter	#N/A	#N/A	GO:0055085, GO:0055114
transmembrane transport.	g5132.t1	3.54572	4.05655	9.47352e-30	Permease cytosine/purine uracil thiamine allantoin	DAL4	Allantoin permease; expression sensitive to nitrogen catabolite repression and induced by allophanate, an intermediate in allantoin degradation	GO:0055085, GO:0015851
transmembrane transport.	g5180.t1	3.27563	5.83427	6.92092e-13	Repressible high-affinity phosphate permease	PHO84	High-affinity inorganic phosphate (Pi) transporter; also low-affinity manganese transporter; regulated by Pho4p and Spt7p; mutation confers resistance to arsenate; exit from the ER during maturation requires Pho86p; cells overexpressing Pho84p accumulate heavy metals but do not develop symptoms of metal toxicity	GO:0006817, GO:0055085, GO:1900062, GO:0006828, GO:0006797
transmembrane transport.	g5192.t1	2.60962	2.85869	1.92161e-10	Agc agc-unique protein kinase	YPK1	Serine/threonine protein kinase; phosphorylates and downregulates flippase activator Fpk1p; inactivates Orm1p and Orm2p (inhibitors of serine:palmitoyl-coenzyme A transferase) by phosphorylation in response to compromised sphingolipid synthesis; mutations affect receptor-mediated endocytosis and sphingolipid-mediated and cell integrity signaling pathways; homolog of mammalian kinase SGK; YPK1 has…	GO:0006468, GO:0018209, GO:0035556, GO:0051050, GO:1903759, GO:1903829, GO:0010515, GO:0000433, GO:0046825, GO:0045721, GO:1905564, GO:0032148, GO:1904951, GO:2000352, GO:0010518, GO:0071364, GO:1903672, GO:0043536, GO:0007173, GO:0051279, GO:0097191, GO:0030512, GO:0018210, GO:1903076, GO:0032869, GO:0043122, GO:0007204, GO:0006469, GO:0016477, GO:0006166, GO:1903047, GO:0006167, GO:0061640, GO:…
transmembrane transport.	g5196.t1	2.54501	2.5885	4.75245e-14	MFS general substrate transporter	VBA5	Plasma membrane protein of the Major Facilitator Superfamily (MFS); involved in amino acid uptake and drug sensitivity; VBA5 has a paralog, VBA3, that arose from a segmental duplication	GO:0055085, GO:0008643, GO:0015893, GO:0008272
transmembrane transport.	g5223.t1	2.0066	3.46645	2.26004e-05	MFS general substrate transporter	YHK8	Presumed antiporter of the major facilitator superfamily; member of the 12-spanner drug:H(+) antiporter DHA1 family; expression of gene is up-regulated in cells exhibiting reduced susceptibility to azoles	GO:0055085, GO:0008643, GO:0042724, GO:0006772, GO:0015893, GO:0016310
transmembrane transport.	g5230.t1	3.51566	1.75942	2.95442e-45	Auxin efflux carrier	YLR152C	Putative protein of unknown function; YLR152C is not an essential gene	GO:0055085
transmembrane transport.	g5243.t1	5.58008	6.72259	1.7799e-08	High-affinity glucose transporter	SNF3	Plasma membrane low glucose sensor, regulates glucose transport; contains 12 predicted transmembrane segments and a long C-terminal tail required for induction of hexose transporters; also senses fructose and mannose; SNF3 has a paralog, RGT2, that arose from the whole genome duplication	GO:0055085, GO:0008643, GO:0015672, GO:0005975
transmembrane transport.	g5249.t1	5.39356	6.8293	0.000104792	General substrate transporter	MAL11	High-affinity maltose transporter (alpha-glucoside transporter); inducible; encoded in the MAL1 complex locus; broad substrate specificity that includes maltotriose; required for isomaltose utilization	GO:0055085, GO:0008643, GO:0005975, GO:0015672, GO:0055114
transmembrane transport.	g5282.t1	2.01841	1.74823	4.68637e-10	Calmodulin-dependent protein kinase	#N/A	#N/A	GO:0006468, GO:0000045, GO:0010506, GO:0018209, GO:0007165, GO:0001934, GO:0033674, GO:0045859, GO:0070372, GO:0008284, GO:1902533, GO:0018212, GO:0033554, GO:0055085
transmembrane transport.	g5468.t1	5.89924	4.84883	3.82716e-31	OPT oligopeptide transporter	OPT2	Oligopeptide transporter; localized to peroxisomes and affects glutathione redox homeostasis; also localizes to the plasma membrane (PM) and to the late Golgi, and has a role in maintenance of lipid asymmetry between the inner and outer leaflets of the PM; member of the OPT family, with potential orthologs in S. pombe and C. albicans; also plays a role in formation of mature vacuoles and in polar…	GO:0055085, GO:0006857, GO:0001676
transmembrane transport.	g5485.t1	4.52977	4.96612	4.28609e-50	MFS general substrate transporter	TNA1	High affinity nicotinic acid plasma membrane permease; responsible for uptake of low levels of nicotinic acid; expression of the gene increases in the absence of extracellular nicotinic acid or para-aminobenzoate (PABA)	GO:0055085, GO:0006351, GO:0006357
transmembrane transport.	g5488.t1	3.58602	4.26656	6.53267e-41	Membrane transporter	#N/A	#N/A	GO:0055085
transmembrane transport.	g5540.t1	8.7673	6.60629	2.82796e-112	Phosphoribosylaminoimidazolecarboxamide formyltransferase/IMP cyclohydrolase	#N/A	#N/A	GO:0006164, GO:0045493, GO:0043087, GO:0006508, GO:0007165, GO:0055085, GO:0006468, GO:0055114
transmembrane transport.	g5541.t1	11.2653	8.7464	6.00774e-126	Oligopeptide transporter	OPT1	Proton-coupled oligopeptide transporter of the plasma membrane; also transports glutathione and phytochelatin; member of the OPT family	GO:0055085, GO:0006857, GO:0072337, GO:0072348, GO:0051181, GO:0098657, GO:0015711, GO:0006790, GO:0015031, GO:0016310
transmembrane transport.	g5547.t1	2.40955	4.47079	3.13526e-11	Substrate-specific transmembrane transporter	MAL11	High-affinity maltose transporter (alpha-glucoside transporter); inducible; encoded in the MAL1 complex locus; broad substrate specificity that includes maltotriose; required for isomaltose utilization	GO:0055085, GO:0006013, GO:0055114
transmembrane transport.	g5563.t1	6.66513	7.56056	8.29941e-46	Ammonium transporter	MEP2	Ammonium permease involved in regulation of pseudohyphal growth; belongs to a ubiquitous family of cytoplasmic membrane proteins that transport only ammonium (NH4+); expression is under the nitrogen catabolite repression regulation	GO:0072488, GO:0019740, GO:0015843, GO:0007017, GO:0000398, GO:0071897, GO:0007010, GO:0006260
transmembrane transport.	g5567.t1	3.1617	5.48797	4.68635e-07	MFS general substrate transporter	GAL2	Galactose permease; required for utilization of galactose; also able to transport glucose	GO:0055085, GO:0008643, GO:0006413, GO:0015672, GO:0030036, GO:0055114
transmembrane transport.	g5672.t1	5.11487	6.39162	4.02944e-71	Chromate transmembrane transporter	#N/A	#N/A	GO:0015703, GO:0055085, GO:0015672, GO:0055114
transmembrane transport.	g5688.t1	4.98586	5.58846	1.10484e-15	MFS general substrate transporter	DAL5	Allantoate permease; ureidosuccinate permease; also transports dipeptides, though with lower affinity than for allantoate and ureidosuccinate; expression is constitutive but sensitive to nitrogen catabolite repression	GO:0055085, GO:0006357, GO:0006468, GO:0008643
transmembrane transport.	g5716.t1	4.04371	2.82266	8.60543e-26	Amino acid transporter	TPO5	Protein involved in excretion of putrescine and spermidine; putative polyamine transporter in the Golgi or post-Golgi vesicles	GO:0055114, GO:0055085, GO:0006865
transmembrane transport.	g5745.t1	4.92209	4.80327	4.26755e-53	MFS general substrate transporter	TPO3	Polyamine transporter of the major facilitator superfamily; member of the 12-spanner drug:H(+) antiporter DHA1 family; specific for spermine; localizes to the plasma membrane; TPO3 has a paralog, TPO2, that arose from the whole genome duplication	GO:0055085, GO:0015893, GO:0015848, GO:0006357, GO:0006351, GO:0007018
transmembrane transport.	g5773.t1	3.23573	4.74965	9.49603e-23	DnaJ-class molecular chaperone with C-terminal Zn finger domain	CAJ1	Nuclear type II J heat shock protein of the E. coli dnaJ family; contains a leucine zipper-like motif, binds to non-native substrates for presentation to Ssa3p, may function during protein translocation, assembly and disassembly	GO:0006457, GO:0009408, GO:0071218, GO:0030433, GO:0006260, GO:0016558
transmembrane transport.	g5778.t1	4.47353	4.45357	1.08573e-17	Uridine permease/thiamine transporter/allantoin transport	DAL4	Allantoin permease; expression sensitive to nitrogen catabolite repression and induced by allophanate, an intermediate in allantoin degradation	GO:0055085, GO:0006351
transmembrane transport.	g5832.t1	3.41127	2.71522	6.94303e-12	High-affinity nicotinic acid transporter	YIL166C	Putative protein with similarity to allantoate permease; similar to the allantoate permease (Dal5p) subfamily of the major facilitator superfamily; mRNA expression is elevated by sulfur limitation; YIL166C is a non-essential gene	GO:0055085, GO:1901264, GO:0015931, GO:0006807
transmembrane transport.	g5881.t1	3.84171	4.01472	6.33733e-21	MFS general substrate transporter	SEO1	Putative permease; member of the allantoate transporter subfamily of the major facilitator superfamily; mutation confers resistance to ethionine sulfoxide	GO:0055085, GO:0055114, GO:0090502
transmembrane transport.	g5890.t1	6.10176	6.33225	1.18744e-45	Amino acid transmembrane transporter	AGP2	Plasma membrane regulator of polyamine and carnitine transport; has similarity to transporters but lacks transport activity; may act as a sensor that transduces environmental signals; has a positive or negative regulatory effect on transcription of many transporter genes	GO:0055085, GO:0006865, GO:1902274, GO:1902269, GO:0006836, GO:0015718, GO:0015846, GO:0006812
transmembrane transport.	g5906.t1	3.27019	7.19102	0.0384157	Nicotinamide mononucleotide permease	YIL166C	Putative protein with similarity to allantoate permease; similar to the allantoate permease (Dal5p) subfamily of the major facilitator superfamily; mRNA expression is elevated by sulfur limitation; YIL166C is a non-essential gene	GO:0055085, GO:0006351, GO:0055114
transmembrane transport.	g5929.t1	3.33552	3.46198	1.7809e-14	Permease for cytosine/purines, uracil, thiamine, allantoin-domain-containing protein	FUI1	High affinity uridine permease, localizes to the plasma membrane; also mediates low but significant transport of the cytotoxic nucleoside analog 5-fluorouridine; not involved in uracil transport; relative distribution to the vacuole increases upon DNA replication stress	GO:0055085, GO:0015851
transmembrane transport.	g5936.t1	6.81898	7.59431	7.31713e-34	Kinesin-domain-containing	DUR3	Plasma membrane transporter for both urea and polyamines; expression is highly sensitive to nitrogen catabolite repression and induced by allophanate, the last intermediate of the allantoin degradative pathway	GO:0055085, GO:0015840, GO:0007018, GO:0055114
transmembrane transport.	g5950.t1	2.29403	2.94532	7.19818e-07	High-affinity nicotinic acid transporter	TNA1	High affinity nicotinic acid plasma membrane permease; responsible for uptake of low levels of nicotinic acid; expression of the gene increases in the absence of extracellular nicotinic acid or para-aminobenzoate (PABA)	GO:0055085, GO:1901264, GO:0015931, GO:0006351, GO:0046942, GO:0055114, GO:0006457
transmembrane transport.	g5959.t1	2.40948	2.87708	8.18432e-09	CAMK/CAMKL protein kinase	KCC4	Protein kinase of the bud neck involved in the septin checkpoint; associates with septin proteins, negatively regulates Swe1p by phosphorylation, shows structural homology to bud neck kinases Gin4p and Hsl1p; KCC4 has a paralog, GIN4, that arose from the whole genome duplication	GO:0006468, GO:0035556, GO:1990260, GO:0051598, GO:1903047, GO:0031572, GO:0010972, GO:0044182, GO:0000921, GO:0044770, GO:0035690, GO:0001558, GO:0006915, GO:0000280, GO:0055085, GO:0048478
transmembrane transport.	g596.t1	2.37042	2.42957	1.78576e-12	Small oligopeptide transporter	OPT2	Oligopeptide transporter; localized to peroxisomes and affects glutathione redox homeostasis; also localizes to the plasma membrane (PM) and to the late Golgi, and has a role in maintenance of lipid asymmetry between the inner and outer leaflets of the PM; member of the OPT family, with potential orthologs in S. pombe and C. albicans; also plays a role in formation of mature vacuoles and in polar…	GO:0055085, GO:0006857, GO:0051515, GO:0061091, GO:0042144, GO:0006357, GO:0044088, GO:0045454, GO:0006468, GO:0006260, GO:0055114, GO:0015031
transmembrane transport.	g6199.t1	2.74124	4.10579	2.89005e-05	MFS general substrate transporter	HXT5	Hexose transporter with moderate affinity for glucose; induced in the presence of non-fermentable carbon sources, induced by a decrease in growth rate, contains an extended N-terminal domain relative to other HXTs; HXT5 has a paralog, HXT3, that arose from the whole genome duplication	GO:0055085, GO:0008643, GO:0051056, GO:0043547, GO:0005975, GO:0015672
transmembrane transport.	g6201.t1	5.20146	6.9645	9.80184e-17	2-oxoglutarate-dependent ethylene/succinate-forming enzyme	#N/A	#N/A	GO:0055114, GO:0009686, GO:0032259, GO:0055085
transmembrane transport.	g6202.t1	3.23033	4.35535	1.0391e-12	Plasma membrane carnitine transporter	LYP1	Lysine permease; one of three amino acid permeases (Alp1p, Can1p, Lyp1p) responsible for uptake of cationic amino acids	GO:0055085, GO:1902274, GO:0006865, GO:1902269, GO:0015846, GO:0006812
transmembrane transport.	g6203.t1	3.76358	4.83676	1.48455e-46	Aromatic amino acid transport protein aroP	AGP2	Plasma membrane regulator of polyamine and carnitine transport; has similarity to transporters but lacks transport activity; may act as a sensor that transduces environmental signals; has a positive or negative regulatory effect on transcription of many transporter genes	GO:0055085, GO:1902274, GO:1902269, GO:0006865, GO:0010133, GO:0055114
transmembrane transport.	g6204.t1	2.24875	2.42731	7.16439e-22	Glycine cleavage system protein T	#N/A	#N/A	GO:0055114, GO:0006468, GO:0071805, GO:0032259
transmembrane transport.	g6239.t1	2.8774	2.66841	4.50942e-11	General substrate transporter	HXT2	High-affinity glucose transporter of the major facilitator superfamily; expression is induced by low levels of glucose and repressed by high levels of glucose	GO:0055085, GO:0008643, GO:0015791, GO:0006812, GO:0055114, GO:0005975
transmembrane transport.	g6310.t1	2.18927	3.41531	7.22571e-09	Fungal transcriptional regulatory protein, N-terminal	#N/A	#N/A	GO:0006357, GO:0006351, GO:0006468, GO:0005975, GO:0055085
transmembrane transport.	g6324.t1	2.05889	2.04695	1.4323e-17	Short-chain dehydrogenase	SPS19	Peroxisomal 2,4-dienoyl-CoA reductase; auxiliary enzyme of fatty acid beta-oxidation; homodimeric enzyme required for growth and sporulation on petroselineate medium; expression induced during late sporulation and in the presence of oleate	GO:0055114, GO:0006351, GO:0019290, GO:0055085
transmembrane transport.	g6361.t1	4.43665	6.01894	1.21085e-30	MFS general substrate transporter	YIL166C	Putative protein with similarity to allantoate permease; similar to the allantoate permease (Dal5p) subfamily of the major facilitator superfamily; mRNA expression is elevated by sulfur limitation; YIL166C is a non-essential gene	GO:0055085, GO:0015876, GO:0008272
transmembrane transport.	g6427.t1	3.59849	3.4882	2.76689e-39	Chitin synthase class II	CHS2	Chitin synthase II; catalyzes transfer of N-acetylglucosamine (GlcNAc) to chitin upon activation of zymogenic form; required for chitin synthesis in the primary septum during cytokinesis; localization regulated by Cdk1p during mitosis; phosphorylation by Dbf2p kinase regulates its dynamics and chitin synthesis during cytokinesis	GO:0006031, GO:0000918, GO:0031505, GO:0055085
transmembrane transport.	g6589.t1	2.98562	4.0582	1.76796e-12	Cysteine-type endopeptidase	MCA1	Ca2+-dependent cysteine protease; may cleave specific substrates during the stress response; regulates apoptosis upon H2O2 treatment; required for clearance of insoluble protein aggregates during normal growth; implicated in cell cycle dynamics and lifespan extension; undergoes autocatalytic processing; similar to mammalian metacaspases, but exists as a monomer due to an extra pair of anti-parall…	GO:0006508, GO:0043386, GO:0006457, GO:0009116, GO:0055085
transmembrane transport.	g6636.t1	2.29817	4.54785	2.13044e-12	Mitochondrial carrier protein	#N/A	#N/A	GO:0005975, GO:0055085
transmembrane transport.	g6693.t1	4.26934	4.6097	5.08484e-08	Substrate-specific transmembrane transporter	MAL31	Maltose permease; high-affinity maltose transporter (alpha-glucoside transporter); encoded in the MAL3 complex locus; member of the 12 transmembrane domain superfamily of sugar transporters; functional in genomic reference strain S288C	GO:0055085, GO:0008643, GO:0015672
transmembrane transport.	g6696.t1	3.09834	1.72781	1.11597e-29	Tetracycline efflux ABC transporter TetAB subunit A	YCF1	Vacuolar glutathione S-conjugate transporter; ABC-C transporter of the ATP-binding cassette family; required for vacuole fusion; forms stable complexes with vacuole fusion machinery; regulates Vam7p recruitment to vacuoles; role in detoxifying metals (Cd, Hg, As); transports GSSG that is not immediately reduced in cytosol to vacuole; transports unconjugated bilirubin, selenodigluthatione, oxidize…	GO:0055085, GO:0042908, GO:0015893, GO:0009306, GO:0006281, GO:0006508, GO:0006633, GO:0015846, GO:0055114
transmembrane transport.	g683.t1	3.06776	3.35174	9.45572e-13	Urea active transporter	DUR3	Plasma membrane transporter for both urea and polyamines; expression is highly sensitive to nitrogen catabolite repression and induced by allophanate, the last intermediate of the allantoin degradative pathway	GO:0055085, GO:0015840, GO:0001522, GO:0032259, GO:0042254, GO:0055114
transmembrane transport.	g6875.t1	3.47101	5.43447	7.31609e-13	Kynurenine formamidase	#N/A	#N/A	GO:0019441, GO:0016192, GO:0055114, GO:0055085
transmembrane transport.	g6886.t1	2.59233	3.73261	8.95741e-08	Alpha-N-acetylglucosaminidase	#N/A	#N/A	GO:0051781, GO:0042474, GO:0046548, GO:0045475, GO:0021680, GO:0060119, GO:0007040, GO:0015991, GO:0009793, GO:0008152
transmembrane transport.	g7045.t1	2.05121	2.50803	1.33894e-31	Major facilitator superfamily transporter	YCR023C	Vacuolar membrane protein of unknown function; member of the multidrug resistance family; YCR023C is not an essential gene	GO:0055085, GO:0015893, GO:0006508
transmembrane transport.	g7106.t1	2.3613	2.94979	5.83562e-09	MFS general substrate transporter	#N/A	#N/A	GO:0055085
transmembrane transport.	g7125.t1	2.08074	2.20826	8.42367e-06	Proteophosphoglycan 5	#N/A	#N/A	GO:0000045, GO:0010468, GO:1903506, GO:2000112, GO:0006401, GO:0006509, GO:0016071, GO:0007219, GO:0010605, GO:0032324, GO:0006396, GO:0006812, GO:0007049, GO:0051301, GO:0055114, GO:0034220
transmembrane transport.	g7238.t1	6.15681	6.72389	4.1027e-26	#N/A	HNM1	Plasma membrane transporter for choline, ethanolamine, and carnitine; involved in the uptake of nitrogen mustard and the uptake of glycine betaine during hypersaline stress; co-regulated with phospholipid biosynthetic genes and negatively regulated by choline and myo-inositol	GO:0055085, GO:1900749, GO:0034229, GO:0006865, GO:0015871, GO:0031460, GO:0005975, GO:0055114
transmembrane transport.	g7283.t1	2.93091	2.79696	2.87448e-33	MFS general substrate transporter	MAL31	Maltose permease; high-affinity maltose transporter (alpha-glucoside transporter); encoded in the MAL3 complex locus; member of the 12 transmembrane domain superfamily of sugar transporters; functional in genomic reference strain S288C	GO:0055085, GO:0008643, GO:0015672, GO:0032259, GO:0005975, GO:0006351
transmembrane transport.	g7316.t1	4.06947	1.44494	5.9812e-09	MFS general substrate transporter	AMF1	Low affinity NH4+ transporter; member of the DHA2 family of drug:H+ anti porters; putative paralog of ATR1; but not required for boron tolerance; non-essential gene	GO:0055085
transmembrane transport.	g7372.t1	2.73348	1.3751	2.81013e-12	Anaphase-promoting complex subunit 2	DOG2	2-deoxyglucose-6-phosphate phosphatase; member of a family of low molecular weight phosphatases, induced by oxidative and osmotic stress, confers 2-deoxyglucose resistance when overexpressed; DOG2 has a paralog, DOG1, that arose from a single-locus duplication; the last half of DOG1 and DOG2 are subject to gene conversions among S. cerevisiae, S. paradoxus, and S. mikatae	GO:0016311, GO:0006511, GO:0055085
transmembrane transport.	g7415.t1	4.89702	3.78944	9.82051e-82	Zn-dependent exopeptidase	CPS1	Vacuolar carboxypeptidase S; expression is induced under low-nitrogen conditions	GO:0006508, GO:0044257, GO:0090502, GO:0006396, GO:0006629, GO:0055114, GO:0006412, GO:0055085
transmembrane transport.	g7446.t1	3.44106	3.77889	7.12346e-58	MFS general substrate transporter	YMR221C	Putative protein of unknown function; the authentic, non-tagged protein is detected in highly purified mitochondria in high-throughput studies; physical interaction with Atg27p suggests a possible role in autophagy	GO:0055085
transmembrane transport.	g7488.t1	3.03196	3.32408	6.13646e-05	MFS general substrate transporter	DAL5	Allantoate permease; ureidosuccinate permease; also transports dipeptides, though with lower affinity than for allantoate and ureidosuccinate; expression is constitutive but sensitive to nitrogen catabolite repression	GO:0055085, GO:0019441, GO:0006508, GO:0055114
transmembrane transport.	g7490.t1	2.58231	3.09503	9.03712e-37	Amino acid transmembrane transporter	AGP2	Plasma membrane regulator of polyamine and carnitine transport; has similarity to transporters but lacks transport activity; may act as a sensor that transduces environmental signals; has a positive or negative regulatory effect on transcription of many transporter genes	GO:0055085, GO:0006865, GO:1902274, GO:1902269
transmembrane transport.	g7491.t1	4.93114	4.66193	4.38392e-52	FAD dependent oxidoreductase	#N/A	#N/A	GO:0055114, GO:0008608, GO:0032958, GO:0055085, GO:0007264, GO:0016310
transmembrane transport.	g7494.t1	6.99705	7.63927	7.822e-44	Nitrite reductase NiiA	#N/A	#N/A	GO:0055114, GO:0042128, GO:0015707, GO:0015706, GO:0055085, GO:0006468
transmembrane transport.	g7495.t1	8.29873	9.19309	4.63429e-41	Formate nitrite transporter	YHL008C	Putative protein of unknown function; may be involved in the uptake of chloride ions; does not appear to be involved in monocarboxylic acid transport; green fluorescent protein (GFP)-fusion protein localizes to the vacuole	GO:0055085, GO:0015724, GO:0006821
transmembrane transport.	g7497.t1	2.3083	3.27624	4.40886e-21	Allantoate permease	THI73	Putative plasma membrane permease; proposed to be involved in carboxylic acid uptake and repressed by thiamine; substrate of Dbf2p/Mob1p kinase; transcription is altered if mitochondrial dysfunction occurs	GO:0055085
transmembrane transport.	g7506.t1	10.3703	8.01434	1.61777e-149	Argininosuccinate lyase	ARG4	Argininosuccinate lyase; catalyzes the final step in the arginine biosynthesis pathway	GO:0042450, GO:0000050, GO:0016192, GO:0006865, GO:0055085
transmembrane transport.	g7507.t1	9.4164	6.66092	1.35377e-74	General alpha-glucoside permease	MAL31	Maltose permease; high-affinity maltose transporter (alpha-glucoside transporter); encoded in the MAL3 complex locus; member of the 12 transmembrane domain superfamily of sugar transporters; functional in genomic reference strain S288C	GO:0055085, GO:0008643, GO:0015672, GO:0000017, GO:0071555, GO:0005975
transmembrane transport.	g7548.t1	2.55812	2.3999	1.04353e-32	MFS general substrate transporter	ESBP6	Protein with similarity to monocarboxylate permeases; appears not to be involved in transport of monocarboxylates such as lactate, pyruvate or acetate across the plasma membrane	GO:0055085, GO:0055114, GO:0006351
transmembrane transport.	g7610.t1	2.2665	2.99639	2.89699e-09	MFS general substrate transporter	SEO1	Putative permease; member of the allantoate transporter subfamily of the major facilitator superfamily; mutation confers resistance to ethionine sulfoxide	GO:0055085, GO:0055114
transmembrane transport.	g7666.t1	2.92911	3.17836	1.55902e-30	MFS general substrate transporter	YHK8	Presumed antiporter of the major facilitator superfamily; member of the 12-spanner drug:H(+) antiporter DHA1 family; expression of gene is up-regulated in cells exhibiting reduced susceptibility to azoles	GO:0055085, GO:0015893, GO:0010509, GO:0015846, GO:0030476, GO:0015695, GO:0015696, GO:0055114
transmembrane transport.	g7692.t1	2.13955	3.42415	6.74739e-24	Calcium-transporting ATPase	ENA2	P-type ATPase sodium pump; involved in Na+ efflux to allow salt tolerance; likely not involved in Li+ efflux	GO:0099132, GO:0042149, GO:0006972, GO:0009268, GO:0009651, GO:0071805, GO:0035725, GO:0070588, GO:0051208, GO:0140115, GO:1902600, GO:0006631, GO:0009058, GO:0055114
transmembrane transport.	g7740.t1	2.85135	3.30407	3.67465e-14	Potential glycerophosphoinositol permease	PHO84	High-affinity inorganic phosphate (Pi) transporter; also low-affinity manganese transporter; regulated by Pho4p and Spt7p; mutation confers resistance to arsenate; exit from the ER during maturation requires Pho86p; cells overexpressing Pho84p accumulate heavy metals but do not develop symptoms of metal toxicity	GO:0055085, GO:0015940, GO:0055114
transmembrane transport.	g7789.t1	2.25521	2.18025	9.70805e-15	P-loop containing nucleoside triphosphate hydrolase	STE6	Plasma membrane ATP-binding cassette (ABC) transporter; required for the export of a-factor, catalyzes ATP hydrolysis coupled to a-factor transport; contains 12 transmembrane domains and two ATP binding domains; expressed only in MATa cells; human homolog ABCB1 mediates multidrug resistance in many chemotherapy-resistant tumors by effluxing toxic compounds from the cell	GO:0055085, GO:0015893, GO:0015721
transmembrane transport.	g7807.t1	3.49531	5.22773	3.66407e-44	#N/A	#N/A	#N/A	GO:1902600
transmembrane transport.	g7813.t1	4.11384	6.0518	1.05684e-47	Chromate transmembrane transporter	#N/A	#N/A	GO:0015703, GO:0055085, GO:0015672, GO:0055114
transmembrane transport.	g7845.t1	2.72019	1.96826	9.29362e-26	Bleomycin hydrolases and aminopeptidases of cysteine protease family	LAP3	Cysteine aminopeptidase with homocysteine-thiolactonase activity; protects cells against homocysteine toxicity; has bleomycin hydrolase activity in vitro; transcription is regulated by galactose via Gal4p; orthologous to human BLMH	GO:0006508, GO:0043418, GO:0006857, GO:0009636, GO:0055085, GO:0055114
transmembrane transport.	g7871.t1	2.51156	2.87042	8.61909e-12	MFS general substrate transporter	#N/A	#N/A	GO:0055085
transmembrane transport.	g7879.t1	3.64639	4.30311	1.99878e-24	MFS general substrate transporter	TNA1	High affinity nicotinic acid plasma membrane permease; responsible for uptake of low levels of nicotinic acid; expression of the gene increases in the absence of extracellular nicotinic acid or para-aminobenzoate (PABA)	GO:0055085, GO:0043137, GO:0006284, GO:0090305
transmembrane transport.	g7895.t1	5.57312	6.69477	1.16153e-11	Cytosine-purine permease	DAL4	Allantoin permease; expression sensitive to nitrogen catabolite repression and induced by allophanate, an intermediate in allantoin degradation	GO:0055085, GO:0015851, GO:0043547, GO:0016311, GO:0006351
transmembrane transport.	g7969.t1	4.03505	6.25336	8.03516e-07	MFS general substrate transporter	YIL166C	Putative protein with similarity to allantoate permease; similar to the allantoate permease (Dal5p) subfamily of the major facilitator superfamily; mRNA expression is elevated by sulfur limitation; YIL166C is a non-essential gene	GO:0055085, GO:0006696, GO:0055114
transmembrane transport.	g7988.t1	3.05203	3.18056	2.98244e-08	MFS general substrate transporter	MCH5	Plasma membrane riboflavin transporter; facilitates the uptake of vitamin B2; required for FAD-dependent processes; sequence similarity to mammalian monocarboxylate permeases, however mutants are not deficient in monocarboxylate transport	GO:0055085, GO:0015718
transmembrane transport.	g8067.t1	2.14437	1.57328	6.99626e-24	MFS general substrate transporter	VBA1	Permease of basic amino acids in the vacuolar membrane	GO:0055085, GO:0015802, GO:0006298, GO:0006694, GO:0055114
transmembrane transport.	g8082.t1	5.05296	3.71496	7.51439e-11	MFS general substrate transporter	FLR1	Plasma membrane transporter of the major facilitator superfamily; member of the 12-spanner drug:H(+) antiporter DHA1 family; involved in efflux of fluconazole, diazaborine, benomyl, methotrexate, and other drugs; expression induced in cells treated with the mycotoxin patulin; relocalizes from nucleus to plasma membrane upon DNA replication stress	GO:0055085, GO:0015893, GO:0006351, GO:0006511, GO:0007166, GO:0055114
transmembrane transport.	g8200.t1	2.08202	2.29009	5.39053e-27	Non-heme dioxygenase in morphine synthesis N-terminal	SIT1	Ferrioxamine B transporter; member of the ARN family of transporters that specifically recognize siderophore-iron chelates; transcription is induced during iron deprivation and diauxic shift; potentially phosphorylated by Cdc28p	GO:0055085, GO:0007264, GO:0055114
transmembrane transport.	g825.t1	4.04951	4.62776	3.39004e-09	OPT family small oligopeptide transporter	OPT1	Proton-coupled oligopeptide transporter of the plasma membrane; also transports glutathione and phytochelatin; member of the OPT family	GO:0055085
transmembrane transport.	g826.t1	4.46774	4.30558	8.75922e-11	OPT family small oligopeptide transporter	OPT1	Proton-coupled oligopeptide transporter of the plasma membrane; also transports glutathione and phytochelatin; member of the OPT family	GO:0055085
transmembrane transport.	g8313.t1	4.52344	8.01485	1.67953e-10	MFS general substrate transporter	JEN1	Monocarboxylate/proton symporter of the plasma membrane; transport activity is dependent on the pH gradient across the membrane; mediates high-affinity uptake of carbon sources lactate, pyuvate, and acetate, and also of the micronutrient selenite, whose structure mimics that of monocarboxylates; expression and localization are tightly regulated, with transcription repression, mRNA degradation, an…	GO:0055085, GO:0015727, GO:0008643
transmembrane transport.	g8389.t1	2.31564	3.61	3.82546e-16	MFS general substrate transporter	#N/A	#N/A	GO:0055085
transmembrane transport.	g840.t1	6.90196	3.97934	5.18094e-07	MFS general substrate transporter	AMF1	Low affinity NH4+ transporter; member of the DHA2 family of drug:H+ anti porters; putative paralog of ATR1; but not required for boron tolerance; non-essential gene	GO:0055085
transmembrane transport.	g8428.t1	3.66737	4.85375	3.68739e-11	Dicarbixylic amino acid permease	DIP5	Dicarboxylic amino acid permease; mediates high-affinity and high-capacity transport of L-glutamate and L-aspartate; also a transporter for Gln, Asn, Ser, Ala, and Gly; relocalizes from plasma membrane to vacuole upon DNA replication stress	GO:0006865, GO:0055085, GO:0006836, GO:0015718, GO:0006812, GO:0015740, GO:0015893, GO:0006468
transmembrane transport.	g8440.t1	2.5554	1.59743	1.27806e-17	Dicarboxylic amino acid permease	DIP5	Dicarboxylic amino acid permease; mediates high-affinity and high-capacity transport of L-glutamate and L-aspartate; also a transporter for Gln, Asn, Ser, Ala, and Gly; relocalizes from plasma membrane to vacuole upon DNA replication stress	GO:0006865, GO:0055085, GO:0016042, GO:0035556
transmembrane transport.	g934.t1	2.50171	4.87999	1.89188e-05	General alpha-glucoside permease	MPH2	Alpha-glucoside permease; transports maltose, maltotriose, alpha-methylglucoside, and turanose; identical to Mph3p; encoded in a subtelomeric position in a region likely to have undergone duplication	GO:0055085, GO:0008643, GO:0006357, GO:0015672
transmembrane transport.	g981.t1	2.51877	1.78807	8.66901e-15	NAD-dependent glycerol-3-phosphate dehydrogenase N-terminus-domain-containing protein	GPD1	NAD-dependent glycerol-3-phosphate dehydrogenase; key enzyme of glycerol synthesis, essential for growth under osmotic stress; expression regulated by high-osmolarity glycerol response pathway; protein abundance increases in response to DNA replication stress; constitutively inactivated via phosphorylation by the protein kinases YPK1 and YPK2, dephosphorylation increases catalytic activity; GPD1 …	GO:0046168, GO:0005975, GO:0055114, GO:0090038, GO:0010765, GO:2000649, GO:0001508, GO:0000070
transmembrane transport.	g984.t1	2.26907	2.61898	0.00010823	Aquaporin rerated other eukaryote	AQY1	Spore-specific water channel; mediates the transport of water across cell membranes, developmentally controlled; may play a role in spore maturation, probably by allowing water outflow, may be involved in freeze tolerance	GO:0055085, GO:0006833, GO:0045493
transmembrane transport.	g989.t1	2.59833	3.84654	8.00748e-16	Pleiotropic drug resistance protein PDR	PDR5	Plasma membrane ATP-binding cassette (ABC) transporter; multidrug transporter actively regulated by Pdr1p; also involved in steroid transport, cation resistance, and cellular detoxification during exponential growth; PDR5 has a paralog, PDR15, that arose from the whole genome duplication	GO:0055085, GO:0046618, GO:1990414, GO:0035690
polyamine transport.	g1105.t1	10.6961	10.5862	2.71548e-20	General amino acid permease	PUT4	Proline permease; required for high-affinity transport of proline; also transports the toxic proline analog azetidine-2-carboxylate (AzC); PUT4 transcription is repressed in ammonia-grown cells	GO:0006865, GO:0055085, GO:1902274, GO:1902269, GO:0019290, GO:0005975, GO:0006520, GO:0055114
polyamine transport.	g166.t1	3.10035	2.84234	5.97559e-05	APC amino acid permease	UGA4	GABA (gamma-aminobutyrate) permease; serves as a GABA transport protein involved in the utilization of GABA as a nitrogen source; catalyzes the transport of putrescine and delta-aminolevulinic acid (ALA); localized to the vacuolar membrane	GO:0006865, GO:0055085, GO:0015847, GO:0006836, GO:0015718
polyamine transport.	g1860.t1	6.20873	4.63443	3.82937e-13	MFS general substrate transporter	FLR1	Plasma membrane transporter of the major facilitator superfamily; member of the 12-spanner drug:H(+) antiporter DHA1 family; involved in efflux of fluconazole, diazaborine, benomyl, methotrexate, and other drugs; expression induced in cells treated with the mycotoxin patulin; relocalizes from nucleus to plasma membrane upon DNA replication stress	GO:0055085, GO:0015893, GO:0045117, GO:0042908, GO:0015850, GO:0015846, GO:0015696
polyamine transport.	g1990.t1	5.60275	6.46648	1.34655e-07	Amino acid transporter LysP	PUT4	Proline permease; required for high-affinity transport of proline; also transports the toxic proline analog azetidine-2-carboxylate (AzC); PUT4 transcription is repressed in ammonia-grown cells	GO:0055085, GO:0006865, GO:1902274, GO:1902269, GO:0006836, GO:0015718, GO:0015846, GO:0006812, GO:0005975
polyamine transport.	g2622.t1	4.19509	6.65834	0.00291729	Urea active transporter	DUR3	Plasma membrane transporter for both urea and polyamines; expression is highly sensitive to nitrogen catabolite repression and induced by allophanate, the last intermediate of the allantoin degradative pathway	GO:0055085, GO:0015840, GO:0015847, GO:0015848, GO:0043419, GO:0007018, GO:0001522, GO:0042254, GO:0032259, GO:0055114
polyamine transport.	g4538.t1	6.76733	8.15215	5.02593e-89	Amino acid transmembrane transporter	GAP1	General amino acid permease; Gap1p senses the presence of amino acid substrates to regulate localization to the plasma membrane when needed; essential for invasive growth	GO:0006865, GO:0055085, GO:0015846, GO:0006836, GO:0006812
polyamine transport.	g5745.t1	4.92209	4.80327	4.26755e-53	MFS general substrate transporter	TPO3	Polyamine transporter of the major facilitator superfamily; member of the 12-spanner drug:H(+) antiporter DHA1 family; specific for spermine; localizes to the plasma membrane; TPO3 has a paralog, TPO2, that arose from the whole genome duplication	GO:0055085, GO:0015893, GO:0015848, GO:0006357, GO:0006351, GO:0007018
polyamine transport.	g5890.t1	6.10176	6.33225	1.18744e-45	Amino acid transmembrane transporter	AGP2	Plasma membrane regulator of polyamine and carnitine transport; has similarity to transporters but lacks transport activity; may act as a sensor that transduces environmental signals; has a positive or negative regulatory effect on transcription of many transporter genes	GO:0055085, GO:0006865, GO:1902274, GO:1902269, GO:0006836, GO:0015718, GO:0015846, GO:0006812
polyamine transport.	g6202.t1	3.23033	4.35535	1.0391e-12	Plasma membrane carnitine transporter	LYP1	Lysine permease; one of three amino acid permeases (Alp1p, Can1p, Lyp1p) responsible for uptake of cationic amino acids	GO:0055085, GO:1902274, GO:0006865, GO:1902269, GO:0015846, GO:0006812
polyamine transport.	g6203.t1	3.76358	4.83676	1.48455e-46	Aromatic amino acid transport protein aroP	AGP2	Plasma membrane regulator of polyamine and carnitine transport; has similarity to transporters but lacks transport activity; may act as a sensor that transduces environmental signals; has a positive or negative regulatory effect on transcription of many transporter genes	GO:0055085, GO:1902274, GO:1902269, GO:0006865, GO:0010133, GO:0055114
polyamine transport.	g6696.t1	3.09834	1.72781	1.11597e-29	Tetracycline efflux ABC transporter TetAB subunit A	YCF1	Vacuolar glutathione S-conjugate transporter; ABC-C transporter of the ATP-binding cassette family; required for vacuole fusion; forms stable complexes with vacuole fusion machinery; regulates Vam7p recruitment to vacuoles; role in detoxifying metals (Cd, Hg, As); transports GSSG that is not immediately reduced in cytosol to vacuole; transports unconjugated bilirubin, selenodigluthatione, oxidize…	GO:0055085, GO:0042908, GO:0015893, GO:0009306, GO:0006281, GO:0006508, GO:0006633, GO:0015846, GO:0055114
polyamine transport.	g7490.t1	2.58231	3.09503	9.03712e-37	Amino acid transmembrane transporter	AGP2	Plasma membrane regulator of polyamine and carnitine transport; has similarity to transporters but lacks transport activity; may act as a sensor that transduces environmental signals; has a positive or negative regulatory effect on transcription of many transporter genes	GO:0055085, GO:0006865, GO:1902274, GO:1902269
polyamine transport.	g7666.t1	2.92911	3.17836	1.55902e-30	MFS general substrate transporter	YHK8	Presumed antiporter of the major facilitator superfamily; member of the 12-spanner drug:H(+) antiporter DHA1 family; expression of gene is up-regulated in cells exhibiting reduced susceptibility to azoles	GO:0055085, GO:0015893, GO:0010509, GO:0015846, GO:0030476, GO:0015695, GO:0015696, GO:0055114
ammonium transport.	g1105.t1	10.6961	10.5862	2.71548e-20	General amino acid permease	PUT4	Proline permease; required for high-affinity transport of proline; also transports the toxic proline analog azetidine-2-carboxylate (AzC); PUT4 transcription is repressed in ammonia-grown cells	GO:0006865, GO:0055085, GO:1902274, GO:1902269, GO:0019290, GO:0005975, GO:0006520, GO:0055114
ammonium transport.	g166.t1	3.10035	2.84234	5.97559e-05	APC amino acid permease	UGA4	GABA (gamma-aminobutyrate) permease; serves as a GABA transport protein involved in the utilization of GABA as a nitrogen source; catalyzes the transport of putrescine and delta-aminolevulinic acid (ALA); localized to the vacuolar membrane	GO:0006865, GO:0055085, GO:0015847, GO:0006836, GO:0015718
ammonium transport.	g1860.t1	6.20873	4.63443	3.82937e-13	MFS general substrate transporter	FLR1	Plasma membrane transporter of the major facilitator superfamily; member of the 12-spanner drug:H(+) antiporter DHA1 family; involved in efflux of fluconazole, diazaborine, benomyl, methotrexate, and other drugs; expression induced in cells treated with the mycotoxin patulin; relocalizes from nucleus to plasma membrane upon DNA replication stress	GO:0055085, GO:0015893, GO:0045117, GO:0042908, GO:0015850, GO:0015846, GO:0015696
ammonium transport.	g1990.t1	5.60275	6.46648	1.34655e-07	Amino acid transporter LysP	PUT4	Proline permease; required for high-affinity transport of proline; also transports the toxic proline analog azetidine-2-carboxylate (AzC); PUT4 transcription is repressed in ammonia-grown cells	GO:0055085, GO:0006865, GO:1902274, GO:1902269, GO:0006836, GO:0015718, GO:0015846, GO:0006812, GO:0005975
ammonium transport.	g2622.t1	4.19509	6.65834	0.00291729	Urea active transporter	DUR3	Plasma membrane transporter for both urea and polyamines; expression is highly sensitive to nitrogen catabolite repression and induced by allophanate, the last intermediate of the allantoin degradative pathway	GO:0055085, GO:0015840, GO:0015847, GO:0015848, GO:0043419, GO:0007018, GO:0001522, GO:0042254, GO:0032259, GO:0055114
ammonium transport.	g5563.t1	6.66513	7.56056	8.29941e-46	Ammonium transporter	MEP2	Ammonium permease involved in regulation of pseudohyphal growth; belongs to a ubiquitous family of cytoplasmic membrane proteins that transport only ammonium (NH4+); expression is under the nitrogen catabolite repression regulation	GO:0072488, GO:0019740, GO:0015843, GO:0007017, GO:0000398, GO:0071897, GO:0007010, GO:0006260
ammonium transport.	g5745.t1	4.92209	4.80327	4.26755e-53	MFS general substrate transporter	TPO3	Polyamine transporter of the major facilitator superfamily; member of the 12-spanner drug:H(+) antiporter DHA1 family; specific for spermine; localizes to the plasma membrane; TPO3 has a paralog, TPO2, that arose from the whole genome duplication	GO:0055085, GO:0015893, GO:0015848, GO:0006357, GO:0006351, GO:0007018
ammonium transport.	g5890.t1	6.10176	6.33225	1.18744e-45	Amino acid transmembrane transporter	AGP2	Plasma membrane regulator of polyamine and carnitine transport; has similarity to transporters but lacks transport activity; may act as a sensor that transduces environmental signals; has a positive or negative regulatory effect on transcription of many transporter genes	GO:0055085, GO:0006865, GO:1902274, GO:1902269, GO:0006836, GO:0015718, GO:0015846, GO:0006812
ammonium transport.	g6202.t1	3.23033	4.35535	1.0391e-12	Plasma membrane carnitine transporter	LYP1	Lysine permease; one of three amino acid permeases (Alp1p, Can1p, Lyp1p) responsible for uptake of cationic amino acids	GO:0055085, GO:1902274, GO:0006865, GO:1902269, GO:0015846, GO:0006812
ammonium transport.	g6203.t1	3.76358	4.83676	1.48455e-46	Aromatic amino acid transport protein aroP	AGP2	Plasma membrane regulator of polyamine and carnitine transport; has similarity to transporters but lacks transport activity; may act as a sensor that transduces environmental signals; has a positive or negative regulatory effect on transcription of many transporter genes	GO:0055085, GO:1902274, GO:1902269, GO:0006865, GO:0010133, GO:0055114
ammonium transport.	g7238.t1	6.15681	6.72389	4.1027e-26	#N/A	HNM1	Plasma membrane transporter for choline, ethanolamine, and carnitine; involved in the uptake of nitrogen mustard and the uptake of glycine betaine during hypersaline stress; co-regulated with phospholipid biosynthetic genes and negatively regulated by choline and myo-inositol	GO:0055085, GO:1900749, GO:0034229, GO:0006865, GO:0015871, GO:0031460, GO:0005975, GO:0055114
ammonium transport.	g7490.t1	2.58231	3.09503	9.03712e-37	Amino acid transmembrane transporter	AGP2	Plasma membrane regulator of polyamine and carnitine transport; has similarity to transporters but lacks transport activity; may act as a sensor that transduces environmental signals; has a positive or negative regulatory effect on transcription of many transporter genes	GO:0055085, GO:0006865, GO:1902274, GO:1902269
ammonium transport.	g7666.t1	2.92911	3.17836	1.55902e-30	MFS general substrate transporter	YHK8	Presumed antiporter of the major facilitator superfamily; member of the 12-spanner drug:H(+) antiporter DHA1 family; expression of gene is up-regulated in cells exhibiting reduced susceptibility to azoles	GO:0055085, GO:0015893, GO:0010509, GO:0015846, GO:0030476, GO:0015695, GO:0015696, GO:0055114
organic cation transport.	g1105.t1	10.6961	10.5862	2.71548e-20	General amino acid permease	PUT4	Proline permease; required for high-affinity transport of proline; also transports the toxic proline analog azetidine-2-carboxylate (AzC); PUT4 transcription is repressed in ammonia-grown cells	GO:0006865, GO:0055085, GO:1902274, GO:1902269, GO:0019290, GO:0005975, GO:0006520, GO:0055114
organic cation transport.	g166.t1	3.10035	2.84234	5.97559e-05	APC amino acid permease	UGA4	GABA (gamma-aminobutyrate) permease; serves as a GABA transport protein involved in the utilization of GABA as a nitrogen source; catalyzes the transport of putrescine and delta-aminolevulinic acid (ALA); localized to the vacuolar membrane	GO:0006865, GO:0055085, GO:0015847, GO:0006836, GO:0015718
organic cation transport.	g1990.t1	5.60275	6.46648	1.34655e-07	Amino acid transporter LysP	PUT4	Proline permease; required for high-affinity transport of proline; also transports the toxic proline analog azetidine-2-carboxylate (AzC); PUT4 transcription is repressed in ammonia-grown cells	GO:0055085, GO:0006865, GO:1902274, GO:1902269, GO:0006836, GO:0015718, GO:0015846, GO:0006812, GO:0005975
organic cation transport.	g2622.t1	4.19509	6.65834	0.00291729	Urea active transporter	DUR3	Plasma membrane transporter for both urea and polyamines; expression is highly sensitive to nitrogen catabolite repression and induced by allophanate, the last intermediate of the allantoin degradative pathway	GO:0055085, GO:0015840, GO:0015847, GO:0015848, GO:0043419, GO:0007018, GO:0001522, GO:0042254, GO:0032259, GO:0055114
organic cation transport.	g5563.t1	6.66513	7.56056	8.29941e-46	Ammonium transporter	MEP2	Ammonium permease involved in regulation of pseudohyphal growth; belongs to a ubiquitous family of cytoplasmic membrane proteins that transport only ammonium (NH4+); expression is under the nitrogen catabolite repression regulation	GO:0072488, GO:0019740, GO:0015843, GO:0007017, GO:0000398, GO:0071897, GO:0007010, GO:0006260
organic cation transport.	g5745.t1	4.92209	4.80327	4.26755e-53	MFS general substrate transporter	TPO3	Polyamine transporter of the major facilitator superfamily; member of the 12-spanner drug:H(+) antiporter DHA1 family; specific for spermine; localizes to the plasma membrane; TPO3 has a paralog, TPO2, that arose from the whole genome duplication	GO:0055085, GO:0015893, GO:0015848, GO:0006357, GO:0006351, GO:0007018
organic cation transport.	g5890.t1	6.10176	6.33225	1.18744e-45	Amino acid transmembrane transporter	AGP2	Plasma membrane regulator of polyamine and carnitine transport; has similarity to transporters but lacks transport activity; may act as a sensor that transduces environmental signals; has a positive or negative regulatory effect on transcription of many transporter genes	GO:0055085, GO:0006865, GO:1902274, GO:1902269, GO:0006836, GO:0015718, GO:0015846, GO:0006812
organic cation transport.	g6202.t1	3.23033	4.35535	1.0391e-12	Plasma membrane carnitine transporter	LYP1	Lysine permease; one of three amino acid permeases (Alp1p, Can1p, Lyp1p) responsible for uptake of cationic amino acids	GO:0055085, GO:1902274, GO:0006865, GO:1902269, GO:0015846, GO:0006812
organic cation transport.	g6203.t1	3.76358	4.83676	1.48455e-46	Aromatic amino acid transport protein aroP	AGP2	Plasma membrane regulator of polyamine and carnitine transport; has similarity to transporters but lacks transport activity; may act as a sensor that transduces environmental signals; has a positive or negative regulatory effect on transcription of many transporter genes	GO:0055085, GO:1902274, GO:1902269, GO:0006865, GO:0010133, GO:0055114
organic cation transport.	g7238.t1	6.15681	6.72389	4.1027e-26	#N/A	HNM1	Plasma membrane transporter for choline, ethanolamine, and carnitine; involved in the uptake of nitrogen mustard and the uptake of glycine betaine during hypersaline stress; co-regulated with phospholipid biosynthetic genes and negatively regulated by choline and myo-inositol	GO:0055085, GO:1900749, GO:0034229, GO:0006865, GO:0015871, GO:0031460, GO:0005975, GO:0055114
organic cation transport.	g7490.t1	2.58231	3.09503	9.03712e-37	Amino acid transmembrane transporter	AGP2	Plasma membrane regulator of polyamine and carnitine transport; has similarity to transporters but lacks transport activity; may act as a sensor that transduces environmental signals; has a positive or negative regulatory effect on transcription of many transporter genes	GO:0055085, GO:0006865, GO:1902274, GO:1902269
organic cation transport.	g7666.t1	2.92911	3.17836	1.55902e-30	MFS general substrate transporter	YHK8	Presumed antiporter of the major facilitator superfamily; member of the 12-spanner drug:H(+) antiporter DHA1 family; expression of gene is up-regulated in cells exhibiting reduced susceptibility to azoles	GO:0055085, GO:0015893, GO:0010509, GO:0015846, GO:0030476, GO:0015695, GO:0015696, GO:0055114
nucleobase transport.	g1251.t1	8.6586	7.01803	1.05962e-20	Nucleobase transmembrane transporter	FUI1	High affinity uridine permease, localizes to the plasma membrane; also mediates low but significant transport of the cytotoxic nucleoside analog 5-fluorouridine; not involved in uracil transport; relative distribution to the vacuole increases upon DNA replication stress	GO:0055085, GO:0015851, GO:0055114
nucleobase transport.	g1530.t1	3.67855	3.71044	2.50548e-19	Inner membrane protein yicO	#N/A	#N/A	GO:0055085, GO:0015854, GO:0015853
nucleobase transport.	g2442.t1	4.52736	5.96429	1.16598e-29	Uric acid-xanthine permease	#N/A	#N/A	GO:0055085, GO:0042906
nucleobase transport.	g2532.t1	2.74883	2.84975	3.86729e-16	Thiamine transporter	DAL4	Allantoin permease; expression sensitive to nitrogen catabolite repression and induced by allophanate, an intermediate in allantoin degradation	GO:0055085, GO:0006351, GO:0015851, GO:0006357
nucleobase transport.	g5132.t1	3.54572	4.05655	9.47352e-30	Permease cytosine/purine uracil thiamine allantoin	DAL4	Allantoin permease; expression sensitive to nitrogen catabolite repression and induced by allophanate, an intermediate in allantoin degradation	GO:0055085, GO:0015851
nucleobase transport.	g5929.t1	3.33552	3.46198	1.7809e-14	Permease for cytosine/purines, uracil, thiamine, allantoin-domain-containing protein	FUI1	High affinity uridine permease, localizes to the plasma membrane; also mediates low but significant transport of the cytotoxic nucleoside analog 5-fluorouridine; not involved in uracil transport; relative distribution to the vacuole increases upon DNA replication stress	GO:0055085, GO:0015851
nucleobase transport.	g7895.t1	5.57312	6.69477	1.16153e-11	Cytosine-purine permease	DAL4	Allantoin permease; expression sensitive to nitrogen catabolite repression and induced by allophanate, an intermediate in allantoin degradation	GO:0055085, GO:0015851, GO:0043547, GO:0016311, GO:0006351
oxidation-reduction process.	g1043.t1	6.23715	2.99732	6.75547e-19	Intradiol ring-cleavage dioxygenase	#N/A	#N/A	GO:0055114, GO:0006725, GO:0010467, GO:0046483, GO:1901360, GO:0055085, GO:0034641, GO:0044238
oxidation-reduction process.	g1105.t1	10.6961	10.5862	2.71548e-20	General amino acid permease	PUT4	Proline permease; required for high-affinity transport of proline; also transports the toxic proline analog azetidine-2-carboxylate (AzC); PUT4 transcription is repressed in ammonia-grown cells	GO:0006865, GO:0055085, GO:1902274, GO:1902269, GO:0019290, GO:0005975, GO:0006520, GO:0055114
oxidation-reduction process.	g1107.t1	4.5576	5.49896	8.04271e-07	Succinate-semialdehyde dehydrogenase / glutarate-semialdehyde dehydrogenase	UGA2	Succinate semialdehyde dehydrogenase; involved in the utilization of gamma-aminobutyrate (GABA) as a nitrogen source; part of the 4-aminobutyrate and glutamate degradation pathways; localized to the cytoplasm	GO:0009450, GO:0055114, GO:0006540, GO:0034599, GO:0006081
oxidation-reduction process.	g1167.t1	2.27244	2.45482	1.08404e-11	Imidazolonepropionase	YJL213W	Protein of unknown function that may interact with ribosomes; periodically expressed during the yeast metabolic cycle; phosphorylated in vitro by the mitotic exit network (MEN) kinase complex, Dbf2p/Mob1p	GO:0019700, GO:0031408, GO:0006508, GO:0006979, GO:0098869, GO:0006457, GO:0055114
oxidation-reduction process.	g1168.t1	2.55988	2.59968	9.07006e-28	Glycine dehydrogenase	GCV2	P subunit of the mitochondrial glycine decarboxylase complex; glycine decarboxylase is required for the catabolism of glycine to 5,10-methylene-THF; expression is regulated by levels of 5,10-methylene-THF in the cytoplasm	GO:0006546, GO:0055114, GO:0006730
oxidation-reduction process.	g1175.t1	4.66332	4.00298	1.07304e-21	Acidic repeat-containing protein (Fragment)	#N/A	#N/A	GO:0019538, GO:0043043, GO:0034645, GO:0010467, GO:0055114
oxidation-reduction process.	g1177.t1	3.66751	3.78028	5.26858e-40	Alpha-ketoglutarate-dependent-dichlorophenoxyacetate	JLP1	Fe(II)-dependent sulfonate/alpha-ketoglutarate dioxygenase; involved in sulfonate catabolism for use as a sulfur source; contains sequence that resembles a J domain (typified by the E. coli DnaJ protein); induced by sulphur starvation	GO:0055114, GO:0006357, GO:0006351, GO:0006091
oxidation-reduction process.	g1179.t1	3.50131	2.28	4.26024e-16	Fungal transcriptional regulatory protein, N-terminal	#N/A	#N/A	GO:0009231, GO:0006561, GO:0006357, GO:0006351, GO:0001522, GO:0006396, GO:0055114, GO:0019877, GO:0009089
oxidation-reduction process.	g1197.t1	2.85517	1.60402	3.48206e-26	Pyridoxal phosphate-dependent transferase	ARO8	Aromatic aminotransferase I; expression is regulated by general control of amino acid biosynthesis	GO:0009058, GO:0006570, GO:0006558, GO:0009074, GO:0006553, GO:0006103, GO:0052805, GO:0006547, GO:0046148, GO:1901606, GO:0055114
oxidation-reduction process.	g1220.t1	2.85938	2.25848	1.58375e-37	Choice-of-anchor A domain-containing protein	#N/A	#N/A	GO:0042545, GO:0006979, GO:0006913, GO:0098869, GO:0055114
oxidation-reduction process.	g1251.t1	8.6586	7.01803	1.05962e-20	Nucleobase transmembrane transporter	FUI1	High affinity uridine permease, localizes to the plasma membrane; also mediates low but significant transport of the cytotoxic nucleoside analog 5-fluorouridine; not involved in uracil transport; relative distribution to the vacuole increases upon DNA replication stress	GO:0055085, GO:0015851, GO:0055114
oxidation-reduction process.	g1318.t1	4.88107	3.13947	4.56848e-46	RlpA-like double-psi beta-barrel-protein domain-containing protein-containing protein	#N/A	#N/A	GO:0072659, GO:0006030, GO:0050832, GO:0000272, GO:0042742, GO:0006913, GO:0006364, GO:0055114
oxidation-reduction process.	g137.t1	5.72734	6.15258	1.25202e-16	Isocitrate lyase	ICL1	Isocitrate lyase; catalyzes the formation of succinate and glyoxylate from isocitrate, a key reaction of the glyoxylate cycle; expression of ICL1 is induced by growth on ethanol and repressed by growth on glucose	GO:0019752, GO:0006081, GO:0044262, GO:0016999, GO:0009060, GO:0009405
oxidation-reduction process.	g1370.t1	2.49405	2.84883	2.7823e-16	Hemolysin-type calcium-binding region	#N/A	#N/A	GO:0006468, GO:0007094, GO:0006508, GO:0006996, GO:0090304, GO:0010468, GO:0007017, GO:1903506, GO:0034654, GO:2000112, GO:0006935, GO:0065004, GO:0006952, GO:0034645, GO:0010467, GO:0043254, GO:0046434, GO:0034655, GO:0009141, GO:0005975, GO:0007154, GO:0044283, GO:0055114
oxidation-reduction process.	g1381.t1	3.20649	1.8406	1.7799e-08	Chanoclavine-I aldehyde reductase	OYE3	Conserved NADPH oxidoreductase containing flavin mononucleotide (FMN); homologous to Oye2p with different ligand binding and catalytic properties; has potential roles in oxidative stress response and programmed cell death	GO:0055114
oxidation-reduction process.	g1449.t1	3.90118	3.56641	1.45149e-14	Mitochondrial dicarboxylate transporter	DIC1	Mitochondrial dicarboxylate carrier; integral membrane protein, catalyzes a dicarboxylate-phosphate exchange across the inner mitochondrial membrane, transports cytoplasmic dicarboxylates into the mitochondrial matrix	GO:0006839, GO:0055085, GO:0015729, GO:0015744, GO:0015743, GO:0015709, GO:0008272, GO:0006817, GO:0070221, GO:0006357, GO:0006094
oxidation-reduction process.	g165.t1	3.5205	3.31912	1.28566e-06	Amine oxidase	#N/A	#N/A	GO:0009308, GO:0055114, GO:0006891, GO:0034599, GO:0006468
oxidation-reduction process.	g1671.t1	3.64715	6.38538	0.0159047	3-oxoacyl-[acyl-carrier-protein] reductase	#N/A	#N/A	GO:0006633, GO:0055114
oxidation-reduction process.	g1673.t1	6.08189	4.86649	9.12238e-08	Nadp-binding rossmann-fold containing	YKL071W	Putative protein of unknown function; expression induced in cells treated with the mycotoxin patulin, and also the quinone methide triterpene celastrol; green fluorescent protein (GFP)-fusion protein localizes to the cytoplasm	GO:0055114, GO:0006486
oxidation-reduction process.	g1724.t1	2.23129	1.64825	1.0645e-20	Amino acid transmembrane transporter	DIP5	Dicarboxylic amino acid permease; mediates high-affinity and high-capacity transport of L-glutamate and L-aspartate; also a transporter for Gln, Asn, Ser, Ala, and Gly; relocalizes from plasma membrane to vacuole upon DNA replication stress	GO:0006865, GO:0055085, GO:0006303, GO:0010133, GO:0032508, GO:0016042, GO:0006260, GO:0035556, GO:0055114
oxidation-reduction process.	g1773.t1	3.1032	3.40764	3.02539e-13	Thioredoxin reductase GliT	#N/A	#N/A	GO:0055114
oxidation-reduction process.	g1800.t1	4.24873	6.41417	2.64705e-05	NADP-dependent mannitol dehydrogenase	#N/A	#N/A	GO:0055114, GO:0019748, GO:0006357, GO:0005975
oxidation-reduction process.	g1870.t1	5.7268	6.65922	2.28925e-14	Calcium/calmodulin-dependent protein kinase type II subunit delta	KIN3	Nonessential serine/threonine protein kinase; possible role in DNA damage response; influences tolerance to high levels of ethanol	GO:0006468, GO:0018209, GO:0035556, GO:0032268, GO:0045071, GO:0033674, GO:0033554, GO:0005978, GO:0051247, GO:0008285, GO:0009615, GO:0042981, GO:0034248, GO:0090520, GO:0010608, GO:0009636, GO:1902533, GO:0006259, GO:0010629, GO:0006470, GO:2000112, GO:0032508
oxidation-reduction process.	g1903.t1	2.05825	2.07668	1.92583e-19	Alpha-mannosyltransferase	#N/A	#N/A	GO:0097502, GO:0009308, GO:0006508, GO:0055114
oxidation-reduction process.	g1939.t1	2.28234	1.76024	4.12503e-07	Phytanoyl-CoA dioxygenase PhyH	YJR154W	Putative protein of unknown function; green fluorescent protein (GFP)-fusion protein localizes to the cytoplasm	GO:0055114
oxidation-reduction process.	g1952.t1	6.4817	8.45717	5.87366e-70	Glycoside hydrolase	EXG1	Major exo-1,3-beta-glucanase of the cell wall; involved in cell wall beta-glucan assembly; exists as three differentially glycosylated isoenzymes; EXG1 has a paralog, SPR1, that arose from the whole genome duplication	GO:0005975, GO:0070871, GO:0071853, GO:0009057, GO:0009272, GO:0044260, GO:0055114
oxidation-reduction process.	g2011.t1	2.63538	6.50316	0.000104792	#N/A	#N/A	#N/A	GO:0055114
oxidation-reduction process.	g2051.t1	4.92973	11.6038	1.06507e-08	Sodium/bile acid cotransporter 7-B/bile acid cotransporter 7-B	YMR034C	Putative transporter; member of the SLC10 carrier family; identified in a transposon mutagenesis screen as a gene involved in azole resistance; YMR034C is not an essential gene	GO:0006635
oxidation-reduction process.	g2154.t1	4.29535	4.34504	2.52005e-24	Hydroxyacylglutathione hydrolase	GLO4	Mitochondrial glyoxalase II; catalyzes the hydrolysis of S-D-lactoylglutathione into glutathione and D-lactate; GLO4 has a paralog, GLO2, that arose from the whole genome duplication	GO:0019243, GO:0017001, GO:0006003, GO:0006000, GO:0006741, GO:0019674, GO:0046835, GO:0055085, GO:0055114
oxidation-reduction process.	g2156.t1	2.03054	2.89261	1.85953e-07	Nitrilotriacetate monooxygenase component A/pristinamycin IIA synthase subunit A	#N/A	#N/A	GO:0055114, GO:0006508
oxidation-reduction process.	g2297.t1	4.05179	2.64512	3.11536e-14	Multicopper oxidases	FET5	Multicopper oxidase; integral membrane protein with similarity to Fet3p; may have a role in iron transport	GO:0055114, GO:0033215, GO:0034755, GO:0097286, GO:0098659, GO:0000272, GO:0009405
oxidation-reduction process.	g2356.t1	2.11695	1.84663	3.41167e-17	Alpha-ketoglutarate dependent xanthine dioxygenase	#N/A	#N/A	GO:0006151, GO:0034418, GO:0090502, GO:0006468
oxidation-reduction process.	g2361.t1	3.89978	5.51046	4.70684e-24	High-affinity methionine permease	MUP1	High affinity methionine permease; integral membrane protein with 13 putative membrane-spanning regions; also involved in cysteine uptake	GO:0055085, GO:0015807, GO:0055114
oxidation-reduction process.	g2434.t1	2.94924	3.6608	5.08801e-08	High-affinity nicotinic acid transporter	TNA1	High affinity nicotinic acid plasma membrane permease; responsible for uptake of low levels of nicotinic acid; expression of the gene increases in the absence of extracellular nicotinic acid or para-aminobenzoate (PABA)	GO:0055085, GO:0006351, GO:0055114
oxidation-reduction process.	g2435.t1	6.04786	5.95228	8.00015e-12	D-specific alpha-keto acid dehydrogenase	GOR1	Glyoxylate reductase; null mutation results in increased biomass after diauxic shift; the authentic, non-tagged protein is detected in highly purified mitochondria in high-throughput studies; protein abundance increases in response to DNA replication stress	GO:0055114, GO:0009436, GO:0006564, GO:0006412
oxidation-reduction process.	g2444.t1	7.51712	5.40282	1.99547e-19	Flavin containing amine oxidoreductase	#N/A	#N/A	GO:0055114, GO:0009063, GO:0035434, GO:0006457
oxidation-reduction process.	g254.t1	3.27125	3.8295	3.04254e-31	Leucoanthocyanidin dioxygenase	#N/A	#N/A	GO:0055114, GO:0045905, GO:0006452, GO:0045901
oxidation-reduction process.	g255.t1	2.89944	3.02369	3.24834e-29	MFS general substrate transporter	SEO1	Putative permease; member of the allantoate transporter subfamily of the major facilitator superfamily; mutation confers resistance to ethionine sulfoxide	GO:0055085, GO:0051182, GO:0051180, GO:0015718, GO:0072337, GO:0006897, GO:0042886, GO:0072348, GO:0015893, GO:0006351, GO:0005975, GO:0055114
oxidation-reduction process.	g2571.t1	3.36902	4.13147	4.81677e-05	High-affinity nicotinic acid transporter	TNA1	High affinity nicotinic acid plasma membrane permease; responsible for uptake of low levels of nicotinic acid; expression of the gene increases in the absence of extracellular nicotinic acid or para-aminobenzoate (PABA)	GO:0055085, GO:0015693, GO:0055114
oxidation-reduction process.	g2579.t1	2.09242	2.1387	4.69604e-09	Alcohol dehydrogenase	ADH2	Glucose-repressible alcohol dehydrogenase II; catalyzes the conversion of ethanol to acetaldehyde; involved in the production of certain carboxylate esters; regulated by ADR1	GO:0055114, GO:0006734, GO:0006067, GO:0009254, GO:0006040, GO:0007165, GO:0016310
oxidation-reduction process.	g258.t1	4.60194	5.47187	2.04199e-39	D-isomer specific 2-hydroxyacid dehydrogenase NAD-binding	SER3	3-phosphoglycerate dehydrogenase; catalyzes the first step in serine and glycine biosynthesis; SER3 has a paralog, SER33, that arose from the whole genome duplication	GO:0055114
oxidation-reduction process.	g2621.t1	3.0163	5.23552	0.00148935	#N/A	YJL206C	Putative protein of unknown function; similar to transcriptional regulators from the Zn[2]-Cys[6] binuclear cluster protein family; mRNA is weakly cell cycle regulated, peaking in S phase; induced rapidly upon MMS treatment	GO:0006357, GO:0006351, GO:0022900
oxidation-reduction process.	g2622.t1	4.19509	6.65834	0.00291729	Urea active transporter	DUR3	Plasma membrane transporter for both urea and polyamines; expression is highly sensitive to nitrogen catabolite repression and induced by allophanate, the last intermediate of the allantoin degradative pathway	GO:0055085, GO:0015840, GO:0015847, GO:0015848, GO:0043419, GO:0007018, GO:0001522, GO:0042254, GO:0032259, GO:0055114
oxidation-reduction process.	g2664.t1	5.14827	8.11953	0.000109046	MFS general substrate transporter	ITR2	Myo-inositol transporter; member of the sugar transporter superfamily; expressed constitutively; ITR2 has a paralog, ITR1, that arose from the whole genome duplication	GO:0055085, GO:0008643, GO:0015672, GO:0055114
oxidation-reduction process.	g2744.t1	4.58597	6.04475	0.000662017	N-methyl-L-tryptophan oxidase	#N/A	#N/A	GO:0055114, GO:0006357
oxidation-reduction process.	g2747.t1	4.42411	2.81805	7.82604e-09	Proline dehydrogenase	#N/A	#N/A	GO:0006562, GO:0055114
oxidation-reduction process.	g3135.t1	2.97491	2.67158	1.57847e-13	Transmembrane amino acid transporter	#N/A	#N/A	GO:0055085, GO:0006865, GO:0006351, GO:0006357, GO:0055114
oxidation-reduction process.	g3139.t1	3.51681	3.40024	3.99465e-22	Short chain oxidoreductase	SPS19	Peroxisomal 2,4-dienoyl-CoA reductase; auxiliary enzyme of fatty acid beta-oxidation; homodimeric enzyme required for growth and sporulation on petroselineate medium; expression induced during late sporulation and in the presence of oleate	GO:0045150, GO:0055114, GO:0006633, GO:0019290, GO:0097070, GO:0007567, GO:0006692, GO:0007565, GO:0007179, GO:0045786, GO:0007186
oxidation-reduction process.	g3186.t1	4.83499	4.58414	4.08886e-11	MFS general substrate transporter	#N/A	#N/A	GO:0055085, GO:0007264, GO:0055114, GO:0030001, GO:0006979, GO:0090305, GO:0098869
oxidation-reduction process.	g3187.t1	3.39334	2.279	9.13778e-26	Phosphoglycerate dehydrogenase	SER3	3-phosphoglycerate dehydrogenase; catalyzes the first step in serine and glycine biosynthesis; SER3 has a paralog, SER33, that arose from the whole genome duplication	GO:0055114
oxidation-reduction process.	g3235.t1	3.63224	2.29911	1.35358e-23	Kinesin-domain-containing	KIP3	Kinesin-related antiparallel sliding motor protein; involved in mitotic spindle positioning; sliding activity promotes bipolar spindle assembly and maintenance of genome stability; inhibits spindle elongation, destabilizing late anaphase spindle microtubules that polymerize beyond the midzone	GO:0007018, GO:0007019, GO:0031115, GO:0051228, GO:0032888, GO:0007097, GO:0140014, GO:0030705, GO:0000132, GO:0051225, GO:0090233, GO:0000819, GO:0070199, GO:0045842, GO:0090266, GO:0034501, GO:0051310, GO:0031122, GO:0008608, GO:0010948, GO:0045930, GO:0006886, GO:1903475, GO:0055114
oxidation-reduction process.	g3257.t1	3.67896	2.15496	1.13678e-05	Predicted nucleoside-diphosphate-sugar epimerases	#N/A	#N/A	GO:0055114
oxidation-reduction process.	g3316.t1	5.80976	10.431	1.93942e-07	General substrate transporter	HXT2	High-affinity glucose transporter of the major facilitator superfamily; expression is induced by low levels of glucose and repressed by high levels of glucose	GO:0055085, GO:0008643, GO:0006351, GO:0015672, GO:0055114
oxidation-reduction process.	g3330.t1	10.3834	7.50158	2.75091e-18	Nucleoside-diphosphate-sugar epimerase	YGL039W	Oxidoreductase shown to reduce carbonyl compounds to chiral alcohols	GO:0015995, GO:0055114, GO:0006694
oxidation-reduction process.	g3334.t1	3.02746	4.22508	1.41507e-08	MFS sugar transporter	ITR1	Myo-inositol transporter; member of the sugar transporter superfamily; expression is repressed by inositol and choline via Opi1p and derepressed via Ino2p and Ino4p; relative distribution to the vacuole increases upon DNA replication stress; ITR1 has a paralog, ITR2, that arose from the whole genome duplication	GO:0055085, GO:0015798, GO:0051594, GO:0010255, GO:0008643, GO:0055114
oxidation-reduction process.	g3374.t1	3.56305	1.95839	8.91944e-64	FAD dependent oxidoreductase	#N/A	#N/A	GO:0055114, GO:0006351
oxidation-reduction process.	g3390.t1	2.09205	1.87044	8.29659e-08	Forkhead transcription factor	#N/A	#N/A	GO:0006355, GO:1903508, GO:0010628, GO:1903507, GO:2000113, GO:0048701, GO:0010629, GO:0010845, GO:0007049, GO:0022414, GO:0051301, GO:0022607, GO:0055114
oxidation-reduction process.	g3425.t1	3.55306	2.85367	2.00647e-14	Flavin-containing polyamine oxidase	FMS1	Polyamine oxidase; converts spermine to spermidine, which is required for the essential hypusination modification of translation factor eIF-5A; also involved in pantothenic acid biosynthesis	GO:0055114, GO:0032259
oxidation-reduction process.	g3520.t1	2.79713	6.01668	0.000246205	Fad nad-binding domain-containing protein	FMO1	Flavin-containing monooxygenase; localized to the cytoplasmic face of the ER membrane; catalyzes oxidation of biological thiols to maintain the ER redox buffer ratio for correct folding of disulfide-bonded proteins	GO:0055114, GO:0055085
oxidation-reduction process.	g3611.t1	4.81958	4.38522	1.74604e-42	Myo-inositol oxygenase	#N/A	#N/A	GO:0019310, GO:0055114
oxidation-reduction process.	g3615.t1	2.54283	3.30958	3.42794e-11	Phytanoyl-CoA dioxygenase	YJR154W	Putative protein of unknown function; green fluorescent protein (GFP)-fusion protein localizes to the cytoplasm	GO:0055114, GO:0055085
oxidation-reduction process.	g3727.t1	7.60927	7.11568	5.12588e-36	WW domain-containing oxido	ENV9	Protein proposed to be involved in vacuolar functions; mutant shows defect in CPY processing and defects in vacuolar morphology; has similarity to oxidoreductases, found in lipid particles; required for replication of Brome mosaic virus in S. cerevisiae, a model system for studying replication of positive-strand RNA viruses in their natural hosts	GO:0055114
oxidation-reduction process.	g3757.t1	4.06221	2.62878	8.14203e-08	Threonine dehydratase biosynthetic	SDL1	Blocked reading frame otherwise encoding L-serine dehydratase	GO:0006520, GO:0046395, GO:1901565, GO:0042133, GO:0042737, GO:0055114
oxidation-reduction process.	g3759.t1	2.67026	5.60869	3.89823e-06	General alpha-glucoside permease	MAL11	High-affinity maltose transporter (alpha-glucoside transporter); inducible; encoded in the MAL1 complex locus; broad substrate specificity that includes maltotriose; required for isomaltose utilization	GO:0055085, GO:0008643, GO:0015672, GO:0071555, GO:0055114, GO:0005975
oxidation-reduction process.	g3765.t1	2.04948	2.56396	2.73948e-12	Transmembrane amino acid transporter	ALP1	Arginine transporter; expression is normally very low and it is unclear what conditions would induce significant expression; ALP1 has a paralog, CAN1, that arose from the whole genome duplication	GO:0055085, GO:0006865, GO:0005975, GO:0055114
oxidation-reduction process.	g3800.t1	2.46061	2.71637	4.01433e-11	Purple acid phosphatase	#N/A	#N/A	GO:0016311, GO:0009116, GO:0055114
oxidation-reduction process.	g3801.t1	3.84439	4.46009	5.569e-24	MFS general substrate transporter	FEN2	Plasma membrane H+-pantothenate symporter; confers sensitivity to the antifungal agent fenpropimorph; relocalizes from vacuole to cytoplasm upon DNA replication stress	GO:0055085, GO:0051182, GO:0072337, GO:0055114, GO:0051180, GO:0015718, GO:0098657, GO:0042886
oxidation-reduction process.	g3809.t1	2.38937	1.75776	1.34054e-38	Alpha-aminoadipic semialdehyde dehydrogenase	ALD5	Mitochondrial aldehyde dehydrogenase; involved in regulation or biosynthesis of electron transport chain components and acetate formation; activated by K+; utilizes NADP+ as the preferred coenzyme; constitutively expressed	GO:0055114, GO:0006413, GO:0051603, GO:0030036, GO:0006468, GO:0035556
oxidation-reduction process.	g3878.t1	2.77632	6.69674	1.08186e-06	Short-chain dehydrogenase	ENV9	Protein proposed to be involved in vacuolar functions; mutant shows defect in CPY processing and defects in vacuolar morphology; has similarity to oxidoreductases, found in lipid particles; required for replication of Brome mosaic virus in S. cerevisiae, a model system for studying replication of positive-strand RNA viruses in their natural hosts	GO:0055114, GO:0005975, GO:0009408, GO:0006508, GO:0006457
oxidation-reduction process.	g3893.t1	3.00439	2.39662	1.57987e-09	NADP-dependent alcohol dehydrogenase	ADH7	NADPH-dependent medium chain alcohol dehydrogenase; has broad substrate specificity; member of the cinnamyl family of alcohol dehydrogenases; may be involved in fusel alcohol synthesis or in aldehyde tolerance	GO:0055114, GO:0006520
oxidation-reduction process.	g3942.t1	3.21508	4.28787	6.05762e-37	Flavin-containing monooxygenase	#N/A	#N/A	GO:0055114
oxidation-reduction process.	g3943.t1	3.27345	4.34716	7.46927e-34	Flavin-containing monooxygenase	#N/A	#N/A	GO:0055114
oxidation-reduction process.	g4105.t1	3.31607	3.12409	1.49121e-13	Glycine dehydrogenase	GCV2	P subunit of the mitochondrial glycine decarboxylase complex; glycine decarboxylase is required for the catabolism of glycine to 5,10-methylene-THF; expression is regulated by levels of 5,10-methylene-THF in the cytoplasm	GO:0006546, GO:0055114
oxidation-reduction process.	g4108.t1	3.30781	4.00128	1.66864e-51	Hydantoinaseoxoprolinase, N-terminal	OXP1	5-oxoprolinase; enzyme is ATP-dependent and functions as a dimer; similar to mouse Oplah gene; green fluorescent protein (GFP)-fusion protein localizes to the cytoplasm; protein abundance increases in response to DNA replication stress	GO:0006749, GO:0006122, GO:0043171, GO:0044273, GO:0042219, GO:0051187
oxidation-reduction process.	g4160.t1	8.54725	9.6713	3.28047e-22	MFS general substrate transporter	HOL1	Putative transporter in the major facilitator superfamily; member of the 12-spanner drug:H(+) antiporter DHA1 family; mutations in membrane-spanning domains permit cation and histidinol uptake	GO:0055085, GO:0006351, GO:0006357, GO:0015850, GO:0008643, GO:0006812, GO:0022900
oxidation-reduction process.	g4212.t1	6.7259	6.98156	3.57929e-05	Putative zinc-binding oxidoreductase ToxD	YCR102C	Putative protein of unknown function; involved in copper metabolism; similar to C. carbonum toxD gene; member of the quinone oxidoreductase family	GO:0055114
oxidation-reduction process.	g429.t1	2.32903	2.52734	3.56233e-15	Multicopper oxidase	FET5	Multicopper oxidase; integral membrane protein with similarity to Fet3p; may have a role in iron transport	GO:0055114, GO:0033215, GO:0034755, GO:0000272
oxidation-reduction process.	g4330.t1	2.94526	1.62292	1.46672e-07	DUF221-domain-containing protein (Fragment)	RSN1	Membrane protein of unknown function; overexpression suppresses NaCl sensitivity of sro7 mutant cells by restoring sodium pump (Ena1p) localization to the plasma membrane	GO:0034220, GO:0006357, GO:0006468, GO:0006351, GO:0055114
oxidation-reduction process.	g4354.t1	2.17115	6.4534	0.000360554	Nicotinic acid plasma membrane transporter	TNA1	High affinity nicotinic acid plasma membrane permease; responsible for uptake of low levels of nicotinic acid; expression of the gene increases in the absence of extracellular nicotinic acid or para-aminobenzoate (PABA)	GO:0055085, GO:0046942, GO:0015893, GO:0006351, GO:0071705, GO:0055114, GO:0006357, GO:0006508, GO:0016310, GO:0006412
oxidation-reduction process.	g4444.t1	7.76809	8.78503	1.53513e-88	D-isomer specific 2-hydroxyacid dehydrogenase	GOR1	Glyoxylate reductase; null mutation results in increased biomass after diauxic shift; the authentic, non-tagged protein is detected in highly purified mitochondria in high-throughput studies; protein abundance increases in response to DNA replication stress	GO:0055114, GO:0006564, GO:0009436, GO:0009854, GO:0043966, GO:0043618, GO:0009063, GO:0016070, GO:0010467, GO:0006974, GO:0019438, GO:0018130, GO:1901362, GO:0090305, GO:0008614, GO:1901617, GO:0044271, GO:0034645, GO:0042364, GO:0051188
oxidation-reduction process.	g4468.t1	4.30915	1.64916	2.97575e-12	Aflatoxin biosynthesis ketoreductase nor-1	YKL071W	Putative protein of unknown function; expression induced in cells treated with the mycotoxin patulin, and also the quinone methide triterpene celastrol; green fluorescent protein (GFP)-fusion protein localizes to the cytoplasm	GO:0055114
oxidation-reduction process.	g4509.t1	2.4588	3.12232	5.2669e-09	NmrA family transcriptional regulator	#N/A	#N/A	GO:0055114
oxidation-reduction process.	g4587.t1	3.27192	7.16142	0.037466	MFS general substrate transporter	TNA1	High affinity nicotinic acid plasma membrane permease; responsible for uptake of low levels of nicotinic acid; expression of the gene increases in the absence of extracellular nicotinic acid or para-aminobenzoate (PABA)	GO:0055085, GO:0001172, GO:0055114
oxidation-reduction process.	g4594.t1	2.54068	3.42002	1.89947e-12	Six-hairpin glycosidase	SGA1	Intracellular sporulation-specific glucoamylase; involved in glycogen degradation; induced during starvation of a/a diploids late in sporulation, but dispensable for sporulation	GO:0005976, GO:0016052, GO:0009057, GO:0006112, GO:0044262, GO:0044248, GO:0008654, GO:0006508, GO:0044260
oxidation-reduction process.	g4632.t1	2.16134	1.40232	8.36566e-10	Acid phosphatase Vanadium-dependent haloperoxidase	DPP1	Diacylglycerol pyrophosphate (DGPP) phosphatase; zinc-regulated vacuolar membrane-associated lipid phosphatase, dephosphorylates DGPP to phosphatidate (PA) and Pi, then PA to diacylglycerol; involved in lipid signaling and cell metabolism	GO:0098869, GO:0016311, GO:0055114
oxidation-reduction process.	g4652.t1	3.13318	2.96116	2.94138e-23	Glycine dehydrogenase	GCV2	P subunit of the mitochondrial glycine decarboxylase complex; glycine decarboxylase is required for the catabolism of glycine to 5,10-methylene-THF; expression is regulated by levels of 5,10-methylene-THF in the cytoplasm	GO:0006546, GO:0055114, GO:0016192
oxidation-reduction process.	g4707.t1	3.10482	3.7404	4.91092e-05	Galactose-proton symport of transport system	ITR1	Myo-inositol transporter; member of the sugar transporter superfamily; expression is repressed by inositol and choline via Opi1p and derepressed via Ino2p and Ino4p; relative distribution to the vacuole increases upon DNA replication stress; ITR1 has a paralog, ITR2, that arose from the whole genome duplication	GO:0055085, GO:0015798, GO:0008643, GO:0015672, GO:0055114
oxidation-reduction process.	g4708.t1	4.20185	6.73492	0.00328158	Short-chain dehydrogenase/reductase SDR	IRC24	Putative benzil reductase;(GFP)-fusion protein localizes to the cytoplasm and is induced by the DNA-damaging agent MMS; sequence similarity with short-chain dehydrogenase/reductases; null mutant has increased spontaneous Rad52p foci	GO:0055114, GO:0007018, GO:0005975, GO:1901441, GO:0042618
oxidation-reduction process.	g4727.t1	3.54462	4.7964	2.85166e-17	MFS general substrate transporter	MPH3	Alpha-glucoside permease; transports maltose, maltotriose, alpha-methylglucoside, and turanose; identical to Mph2p; encoded in a subtelomeric position in a region likely to have undergone duplication	GO:0055085, GO:0008643, GO:0015672, GO:0006357, GO:0055114
oxidation-reduction process.	g4837.t1	2.88189	1.84765	7.72103e-33	Gamma-glutamylputrescine oxidoreductase	#N/A	#N/A	GO:0055114, GO:0006412
oxidation-reduction process.	g4843.t1	2.79064	2.27962	2.79601e-37	Tetracycline resistance protein TetB/drug resistance transporter	VBA5	Plasma membrane protein of the Major Facilitator Superfamily (MFS); involved in amino acid uptake and drug sensitivity; VBA5 has a paralog, VBA3, that arose from a segmental duplication	GO:0055085, GO:2001310, GO:0001678, GO:0046835, GO:0071804, GO:0006529, GO:0006351, GO:0009405, GO:0055114
oxidation-reduction process.	g4890.t1	2.51589	2.37718	5.95361e-40	NADP-dependent alcohol dehydrogenase	#N/A	#N/A	GO:0055114
oxidation-reduction process.	g4946.t1	3.67228	6.51269	3.03328e-16	Zinc-binding alcohol dehydrogenase	SOR1	Sorbitol dehydrogenase; expression is induced in the presence of sorbitol or xylose	GO:0055114, GO:0019518, GO:0006561
oxidation-reduction process.	g5118.t1	7.70708	7.59981	5.972e-20	MFS general substrate transporter	#N/A	#N/A	GO:0055085, GO:0055114
oxidation-reduction process.	g5192.t1	2.60962	2.85869	1.92161e-10	Agc agc-unique protein kinase	YPK1	Serine/threonine protein kinase; phosphorylates and downregulates flippase activator Fpk1p; inactivates Orm1p and Orm2p (inhibitors of serine:palmitoyl-coenzyme A transferase) by phosphorylation in response to compromised sphingolipid synthesis; mutations affect receptor-mediated endocytosis and sphingolipid-mediated and cell integrity signaling pathways; homolog of mammalian kinase SGK; YPK1 has…	GO:0006468, GO:0018209, GO:0035556, GO:0051050, GO:1903759, GO:1903829, GO:0010515, GO:0000433, GO:0046825, GO:0045721, GO:1905564, GO:0032148, GO:1904951, GO:2000352, GO:0010518, GO:0071364, GO:1903672, GO:0043536, GO:0007173, GO:0051279, GO:0097191, GO:0030512, GO:0018210, GO:1903076, GO:0032869, GO:0043122, GO:0007204, GO:0006469, GO:0016477, GO:0006166, GO:1903047, GO:0006167, GO:0061640, GO:…
oxidation-reduction process.	g5249.t1	5.39356	6.8293	0.000104792	General substrate transporter	MAL11	High-affinity maltose transporter (alpha-glucoside transporter); inducible; encoded in the MAL1 complex locus; broad substrate specificity that includes maltotriose; required for isomaltose utilization	GO:0055085, GO:0008643, GO:0005975, GO:0015672, GO:0055114
oxidation-reduction process.	g5262.t1	3.32147	5.10604	1.25024e-46	Glycosyltransferase involved in cell wall bisynthesis	#N/A	#N/A	GO:0045329, GO:0019878, GO:0055114
oxidation-reduction process.	g527.t1	2.29	3.87586	2.245e-17	NAD-dependent succinate-semialdehyde dehydrogenase	UGA2	Succinate semialdehyde dehydrogenase; involved in the utilization of gamma-aminobutyrate (GABA) as a nitrogen source; part of the 4-aminobutyrate and glutamate degradation pathways; localized to the cytoplasm	GO:0009450, GO:0055114, GO:1901023, GO:0006081, GO:0019285
oxidation-reduction process.	g5317.t1	6.13516	5.22995	1.2164e-31	Galactokinase	GAL1	Galactokinase; phosphorylates alpha-D-galactose to alpha-D-galactose-1-phosphate in the first step of galactose catabolism; expression regulated by Gal4p; GAL1 has a paralog, GAL3, that arose from the whole genome duplication	GO:0006012, GO:0046835, GO:0019320, GO:0055114
oxidation-reduction process.	g5454.t1	3.25651	6.4096	1.04015e-15	Alpha-ketoglutarate-dependent taurine dioxygenase	JLP1	Fe(II)-dependent sulfonate/alpha-ketoglutarate dioxygenase; involved in sulfonate catabolism for use as a sulfur source; contains sequence that resembles a J domain (typified by the E. coli DnaJ protein); induced by sulphur starvation	GO:0055114, GO:0042128, GO:0044273, GO:0097502, GO:0035335, GO:0005975, GO:0032774
oxidation-reduction process.	g5540.t1	8.7673	6.60629	2.82796e-112	Phosphoribosylaminoimidazolecarboxamide formyltransferase/IMP cyclohydrolase	#N/A	#N/A	GO:0006164, GO:0045493, GO:0043087, GO:0006508, GO:0007165, GO:0055085, GO:0006468, GO:0055114
oxidation-reduction process.	g5547.t1	2.40955	4.47079	3.13526e-11	Substrate-specific transmembrane transporter	MAL11	High-affinity maltose transporter (alpha-glucoside transporter); inducible; encoded in the MAL1 complex locus; broad substrate specificity that includes maltotriose; required for isomaltose utilization	GO:0055085, GO:0006013, GO:0055114
oxidation-reduction process.	g5567.t1	3.1617	5.48797	4.68635e-07	MFS general substrate transporter	GAL2	Galactose permease; required for utilization of galactose; also able to transport glucose	GO:0055085, GO:0008643, GO:0006413, GO:0015672, GO:0030036, GO:0055114
oxidation-reduction process.	g5645.t1	2.84315	1.70536	2.42097e-13	FAD-dependent urate hydroxylase	BNA4	Kynurenine 3-mono oxygenase; required for the de novo biosynthesis of NAD from tryptophan via kynurenine; expression regulated by Hst1p; putative therapeutic target for Huntington disease	GO:0055114, GO:0043420, GO:0034354, GO:0019805, GO:0006569, GO:0006357, GO:0006744, GO:0005975, GO:0008299
oxidation-reduction process.	g5672.t1	5.11487	6.39162	4.02944e-71	Chromate transmembrane transporter	#N/A	#N/A	GO:0015703, GO:0055085, GO:0015672, GO:0055114
oxidation-reduction process.	g5674.t1	2.35089	2.56019	0.00222275	3-dehydroshikimate dehydratase	#N/A	#N/A	GO:0055114
oxidation-reduction process.	g5676.t1	2.7924	5.08043	0.016965	NAD-binding Rossmann fold oxidoreductase	YMR315W	Protein with NADP(H) oxidoreductase activity; transcription is regulated by Stb5p in response to NADPH depletion induced by diamide; promoter contains a putative Stb5p binding site; protein abundance increases in response to DNA replication stress	GO:0055114, GO:0006739, GO:0019310, GO:0009088, GO:0009097, GO:0009086
oxidation-reduction process.	g5677.t1	3.24803	4.58605	1.19105e-29	Alpha-aminoadipic semialdehyde dehydrogenase	UGA2	Succinate semialdehyde dehydrogenase; involved in the utilization of gamma-aminobutyrate (GABA) as a nitrogen source; part of the 4-aminobutyrate and glutamate degradation pathways; localized to the cytoplasm	GO:0055114, GO:0006413, GO:0006508, GO:0009269, GO:0009737, GO:0009651
oxidation-reduction process.	g5683.t1	2.10451	2.63754	1.08634e-29	Thymocyte nuclear protein 1	#N/A	#N/A	GO:0006914, GO:0035335, GO:0019430, GO:0006351, GO:0055114
oxidation-reduction process.	g5716.t1	4.04371	2.82266	8.60543e-26	Amino acid transporter	TPO5	Protein involved in excretion of putrescine and spermidine; putative polyamine transporter in the Golgi or post-Golgi vesicles	GO:0055114, GO:0055085, GO:0006865
oxidation-reduction process.	g5756.t1	4.91253	3.42006	1.09094e-13	NADP-dependent alcohol dehydrogenase C	ADH7	NADPH-dependent medium chain alcohol dehydrogenase; has broad substrate specificity; member of the cinnamyl family of alcohol dehydrogenases; may be involved in fusel alcohol synthesis or in aldehyde tolerance	GO:0055114, GO:0006357, GO:0006508, GO:0016310, GO:0016192, GO:0006886, GO:0006260
oxidation-reduction process.	g5777.t1	2.01484	1.69097	1.45036e-14	Hydantoinase oxoprolinase	OXP1	5-oxoprolinase; enzyme is ATP-dependent and functions as a dimer; similar to mouse Oplah gene; green fluorescent protein (GFP)-fusion protein localizes to the cytoplasm; protein abundance increases in response to DNA replication stress	GO:0006536, GO:0006749, GO:0006357, GO:0000398, GO:0006351, GO:0006979, GO:0098869, GO:0055114
oxidation-reduction process.	g5796.t1	5.23025	5.09881	6.07382e-32	Glutamyl-tRNA amidotransferase	#N/A	#N/A	GO:0070681, GO:0032543, GO:0006357, GO:0055114
oxidation-reduction process.	g5806.t1	9.06029	5.48972	2.38576e-12	Light dependent protochlorophyllide oxido-reductase	AYR1	Bifunctional triacylglycerol lipase and 1-acyl DHAP reductase; NADPH-dependent 1-acyl dihydroxyacetone phosphate reductase involved in phosphatidic acid biosynthesis; lipid droplet triacylglycerol lipase involved in the mobilization of non-polar lipids; found in lipid particles, the endoplasmic reticulum and the mitochondrial outer membrane; required for spore germination; role in cell wall biosy…	GO:0055114, GO:0019433, GO:0006281, GO:0090305
oxidation-reduction process.	g5823.t1	3.28227	4.70479	1.89788e-11	Taurine catabolism dioxygenase TauD	#N/A	#N/A	GO:0055114
oxidation-reduction process.	g5881.t1	3.84171	4.01472	6.33733e-21	MFS general substrate transporter	SEO1	Putative permease; member of the allantoate transporter subfamily of the major facilitator superfamily; mutation confers resistance to ethionine sulfoxide	GO:0055085, GO:0055114, GO:0090502
oxidation-reduction process.	g5906.t1	3.27019	7.19102	0.0384157	Nicotinamide mononucleotide permease	YIL166C	Putative protein with similarity to allantoate permease; similar to the allantoate permease (Dal5p) subfamily of the major facilitator superfamily; mRNA expression is elevated by sulfur limitation; YIL166C is a non-essential gene	GO:0055085, GO:0006351, GO:0055114
oxidation-reduction process.	g5935.t1	7.09625	7.91998	1.04613e-36	Glutamyl-trna amidotransferase subunit a	AMD2	Putative amidase	GO:0006364, GO:0055114, GO:0009062
oxidation-reduction process.	g5936.t1	6.81898	7.59431	7.31713e-34	Kinesin-domain-containing	DUR3	Plasma membrane transporter for both urea and polyamines; expression is highly sensitive to nitrogen catabolite repression and induced by allophanate, the last intermediate of the allantoin degradative pathway	GO:0055085, GO:0015840, GO:0007018, GO:0055114
oxidation-reduction process.	g5950.t1	2.29403	2.94532	7.19818e-07	High-affinity nicotinic acid transporter	TNA1	High affinity nicotinic acid plasma membrane permease; responsible for uptake of low levels of nicotinic acid; expression of the gene increases in the absence of extracellular nicotinic acid or para-aminobenzoate (PABA)	GO:0055085, GO:1901264, GO:0015931, GO:0006351, GO:0046942, GO:0055114, GO:0006457
oxidation-reduction process.	g5951.t1	2.25799	2.0239	1.43597e-22	Predicted dehydrogenase	#N/A	#N/A	GO:0055114, GO:0006351, GO:0006379, GO:0006378, GO:0032259, GO:0071555, GO:0005975, GO:0098869, GO:0045454
oxidation-reduction process.	g596.t1	2.37042	2.42957	1.78576e-12	Small oligopeptide transporter	OPT2	Oligopeptide transporter; localized to peroxisomes and affects glutathione redox homeostasis; also localizes to the plasma membrane (PM) and to the late Golgi, and has a role in maintenance of lipid asymmetry between the inner and outer leaflets of the PM; member of the OPT family, with potential orthologs in S. pombe and C. albicans; also plays a role in formation of mature vacuoles and in polar…	GO:0055085, GO:0006857, GO:0051515, GO:0061091, GO:0042144, GO:0006357, GO:0044088, GO:0045454, GO:0006468, GO:0006260, GO:0055114, GO:0015031
oxidation-reduction process.	g5974.t1	2.04028	1.96587	7.52005e-15	Succinate semialdehyde dehydrogenase	ALD4	Mitochondrial aldehyde dehydrogenase; required for growth on ethanol and conversion of acetaldehyde to acetate; phosphorylated; activity is K+ dependent; utilizes NADP+ or NAD+ equally as coenzymes; expression is glucose repressed; can substitute for cytosolic NADP-dependent aldehyde dehydrogenase when directed to the cytosol	GO:0055114, GO:0006081, GO:0000956, GO:0090305, GO:0006412
oxidation-reduction process.	g5984.t1	2.20747	1.78886	9.1453e-19	#N/A	#N/A	#N/A	GO:0007034, GO:0032049, GO:0055114
oxidation-reduction process.	g6121.t1	4.49985	5.57179	6.41821e-58	Alpha-aminoadipic semialdehyde mitochondrial	LYS9	Saccharopine dehydrogenase (NADP+, L-glutamate-forming); catalyzes the formation of saccharopine from alpha-aminoadipate 6-semialdehyde, the seventh step in lysine biosynthesis pathway; exhibits genetic and physical interactions with TRM112	GO:0055114, GO:0019878, GO:0032259, GO:0072662, GO:0043574, GO:0006508, GO:0072594, GO:0006605, GO:0006596
oxidation-reduction process.	g6186.t1	2.43863	5.94558	0.000666792	Alpha-ketoglutarate-dependent sulfonate dioxygenase	JLP1	Fe(II)-dependent sulfonate/alpha-ketoglutarate dioxygenase; involved in sulfonate catabolism for use as a sulfur source; contains sequence that resembles a J domain (typified by the E. coli DnaJ protein); induced by sulphur starvation	GO:0055114, GO:0044273, GO:0001682, GO:0090502
oxidation-reduction process.	g6201.t1	5.20146	6.9645	9.80184e-17	2-oxoglutarate-dependent ethylene/succinate-forming enzyme	#N/A	#N/A	GO:0055114, GO:0009686, GO:0032259, GO:0055085
oxidation-reduction process.	g6203.t1	3.76358	4.83676	1.48455e-46	Aromatic amino acid transport protein aroP	AGP2	Plasma membrane regulator of polyamine and carnitine transport; has similarity to transporters but lacks transport activity; may act as a sensor that transduces environmental signals; has a positive or negative regulatory effect on transcription of many transporter genes	GO:0055085, GO:1902274, GO:1902269, GO:0006865, GO:0010133, GO:0055114
oxidation-reduction process.	g6204.t1	2.24875	2.42731	7.16439e-22	Glycine cleavage system protein T	#N/A	#N/A	GO:0055114, GO:0006468, GO:0071805, GO:0032259
oxidation-reduction process.	g6239.t1	2.8774	2.66841	4.50942e-11	General substrate transporter	HXT2	High-affinity glucose transporter of the major facilitator superfamily; expression is induced by low levels of glucose and repressed by high levels of glucose	GO:0055085, GO:0008643, GO:0015791, GO:0006812, GO:0055114, GO:0005975
oxidation-reduction process.	g6324.t1	2.05889	2.04695	1.4323e-17	Short-chain dehydrogenase	SPS19	Peroxisomal 2,4-dienoyl-CoA reductase; auxiliary enzyme of fatty acid beta-oxidation; homodimeric enzyme required for growth and sporulation on petroselineate medium; expression induced during late sporulation and in the presence of oleate	GO:0055114, GO:0006351, GO:0019290, GO:0055085
oxidation-reduction process.	g6326.t1	2.65047	3.69869	1.33949e-08	Leucoanthocyanidin dioxygenase	#N/A	#N/A	GO:0055114, GO:0045905, GO:0006452, GO:0045901, GO:1901601
oxidation-reduction process.	g6376.t1	2.09519	2.11141	2.18038e-20	Fungal-specific transcription factor domain-domain-containing protein	ASG1	Zinc cluster protein proposed to be a transcriptional regulator; regulator involved in the stress response; null mutants have a respiratory deficiency, calcofluor white sensitivity and slightly increased cycloheximide resistance	GO:0006351, GO:0006357, GO:0055114
oxidation-reduction process.	g6407.t1	5.48878	5.09575	1.61677e-07	Mitochondrial 3-hydroxyacyl-CoA-dehydrogenase	FOX2	3-hydroxyacyl-CoA dehydrogenase and enoyl-CoA hydratase; multifunctional enzyme of the peroxisomal fatty acid beta-oxidation pathway	GO:0055114
oxidation-reduction process.	g644.t1	2.86836	1.94711	8.19396e-59	FAD dependent oxidoreductase	#N/A	#N/A	GO:0055114
oxidation-reduction process.	g6457.t1	2.38171	2.47091	1.22167e-14	Gibberellin 20 oxidase 1	#N/A	#N/A	GO:0055114
oxidation-reduction process.	g6644.t1	7.59124	6.55088	1.13695e-42	UDP-glucose--hexose-1-phosphate uridylyltransferase	GAL7	Galactose-1-phosphate uridyl transferase; synthesizes glucose-1-phosphate and UDP-galactose from UDP-D-glucose and alpha-D-galactose-1-phosphate in the second step of galactose catabolism	GO:0033499, GO:0033501, GO:0008344, GO:0052574, GO:0042125, GO:0055114
oxidation-reduction process.	g6692.t1	9.69472	7.56719	3.55753e-07	Acetoacetyl-CoA reductase	YMR226C	NADP(+)-dependent serine dehydrogenase and carbonyl reductase; acts on serine, L-allo-threonine, and other 3-hydroxy acids; green fluorescent protein fusion protein localizes to the cytoplasm and nucleus; may interact with ribosomes, based on co-purification experiments	GO:0055114
oxidation-reduction process.	g6694.t1	4.98598	5.30173	3.02649e-10	Alpha-galactosidase C	#N/A	#N/A	GO:0005975, GO:0019915, GO:0009057, GO:0016998, GO:0070085, GO:0044281, GO:0055114, GO:0006807
oxidation-reduction process.	g6696.t1	3.09834	1.72781	1.11597e-29	Tetracycline efflux ABC transporter TetAB subunit A	YCF1	Vacuolar glutathione S-conjugate transporter; ABC-C transporter of the ATP-binding cassette family; required for vacuole fusion; forms stable complexes with vacuole fusion machinery; regulates Vam7p recruitment to vacuoles; role in detoxifying metals (Cd, Hg, As); transports GSSG that is not immediately reduced in cytosol to vacuole; transports unconjugated bilirubin, selenodigluthatione, oxidize…	GO:0055085, GO:0042908, GO:0015893, GO:0009306, GO:0006281, GO:0006508, GO:0006633, GO:0015846, GO:0055114
oxidation-reduction process.	g6793.t1	2.79363	3.25422	0.00307094	#N/A	#N/A	#N/A	GO:0051409, GO:0006413, GO:0055114
oxidation-reduction process.	g6808.t1	2.16301	3.18464	0.0059958	DsRNA activated Z-DNA binding protein kinase	KIN3	Nonessential serine/threonine protein kinase; possible role in DNA damage response; influences tolerance to high levels of ethanol	GO:0006468, GO:0018209, GO:0035556, GO:0045071, GO:0032268, GO:0033554, GO:0033674, GO:0005978, GO:0008285, GO:0009615, GO:0051247, GO:0042981, GO:0034248, GO:0090520, GO:0010608, GO:0009636, GO:1902533, GO:0006259, GO:0010629, GO:2000112, GO:0006470, GO:0032508
oxidation-reduction process.	g683.t1	3.06776	3.35174	9.45572e-13	Urea active transporter	DUR3	Plasma membrane transporter for both urea and polyamines; expression is highly sensitive to nitrogen catabolite repression and induced by allophanate, the last intermediate of the allantoin degradative pathway	GO:0055085, GO:0015840, GO:0001522, GO:0032259, GO:0042254, GO:0055114
oxidation-reduction process.	g6838.t1	2.31631	4.56986	1.4754e-06	1-aminocyclopropane-1-carboxylate oxidase	#N/A	#N/A	GO:0055114, GO:0006357
oxidation-reduction process.	g6866.t1	3.8348	2.73158	4.16965e-49	Far upstream element-binding protein 1	#N/A	#N/A	GO:0060255, GO:0019219, GO:0031326, GO:0016554, GO:0016071, GO:0009891, GO:0051173, GO:0031325, GO:0031123, GO:0006696, GO:0006996, GO:0019290, GO:0016310, GO:0009399, GO:0007017, GO:0000377, GO:0006401, GO:0006464, GO:0006886, GO:0009236, GO:0051716, GO:0006541, GO:0044262, GO:0009892, GO:0090305, GO:0006950, GO:0023052, GO:0006259, GO:0006508, GO:0007154, GO:0055114
oxidation-reduction process.	g6875.t1	3.47101	5.43447	7.31609e-13	Kynurenine formamidase	#N/A	#N/A	GO:0019441, GO:0016192, GO:0055114, GO:0055085
oxidation-reduction process.	g6975.t1	2.29986	1.88703	1.54281e-18	Glutamyl-tRNA amidotransferase subunit A	AMD2	Putative amidase	GO:0009062, GO:0006270, GO:0032508, GO:0006357, GO:0055114
oxidation-reduction process.	g6982.t1	2.14145	3.10673	6.86731e-12	Hydroxypyruvate reductase	SER33	3-phosphoglycerate dehydrogenase; catalyzes the first step in serine and glycine biosynthesis; SER33 has a paralog, SER3, that arose from the whole genome duplication	GO:0055114, GO:0006564, GO:0006351
oxidation-reduction process.	g7040.t1	3.63516	1.36941	6.21361e-13	NAD(P)-binding domain protein	#N/A	#N/A	GO:0055114
oxidation-reduction process.	g7125.t1	2.08074	2.20826	8.42367e-06	Proteophosphoglycan 5	#N/A	#N/A	GO:0000045, GO:0010468, GO:1903506, GO:2000112, GO:0006401, GO:0006509, GO:0016071, GO:0007219, GO:0010605, GO:0032324, GO:0006396, GO:0006812, GO:0007049, GO:0051301, GO:0055114, GO:0034220
oxidation-reduction process.	g7131.t1	2.50617	2.60772	8.67487e-13	NAD-binding D-isomer specific 2-hydroxyacid dehydrogenase	SER3	3-phosphoglycerate dehydrogenase; catalyzes the first step in serine and glycine biosynthesis; SER3 has a paralog, SER33, that arose from the whole genome duplication	GO:0055114, GO:0008615, GO:0006564, GO:0006351, GO:0006357, GO:0032259
oxidation-reduction process.	g7237.t1	2.14154	3.42084	0.0002583	Copper amine oxidase	#N/A	#N/A	GO:0009308, GO:0055114, GO:0035690
oxidation-reduction process.	g7238.t1	6.15681	6.72389	4.1027e-26	#N/A	HNM1	Plasma membrane transporter for choline, ethanolamine, and carnitine; involved in the uptake of nitrogen mustard and the uptake of glycine betaine during hypersaline stress; co-regulated with phospholipid biosynthetic genes and negatively regulated by choline and myo-inositol	GO:0055085, GO:1900749, GO:0034229, GO:0006865, GO:0015871, GO:0031460, GO:0005975, GO:0055114
oxidation-reduction process.	g7289.t1	4.30443	4.71226	8.31162e-29	NADPH-dependent FMN reductase ArsH	#N/A	#N/A	GO:0055114
oxidation-reduction process.	g7368.t1	3.60982	3.90993	5.10122e-07	N-ethylmaleimide reductase	OYE2	Conserved NADPH oxidoreductase containing flavin mononucleotide (FMN); responsible for geraniol reduction into citronellol during fermentation; homologous to Oye3p with different ligand binding and catalytic properties; may be involved in sterol metabolism, oxidative stress response, and programmed cell death; protein abundance increases in response to DNA replication stress	GO:0055114
oxidation-reduction process.	g7415.t1	4.89702	3.78944	9.82051e-82	Zn-dependent exopeptidase	CPS1	Vacuolar carboxypeptidase S; expression is induced under low-nitrogen conditions	GO:0006508, GO:0044257, GO:0090502, GO:0006396, GO:0006629, GO:0055114, GO:0006412, GO:0055085
oxidation-reduction process.	g7483.t1	2.70886	1.31949	9.58741e-26	Mitochondrial fmn-dependent dehydrogenase	CYB2	Cytochrome b2 (L-lactate cytochrome-c oxidoreductase); component of the mitochondrial intermembrane space, required for lactate utilization; expression is repressed by glucose and anaerobic conditions	GO:0055114, GO:0006089, GO:0044410, GO:0052002, GO:0051168, GO:0007017, GO:0007010, GO:0006351, GO:0015940, GO:0006886, GO:0030258, GO:0006631
oxidation-reduction process.	g7488.t1	3.03196	3.32408	6.13646e-05	MFS general substrate transporter	DAL5	Allantoate permease; ureidosuccinate permease; also transports dipeptides, though with lower affinity than for allantoate and ureidosuccinate; expression is constitutive but sensitive to nitrogen catabolite repression	GO:0055085, GO:0019441, GO:0006508, GO:0055114
oxidation-reduction process.	g7489.t1	2.11564	3.54636	0.000676517	Non-heme dioxygenase in morphine synthesis N-terminal	#N/A	#N/A	GO:0055114
oxidation-reduction process.	g7491.t1	4.93114	4.66193	4.38392e-52	FAD dependent oxidoreductase	#N/A	#N/A	GO:0055114, GO:0008608, GO:0032958, GO:0055085, GO:0007264, GO:0016310
oxidation-reduction process.	g7494.t1	6.99705	7.63927	7.822e-44	Nitrite reductase NiiA	#N/A	#N/A	GO:0055114, GO:0042128, GO:0015707, GO:0015706, GO:0055085, GO:0006468
oxidation-reduction process.	g7496.t1	2.29035	2.95352	1.2483e-17	Phytanoyl-CoA dioxygenase	#N/A	#N/A	GO:0055114
oxidation-reduction process.	g7508.t1	5.0543	3.3298	9.617e-11	Alcohol dehydrogenase	YLR460C	Member of the quinone oxidoreductase family; up-regulated in response to the fungicide mancozeb; possibly up-regulated by iodine	GO:0055114
oxidation-reduction process.	g7513.t1	2.32845	2.62247	4.11044e-09	Tetratricopeptide repeat family protein	MDN1	Huge dynein-related AAA-type ATPase (midasin); forms extended pre-60S particle with the Rix1 complex (Rix1p-Ipi1p-Ipi3p); acts in removal of ribosomal biogenesis factors at successive steps of pre-60S assembly and export from nucleus	GO:0043213, GO:0006413, GO:0006334, GO:0006353, GO:0035023, GO:0002181, GO:0007165, GO:0051301, GO:0006468, GO:0006426, GO:0022618, GO:0055114, GO:0006091
oxidation-reduction process.	g7548.t1	2.55812	2.3999	1.04353e-32	MFS general substrate transporter	ESBP6	Protein with similarity to monocarboxylate permeases; appears not to be involved in transport of monocarboxylates such as lactate, pyruvate or acetate across the plasma membrane	GO:0055085, GO:0055114, GO:0006351
oxidation-reduction process.	g7610.t1	2.2665	2.99639	2.89699e-09	MFS general substrate transporter	SEO1	Putative permease; member of the allantoate transporter subfamily of the major facilitator superfamily; mutation confers resistance to ethionine sulfoxide	GO:0055085, GO:0055114
oxidation-reduction process.	g7666.t1	2.92911	3.17836	1.55902e-30	MFS general substrate transporter	YHK8	Presumed antiporter of the major facilitator superfamily; member of the 12-spanner drug:H(+) antiporter DHA1 family; expression of gene is up-regulated in cells exhibiting reduced susceptibility to azoles	GO:0055085, GO:0015893, GO:0010509, GO:0015846, GO:0030476, GO:0015695, GO:0015696, GO:0055114
oxidation-reduction process.	g7679.t1	2.29358	2.32687	2.26795e-22	Transcription factor, fungi	YJL206C	Putative protein of unknown function; similar to transcriptional regulators from the Zn[2]-Cys[6] binuclear cluster protein family; mRNA is weakly cell cycle regulated, peaking in S phase; induced rapidly upon MMS treatment	GO:0006351, GO:0055114, GO:0006357, GO:0045893, GO:0006520
oxidation-reduction process.	g7684.t1	3.30499	4.81351	2.45419e-10	Fad binding domain-containing	#N/A	#N/A	GO:0055114, GO:0006744, GO:0032259, GO:0006351
oxidation-reduction process.	g7692.t1	2.13955	3.42415	6.74739e-24	Calcium-transporting ATPase	ENA2	P-type ATPase sodium pump; involved in Na+ efflux to allow salt tolerance; likely not involved in Li+ efflux	GO:0099132, GO:0042149, GO:0006972, GO:0009268, GO:0009651, GO:0071805, GO:0035725, GO:0070588, GO:0051208, GO:0140115, GO:1902600, GO:0006631, GO:0009058, GO:0055114
oxidation-reduction process.	g7740.t1	2.85135	3.30407	3.67465e-14	Potential glycerophosphoinositol permease	PHO84	High-affinity inorganic phosphate (Pi) transporter; also low-affinity manganese transporter; regulated by Pho4p and Spt7p; mutation confers resistance to arsenate; exit from the ER during maturation requires Pho86p; cells overexpressing Pho84p accumulate heavy metals but do not develop symptoms of metal toxicity	GO:0055085, GO:0015940, GO:0055114
oxidation-reduction process.	g7813.t1	4.11384	6.0518	1.05684e-47	Chromate transmembrane transporter	#N/A	#N/A	GO:0015703, GO:0055085, GO:0015672, GO:0055114
oxidation-reduction process.	g7845.t1	2.72019	1.96826	9.29362e-26	Bleomycin hydrolases and aminopeptidases of cysteine protease family	LAP3	Cysteine aminopeptidase with homocysteine-thiolactonase activity; protects cells against homocysteine toxicity; has bleomycin hydrolase activity in vitro; transcription is regulated by galactose via Gal4p; orthologous to human BLMH	GO:0006508, GO:0043418, GO:0006857, GO:0009636, GO:0055085, GO:0055114
oxidation-reduction process.	g7896.t1	3.00368	3.5292	2.69042e-09	Novobiocin biosynthesis protein novR	#N/A	#N/A	GO:0051016, GO:0051017, GO:0055114
oxidation-reduction process.	g7897.t1	3.32087	2.57242	8.83823e-20	NADP-dependent alcohol dehydrogenase	ADH7	NADPH-dependent medium chain alcohol dehydrogenase; has broad substrate specificity; member of the cinnamyl family of alcohol dehydrogenases; may be involved in fusel alcohol synthesis or in aldehyde tolerance	GO:0055114, GO:0006355
oxidation-reduction process.	g7969.t1	4.03505	6.25336	8.03516e-07	MFS general substrate transporter	YIL166C	Putative protein with similarity to allantoate permease; similar to the allantoate permease (Dal5p) subfamily of the major facilitator superfamily; mRNA expression is elevated by sulfur limitation; YIL166C is a non-essential gene	GO:0055085, GO:0006696, GO:0055114
oxidation-reduction process.	g798.t1	4.82756	3.82678	1.02159e-21	Murein transglycosylase	#N/A	#N/A	GO:0006487, GO:0055114, GO:0006091, GO:0005975
oxidation-reduction process.	g8067.t1	2.14437	1.57328	6.99626e-24	MFS general substrate transporter	VBA1	Permease of basic amino acids in the vacuolar membrane	GO:0055085, GO:0015802, GO:0006298, GO:0006694, GO:0055114
oxidation-reduction process.	g8082.t1	5.05296	3.71496	7.51439e-11	MFS general substrate transporter	FLR1	Plasma membrane transporter of the major facilitator superfamily; member of the 12-spanner drug:H(+) antiporter DHA1 family; involved in efflux of fluconazole, diazaborine, benomyl, methotrexate, and other drugs; expression induced in cells treated with the mycotoxin patulin; relocalizes from nucleus to plasma membrane upon DNA replication stress	GO:0055085, GO:0015893, GO:0006351, GO:0006511, GO:0007166, GO:0055114
oxidation-reduction process.	g8200.t1	2.08202	2.29009	5.39053e-27	Non-heme dioxygenase in morphine synthesis N-terminal	SIT1	Ferrioxamine B transporter; member of the ARN family of transporters that specifically recognize siderophore-iron chelates; transcription is induced during iron deprivation and diauxic shift; potentially phosphorylated by Cdc28p	GO:0055085, GO:0007264, GO:0055114
oxidation-reduction process.	g8427.t1	3.59267	3.557	1.33643e-17	Aspartate aminotransferase	AAT2	Cytosolic aspartate aminotransferase involved in nitrogen metabolism; localizes to peroxisomes in oleate-grown cells	GO:0006520, GO:0009058, GO:0043648, GO:0017144, GO:0006725, GO:1901360, GO:0010467, GO:0055114, GO:0046483, GO:0044260, GO:0034641
oxidation-reduction process.	g981.t1	2.51877	1.78807	8.66901e-15	NAD-dependent glycerol-3-phosphate dehydrogenase N-terminus-domain-containing protein	GPD1	NAD-dependent glycerol-3-phosphate dehydrogenase; key enzyme of glycerol synthesis, essential for growth under osmotic stress; expression regulated by high-osmolarity glycerol response pathway; protein abundance increases in response to DNA replication stress; constitutively inactivated via phosphorylation by the protein kinases YPK1 and YPK2, dephosphorylation increases catalytic activity; GPD1 …	GO:0046168, GO:0005975, GO:0055114, GO:0090038, GO:0010765, GO:2000649, GO:0001508, GO:0000070
ion transport.	g1105.t1	10.6961	10.5862	2.71548e-20	General amino acid permease	PUT4	Proline permease; required for high-affinity transport of proline; also transports the toxic proline analog azetidine-2-carboxylate (AzC); PUT4 transcription is repressed in ammonia-grown cells	GO:0006865, GO:0055085, GO:1902274, GO:1902269, GO:0019290, GO:0005975, GO:0006520, GO:0055114
ion transport.	g1109.t1	2.37215	1.55435	5.07066e-10	General amidase gmdB-Aspergillus niger	AMD2	Putative amidase	GO:0009446, GO:0030001, GO:0006351, GO:0055085, GO:0006364
ion transport.	g1180.t1	6.06871	5.25475	3.10678e-19	Amino acid transmembrane transporter	DIP5	Dicarboxylic amino acid permease; mediates high-affinity and high-capacity transport of L-glutamate and L-aspartate; also a transporter for Gln, Asn, Ser, Ala, and Gly; relocalizes from plasma membrane to vacuole upon DNA replication stress	GO:0006865, GO:0055085, GO:0016042, GO:0035556
ion transport.	g1253.t1	2.83595	1.94257	1.64472e-05	Aromatic amino acid and leucine permease	DIP5	Dicarboxylic amino acid permease; mediates high-affinity and high-capacity transport of L-glutamate and L-aspartate; also a transporter for Gln, Asn, Ser, Ala, and Gly; relocalizes from plasma membrane to vacuole upon DNA replication stress	GO:0055085, GO:0006865, GO:0042891
ion transport.	g1300.t1	3.04385	5.01715	0.000100324	MFS general substrate transporter	GAL2	Galactose permease; required for utilization of galactose; also able to transport glucose	GO:0055085, GO:0008643, GO:0019630, GO:0006413, GO:0015672
ion transport.	g1449.t1	3.90118	3.56641	1.45149e-14	Mitochondrial dicarboxylate transporter	DIC1	Mitochondrial dicarboxylate carrier; integral membrane protein, catalyzes a dicarboxylate-phosphate exchange across the inner mitochondrial membrane, transports cytoplasmic dicarboxylates into the mitochondrial matrix	GO:0006839, GO:0055085, GO:0015729, GO:0015744, GO:0015743, GO:0015709, GO:0008272, GO:0006817, GO:0070221, GO:0006357, GO:0006094
ion transport.	g16.t1	3.05379	5.1261	7.12342e-32	BHLH transcription factor JAF13	#N/A	#N/A	GO:0006355, GO:0051568, GO:1903508, GO:0010628, GO:1903507, GO:2000113, GO:0010629, GO:0015986, GO:0099132
ion transport.	g166.t1	3.10035	2.84234	5.97559e-05	APC amino acid permease	UGA4	GABA (gamma-aminobutyrate) permease; serves as a GABA transport protein involved in the utilization of GABA as a nitrogen source; catalyzes the transport of putrescine and delta-aminolevulinic acid (ALA); localized to the vacuolar membrane	GO:0006865, GO:0055085, GO:0015847, GO:0006836, GO:0015718
ion transport.	g1700.t1	5.74631	7.48671	2.76607e-26	General alpha-glucoside permease	MAL11	High-affinity maltose transporter (alpha-glucoside transporter); inducible; encoded in the MAL1 complex locus; broad substrate specificity that includes maltotriose; required for isomaltose utilization	GO:0055085, GO:0008643, GO:0015672
ion transport.	g1724.t1	2.23129	1.64825	1.0645e-20	Amino acid transmembrane transporter	DIP5	Dicarboxylic amino acid permease; mediates high-affinity and high-capacity transport of L-glutamate and L-aspartate; also a transporter for Gln, Asn, Ser, Ala, and Gly; relocalizes from plasma membrane to vacuole upon DNA replication stress	GO:0006865, GO:0055085, GO:0006303, GO:0010133, GO:0032508, GO:0016042, GO:0006260, GO:0035556, GO:0055114
ion transport.	g1770.t1	7.32974	6.58992	3.44015e-92	Integral membrane peptide transporter	PTR2	Integral membrane peptide transporter; mediates transport of di- and tri-peptides; conserved protein that contains 12 transmembrane domains; PTR2 expression is regulated by the N-end rule pathway via repression by Cup9p	GO:0055085, GO:0006857, GO:0015672
ion transport.	g1832.t1	3.38943	3.67534	1.67758e-16	General substrate transporter	STL1	Glycerol proton symporter of the plasma membrane; subject to glucose-induced inactivation, strongly but transiently induced when cells are subjected to osmotic shock	GO:0055085, GO:0008643, GO:0015791, GO:0015672, GO:0006914
ion transport.	g1860.t1	6.20873	4.63443	3.82937e-13	MFS general substrate transporter	FLR1	Plasma membrane transporter of the major facilitator superfamily; member of the 12-spanner drug:H(+) antiporter DHA1 family; involved in efflux of fluconazole, diazaborine, benomyl, methotrexate, and other drugs; expression induced in cells treated with the mycotoxin patulin; relocalizes from nucleus to plasma membrane upon DNA replication stress	GO:0055085, GO:0015893, GO:0045117, GO:0042908, GO:0015850, GO:0015846, GO:0015696
ion transport.	g1871.t1	3.97427	5.30827	9.44121e-64	Efflux protein EncT	AMF1	Low affinity NH4+ transporter; member of the DHA2 family of drug:H+ anti porters; putative paralog of ATR1; but not required for boron tolerance; non-essential gene	GO:0055085, GO:0046713
ion transport.	g1990.t1	5.60275	6.46648	1.34655e-07	Amino acid transporter LysP	PUT4	Proline permease; required for high-affinity transport of proline; also transports the toxic proline analog azetidine-2-carboxylate (AzC); PUT4 transcription is repressed in ammonia-grown cells	GO:0055085, GO:0006865, GO:1902274, GO:1902269, GO:0006836, GO:0015718, GO:0015846, GO:0006812, GO:0005975
ion transport.	g2067.t1	2.10665	1.9194	3.73381e-07	Low-temperature viability protein ltv1	LTV1	Component of the GSE complex; GSE is required for proper sorting of amino acid permease Gap1p; required for ribosomal small subunit export from nucleus; required for growth at low temperature	GO:0000056, GO:0042274, GO:0006412, GO:1904669, GO:0006970, GO:0046854, GO:0034599, GO:0006878, GO:1902476, GO:0006879, GO:0032259, GO:1902600
ion transport.	g2297.t1	4.05179	2.64512	3.11536e-14	Multicopper oxidases	FET5	Multicopper oxidase; integral membrane protein with similarity to Fet3p; may have a role in iron transport	GO:0055114, GO:0033215, GO:0034755, GO:0097286, GO:0098659, GO:0000272, GO:0009405
ion transport.	g2346.t1	2.20283	3.3985	1.1121e-13	General alpha-glucoside permease	MPH2	Alpha-glucoside permease; transports maltose, maltotriose, alpha-methylglucoside, and turanose; identical to Mph3p; encoded in a subtelomeric position in a region likely to have undergone duplication	GO:0055085, GO:0008643, GO:0015672, GO:0006413, GO:0032259
ion transport.	g2361.t1	3.89978	5.51046	4.70684e-24	High-affinity methionine permease	MUP1	High affinity methionine permease; integral membrane protein with 13 putative membrane-spanning regions; also involved in cysteine uptake	GO:0055085, GO:0015807, GO:0055114
ion transport.	g2395.t1	2.9498	2.73973	8.37241e-26	MFS general substrate transporter	GIT1	Plasma membrane permease; mediates uptake of glycerophosphoinositol and glycerophosphocholine as sources of the nutrients inositol and phosphate; expression and transport rate are regulated by phosphate and inositol availability	GO:0001407, GO:0015794
ion transport.	g2444.t1	7.51712	5.40282	1.99547e-19	Flavin containing amine oxidoreductase	#N/A	#N/A	GO:0055114, GO:0009063, GO:0035434, GO:0006457
ion transport.	g2448.t1	2.81313	3.15067	1.93133e-35	OPT oligopeptide transporter	OPT1	Proton-coupled oligopeptide transporter of the plasma membrane; also transports glutathione and phytochelatin; member of the OPT family	GO:0055085, GO:0006857, GO:0072337, GO:0072348, GO:0051181, GO:0015711, GO:0032259
ion transport.	g255.t1	2.89944	3.02369	3.24834e-29	MFS general substrate transporter	SEO1	Putative permease; member of the allantoate transporter subfamily of the major facilitator superfamily; mutation confers resistance to ethionine sulfoxide	GO:0055085, GO:0051182, GO:0051180, GO:0015718, GO:0072337, GO:0006897, GO:0042886, GO:0072348, GO:0015893, GO:0006351, GO:0005975, GO:0055114
ion transport.	g2571.t1	3.36902	4.13147	4.81677e-05	High-affinity nicotinic acid transporter	TNA1	High affinity nicotinic acid plasma membrane permease; responsible for uptake of low levels of nicotinic acid; expression of the gene increases in the absence of extracellular nicotinic acid or para-aminobenzoate (PABA)	GO:0055085, GO:0015693, GO:0055114
ion transport.	g2622.t1	4.19509	6.65834	0.00291729	Urea active transporter	DUR3	Plasma membrane transporter for both urea and polyamines; expression is highly sensitive to nitrogen catabolite repression and induced by allophanate, the last intermediate of the allantoin degradative pathway	GO:0055085, GO:0015840, GO:0015847, GO:0015848, GO:0043419, GO:0007018, GO:0001522, GO:0042254, GO:0032259, GO:0055114
ion transport.	g2664.t1	5.14827	8.11953	0.000109046	MFS general substrate transporter	ITR2	Myo-inositol transporter; member of the sugar transporter superfamily; expressed constitutively; ITR2 has a paralog, ITR1, that arose from the whole genome duplication	GO:0055085, GO:0008643, GO:0015672, GO:0055114
ion transport.	g3011.t1	2.15873	3.64207	1.76592e-11	Glutathione synthetase large chain	#N/A	#N/A	GO:0006334, GO:0006471, GO:0040024, GO:0009303, GO:0006913, GO:0008340, GO:0008286, GO:0006265, GO:0042619, GO:0006633, GO:0044265, GO:0034605, GO:0006438, GO:0106074, GO:0030163, GO:0016071, GO:0006364, GO:0034655, GO:0010629, GO:0030001, GO:0006508
ion transport.	g3135.t1	2.97491	2.67158	1.57847e-13	Transmembrane amino acid transporter	#N/A	#N/A	GO:0055085, GO:0006865, GO:0006351, GO:0006357, GO:0055114
ion transport.	g3186.t1	4.83499	4.58414	4.08886e-11	MFS general substrate transporter	#N/A	#N/A	GO:0055085, GO:0007264, GO:0055114, GO:0030001, GO:0006979, GO:0090305, GO:0098869
ion transport.	g3303.t1	2.35356	2.64109	3.56774e-16	#N/A	YEL023C	Putative protein of unknown function; expression is increased greatly during sporulation; YEL023C is not an essential gene	GO:1903830, GO:0006334, GO:0006357, GO:0006351
ion transport.	g3313.t1	4.38903	3.31888	7.34435e-07	#N/A	#N/A	#N/A	GO:0071805, GO:0090502
ion transport.	g3316.t1	5.80976	10.431	1.93942e-07	General substrate transporter	HXT2	High-affinity glucose transporter of the major facilitator superfamily; expression is induced by low levels of glucose and repressed by high levels of glucose	GO:0055085, GO:0008643, GO:0006351, GO:0015672, GO:0055114
ion transport.	g3451.t1	2.29704	2.51981	0.000585462	General substrate transporter	RGT2	Plasma membrane high glucose sensor that regulates glucose transport; contains 12 predicted transmembrane segments and a long C-terminal tail required for induction of hexose transporters; RGT2 has a paralog, SNF3, that arose from the whole genome duplication	GO:0055085, GO:0008643, GO:0051594, GO:0010255, GO:0015672, GO:0006470, GO:0019630, GO:0005975
ion transport.	g3667.t1	3.36702	2.0853	1.18042e-43	ATP-dependent bile acid transporter	YBT1	Transporter of the ATP-binding cassette (ABC) family; involved in bile acid transport; negative regulator of vacuole fusion; regulates release of lumenal Ca2+ stores; similar to mammalian bile transporters; YBT1 has a paralog, VMR1, that arose from the whole genome duplication	GO:0055085, GO:0015721, GO:0010038, GO:0015893, GO:0006412
ion transport.	g3671.t1	2.59759	1.81583	0.00031563	Plasma membrane ATPase	PMA1	Plasma membrane P2-type H+-ATPase; pumps protons out of cell; major regulator of cytoplasmic pH and plasma membrane potential; long-lived protein asymmetrically distributed at plasma membrane between mother cells and buds; accumulates at high levels in mother cells during aging, buds emerge with very low levels of Pma1p, newborn cells have low levels of Pma1p; Hsp30p plays a role in Pma1p regulat…	GO:0120029, GO:0051453
ion transport.	g3759.t1	2.67026	5.60869	3.89823e-06	General alpha-glucoside permease	MAL11	High-affinity maltose transporter (alpha-glucoside transporter); inducible; encoded in the MAL1 complex locus; broad substrate specificity that includes maltotriose; required for isomaltose utilization	GO:0055085, GO:0008643, GO:0015672, GO:0071555, GO:0055114, GO:0005975
ion transport.	g3765.t1	2.04948	2.56396	2.73948e-12	Transmembrane amino acid transporter	ALP1	Arginine transporter; expression is normally very low and it is unclear what conditions would induce significant expression; ALP1 has a paralog, CAN1, that arose from the whole genome duplication	GO:0055085, GO:0006865, GO:0005975, GO:0055114
ion transport.	g3801.t1	3.84439	4.46009	5.569e-24	MFS general substrate transporter	FEN2	Plasma membrane H+-pantothenate symporter; confers sensitivity to the antifungal agent fenpropimorph; relocalizes from vacuole to cytoplasm upon DNA replication stress	GO:0055085, GO:0051182, GO:0072337, GO:0055114, GO:0051180, GO:0015718, GO:0098657, GO:0042886
ion transport.	g4160.t1	8.54725	9.6713	3.28047e-22	MFS general substrate transporter	HOL1	Putative transporter in the major facilitator superfamily; member of the 12-spanner drug:H(+) antiporter DHA1 family; mutations in membrane-spanning domains permit cation and histidinol uptake	GO:0055085, GO:0006351, GO:0006357, GO:0015850, GO:0008643, GO:0006812, GO:0022900
ion transport.	g429.t1	2.32903	2.52734	3.56233e-15	Multicopper oxidase	FET5	Multicopper oxidase; integral membrane protein with similarity to Fet3p; may have a role in iron transport	GO:0055114, GO:0033215, GO:0034755, GO:0000272
ion transport.	g4330.t1	2.94526	1.62292	1.46672e-07	DUF221-domain-containing protein (Fragment)	RSN1	Membrane protein of unknown function; overexpression suppresses NaCl sensitivity of sro7 mutant cells by restoring sodium pump (Ena1p) localization to the plasma membrane	GO:0034220, GO:0006357, GO:0006468, GO:0006351, GO:0055114
ion transport.	g4353.t1	2.14125	4.93266	0.00346643	Integral membrane peptide transporter	PTR2	Integral membrane peptide transporter; mediates transport of di- and tri-peptides; conserved protein that contains 12 transmembrane domains; PTR2 expression is regulated by the N-end rule pathway via repression by Cup9p	GO:0006857, GO:0055085, GO:0015672, GO:0006412
ion transport.	g4354.t1	2.17115	6.4534	0.000360554	Nicotinic acid plasma membrane transporter	TNA1	High affinity nicotinic acid plasma membrane permease; responsible for uptake of low levels of nicotinic acid; expression of the gene increases in the absence of extracellular nicotinic acid or para-aminobenzoate (PABA)	GO:0055085, GO:0046942, GO:0015893, GO:0006351, GO:0071705, GO:0055114, GO:0006357, GO:0006508, GO:0016310, GO:0006412
ion transport.	g4448.t1	2.6763	2.48209	4.14274e-08	High affinity copper transporter	CTR3	High-affinity copper transporter of the plasma membrane; acts as a trimer; gene is disrupted by a Ty2 transposon insertion in many laboratory strains of S. cerevisiae	GO:0035434, GO:0015677, GO:0006878, GO:0006413
ion transport.	g4485.t1	2.47775	4.04476	2.67132e-06	MFS general substrate transporter	FEN2	Plasma membrane H+-pantothenate symporter; confers sensitivity to the antifungal agent fenpropimorph; relocalizes from vacuole to cytoplasm upon DNA replication stress	GO:0055085, GO:0051182, GO:0072337, GO:0051180, GO:0015718, GO:0098657, GO:0016192, GO:0042886, GO:0006541
ion transport.	g4538.t1	6.76733	8.15215	5.02593e-89	Amino acid transmembrane transporter	GAP1	General amino acid permease; Gap1p senses the presence of amino acid substrates to regulate localization to the plasma membrane when needed; essential for invasive growth	GO:0006865, GO:0055085, GO:0015846, GO:0006836, GO:0006812
ion transport.	g4707.t1	3.10482	3.7404	4.91092e-05	Galactose-proton symport of transport system	ITR1	Myo-inositol transporter; member of the sugar transporter superfamily; expression is repressed by inositol and choline via Opi1p and derepressed via Ino2p and Ino4p; relative distribution to the vacuole increases upon DNA replication stress; ITR1 has a paralog, ITR2, that arose from the whole genome duplication	GO:0055085, GO:0015798, GO:0008643, GO:0015672, GO:0055114
ion transport.	g4727.t1	3.54462	4.7964	2.85166e-17	MFS general substrate transporter	MPH3	Alpha-glucoside permease; transports maltose, maltotriose, alpha-methylglucoside, and turanose; identical to Mph2p; encoded in a subtelomeric position in a region likely to have undergone duplication	GO:0055085, GO:0008643, GO:0015672, GO:0006357, GO:0055114
ion transport.	g482.t1	2.60813	5.10196	6.15405e-10	Siderochrome-iron transporter	ARN2	Transporter; member of the ARN family of transporters that specifically recognize siderophore-iron chelates; responsible for uptake of iron bound to the siderophore triacetylfusarinine C	GO:0055085, GO:0015891, GO:0010106, GO:0007264, GO:0006811
ion transport.	g4843.t1	2.79064	2.27962	2.79601e-37	Tetracycline resistance protein TetB/drug resistance transporter	VBA5	Plasma membrane protein of the Major Facilitator Superfamily (MFS); involved in amino acid uptake and drug sensitivity; VBA5 has a paralog, VBA3, that arose from a segmental duplication	GO:0055085, GO:2001310, GO:0001678, GO:0046835, GO:0071804, GO:0006529, GO:0006351, GO:0009405, GO:0055114
ion transport.	g4918.t1	3.91753	3.7883	8.19045e-08	Rhodopsin, retinal binding site	IPL1	Aurora kinase of conserved chromosomal passenger complex; mediates release on mono-oriented kinetochores from microtubules in meiosis I, also release of kinetochores from cluster at SPBs at meiosis exit; helps maintain condensed chromosomes during anaphase, early telophase; required for SPB cohesion and prevention of multipolar spindle formation; Iocalizes to nuclear foci that diffuse upon DNA re…	GO:0007100, GO:0000212, GO:0007052, GO:0006468, GO:1900195, GO:0097421, GO:0007144, GO:0018209, GO:0032091, GO:0051642, GO:0071539, GO:1990138, GO:0009948, GO:0032436, GO:0051225, GO:0031647, GO:0009611, GO:0016570, GO:0034220, GO:0043066, GO:0032465, GO:0007059, GO:1903538, GO:0090068, GO:0051446, GO:0051301, GO:0045727, GO:1902400, GO:1902402, GO:0030330, GO:0031571, GO:0032355, GO:1901796, GO:…
ion transport.	g5014.t1	2.70179	2.78214	5.79065e-18	Integral membrane sensor signal transduction histidine kinase	#N/A	#N/A	GO:0023014, GO:0000160, GO:0018106, GO:0000184, GO:0055085, GO:0006355, GO:0008643, GO:0015672
ion transport.	g5056.t1	3.04818	3.09264	2.45107e-36	Membrane bound cation transporter	VCX1	Vacuolar membrane antiporter with Ca2+/H+ and K+/H+ exchange activity; involved in control of cytosolic Ca2+ and K+ concentrations; has similarity to sodium/calcium exchangers, including the bovine Na+/Ca2+,K+ antiporter	GO:0070588, GO:0006874, GO:0008643
ion transport.	g5180.t1	3.27563	5.83427	6.92092e-13	Repressible high-affinity phosphate permease	PHO84	High-affinity inorganic phosphate (Pi) transporter; also low-affinity manganese transporter; regulated by Pho4p and Spt7p; mutation confers resistance to arsenate; exit from the ER during maturation requires Pho86p; cells overexpressing Pho84p accumulate heavy metals but do not develop symptoms of metal toxicity	GO:0006817, GO:0055085, GO:1900062, GO:0006828, GO:0006797
ion transport.	g5192.t1	2.60962	2.85869	1.92161e-10	Agc agc-unique protein kinase	YPK1	Serine/threonine protein kinase; phosphorylates and downregulates flippase activator Fpk1p; inactivates Orm1p and Orm2p (inhibitors of serine:palmitoyl-coenzyme A transferase) by phosphorylation in response to compromised sphingolipid synthesis; mutations affect receptor-mediated endocytosis and sphingolipid-mediated and cell integrity signaling pathways; homolog of mammalian kinase SGK; YPK1 has…	GO:0006468, GO:0018209, GO:0035556, GO:0051050, GO:1903759, GO:1903829, GO:0010515, GO:0000433, GO:0046825, GO:0045721, GO:1905564, GO:0032148, GO:1904951, GO:2000352, GO:0010518, GO:0071364, GO:1903672, GO:0043536, GO:0007173, GO:0051279, GO:0097191, GO:0030512, GO:0018210, GO:1903076, GO:0032869, GO:0043122, GO:0007204, GO:0006469, GO:0016477, GO:0006166, GO:1903047, GO:0006167, GO:0061640, GO:…
ion transport.	g5196.t1	2.54501	2.5885	4.75245e-14	MFS general substrate transporter	VBA5	Plasma membrane protein of the Major Facilitator Superfamily (MFS); involved in amino acid uptake and drug sensitivity; VBA5 has a paralog, VBA3, that arose from a segmental duplication	GO:0055085, GO:0008643, GO:0015893, GO:0008272
ion transport.	g5243.t1	5.58008	6.72259	1.7799e-08	High-affinity glucose transporter	SNF3	Plasma membrane low glucose sensor, regulates glucose transport; contains 12 predicted transmembrane segments and a long C-terminal tail required for induction of hexose transporters; also senses fructose and mannose; SNF3 has a paralog, RGT2, that arose from the whole genome duplication	GO:0055085, GO:0008643, GO:0015672, GO:0005975
ion transport.	g5249.t1	5.39356	6.8293	0.000104792	General substrate transporter	MAL11	High-affinity maltose transporter (alpha-glucoside transporter); inducible; encoded in the MAL1 complex locus; broad substrate specificity that includes maltotriose; required for isomaltose utilization	GO:0055085, GO:0008643, GO:0005975, GO:0015672, GO:0055114
ion transport.	g5541.t1	11.2653	8.7464	6.00774e-126	Oligopeptide transporter	OPT1	Proton-coupled oligopeptide transporter of the plasma membrane; also transports glutathione and phytochelatin; member of the OPT family	GO:0055085, GO:0006857, GO:0072337, GO:0072348, GO:0051181, GO:0098657, GO:0015711, GO:0006790, GO:0015031, GO:0016310
ion transport.	g5563.t1	6.66513	7.56056	8.29941e-46	Ammonium transporter	MEP2	Ammonium permease involved in regulation of pseudohyphal growth; belongs to a ubiquitous family of cytoplasmic membrane proteins that transport only ammonium (NH4+); expression is under the nitrogen catabolite repression regulation	GO:0072488, GO:0019740, GO:0015843, GO:0007017, GO:0000398, GO:0071897, GO:0007010, GO:0006260
ion transport.	g5567.t1	3.1617	5.48797	4.68635e-07	MFS general substrate transporter	GAL2	Galactose permease; required for utilization of galactose; also able to transport glucose	GO:0055085, GO:0008643, GO:0006413, GO:0015672, GO:0030036, GO:0055114
ion transport.	g5672.t1	5.11487	6.39162	4.02944e-71	Chromate transmembrane transporter	#N/A	#N/A	GO:0015703, GO:0055085, GO:0015672, GO:0055114
ion transport.	g5716.t1	4.04371	2.82266	8.60543e-26	Amino acid transporter	TPO5	Protein involved in excretion of putrescine and spermidine; putative polyamine transporter in the Golgi or post-Golgi vesicles	GO:0055114, GO:0055085, GO:0006865
ion transport.	g5745.t1	4.92209	4.80327	4.26755e-53	MFS general substrate transporter	TPO3	Polyamine transporter of the major facilitator superfamily; member of the 12-spanner drug:H(+) antiporter DHA1 family; specific for spermine; localizes to the plasma membrane; TPO3 has a paralog, TPO2, that arose from the whole genome duplication	GO:0055085, GO:0015893, GO:0015848, GO:0006357, GO:0006351, GO:0007018
ion transport.	g5890.t1	6.10176	6.33225	1.18744e-45	Amino acid transmembrane transporter	AGP2	Plasma membrane regulator of polyamine and carnitine transport; has similarity to transporters but lacks transport activity; may act as a sensor that transduces environmental signals; has a positive or negative regulatory effect on transcription of many transporter genes	GO:0055085, GO:0006865, GO:1902274, GO:1902269, GO:0006836, GO:0015718, GO:0015846, GO:0006812
ion transport.	g5950.t1	2.29403	2.94532	7.19818e-07	High-affinity nicotinic acid transporter	TNA1	High affinity nicotinic acid plasma membrane permease; responsible for uptake of low levels of nicotinic acid; expression of the gene increases in the absence of extracellular nicotinic acid or para-aminobenzoate (PABA)	GO:0055085, GO:1901264, GO:0015931, GO:0006351, GO:0046942, GO:0055114, GO:0006457
ion transport.	g596.t1	2.37042	2.42957	1.78576e-12	Small oligopeptide transporter	OPT2	Oligopeptide transporter; localized to peroxisomes and affects glutathione redox homeostasis; also localizes to the plasma membrane (PM) and to the late Golgi, and has a role in maintenance of lipid asymmetry between the inner and outer leaflets of the PM; member of the OPT family, with potential orthologs in S. pombe and C. albicans; also plays a role in formation of mature vacuoles and in polar…	GO:0055085, GO:0006857, GO:0051515, GO:0061091, GO:0042144, GO:0006357, GO:0044088, GO:0045454, GO:0006468, GO:0006260, GO:0055114, GO:0015031
ion transport.	g6199.t1	2.74124	4.10579	2.89005e-05	MFS general substrate transporter	HXT5	Hexose transporter with moderate affinity for glucose; induced in the presence of non-fermentable carbon sources, induced by a decrease in growth rate, contains an extended N-terminal domain relative to other HXTs; HXT5 has a paralog, HXT3, that arose from the whole genome duplication	GO:0055085, GO:0008643, GO:0051056, GO:0043547, GO:0005975, GO:0015672
ion transport.	g6202.t1	3.23033	4.35535	1.0391e-12	Plasma membrane carnitine transporter	LYP1	Lysine permease; one of three amino acid permeases (Alp1p, Can1p, Lyp1p) responsible for uptake of cationic amino acids	GO:0055085, GO:1902274, GO:0006865, GO:1902269, GO:0015846, GO:0006812
ion transport.	g6203.t1	3.76358	4.83676	1.48455e-46	Aromatic amino acid transport protein aroP	AGP2	Plasma membrane regulator of polyamine and carnitine transport; has similarity to transporters but lacks transport activity; may act as a sensor that transduces environmental signals; has a positive or negative regulatory effect on transcription of many transporter genes	GO:0055085, GO:1902274, GO:1902269, GO:0006865, GO:0010133, GO:0055114
ion transport.	g6204.t1	2.24875	2.42731	7.16439e-22	Glycine cleavage system protein T	#N/A	#N/A	GO:0055114, GO:0006468, GO:0071805, GO:0032259
ion transport.	g6239.t1	2.8774	2.66841	4.50942e-11	General substrate transporter	HXT2	High-affinity glucose transporter of the major facilitator superfamily; expression is induced by low levels of glucose and repressed by high levels of glucose	GO:0055085, GO:0008643, GO:0015791, GO:0006812, GO:0055114, GO:0005975
ion transport.	g6361.t1	4.43665	6.01894	1.21085e-30	MFS general substrate transporter	YIL166C	Putative protein with similarity to allantoate permease; similar to the allantoate permease (Dal5p) subfamily of the major facilitator superfamily; mRNA expression is elevated by sulfur limitation; YIL166C is a non-essential gene	GO:0055085, GO:0015876, GO:0008272
ion transport.	g6693.t1	4.26934	4.6097	5.08484e-08	Substrate-specific transmembrane transporter	MAL31	Maltose permease; high-affinity maltose transporter (alpha-glucoside transporter); encoded in the MAL3 complex locus; member of the 12 transmembrane domain superfamily of sugar transporters; functional in genomic reference strain S288C	GO:0055085, GO:0008643, GO:0015672
ion transport.	g6886.t1	2.59233	3.73261	8.95741e-08	Alpha-N-acetylglucosaminidase	#N/A	#N/A	GO:0051781, GO:0042474, GO:0046548, GO:0045475, GO:0021680, GO:0060119, GO:0007040, GO:0015991, GO:0009793, GO:0008152
ion transport.	g7125.t1	2.08074	2.20826	8.42367e-06	Proteophosphoglycan 5	#N/A	#N/A	GO:0000045, GO:0010468, GO:1903506, GO:2000112, GO:0006401, GO:0006509, GO:0016071, GO:0007219, GO:0010605, GO:0032324, GO:0006396, GO:0006812, GO:0007049, GO:0051301, GO:0055114, GO:0034220
ion transport.	g7238.t1	6.15681	6.72389	4.1027e-26	#N/A	HNM1	Plasma membrane transporter for choline, ethanolamine, and carnitine; involved in the uptake of nitrogen mustard and the uptake of glycine betaine during hypersaline stress; co-regulated with phospholipid biosynthetic genes and negatively regulated by choline and myo-inositol	GO:0055085, GO:1900749, GO:0034229, GO:0006865, GO:0015871, GO:0031460, GO:0005975, GO:0055114
ion transport.	g7283.t1	2.93091	2.79696	2.87448e-33	MFS general substrate transporter	MAL31	Maltose permease; high-affinity maltose transporter (alpha-glucoside transporter); encoded in the MAL3 complex locus; member of the 12 transmembrane domain superfamily of sugar transporters; functional in genomic reference strain S288C	GO:0055085, GO:0008643, GO:0015672, GO:0032259, GO:0005975, GO:0006351
ion transport.	g7490.t1	2.58231	3.09503	9.03712e-37	Amino acid transmembrane transporter	AGP2	Plasma membrane regulator of polyamine and carnitine transport; has similarity to transporters but lacks transport activity; may act as a sensor that transduces environmental signals; has a positive or negative regulatory effect on transcription of many transporter genes	GO:0055085, GO:0006865, GO:1902274, GO:1902269
ion transport.	g7494.t1	6.99705	7.63927	7.822e-44	Nitrite reductase NiiA	#N/A	#N/A	GO:0055114, GO:0042128, GO:0015707, GO:0015706, GO:0055085, GO:0006468
ion transport.	g7495.t1	8.29873	9.19309	4.63429e-41	Formate nitrite transporter	YHL008C	Putative protein of unknown function; may be involved in the uptake of chloride ions; does not appear to be involved in monocarboxylic acid transport; green fluorescent protein (GFP)-fusion protein localizes to the vacuole	GO:0055085, GO:0015724, GO:0006821
ion transport.	g7506.t1	10.3703	8.01434	1.61777e-149	Argininosuccinate lyase	ARG4	Argininosuccinate lyase; catalyzes the final step in the arginine biosynthesis pathway	GO:0042450, GO:0000050, GO:0016192, GO:0006865, GO:0055085
ion transport.	g7507.t1	9.4164	6.66092	1.35377e-74	General alpha-glucoside permease	MAL31	Maltose permease; high-affinity maltose transporter (alpha-glucoside transporter); encoded in the MAL3 complex locus; member of the 12 transmembrane domain superfamily of sugar transporters; functional in genomic reference strain S288C	GO:0055085, GO:0008643, GO:0015672, GO:0000017, GO:0071555, GO:0005975
ion transport.	g7666.t1	2.92911	3.17836	1.55902e-30	MFS general substrate transporter	YHK8	Presumed antiporter of the major facilitator superfamily; member of the 12-spanner drug:H(+) antiporter DHA1 family; expression of gene is up-regulated in cells exhibiting reduced susceptibility to azoles	GO:0055085, GO:0015893, GO:0010509, GO:0015846, GO:0030476, GO:0015695, GO:0015696, GO:0055114
ion transport.	g7692.t1	2.13955	3.42415	6.74739e-24	Calcium-transporting ATPase	ENA2	P-type ATPase sodium pump; involved in Na+ efflux to allow salt tolerance; likely not involved in Li+ efflux	GO:0099132, GO:0042149, GO:0006972, GO:0009268, GO:0009651, GO:0071805, GO:0035725, GO:0070588, GO:0051208, GO:0140115, GO:1902600, GO:0006631, GO:0009058, GO:0055114
ion transport.	g7789.t1	2.25521	2.18025	9.70805e-15	P-loop containing nucleoside triphosphate hydrolase	STE6	Plasma membrane ATP-binding cassette (ABC) transporter; required for the export of a-factor, catalyzes ATP hydrolysis coupled to a-factor transport; contains 12 transmembrane domains and two ATP binding domains; expressed only in MATa cells; human homolog ABCB1 mediates multidrug resistance in many chemotherapy-resistant tumors by effluxing toxic compounds from the cell	GO:0055085, GO:0015893, GO:0015721
ion transport.	g7807.t1	3.49531	5.22773	3.66407e-44	#N/A	#N/A	#N/A	GO:1902600
ion transport.	g7813.t1	4.11384	6.0518	1.05684e-47	Chromate transmembrane transporter	#N/A	#N/A	GO:0015703, GO:0055085, GO:0015672, GO:0055114
ion transport.	g7988.t1	3.05203	3.18056	2.98244e-08	MFS general substrate transporter	MCH5	Plasma membrane riboflavin transporter; facilitates the uptake of vitamin B2; required for FAD-dependent processes; sequence similarity to mammalian monocarboxylate permeases, however mutants are not deficient in monocarboxylate transport	GO:0055085, GO:0015718
ion transport.	g8067.t1	2.14437	1.57328	6.99626e-24	MFS general substrate transporter	VBA1	Permease of basic amino acids in the vacuolar membrane	GO:0055085, GO:0015802, GO:0006298, GO:0006694, GO:0055114
ion transport.	g8313.t1	4.52344	8.01485	1.67953e-10	MFS general substrate transporter	JEN1	Monocarboxylate/proton symporter of the plasma membrane; transport activity is dependent on the pH gradient across the membrane; mediates high-affinity uptake of carbon sources lactate, pyuvate, and acetate, and also of the micronutrient selenite, whose structure mimics that of monocarboxylates; expression and localization are tightly regulated, with transcription repression, mRNA degradation, an…	GO:0055085, GO:0015727, GO:0008643
ion transport.	g8428.t1	3.66737	4.85375	3.68739e-11	Dicarbixylic amino acid permease	DIP5	Dicarboxylic amino acid permease; mediates high-affinity and high-capacity transport of L-glutamate and L-aspartate; also a transporter for Gln, Asn, Ser, Ala, and Gly; relocalizes from plasma membrane to vacuole upon DNA replication stress	GO:0006865, GO:0055085, GO:0006836, GO:0015718, GO:0006812, GO:0015740, GO:0015893, GO:0006468
ion transport.	g8440.t1	2.5554	1.59743	1.27806e-17	Dicarboxylic amino acid permease	DIP5	Dicarboxylic amino acid permease; mediates high-affinity and high-capacity transport of L-glutamate and L-aspartate; also a transporter for Gln, Asn, Ser, Ala, and Gly; relocalizes from plasma membrane to vacuole upon DNA replication stress	GO:0006865, GO:0055085, GO:0016042, GO:0035556
ion transport.	g934.t1	2.50171	4.87999	1.89188e-05	General alpha-glucoside permease	MPH2	Alpha-glucoside permease; transports maltose, maltotriose, alpha-methylglucoside, and turanose; identical to Mph3p; encoded in a subtelomeric position in a region likely to have undergone duplication	GO:0055085, GO:0008643, GO:0006357, GO:0015672
ion transport.	g981.t1	2.51877	1.78807	8.66901e-15	NAD-dependent glycerol-3-phosphate dehydrogenase N-terminus-domain-containing protein	GPD1	NAD-dependent glycerol-3-phosphate dehydrogenase; key enzyme of glycerol synthesis, essential for growth under osmotic stress; expression regulated by high-osmolarity glycerol response pathway; protein abundance increases in response to DNA replication stress; constitutively inactivated via phosphorylation by the protein kinases YPK1 and YPK2, dephosphorylation increases catalytic activity; GPD1 …	GO:0046168, GO:0005975, GO:0055114, GO:0090038, GO:0010765, GO:2000649, GO:0001508, GO:0000070
transport.	g1043.t1	6.23715	2.99732	6.75547e-19	Intradiol ring-cleavage dioxygenase	#N/A	#N/A	GO:0055114, GO:0006725, GO:0010467, GO:0046483, GO:1901360, GO:0055085, GO:0034641, GO:0044238
transport.	g1070.t1	2.6563	1.51418	1.18008e-38	Centromeric protein E	KIP2	Kinesin-related motor protein involved in mitotic spindle positioning; stabilizes microtubules by targeting Bik1p to the plus end; Kip2p levels are controlled during the cell cycle	GO:0007018, GO:0097120, GO:0030705, GO:0016192, GO:0030030, GO:0035845, GO:0042462, GO:0018279, GO:0006334, GO:0070828, GO:0015031, GO:0070925, GO:0070084, GO:0006355, GO:0006508
transport.	g1078.t1	5.49477	4.52802	1.95573e-19	MFS general substrate transporter	DAL5	Allantoate permease; ureidosuccinate permease; also transports dipeptides, though with lower affinity than for allantoate and ureidosuccinate; expression is constitutive but sensitive to nitrogen catabolite repression	GO:0055085, GO:0048193, GO:0043087
transport.	g1102.t1	2.55967	1.94422	2.54095e-14	Pyridoxal phosphate-dependent transferase	CAR2	L-ornithine transaminase (OTAse); catalyzes the second step of arginine degradation, expression is dually-regulated by allophanate induction and a specific arginine induction process; not nitrogen catabolite repression sensitive; protein abundance increases in response to DNA replication stress	GO:0006357, GO:0055085, GO:0009102
transport.	g1105.t1	10.6961	10.5862	2.71548e-20	General amino acid permease	PUT4	Proline permease; required for high-affinity transport of proline; also transports the toxic proline analog azetidine-2-carboxylate (AzC); PUT4 transcription is repressed in ammonia-grown cells	GO:0006865, GO:0055085, GO:1902274, GO:1902269, GO:0019290, GO:0005975, GO:0006520, GO:0055114
transport.	g1109.t1	2.37215	1.55435	5.07066e-10	General amidase gmdB-Aspergillus niger	AMD2	Putative amidase	GO:0009446, GO:0030001, GO:0006351, GO:0055085, GO:0006364
transport.	g1110.t1	2.29285	2.28191	1.53147e-11	#N/A	#N/A	#N/A	GO:0055085
transport.	g1152.t1	2.02657	1.64927	2.08198e-07	Glutathione S-transferase	MAK16	Essential nuclear protein; constituent of 66S pre-ribosomal particles; required for maturation of 25S and 5.8S rRNAs; required for maintenance of M1 satellite double-stranded RNA of the L-A virus	GO:0000463, GO:0000466, GO:0048278, GO:0032781, GO:0006887, GO:0006289, GO:0006468
transport.	g1180.t1	6.06871	5.25475	3.10678e-19	Amino acid transmembrane transporter	DIP5	Dicarboxylic amino acid permease; mediates high-affinity and high-capacity transport of L-glutamate and L-aspartate; also a transporter for Gln, Asn, Ser, Ala, and Gly; relocalizes from plasma membrane to vacuole upon DNA replication stress	GO:0006865, GO:0055085, GO:0016042, GO:0035556
transport.	g1182.t1	3.35491	2.85271	7.19188e-26	Transcriptional activator of proteases prtT	#N/A	#N/A	GO:0006357, GO:0006351, GO:0055085, GO:0006508
transport.	g1220.t1	2.85938	2.25848	1.58375e-37	Choice-of-anchor A domain-containing protein	#N/A	#N/A	GO:0042545, GO:0006979, GO:0006913, GO:0098869, GO:0055114
transport.	g1251.t1	8.6586	7.01803	1.05962e-20	Nucleobase transmembrane transporter	FUI1	High affinity uridine permease, localizes to the plasma membrane; also mediates low but significant transport of the cytotoxic nucleoside analog 5-fluorouridine; not involved in uracil transport; relative distribution to the vacuole increases upon DNA replication stress	GO:0055085, GO:0015851, GO:0055114
transport.	g1253.t1	2.83595	1.94257	1.64472e-05	Aromatic amino acid and leucine permease	DIP5	Dicarboxylic amino acid permease; mediates high-affinity and high-capacity transport of L-glutamate and L-aspartate; also a transporter for Gln, Asn, Ser, Ala, and Gly; relocalizes from plasma membrane to vacuole upon DNA replication stress	GO:0055085, GO:0006865, GO:0042891
transport.	g1300.t1	3.04385	5.01715	0.000100324	MFS general substrate transporter	GAL2	Galactose permease; required for utilization of galactose; also able to transport glucose	GO:0055085, GO:0008643, GO:0019630, GO:0006413, GO:0015672
transport.	g1301.t1	2.13479	1.87882	8.37356e-08	Six-hairpin glycosidase	#N/A	#N/A	GO:0000493, GO:0001522, GO:0042254, GO:0000147, GO:0034316, GO:0048208, GO:0007064, GO:0007015, GO:0006898, GO:0071973, GO:0006935, GO:0006260, GO:0006310, GO:0006281
transport.	g1318.t1	4.88107	3.13947	4.56848e-46	RlpA-like double-psi beta-barrel-protein domain-containing protein-containing protein	#N/A	#N/A	GO:0072659, GO:0006030, GO:0050832, GO:0000272, GO:0042742, GO:0006913, GO:0006364, GO:0055114
transport.	g1449.t1	3.90118	3.56641	1.45149e-14	Mitochondrial dicarboxylate transporter	DIC1	Mitochondrial dicarboxylate carrier; integral membrane protein, catalyzes a dicarboxylate-phosphate exchange across the inner mitochondrial membrane, transports cytoplasmic dicarboxylates into the mitochondrial matrix	GO:0006839, GO:0055085, GO:0015729, GO:0015744, GO:0015743, GO:0015709, GO:0008272, GO:0006817, GO:0070221, GO:0006357, GO:0006094
transport.	g1530.t1	3.67855	3.71044	2.50548e-19	Inner membrane protein yicO	#N/A	#N/A	GO:0055085, GO:0015854, GO:0015853
transport.	g1532.t1	2.22978	2.80195	5.73848e-18	OPT oligopeptide transporter	OPT1	Proton-coupled oligopeptide transporter of the plasma membrane; also transports glutathione and phytochelatin; member of the OPT family	GO:0055085
transport.	g16.t1	3.05379	5.1261	7.12342e-32	BHLH transcription factor JAF13	#N/A	#N/A	GO:0006355, GO:0051568, GO:1903508, GO:0010628, GO:1903507, GO:2000113, GO:0010629, GO:0015986, GO:0099132
transport.	g165.t1	3.5205	3.31912	1.28566e-06	Amine oxidase	#N/A	#N/A	GO:0009308, GO:0055114, GO:0006891, GO:0034599, GO:0006468
transport.	g166.t1	3.10035	2.84234	5.97559e-05	APC amino acid permease	UGA4	GABA (gamma-aminobutyrate) permease; serves as a GABA transport protein involved in the utilization of GABA as a nitrogen source; catalyzes the transport of putrescine and delta-aminolevulinic acid (ALA); localized to the vacuolar membrane	GO:0006865, GO:0055085, GO:0015847, GO:0006836, GO:0015718
transport.	g1700.t1	5.74631	7.48671	2.76607e-26	General alpha-glucoside permease	MAL11	High-affinity maltose transporter (alpha-glucoside transporter); inducible; encoded in the MAL1 complex locus; broad substrate specificity that includes maltotriose; required for isomaltose utilization	GO:0055085, GO:0008643, GO:0015672
transport.	g1724.t1	2.23129	1.64825	1.0645e-20	Amino acid transmembrane transporter	DIP5	Dicarboxylic amino acid permease; mediates high-affinity and high-capacity transport of L-glutamate and L-aspartate; also a transporter for Gln, Asn, Ser, Ala, and Gly; relocalizes from plasma membrane to vacuole upon DNA replication stress	GO:0006865, GO:0055085, GO:0006303, GO:0010133, GO:0032508, GO:0016042, GO:0006260, GO:0035556, GO:0055114
transport.	g1770.t1	7.32974	6.58992	3.44015e-92	Integral membrane peptide transporter	PTR2	Integral membrane peptide transporter; mediates transport of di- and tri-peptides; conserved protein that contains 12 transmembrane domains; PTR2 expression is regulated by the N-end rule pathway via repression by Cup9p	GO:0055085, GO:0006857, GO:0015672
transport.	g1810.t1	2.7833	1.94751	2.48636e-33	Chitin synthase class I	CHS2	Chitin synthase II; catalyzes transfer of N-acetylglucosamine (GlcNAc) to chitin upon activation of zymogenic form; required for chitin synthesis in the primary septum during cytokinesis; localization regulated by Cdk1p during mitosis; phosphorylation by Dbf2p kinase regulates its dynamics and chitin synthesis during cytokinesis	GO:0006031, GO:1902406, GO:0000918, GO:0071852, GO:0071555, GO:0006037, GO:0070590, GO:0070592, GO:0030437, GO:0044106, GO:0055085
transport.	g1832.t1	3.38943	3.67534	1.67758e-16	General substrate transporter	STL1	Glycerol proton symporter of the plasma membrane; subject to glucose-induced inactivation, strongly but transiently induced when cells are subjected to osmotic shock	GO:0055085, GO:0008643, GO:0015791, GO:0015672, GO:0006914
transport.	g1860.t1	6.20873	4.63443	3.82937e-13	MFS general substrate transporter	FLR1	Plasma membrane transporter of the major facilitator superfamily; member of the 12-spanner drug:H(+) antiporter DHA1 family; involved in efflux of fluconazole, diazaborine, benomyl, methotrexate, and other drugs; expression induced in cells treated with the mycotoxin patulin; relocalizes from nucleus to plasma membrane upon DNA replication stress	GO:0055085, GO:0015893, GO:0045117, GO:0042908, GO:0015850, GO:0015846, GO:0015696
transport.	g1871.t1	3.97427	5.30827	9.44121e-64	Efflux protein EncT	AMF1	Low affinity NH4+ transporter; member of the DHA2 family of drug:H+ anti porters; putative paralog of ATR1; but not required for boron tolerance; non-essential gene	GO:0055085, GO:0046713
transport.	g1990.t1	5.60275	6.46648	1.34655e-07	Amino acid transporter LysP	PUT4	Proline permease; required for high-affinity transport of proline; also transports the toxic proline analog azetidine-2-carboxylate (AzC); PUT4 transcription is repressed in ammonia-grown cells	GO:0055085, GO:0006865, GO:1902274, GO:1902269, GO:0006836, GO:0015718, GO:0015846, GO:0006812, GO:0005975
transport.	g2067.t1	2.10665	1.9194	3.73381e-07	Low-temperature viability protein ltv1	LTV1	Component of the GSE complex; GSE is required for proper sorting of amino acid permease Gap1p; required for ribosomal small subunit export from nucleus; required for growth at low temperature	GO:0000056, GO:0042274, GO:0006412, GO:1904669, GO:0006970, GO:0046854, GO:0034599, GO:0006878, GO:1902476, GO:0006879, GO:0032259, GO:1902600
transport.	g2090.t1	7.10085	5.29935	1.58712e-14	MFS general substrate transporter	AMF1	Low affinity NH4+ transporter; member of the DHA2 family of drug:H+ anti porters; putative paralog of ATR1; but not required for boron tolerance; non-essential gene	GO:0055085
transport.	g2105.t1	5.47079	7.23188	3.16863e-06	MFS general substrate transporter	THI73	Putative plasma membrane permease; proposed to be involved in carboxylic acid uptake and repressed by thiamine; substrate of Dbf2p/Mob1p kinase; transcription is altered if mitochondrial dysfunction occurs	GO:0055085, GO:0006357
transport.	g2154.t1	4.29535	4.34504	2.52005e-24	Hydroxyacylglutathione hydrolase	GLO4	Mitochondrial glyoxalase II; catalyzes the hydrolysis of S-D-lactoylglutathione into glutathione and D-lactate; GLO4 has a paralog, GLO2, that arose from the whole genome duplication	GO:0019243, GO:0017001, GO:0006003, GO:0006000, GO:0006741, GO:0019674, GO:0046835, GO:0055085, GO:0055114
transport.	g218.t1	2.46992	1.95869	3.14383e-08	ARM repeat-containing	KAP123	Karyopherin beta; mediates nuclear import of ribosomal proteins prior to assembly into ribosomes and import of histones H3 and H4; localizes to the nuclear pore, nucleus, and cytoplasm; exhibits genetic interactions with RAI1	GO:0006606, GO:0045017
transport.	g2258.t1	2.10641	2.26819	7.32832e-14	MFS general substrate transporter	TPO2	Polyamine transporter of the major facilitator superfamily; member of the 12-spanner drug:H(+) antiporter DHA1 family; specific for spermine; localizes to the plasma membrane; transcription of TPO2 is regulated by Haa1p; TPO2 has a paralog, TPO3, that arose from the whole genome duplication	GO:0055085, GO:0015893, GO:0006270, GO:0032508
transport.	g2284.t1	5.09593	5.11492	2.06974e-60	Inner membrane transport protein yeiJ	#N/A	#N/A	GO:1901642, GO:0015862, GO:0016310
transport.	g2297.t1	4.05179	2.64512	3.11536e-14	Multicopper oxidases	FET5	Multicopper oxidase; integral membrane protein with similarity to Fet3p; may have a role in iron transport	GO:0055114, GO:0033215, GO:0034755, GO:0097286, GO:0098659, GO:0000272, GO:0009405
transport.	g2346.t1	2.20283	3.3985	1.1121e-13	General alpha-glucoside permease	MPH2	Alpha-glucoside permease; transports maltose, maltotriose, alpha-methylglucoside, and turanose; identical to Mph3p; encoded in a subtelomeric position in a region likely to have undergone duplication	GO:0055085, GO:0008643, GO:0015672, GO:0006413, GO:0032259
transport.	g2361.t1	3.89978	5.51046	4.70684e-24	High-affinity methionine permease	MUP1	High affinity methionine permease; integral membrane protein with 13 putative membrane-spanning regions; also involved in cysteine uptake	GO:0055085, GO:0015807, GO:0055114
transport.	g2395.t1	2.9498	2.73973	8.37241e-26	MFS general substrate transporter	GIT1	Plasma membrane permease; mediates uptake of glycerophosphoinositol and glycerophosphocholine as sources of the nutrients inositol and phosphate; expression and transport rate are regulated by phosphate and inositol availability	GO:0001407, GO:0015794
transport.	g2434.t1	2.94924	3.6608	5.08801e-08	High-affinity nicotinic acid transporter	TNA1	High affinity nicotinic acid plasma membrane permease; responsible for uptake of low levels of nicotinic acid; expression of the gene increases in the absence of extracellular nicotinic acid or para-aminobenzoate (PABA)	GO:0055085, GO:0006351, GO:0055114
transport.	g2442.t1	4.52736	5.96429	1.16598e-29	Uric acid-xanthine permease	#N/A	#N/A	GO:0055085, GO:0042906
transport.	g2444.t1	7.51712	5.40282	1.99547e-19	Flavin containing amine oxidoreductase	#N/A	#N/A	GO:0055114, GO:0009063, GO:0035434, GO:0006457
transport.	g2448.t1	2.81313	3.15067	1.93133e-35	OPT oligopeptide transporter	OPT1	Proton-coupled oligopeptide transporter of the plasma membrane; also transports glutathione and phytochelatin; member of the OPT family	GO:0055085, GO:0006857, GO:0072337, GO:0072348, GO:0051181, GO:0015711, GO:0032259
transport.	g2532.t1	2.74883	2.84975	3.86729e-16	Thiamine transporter	DAL4	Allantoin permease; expression sensitive to nitrogen catabolite repression and induced by allophanate, an intermediate in allantoin degradation	GO:0055085, GO:0006351, GO:0015851, GO:0006357
transport.	g255.t1	2.89944	3.02369	3.24834e-29	MFS general substrate transporter	SEO1	Putative permease; member of the allantoate transporter subfamily of the major facilitator superfamily; mutation confers resistance to ethionine sulfoxide	GO:0055085, GO:0051182, GO:0051180, GO:0015718, GO:0072337, GO:0006897, GO:0042886, GO:0072348, GO:0015893, GO:0006351, GO:0005975, GO:0055114
transport.	g2551.t1	2.3125	2.39114	5.26607e-15	High-affinity nicotinic acid transporter	TNA1	High affinity nicotinic acid plasma membrane permease; responsible for uptake of low levels of nicotinic acid; expression of the gene increases in the absence of extracellular nicotinic acid or para-aminobenzoate (PABA)	GO:0055085, GO:0006351, GO:0006357
transport.	g2571.t1	3.36902	4.13147	4.81677e-05	High-affinity nicotinic acid transporter	TNA1	High affinity nicotinic acid plasma membrane permease; responsible for uptake of low levels of nicotinic acid; expression of the gene increases in the absence of extracellular nicotinic acid or para-aminobenzoate (PABA)	GO:0055085, GO:0015693, GO:0055114
transport.	g2578.t1	3.26739	3.28498	2.11656e-14	MFS general substrate transporter	HOL1	Putative transporter in the major facilitator superfamily; member of the 12-spanner drug:H(+) antiporter DHA1 family; mutations in membrane-spanning domains permit cation and histidinol uptake	GO:0055085, GO:0016310, GO:0006471, GO:0015893, GO:0009086, GO:0032259
transport.	g2610.t1	2.56311	3.01635	5.48333e-24	Pleiotropic drug resistance ABC transporter	SNQ2	Plasma membrane ATP-binding cassette (ABC) transporter; multidrug transporter involved in multidrug resistance and resistance to singlet oxygen species	GO:0055085
transport.	g2622.t1	4.19509	6.65834	0.00291729	Urea active transporter	DUR3	Plasma membrane transporter for both urea and polyamines; expression is highly sensitive to nitrogen catabolite repression and induced by allophanate, the last intermediate of the allantoin degradative pathway	GO:0055085, GO:0015840, GO:0015847, GO:0015848, GO:0043419, GO:0007018, GO:0001522, GO:0042254, GO:0032259, GO:0055114
transport.	g2623.t1	4.19255	7.05424	0.00352902	SSS family solute:Na+ symporter	DUR3	Plasma membrane transporter for both urea and polyamines; expression is highly sensitive to nitrogen catabolite repression and induced by allophanate, the last intermediate of the allantoin degradative pathway	GO:0055085
transport.	g2664.t1	5.14827	8.11953	0.000109046	MFS general substrate transporter	ITR2	Myo-inositol transporter; member of the sugar transporter superfamily; expressed constitutively; ITR2 has a paralog, ITR1, that arose from the whole genome duplication	GO:0055085, GO:0008643, GO:0015672, GO:0055114
transport.	g2861.t1	2.05345	2.89611	1.23488e-10	P-loop containing nucleoside triphosphate hydrolase	HFM1	Meiosis specific DNA helicase; involved in the conversion of double-stranded breaks to later recombination intermediates and in crossover control; catalyzes the unwinding of Holliday junctions; has ssDNA and dsDNA stimulated ATPase activity	GO:0007131, GO:0045132, GO:0051304, GO:1990166, GO:0070192, GO:0006268, GO:0000388, GO:0090481
transport.	g3011.t1	2.15873	3.64207	1.76592e-11	Glutathione synthetase large chain	#N/A	#N/A	GO:0006334, GO:0006471, GO:0040024, GO:0009303, GO:0006913, GO:0008340, GO:0008286, GO:0006265, GO:0042619, GO:0006633, GO:0044265, GO:0034605, GO:0006438, GO:0106074, GO:0030163, GO:0016071, GO:0006364, GO:0034655, GO:0010629, GO:0030001, GO:0006508
transport.	g3073.t1	2.92433	3.27821	2.40693e-05	#N/A	#N/A	#N/A	GO:0006913
transport.	g3135.t1	2.97491	2.67158	1.57847e-13	Transmembrane amino acid transporter	#N/A	#N/A	GO:0055085, GO:0006865, GO:0006351, GO:0006357, GO:0055114
transport.	g3142.t1	3.53614	5.20258	6.68753e-09	MFS general substrate transporter	TNA1	High affinity nicotinic acid plasma membrane permease; responsible for uptake of low levels of nicotinic acid; expression of the gene increases in the absence of extracellular nicotinic acid or para-aminobenzoate (PABA)	GO:0055085, GO:0006396
transport.	g3186.t1	4.83499	4.58414	4.08886e-11	MFS general substrate transporter	#N/A	#N/A	GO:0055085, GO:0007264, GO:0055114, GO:0030001, GO:0006979, GO:0090305, GO:0098869
transport.	g321.t1	2.46309	4.14237	5.69138e-08	MFS general substrate transporter	TNA1	High affinity nicotinic acid plasma membrane permease; responsible for uptake of low levels of nicotinic acid; expression of the gene increases in the absence of extracellular nicotinic acid or para-aminobenzoate (PABA)	GO:0055085, GO:0006396, GO:0005975
transport.	g3235.t1	3.63224	2.29911	1.35358e-23	Kinesin-domain-containing	KIP3	Kinesin-related antiparallel sliding motor protein; involved in mitotic spindle positioning; sliding activity promotes bipolar spindle assembly and maintenance of genome stability; inhibits spindle elongation, destabilizing late anaphase spindle microtubules that polymerize beyond the midzone	GO:0007018, GO:0007019, GO:0031115, GO:0051228, GO:0032888, GO:0007097, GO:0140014, GO:0030705, GO:0000132, GO:0051225, GO:0090233, GO:0000819, GO:0070199, GO:0045842, GO:0090266, GO:0034501, GO:0051310, GO:0031122, GO:0008608, GO:0010948, GO:0045930, GO:0006886, GO:1903475, GO:0055114
transport.	g3245.t1	2.31606	2.61276	2.51227e-25	MFS general substrate transporter	AMF1	Low affinity NH4+ transporter; member of the DHA2 family of drug:H+ anti porters; putative paralog of ATR1; but not required for boron tolerance; non-essential gene	GO:0055085, GO:0006508
transport.	g3272.t1	2.52305	2.3916	7.30856e-33	Mitochondrial substrate carrier	ORT1	Ornithine transporter of the mitochondrial inner membrane; exports ornithine from mitochondria as part of arginine biosynthesis; human ortholog is associated with hyperammonaemia-hyperornithinaemia-homocitrullinuria (HHH) syndrome	GO:0055085, GO:0071586, GO:0006357, GO:0006351
transport.	g3303.t1	2.35356	2.64109	3.56774e-16	#N/A	YEL023C	Putative protein of unknown function; expression is increased greatly during sporulation; YEL023C is not an essential gene	GO:1903830, GO:0006334, GO:0006357, GO:0006351
transport.	g3313.t1	4.38903	3.31888	7.34435e-07	#N/A	#N/A	#N/A	GO:0071805, GO:0090502
transport.	g3316.t1	5.80976	10.431	1.93942e-07	General substrate transporter	HXT2	High-affinity glucose transporter of the major facilitator superfamily; expression is induced by low levels of glucose and repressed by high levels of glucose	GO:0055085, GO:0008643, GO:0006351, GO:0015672, GO:0055114
transport.	g3334.t1	3.02746	4.22508	1.41507e-08	MFS sugar transporter	ITR1	Myo-inositol transporter; member of the sugar transporter superfamily; expression is repressed by inositol and choline via Opi1p and derepressed via Ino2p and Ino4p; relative distribution to the vacuole increases upon DNA replication stress; ITR1 has a paralog, ITR2, that arose from the whole genome duplication	GO:0055085, GO:0015798, GO:0051594, GO:0010255, GO:0008643, GO:0055114
transport.	g3448.t1	2.41932	1.7763	6.48685e-23	Gly-Xaa carboxypeptidase	CPS1	Vacuolar carboxypeptidase S; expression is induced under low-nitrogen conditions	GO:0006508, GO:0044257, GO:0090502, GO:0006396, GO:0006412, GO:0055085
transport.	g3451.t1	2.29704	2.51981	0.000585462	General substrate transporter	RGT2	Plasma membrane high glucose sensor that regulates glucose transport; contains 12 predicted transmembrane segments and a long C-terminal tail required for induction of hexose transporters; RGT2 has a paralog, SNF3, that arose from the whole genome duplication	GO:0055085, GO:0008643, GO:0051594, GO:0010255, GO:0015672, GO:0006470, GO:0019630, GO:0005975
transport.	g3520.t1	2.79713	6.01668	0.000246205	Fad nad-binding domain-containing protein	FMO1	Flavin-containing monooxygenase; localized to the cytoplasmic face of the ER membrane; catalyzes oxidation of biological thiols to maintain the ER redox buffer ratio for correct folding of disulfide-bonded proteins	GO:0055114, GO:0055085
transport.	g3615.t1	2.54283	3.30958	3.42794e-11	Phytanoyl-CoA dioxygenase	YJR154W	Putative protein of unknown function; green fluorescent protein (GFP)-fusion protein localizes to the cytoplasm	GO:0055114, GO:0055085
transport.	g3667.t1	3.36702	2.0853	1.18042e-43	ATP-dependent bile acid transporter	YBT1	Transporter of the ATP-binding cassette (ABC) family; involved in bile acid transport; negative regulator of vacuole fusion; regulates release of lumenal Ca2+ stores; similar to mammalian bile transporters; YBT1 has a paralog, VMR1, that arose from the whole genome duplication	GO:0055085, GO:0015721, GO:0010038, GO:0015893, GO:0006412
transport.	g3671.t1	2.59759	1.81583	0.00031563	Plasma membrane ATPase	PMA1	Plasma membrane P2-type H+-ATPase; pumps protons out of cell; major regulator of cytoplasmic pH and plasma membrane potential; long-lived protein asymmetrically distributed at plasma membrane between mother cells and buds; accumulates at high levels in mother cells during aging, buds emerge with very low levels of Pma1p, newborn cells have low levels of Pma1p; Hsp30p plays a role in Pma1p regulat…	GO:0120029, GO:0051453
transport.	g3759.t1	2.67026	5.60869	3.89823e-06	General alpha-glucoside permease	MAL11	High-affinity maltose transporter (alpha-glucoside transporter); inducible; encoded in the MAL1 complex locus; broad substrate specificity that includes maltotriose; required for isomaltose utilization	GO:0055085, GO:0008643, GO:0015672, GO:0071555, GO:0055114, GO:0005975
transport.	g3765.t1	2.04948	2.56396	2.73948e-12	Transmembrane amino acid transporter	ALP1	Arginine transporter; expression is normally very low and it is unclear what conditions would induce significant expression; ALP1 has a paralog, CAN1, that arose from the whole genome duplication	GO:0055085, GO:0006865, GO:0005975, GO:0055114
transport.	g3801.t1	3.84439	4.46009	5.569e-24	MFS general substrate transporter	FEN2	Plasma membrane H+-pantothenate symporter; confers sensitivity to the antifungal agent fenpropimorph; relocalizes from vacuole to cytoplasm upon DNA replication stress	GO:0055085, GO:0051182, GO:0072337, GO:0055114, GO:0051180, GO:0015718, GO:0098657, GO:0042886
transport.	g388.t1	3.35428	1.91563	1.23293e-36	Isoleucine--tRNA ligase	#N/A	#N/A	GO:0035494, GO:0006367
transport.	g4109.t1	4.47508	5.96616	2.09649e-45	Major facilitator superfamily domain-containing protein	SEO1	Putative permease; member of the allantoate transporter subfamily of the major facilitator superfamily; mutation confers resistance to ethionine sulfoxide	GO:0055085
transport.	g4159.t1	9.60946	9.08521	7.80254e-60	MFS general substrate transporter	THI73	Putative plasma membrane permease; proposed to be involved in carboxylic acid uptake and repressed by thiamine; substrate of Dbf2p/Mob1p kinase; transcription is altered if mitochondrial dysfunction occurs	GO:0055085
transport.	g4160.t1	8.54725	9.6713	3.28047e-22	MFS general substrate transporter	HOL1	Putative transporter in the major facilitator superfamily; member of the 12-spanner drug:H(+) antiporter DHA1 family; mutations in membrane-spanning domains permit cation and histidinol uptake	GO:0055085, GO:0006351, GO:0006357, GO:0015850, GO:0008643, GO:0006812, GO:0022900
transport.	g4161.t1	4.12983	4.67013	3.33887e-10	N-substituted formamide deformylase	#N/A	#N/A	GO:0019557, GO:0043606, GO:0009116, GO:0055085
transport.	g429.t1	2.32903	2.52734	3.56233e-15	Multicopper oxidase	FET5	Multicopper oxidase; integral membrane protein with similarity to Fet3p; may have a role in iron transport	GO:0055114, GO:0033215, GO:0034755, GO:0000272
transport.	g4330.t1	2.94526	1.62292	1.46672e-07	DUF221-domain-containing protein (Fragment)	RSN1	Membrane protein of unknown function; overexpression suppresses NaCl sensitivity of sro7 mutant cells by restoring sodium pump (Ena1p) localization to the plasma membrane	GO:0034220, GO:0006357, GO:0006468, GO:0006351, GO:0055114
transport.	g4353.t1	2.14125	4.93266	0.00346643	Integral membrane peptide transporter	PTR2	Integral membrane peptide transporter; mediates transport of di- and tri-peptides; conserved protein that contains 12 transmembrane domains; PTR2 expression is regulated by the N-end rule pathway via repression by Cup9p	GO:0006857, GO:0055085, GO:0015672, GO:0006412
transport.	g4354.t1	2.17115	6.4534	0.000360554	Nicotinic acid plasma membrane transporter	TNA1	High affinity nicotinic acid plasma membrane permease; responsible for uptake of low levels of nicotinic acid; expression of the gene increases in the absence of extracellular nicotinic acid or para-aminobenzoate (PABA)	GO:0055085, GO:0046942, GO:0015893, GO:0006351, GO:0071705, GO:0055114, GO:0006357, GO:0006508, GO:0016310, GO:0006412
transport.	g4358.t1	2.24634	5.19159	6.92578e-10	Putative hydro-lyase	#N/A	#N/A	GO:0006536, GO:0006351, GO:0055085
transport.	g4425.t1	2.85642	2.34184	1.04703e-14	MFS general substrate transporter	#N/A	#N/A	GO:0055085
transport.	g4448.t1	2.6763	2.48209	4.14274e-08	High affinity copper transporter	CTR3	High-affinity copper transporter of the plasma membrane; acts as a trimer; gene is disrupted by a Ty2 transposon insertion in many laboratory strains of S. cerevisiae	GO:0035434, GO:0015677, GO:0006878, GO:0006413
transport.	g4460.t1	2.02348	1.72143	1.08186e-13	S-adenosyl-L-methionine-dependent methyltransferase	#N/A	#N/A	GO:0032259, GO:0016192, GO:0006886
transport.	g4485.t1	2.47775	4.04476	2.67132e-06	MFS general substrate transporter	FEN2	Plasma membrane H+-pantothenate symporter; confers sensitivity to the antifungal agent fenpropimorph; relocalizes from vacuole to cytoplasm upon DNA replication stress	GO:0055085, GO:0051182, GO:0072337, GO:0051180, GO:0015718, GO:0098657, GO:0016192, GO:0042886, GO:0006541
transport.	g4538.t1	6.76733	8.15215	5.02593e-89	Amino acid transmembrane transporter	GAP1	General amino acid permease; Gap1p senses the presence of amino acid substrates to regulate localization to the plasma membrane when needed; essential for invasive growth	GO:0006865, GO:0055085, GO:0015846, GO:0006836, GO:0006812
transport.	g4587.t1	3.27192	7.16142	0.037466	MFS general substrate transporter	TNA1	High affinity nicotinic acid plasma membrane permease; responsible for uptake of low levels of nicotinic acid; expression of the gene increases in the absence of extracellular nicotinic acid or para-aminobenzoate (PABA)	GO:0055085, GO:0001172, GO:0055114
transport.	g4591.t1	3.82045	3.62919	1.27808e-08	Aquaporin rerated protein, other eukaryote	AQY1	Spore-specific water channel; mediates the transport of water across cell membranes, developmentally controlled; may play a role in spore maturation, probably by allowing water outflow, may be involved in freeze tolerance	GO:0055085, GO:0006833, GO:0030437, GO:0019321, GO:0046835
transport.	g4652.t1	3.13318	2.96116	2.94138e-23	Glycine dehydrogenase	GCV2	P subunit of the mitochondrial glycine decarboxylase complex; glycine decarboxylase is required for the catabolism of glycine to 5,10-methylene-THF; expression is regulated by levels of 5,10-methylene-THF in the cytoplasm	GO:0006546, GO:0055114, GO:0016192
transport.	g4707.t1	3.10482	3.7404	4.91092e-05	Galactose-proton symport of transport system	ITR1	Myo-inositol transporter; member of the sugar transporter superfamily; expression is repressed by inositol and choline via Opi1p and derepressed via Ino2p and Ino4p; relative distribution to the vacuole increases upon DNA replication stress; ITR1 has a paralog, ITR2, that arose from the whole genome duplication	GO:0055085, GO:0015798, GO:0008643, GO:0015672, GO:0055114
transport.	g4727.t1	3.54462	4.7964	2.85166e-17	MFS general substrate transporter	MPH3	Alpha-glucoside permease; transports maltose, maltotriose, alpha-methylglucoside, and turanose; identical to Mph2p; encoded in a subtelomeric position in a region likely to have undergone duplication	GO:0055085, GO:0008643, GO:0015672, GO:0006357, GO:0055114
transport.	g4797.t1	2.70993	4.73137	0.000749203	High-affinity nicotinic acid transporter	TNA1	High affinity nicotinic acid plasma membrane permease; responsible for uptake of low levels of nicotinic acid; expression of the gene increases in the absence of extracellular nicotinic acid or para-aminobenzoate (PABA)	GO:0055085
transport.	g482.t1	2.60813	5.10196	6.15405e-10	Siderochrome-iron transporter	ARN2	Transporter; member of the ARN family of transporters that specifically recognize siderophore-iron chelates; responsible for uptake of iron bound to the siderophore triacetylfusarinine C	GO:0055085, GO:0015891, GO:0010106, GO:0007264, GO:0006811
transport.	g4843.t1	2.79064	2.27962	2.79601e-37	Tetracycline resistance protein TetB/drug resistance transporter	VBA5	Plasma membrane protein of the Major Facilitator Superfamily (MFS); involved in amino acid uptake and drug sensitivity; VBA5 has a paralog, VBA3, that arose from a segmental duplication	GO:0055085, GO:2001310, GO:0001678, GO:0046835, GO:0071804, GO:0006529, GO:0006351, GO:0009405, GO:0055114
transport.	g4918.t1	3.91753	3.7883	8.19045e-08	Rhodopsin, retinal binding site	IPL1	Aurora kinase of conserved chromosomal passenger complex; mediates release on mono-oriented kinetochores from microtubules in meiosis I, also release of kinetochores from cluster at SPBs at meiosis exit; helps maintain condensed chromosomes during anaphase, early telophase; required for SPB cohesion and prevention of multipolar spindle formation; Iocalizes to nuclear foci that diffuse upon DNA re…	GO:0007100, GO:0000212, GO:0007052, GO:0006468, GO:1900195, GO:0097421, GO:0007144, GO:0018209, GO:0032091, GO:0051642, GO:0071539, GO:1990138, GO:0009948, GO:0032436, GO:0051225, GO:0031647, GO:0009611, GO:0016570, GO:0034220, GO:0043066, GO:0032465, GO:0007059, GO:1903538, GO:0090068, GO:0051446, GO:0051301, GO:0045727, GO:1902400, GO:1902402, GO:0030330, GO:0031571, GO:0032355, GO:1901796, GO:…
transport.	g4947.t1	2.13098	2.66551	7.06863e-34	MFS general substrate transporter	AMF1	Low affinity NH4+ transporter; member of the DHA2 family of drug:H+ anti porters; putative paralog of ATR1; but not required for boron tolerance; non-essential gene	GO:0055085
transport.	g4972.t1	2.20255	1.599	1.34752e-10	ATP-binding cassette transporter	ARB1	ATPase of the ATP-binding cassette (ABC) family; involved in 40S and 60S ribosome biogenesis, has similarity to Gcn20p; shuttles from nucleus to cytoplasm, physically interacts with Tif6p, Lsg1p	GO:0000056, GO:0006355
transport.	g5014.t1	2.70179	2.78214	5.79065e-18	Integral membrane sensor signal transduction histidine kinase	#N/A	#N/A	GO:0023014, GO:0000160, GO:0018106, GO:0000184, GO:0055085, GO:0006355, GO:0008643, GO:0015672
transport.	g5056.t1	3.04818	3.09264	2.45107e-36	Membrane bound cation transporter	VCX1	Vacuolar membrane antiporter with Ca2+/H+ and K+/H+ exchange activity; involved in control of cytosolic Ca2+ and K+ concentrations; has similarity to sodium/calcium exchangers, including the bovine Na+/Ca2+,K+ antiporter	GO:0070588, GO:0006874, GO:0008643
transport.	g5118.t1	7.70708	7.59981	5.972e-20	MFS general substrate transporter	#N/A	#N/A	GO:0055085, GO:0055114
transport.	g5132.t1	3.54572	4.05655	9.47352e-30	Permease cytosine/purine uracil thiamine allantoin	DAL4	Allantoin permease; expression sensitive to nitrogen catabolite repression and induced by allophanate, an intermediate in allantoin degradation	GO:0055085, GO:0015851
transport.	g5180.t1	3.27563	5.83427	6.92092e-13	Repressible high-affinity phosphate permease	PHO84	High-affinity inorganic phosphate (Pi) transporter; also low-affinity manganese transporter; regulated by Pho4p and Spt7p; mutation confers resistance to arsenate; exit from the ER during maturation requires Pho86p; cells overexpressing Pho84p accumulate heavy metals but do not develop symptoms of metal toxicity	GO:0006817, GO:0055085, GO:1900062, GO:0006828, GO:0006797
transport.	g5192.t1	2.60962	2.85869	1.92161e-10	Agc agc-unique protein kinase	YPK1	Serine/threonine protein kinase; phosphorylates and downregulates flippase activator Fpk1p; inactivates Orm1p and Orm2p (inhibitors of serine:palmitoyl-coenzyme A transferase) by phosphorylation in response to compromised sphingolipid synthesis; mutations affect receptor-mediated endocytosis and sphingolipid-mediated and cell integrity signaling pathways; homolog of mammalian kinase SGK; YPK1 has…	GO:0006468, GO:0018209, GO:0035556, GO:0051050, GO:1903759, GO:1903829, GO:0010515, GO:0000433, GO:0046825, GO:0045721, GO:1905564, GO:0032148, GO:1904951, GO:2000352, GO:0010518, GO:0071364, GO:1903672, GO:0043536, GO:0007173, GO:0051279, GO:0097191, GO:0030512, GO:0018210, GO:1903076, GO:0032869, GO:0043122, GO:0007204, GO:0006469, GO:0016477, GO:0006166, GO:1903047, GO:0006167, GO:0061640, GO:…
transport.	g5196.t1	2.54501	2.5885	4.75245e-14	MFS general substrate transporter	VBA5	Plasma membrane protein of the Major Facilitator Superfamily (MFS); involved in amino acid uptake and drug sensitivity; VBA5 has a paralog, VBA3, that arose from a segmental duplication	GO:0055085, GO:0008643, GO:0015893, GO:0008272
transport.	g5223.t1	2.0066	3.46645	2.26004e-05	MFS general substrate transporter	YHK8	Presumed antiporter of the major facilitator superfamily; member of the 12-spanner drug:H(+) antiporter DHA1 family; expression of gene is up-regulated in cells exhibiting reduced susceptibility to azoles	GO:0055085, GO:0008643, GO:0042724, GO:0006772, GO:0015893, GO:0016310
transport.	g5230.t1	3.51566	1.75942	2.95442e-45	Auxin efflux carrier	YLR152C	Putative protein of unknown function; YLR152C is not an essential gene	GO:0055085
transport.	g5243.t1	5.58008	6.72259	1.7799e-08	High-affinity glucose transporter	SNF3	Plasma membrane low glucose sensor, regulates glucose transport; contains 12 predicted transmembrane segments and a long C-terminal tail required for induction of hexose transporters; also senses fructose and mannose; SNF3 has a paralog, RGT2, that arose from the whole genome duplication	GO:0055085, GO:0008643, GO:0015672, GO:0005975
transport.	g5249.t1	5.39356	6.8293	0.000104792	General substrate transporter	MAL11	High-affinity maltose transporter (alpha-glucoside transporter); inducible; encoded in the MAL1 complex locus; broad substrate specificity that includes maltotriose; required for isomaltose utilization	GO:0055085, GO:0008643, GO:0005975, GO:0015672, GO:0055114
transport.	g5282.t1	2.01841	1.74823	4.68637e-10	Calmodulin-dependent protein kinase	#N/A	#N/A	GO:0006468, GO:0000045, GO:0010506, GO:0018209, GO:0007165, GO:0001934, GO:0033674, GO:0045859, GO:0070372, GO:0008284, GO:1902533, GO:0018212, GO:0033554, GO:0055085
transport.	g5468.t1	5.89924	4.84883	3.82716e-31	OPT oligopeptide transporter	OPT2	Oligopeptide transporter; localized to peroxisomes and affects glutathione redox homeostasis; also localizes to the plasma membrane (PM) and to the late Golgi, and has a role in maintenance of lipid asymmetry between the inner and outer leaflets of the PM; member of the OPT family, with potential orthologs in S. pombe and C. albicans; also plays a role in formation of mature vacuoles and in polar…	GO:0055085, GO:0006857, GO:0001676
transport.	g5485.t1	4.52977	4.96612	4.28609e-50	MFS general substrate transporter	TNA1	High affinity nicotinic acid plasma membrane permease; responsible for uptake of low levels of nicotinic acid; expression of the gene increases in the absence of extracellular nicotinic acid or para-aminobenzoate (PABA)	GO:0055085, GO:0006351, GO:0006357
transport.	g5488.t1	3.58602	4.26656	6.53267e-41	Membrane transporter	#N/A	#N/A	GO:0055085
transport.	g5540.t1	8.7673	6.60629	2.82796e-112	Phosphoribosylaminoimidazolecarboxamide formyltransferase/IMP cyclohydrolase	#N/A	#N/A	GO:0006164, GO:0045493, GO:0043087, GO:0006508, GO:0007165, GO:0055085, GO:0006468, GO:0055114
transport.	g5541.t1	11.2653	8.7464	6.00774e-126	Oligopeptide transporter	OPT1	Proton-coupled oligopeptide transporter of the plasma membrane; also transports glutathione and phytochelatin; member of the OPT family	GO:0055085, GO:0006857, GO:0072337, GO:0072348, GO:0051181, GO:0098657, GO:0015711, GO:0006790, GO:0015031, GO:0016310
transport.	g5547.t1	2.40955	4.47079	3.13526e-11	Substrate-specific transmembrane transporter	MAL11	High-affinity maltose transporter (alpha-glucoside transporter); inducible; encoded in the MAL1 complex locus; broad substrate specificity that includes maltotriose; required for isomaltose utilization	GO:0055085, GO:0006013, GO:0055114
transport.	g5563.t1	6.66513	7.56056	8.29941e-46	Ammonium transporter	MEP2	Ammonium permease involved in regulation of pseudohyphal growth; belongs to a ubiquitous family of cytoplasmic membrane proteins that transport only ammonium (NH4+); expression is under the nitrogen catabolite repression regulation	GO:0072488, GO:0019740, GO:0015843, GO:0007017, GO:0000398, GO:0071897, GO:0007010, GO:0006260
transport.	g5567.t1	3.1617	5.48797	4.68635e-07	MFS general substrate transporter	GAL2	Galactose permease; required for utilization of galactose; also able to transport glucose	GO:0055085, GO:0008643, GO:0006413, GO:0015672, GO:0030036, GO:0055114
transport.	g558.t1	2.04275	2.0628	2.93396e-13	Lipase	YJR107W	Putative lipase	GO:0006629, GO:0007264, GO:0051028, GO:0006913, GO:0015031
transport.	g5672.t1	5.11487	6.39162	4.02944e-71	Chromate transmembrane transporter	#N/A	#N/A	GO:0015703, GO:0055085, GO:0015672, GO:0055114
transport.	g5688.t1	4.98586	5.58846	1.10484e-15	MFS general substrate transporter	DAL5	Allantoate permease; ureidosuccinate permease; also transports dipeptides, though with lower affinity than for allantoate and ureidosuccinate; expression is constitutive but sensitive to nitrogen catabolite repression	GO:0055085, GO:0006357, GO:0006468, GO:0008643
transport.	g5716.t1	4.04371	2.82266	8.60543e-26	Amino acid transporter	TPO5	Protein involved in excretion of putrescine and spermidine; putative polyamine transporter in the Golgi or post-Golgi vesicles	GO:0055114, GO:0055085, GO:0006865
transport.	g5745.t1	4.92209	4.80327	4.26755e-53	MFS general substrate transporter	TPO3	Polyamine transporter of the major facilitator superfamily; member of the 12-spanner drug:H(+) antiporter DHA1 family; specific for spermine; localizes to the plasma membrane; TPO3 has a paralog, TPO2, that arose from the whole genome duplication	GO:0055085, GO:0015893, GO:0015848, GO:0006357, GO:0006351, GO:0007018
transport.	g5756.t1	4.91253	3.42006	1.09094e-13	NADP-dependent alcohol dehydrogenase C	ADH7	NADPH-dependent medium chain alcohol dehydrogenase; has broad substrate specificity; member of the cinnamyl family of alcohol dehydrogenases; may be involved in fusel alcohol synthesis or in aldehyde tolerance	GO:0055114, GO:0006357, GO:0006508, GO:0016310, GO:0016192, GO:0006886, GO:0006260
transport.	g5770.t1	2.84311	2.8037	3.40559e-12	BZip transcription factor	KIP3	Kinesin-related antiparallel sliding motor protein; involved in mitotic spindle positioning; sliding activity promotes bipolar spindle assembly and maintenance of genome stability; inhibits spindle elongation, destabilizing late anaphase spindle microtubules that polymerize beyond the midzone	GO:0007018, GO:0000915, GO:0099518, GO:0007052, GO:0051231, GO:0051255, GO:0006355, GO:0000070, GO:0006468, GO:0000281
transport.	g5773.t1	3.23573	4.74965	9.49603e-23	DnaJ-class molecular chaperone with C-terminal Zn finger domain	CAJ1	Nuclear type II J heat shock protein of the E. coli dnaJ family; contains a leucine zipper-like motif, binds to non-native substrates for presentation to Ssa3p, may function during protein translocation, assembly and disassembly	GO:0006457, GO:0009408, GO:0071218, GO:0030433, GO:0006260, GO:0016558
transport.	g5778.t1	4.47353	4.45357	1.08573e-17	Uridine permease/thiamine transporter/allantoin transport	DAL4	Allantoin permease; expression sensitive to nitrogen catabolite repression and induced by allophanate, an intermediate in allantoin degradation	GO:0055085, GO:0006351
transport.	g5832.t1	3.41127	2.71522	6.94303e-12	High-affinity nicotinic acid transporter	YIL166C	Putative protein with similarity to allantoate permease; similar to the allantoate permease (Dal5p) subfamily of the major facilitator superfamily; mRNA expression is elevated by sulfur limitation; YIL166C is a non-essential gene	GO:0055085, GO:1901264, GO:0015931, GO:0006807
transport.	g5881.t1	3.84171	4.01472	6.33733e-21	MFS general substrate transporter	SEO1	Putative permease; member of the allantoate transporter subfamily of the major facilitator superfamily; mutation confers resistance to ethionine sulfoxide	GO:0055085, GO:0055114, GO:0090502
transport.	g5890.t1	6.10176	6.33225	1.18744e-45	Amino acid transmembrane transporter	AGP2	Plasma membrane regulator of polyamine and carnitine transport; has similarity to transporters but lacks transport activity; may act as a sensor that transduces environmental signals; has a positive or negative regulatory effect on transcription of many transporter genes	GO:0055085, GO:0006865, GO:1902274, GO:1902269, GO:0006836, GO:0015718, GO:0015846, GO:0006812
transport.	g5906.t1	3.27019	7.19102	0.0384157	Nicotinamide mononucleotide permease	YIL166C	Putative protein with similarity to allantoate permease; similar to the allantoate permease (Dal5p) subfamily of the major facilitator superfamily; mRNA expression is elevated by sulfur limitation; YIL166C is a non-essential gene	GO:0055085, GO:0006351, GO:0055114
transport.	g5929.t1	3.33552	3.46198	1.7809e-14	Permease for cytosine/purines, uracil, thiamine, allantoin-domain-containing protein	FUI1	High affinity uridine permease, localizes to the plasma membrane; also mediates low but significant transport of the cytotoxic nucleoside analog 5-fluorouridine; not involved in uracil transport; relative distribution to the vacuole increases upon DNA replication stress	GO:0055085, GO:0015851
transport.	g5936.t1	6.81898	7.59431	7.31713e-34	Kinesin-domain-containing	DUR3	Plasma membrane transporter for both urea and polyamines; expression is highly sensitive to nitrogen catabolite repression and induced by allophanate, the last intermediate of the allantoin degradative pathway	GO:0055085, GO:0015840, GO:0007018, GO:0055114
transport.	g5950.t1	2.29403	2.94532	7.19818e-07	High-affinity nicotinic acid transporter	TNA1	High affinity nicotinic acid plasma membrane permease; responsible for uptake of low levels of nicotinic acid; expression of the gene increases in the absence of extracellular nicotinic acid or para-aminobenzoate (PABA)	GO:0055085, GO:1901264, GO:0015931, GO:0006351, GO:0046942, GO:0055114, GO:0006457
transport.	g5959.t1	2.40948	2.87708	8.18432e-09	CAMK/CAMKL protein kinase	KCC4	Protein kinase of the bud neck involved in the septin checkpoint; associates with septin proteins, negatively regulates Swe1p by phosphorylation, shows structural homology to bud neck kinases Gin4p and Hsl1p; KCC4 has a paralog, GIN4, that arose from the whole genome duplication	GO:0006468, GO:0035556, GO:1990260, GO:0051598, GO:1903047, GO:0031572, GO:0010972, GO:0044182, GO:0000921, GO:0044770, GO:0035690, GO:0001558, GO:0006915, GO:0000280, GO:0055085, GO:0048478
transport.	g596.t1	2.37042	2.42957	1.78576e-12	Small oligopeptide transporter	OPT2	Oligopeptide transporter; localized to peroxisomes and affects glutathione redox homeostasis; also localizes to the plasma membrane (PM) and to the late Golgi, and has a role in maintenance of lipid asymmetry between the inner and outer leaflets of the PM; member of the OPT family, with potential orthologs in S. pombe and C. albicans; also plays a role in formation of mature vacuoles and in polar…	GO:0055085, GO:0006857, GO:0051515, GO:0061091, GO:0042144, GO:0006357, GO:0044088, GO:0045454, GO:0006468, GO:0006260, GO:0055114, GO:0015031
transport.	g5984.t1	2.20747	1.78886	9.1453e-19	#N/A	#N/A	#N/A	GO:0007034, GO:0032049, GO:0055114
transport.	g6121.t1	4.49985	5.57179	6.41821e-58	Alpha-aminoadipic semialdehyde mitochondrial	LYS9	Saccharopine dehydrogenase (NADP+, L-glutamate-forming); catalyzes the formation of saccharopine from alpha-aminoadipate 6-semialdehyde, the seventh step in lysine biosynthesis pathway; exhibits genetic and physical interactions with TRM112	GO:0055114, GO:0019878, GO:0032259, GO:0072662, GO:0043574, GO:0006508, GO:0072594, GO:0006605, GO:0006596
transport.	g6199.t1	2.74124	4.10579	2.89005e-05	MFS general substrate transporter	HXT5	Hexose transporter with moderate affinity for glucose; induced in the presence of non-fermentable carbon sources, induced by a decrease in growth rate, contains an extended N-terminal domain relative to other HXTs; HXT5 has a paralog, HXT3, that arose from the whole genome duplication	GO:0055085, GO:0008643, GO:0051056, GO:0043547, GO:0005975, GO:0015672
transport.	g6201.t1	5.20146	6.9645	9.80184e-17	2-oxoglutarate-dependent ethylene/succinate-forming enzyme	#N/A	#N/A	GO:0055114, GO:0009686, GO:0032259, GO:0055085
transport.	g6202.t1	3.23033	4.35535	1.0391e-12	Plasma membrane carnitine transporter	LYP1	Lysine permease; one of three amino acid permeases (Alp1p, Can1p, Lyp1p) responsible for uptake of cationic amino acids	GO:0055085, GO:1902274, GO:0006865, GO:1902269, GO:0015846, GO:0006812
transport.	g6203.t1	3.76358	4.83676	1.48455e-46	Aromatic amino acid transport protein aroP	AGP2	Plasma membrane regulator of polyamine and carnitine transport; has similarity to transporters but lacks transport activity; may act as a sensor that transduces environmental signals; has a positive or negative regulatory effect on transcription of many transporter genes	GO:0055085, GO:1902274, GO:1902269, GO:0006865, GO:0010133, GO:0055114
transport.	g6204.t1	2.24875	2.42731	7.16439e-22	Glycine cleavage system protein T	#N/A	#N/A	GO:0055114, GO:0006468, GO:0071805, GO:0032259
transport.	g6239.t1	2.8774	2.66841	4.50942e-11	General substrate transporter	HXT2	High-affinity glucose transporter of the major facilitator superfamily; expression is induced by low levels of glucose and repressed by high levels of glucose	GO:0055085, GO:0008643, GO:0015791, GO:0006812, GO:0055114, GO:0005975
transport.	g6294.t1	4.6538	8.7412	4.96165e-08	Carbonic anhydrase	#N/A	#N/A	GO:0016192, GO:0006886, GO:0006508
transport.	g6310.t1	2.18927	3.41531	7.22571e-09	Fungal transcriptional regulatory protein, N-terminal	#N/A	#N/A	GO:0006357, GO:0006351, GO:0006468, GO:0005975, GO:0055085
transport.	g6324.t1	2.05889	2.04695	1.4323e-17	Short-chain dehydrogenase	SPS19	Peroxisomal 2,4-dienoyl-CoA reductase; auxiliary enzyme of fatty acid beta-oxidation; homodimeric enzyme required for growth and sporulation on petroselineate medium; expression induced during late sporulation and in the presence of oleate	GO:0055114, GO:0006351, GO:0019290, GO:0055085
transport.	g6361.t1	4.43665	6.01894	1.21085e-30	MFS general substrate transporter	YIL166C	Putative protein with similarity to allantoate permease; similar to the allantoate permease (Dal5p) subfamily of the major facilitator superfamily; mRNA expression is elevated by sulfur limitation; YIL166C is a non-essential gene	GO:0055085, GO:0015876, GO:0008272
transport.	g6427.t1	3.59849	3.4882	2.76689e-39	Chitin synthase class II	CHS2	Chitin synthase II; catalyzes transfer of N-acetylglucosamine (GlcNAc) to chitin upon activation of zymogenic form; required for chitin synthesis in the primary septum during cytokinesis; localization regulated by Cdk1p during mitosis; phosphorylation by Dbf2p kinase regulates its dynamics and chitin synthesis during cytokinesis	GO:0006031, GO:0000918, GO:0031505, GO:0055085
transport.	g6589.t1	2.98562	4.0582	1.76796e-12	Cysteine-type endopeptidase	MCA1	Ca2+-dependent cysteine protease; may cleave specific substrates during the stress response; regulates apoptosis upon H2O2 treatment; required for clearance of insoluble protein aggregates during normal growth; implicated in cell cycle dynamics and lifespan extension; undergoes autocatalytic processing; similar to mammalian metacaspases, but exists as a monomer due to an extra pair of anti-parall…	GO:0006508, GO:0043386, GO:0006457, GO:0009116, GO:0055085
transport.	g6636.t1	2.29817	4.54785	2.13044e-12	Mitochondrial carrier protein	#N/A	#N/A	GO:0005975, GO:0055085
transport.	g6693.t1	4.26934	4.6097	5.08484e-08	Substrate-specific transmembrane transporter	MAL31	Maltose permease; high-affinity maltose transporter (alpha-glucoside transporter); encoded in the MAL3 complex locus; member of the 12 transmembrane domain superfamily of sugar transporters; functional in genomic reference strain S288C	GO:0055085, GO:0008643, GO:0015672
transport.	g6696.t1	3.09834	1.72781	1.11597e-29	Tetracycline efflux ABC transporter TetAB subunit A	YCF1	Vacuolar glutathione S-conjugate transporter; ABC-C transporter of the ATP-binding cassette family; required for vacuole fusion; forms stable complexes with vacuole fusion machinery; regulates Vam7p recruitment to vacuoles; role in detoxifying metals (Cd, Hg, As); transports GSSG that is not immediately reduced in cytosol to vacuole; transports unconjugated bilirubin, selenodigluthatione, oxidize…	GO:0055085, GO:0042908, GO:0015893, GO:0009306, GO:0006281, GO:0006508, GO:0006633, GO:0015846, GO:0055114
transport.	g676.t1	2.71199	1.1887	4.86041e-15	Actin cytoskeleton-regulatory complex protein sla1	#N/A	#N/A	GO:0007015, GO:0016192, GO:0098657, GO:0032940
transport.	g683.t1	3.06776	3.35174	9.45572e-13	Urea active transporter	DUR3	Plasma membrane transporter for both urea and polyamines; expression is highly sensitive to nitrogen catabolite repression and induced by allophanate, the last intermediate of the allantoin degradative pathway	GO:0055085, GO:0015840, GO:0001522, GO:0032259, GO:0042254, GO:0055114
transport.	g6866.t1	3.8348	2.73158	4.16965e-49	Far upstream element-binding protein 1	#N/A	#N/A	GO:0060255, GO:0019219, GO:0031326, GO:0016554, GO:0016071, GO:0009891, GO:0051173, GO:0031325, GO:0031123, GO:0006696, GO:0006996, GO:0019290, GO:0016310, GO:0009399, GO:0007017, GO:0000377, GO:0006401, GO:0006464, GO:0006886, GO:0009236, GO:0051716, GO:0006541, GO:0044262, GO:0009892, GO:0090305, GO:0006950, GO:0023052, GO:0006259, GO:0006508, GO:0007154, GO:0055114
transport.	g6875.t1	3.47101	5.43447	7.31609e-13	Kynurenine formamidase	#N/A	#N/A	GO:0019441, GO:0016192, GO:0055114, GO:0055085
transport.	g6886.t1	2.59233	3.73261	8.95741e-08	Alpha-N-acetylglucosaminidase	#N/A	#N/A	GO:0051781, GO:0042474, GO:0046548, GO:0045475, GO:0021680, GO:0060119, GO:0007040, GO:0015991, GO:0009793, GO:0008152
transport.	g7045.t1	2.05121	2.50803	1.33894e-31	Major facilitator superfamily transporter	YCR023C	Vacuolar membrane protein of unknown function; member of the multidrug resistance family; YCR023C is not an essential gene	GO:0055085, GO:0015893, GO:0006508
transport.	g7106.t1	2.3613	2.94979	5.83562e-09	MFS general substrate transporter	#N/A	#N/A	GO:0055085
transport.	g7125.t1	2.08074	2.20826	8.42367e-06	Proteophosphoglycan 5	#N/A	#N/A	GO:0000045, GO:0010468, GO:1903506, GO:2000112, GO:0006401, GO:0006509, GO:0016071, GO:0007219, GO:0010605, GO:0032324, GO:0006396, GO:0006812, GO:0007049, GO:0051301, GO:0055114, GO:0034220
transport.	g7238.t1	6.15681	6.72389	4.1027e-26	#N/A	HNM1	Plasma membrane transporter for choline, ethanolamine, and carnitine; involved in the uptake of nitrogen mustard and the uptake of glycine betaine during hypersaline stress; co-regulated with phospholipid biosynthetic genes and negatively regulated by choline and myo-inositol	GO:0055085, GO:1900749, GO:0034229, GO:0006865, GO:0015871, GO:0031460, GO:0005975, GO:0055114
transport.	g7283.t1	2.93091	2.79696	2.87448e-33	MFS general substrate transporter	MAL31	Maltose permease; high-affinity maltose transporter (alpha-glucoside transporter); encoded in the MAL3 complex locus; member of the 12 transmembrane domain superfamily of sugar transporters; functional in genomic reference strain S288C	GO:0055085, GO:0008643, GO:0015672, GO:0032259, GO:0005975, GO:0006351
transport.	g7316.t1	4.06947	1.44494	5.9812e-09	MFS general substrate transporter	AMF1	Low affinity NH4+ transporter; member of the DHA2 family of drug:H+ anti porters; putative paralog of ATR1; but not required for boron tolerance; non-essential gene	GO:0055085
transport.	g7372.t1	2.73348	1.3751	2.81013e-12	Anaphase-promoting complex subunit 2	DOG2	2-deoxyglucose-6-phosphate phosphatase; member of a family of low molecular weight phosphatases, induced by oxidative and osmotic stress, confers 2-deoxyglucose resistance when overexpressed; DOG2 has a paralog, DOG1, that arose from a single-locus duplication; the last half of DOG1 and DOG2 are subject to gene conversions among S. cerevisiae, S. paradoxus, and S. mikatae	GO:0016311, GO:0006511, GO:0055085
transport.	g7415.t1	4.89702	3.78944	9.82051e-82	Zn-dependent exopeptidase	CPS1	Vacuolar carboxypeptidase S; expression is induced under low-nitrogen conditions	GO:0006508, GO:0044257, GO:0090502, GO:0006396, GO:0006629, GO:0055114, GO:0006412, GO:0055085
transport.	g7446.t1	3.44106	3.77889	7.12346e-58	MFS general substrate transporter	YMR221C	Putative protein of unknown function; the authentic, non-tagged protein is detected in highly purified mitochondria in high-throughput studies; physical interaction with Atg27p suggests a possible role in autophagy	GO:0055085
transport.	g7483.t1	2.70886	1.31949	9.58741e-26	Mitochondrial fmn-dependent dehydrogenase	CYB2	Cytochrome b2 (L-lactate cytochrome-c oxidoreductase); component of the mitochondrial intermembrane space, required for lactate utilization; expression is repressed by glucose and anaerobic conditions	GO:0055114, GO:0006089, GO:0044410, GO:0052002, GO:0051168, GO:0007017, GO:0007010, GO:0006351, GO:0015940, GO:0006886, GO:0030258, GO:0006631
transport.	g7488.t1	3.03196	3.32408	6.13646e-05	MFS general substrate transporter	DAL5	Allantoate permease; ureidosuccinate permease; also transports dipeptides, though with lower affinity than for allantoate and ureidosuccinate; expression is constitutive but sensitive to nitrogen catabolite repression	GO:0055085, GO:0019441, GO:0006508, GO:0055114
transport.	g7490.t1	2.58231	3.09503	9.03712e-37	Amino acid transmembrane transporter	AGP2	Plasma membrane regulator of polyamine and carnitine transport; has similarity to transporters but lacks transport activity; may act as a sensor that transduces environmental signals; has a positive or negative regulatory effect on transcription of many transporter genes	GO:0055085, GO:0006865, GO:1902274, GO:1902269
transport.	g7491.t1	4.93114	4.66193	4.38392e-52	FAD dependent oxidoreductase	#N/A	#N/A	GO:0055114, GO:0008608, GO:0032958, GO:0055085, GO:0007264, GO:0016310
transport.	g7494.t1	6.99705	7.63927	7.822e-44	Nitrite reductase NiiA	#N/A	#N/A	GO:0055114, GO:0042128, GO:0015707, GO:0015706, GO:0055085, GO:0006468
transport.	g7495.t1	8.29873	9.19309	4.63429e-41	Formate nitrite transporter	YHL008C	Putative protein of unknown function; may be involved in the uptake of chloride ions; does not appear to be involved in monocarboxylic acid transport; green fluorescent protein (GFP)-fusion protein localizes to the vacuole	GO:0055085, GO:0015724, GO:0006821
transport.	g7497.t1	2.3083	3.27624	4.40886e-21	Allantoate permease	THI73	Putative plasma membrane permease; proposed to be involved in carboxylic acid uptake and repressed by thiamine; substrate of Dbf2p/Mob1p kinase; transcription is altered if mitochondrial dysfunction occurs	GO:0055085
transport.	g7506.t1	10.3703	8.01434	1.61777e-149	Argininosuccinate lyase	ARG4	Argininosuccinate lyase; catalyzes the final step in the arginine biosynthesis pathway	GO:0042450, GO:0000050, GO:0016192, GO:0006865, GO:0055085
transport.	g7507.t1	9.4164	6.66092	1.35377e-74	General alpha-glucoside permease	MAL31	Maltose permease; high-affinity maltose transporter (alpha-glucoside transporter); encoded in the MAL3 complex locus; member of the 12 transmembrane domain superfamily of sugar transporters; functional in genomic reference strain S288C	GO:0055085, GO:0008643, GO:0015672, GO:0000017, GO:0071555, GO:0005975
transport.	g7513.t1	2.32845	2.62247	4.11044e-09	Tetratricopeptide repeat family protein	MDN1	Huge dynein-related AAA-type ATPase (midasin); forms extended pre-60S particle with the Rix1 complex (Rix1p-Ipi1p-Ipi3p); acts in removal of ribosomal biogenesis factors at successive steps of pre-60S assembly and export from nucleus	GO:0043213, GO:0006413, GO:0006334, GO:0006353, GO:0035023, GO:0002181, GO:0007165, GO:0051301, GO:0006468, GO:0006426, GO:0022618, GO:0055114, GO:0006091
transport.	g7548.t1	2.55812	2.3999	1.04353e-32	MFS general substrate transporter	ESBP6	Protein with similarity to monocarboxylate permeases; appears not to be involved in transport of monocarboxylates such as lactate, pyruvate or acetate across the plasma membrane	GO:0055085, GO:0055114, GO:0006351
transport.	g7610.t1	2.2665	2.99639	2.89699e-09	MFS general substrate transporter	SEO1	Putative permease; member of the allantoate transporter subfamily of the major facilitator superfamily; mutation confers resistance to ethionine sulfoxide	GO:0055085, GO:0055114
transport.	g7666.t1	2.92911	3.17836	1.55902e-30	MFS general substrate transporter	YHK8	Presumed antiporter of the major facilitator superfamily; member of the 12-spanner drug:H(+) antiporter DHA1 family; expression of gene is up-regulated in cells exhibiting reduced susceptibility to azoles	GO:0055085, GO:0015893, GO:0010509, GO:0015846, GO:0030476, GO:0015695, GO:0015696, GO:0055114
transport.	g7692.t1	2.13955	3.42415	6.74739e-24	Calcium-transporting ATPase	ENA2	P-type ATPase sodium pump; involved in Na+ efflux to allow salt tolerance; likely not involved in Li+ efflux	GO:0099132, GO:0042149, GO:0006972, GO:0009268, GO:0009651, GO:0071805, GO:0035725, GO:0070588, GO:0051208, GO:0140115, GO:1902600, GO:0006631, GO:0009058, GO:0055114
transport.	g7740.t1	2.85135	3.30407	3.67465e-14	Potential glycerophosphoinositol permease	PHO84	High-affinity inorganic phosphate (Pi) transporter; also low-affinity manganese transporter; regulated by Pho4p and Spt7p; mutation confers resistance to arsenate; exit from the ER during maturation requires Pho86p; cells overexpressing Pho84p accumulate heavy metals but do not develop symptoms of metal toxicity	GO:0055085, GO:0015940, GO:0055114
transport.	g7789.t1	2.25521	2.18025	9.70805e-15	P-loop containing nucleoside triphosphate hydrolase	STE6	Plasma membrane ATP-binding cassette (ABC) transporter; required for the export of a-factor, catalyzes ATP hydrolysis coupled to a-factor transport; contains 12 transmembrane domains and two ATP binding domains; expressed only in MATa cells; human homolog ABCB1 mediates multidrug resistance in many chemotherapy-resistant tumors by effluxing toxic compounds from the cell	GO:0055085, GO:0015893, GO:0015721
transport.	g7807.t1	3.49531	5.22773	3.66407e-44	#N/A	#N/A	#N/A	GO:1902600
transport.	g7813.t1	4.11384	6.0518	1.05684e-47	Chromate transmembrane transporter	#N/A	#N/A	GO:0015703, GO:0055085, GO:0015672, GO:0055114
transport.	g7845.t1	2.72019	1.96826	9.29362e-26	Bleomycin hydrolases and aminopeptidases of cysteine protease family	LAP3	Cysteine aminopeptidase with homocysteine-thiolactonase activity; protects cells against homocysteine toxicity; has bleomycin hydrolase activity in vitro; transcription is regulated by galactose via Gal4p; orthologous to human BLMH	GO:0006508, GO:0043418, GO:0006857, GO:0009636, GO:0055085, GO:0055114
transport.	g7871.t1	2.51156	2.87042	8.61909e-12	MFS general substrate transporter	#N/A	#N/A	GO:0055085
transport.	g7879.t1	3.64639	4.30311	1.99878e-24	MFS general substrate transporter	TNA1	High affinity nicotinic acid plasma membrane permease; responsible for uptake of low levels of nicotinic acid; expression of the gene increases in the absence of extracellular nicotinic acid or para-aminobenzoate (PABA)	GO:0055085, GO:0043137, GO:0006284, GO:0090305
transport.	g7895.t1	5.57312	6.69477	1.16153e-11	Cytosine-purine permease	DAL4	Allantoin permease; expression sensitive to nitrogen catabolite repression and induced by allophanate, an intermediate in allantoin degradation	GO:0055085, GO:0015851, GO:0043547, GO:0016311, GO:0006351
transport.	g7969.t1	4.03505	6.25336	8.03516e-07	MFS general substrate transporter	YIL166C	Putative protein with similarity to allantoate permease; similar to the allantoate permease (Dal5p) subfamily of the major facilitator superfamily; mRNA expression is elevated by sulfur limitation; YIL166C is a non-essential gene	GO:0055085, GO:0006696, GO:0055114
transport.	g7988.t1	3.05203	3.18056	2.98244e-08	MFS general substrate transporter	MCH5	Plasma membrane riboflavin transporter; facilitates the uptake of vitamin B2; required for FAD-dependent processes; sequence similarity to mammalian monocarboxylate permeases, however mutants are not deficient in monocarboxylate transport	GO:0055085, GO:0015718
transport.	g8067.t1	2.14437	1.57328	6.99626e-24	MFS general substrate transporter	VBA1	Permease of basic amino acids in the vacuolar membrane	GO:0055085, GO:0015802, GO:0006298, GO:0006694, GO:0055114
transport.	g8082.t1	5.05296	3.71496	7.51439e-11	MFS general substrate transporter	FLR1	Plasma membrane transporter of the major facilitator superfamily; member of the 12-spanner drug:H(+) antiporter DHA1 family; involved in efflux of fluconazole, diazaborine, benomyl, methotrexate, and other drugs; expression induced in cells treated with the mycotoxin patulin; relocalizes from nucleus to plasma membrane upon DNA replication stress	GO:0055085, GO:0015893, GO:0006351, GO:0006511, GO:0007166, GO:0055114
transport.	g8200.t1	2.08202	2.29009	5.39053e-27	Non-heme dioxygenase in morphine synthesis N-terminal	SIT1	Ferrioxamine B transporter; member of the ARN family of transporters that specifically recognize siderophore-iron chelates; transcription is induced during iron deprivation and diauxic shift; potentially phosphorylated by Cdc28p	GO:0055085, GO:0007264, GO:0055114
transport.	g825.t1	4.04951	4.62776	3.39004e-09	OPT family small oligopeptide transporter	OPT1	Proton-coupled oligopeptide transporter of the plasma membrane; also transports glutathione and phytochelatin; member of the OPT family	GO:0055085
transport.	g826.t1	4.46774	4.30558	8.75922e-11	OPT family small oligopeptide transporter	OPT1	Proton-coupled oligopeptide transporter of the plasma membrane; also transports glutathione and phytochelatin; member of the OPT family	GO:0055085
transport.	g8313.t1	4.52344	8.01485	1.67953e-10	MFS general substrate transporter	JEN1	Monocarboxylate/proton symporter of the plasma membrane; transport activity is dependent on the pH gradient across the membrane; mediates high-affinity uptake of carbon sources lactate, pyuvate, and acetate, and also of the micronutrient selenite, whose structure mimics that of monocarboxylates; expression and localization are tightly regulated, with transcription repression, mRNA degradation, an…	GO:0055085, GO:0015727, GO:0008643
transport.	g8389.t1	2.31564	3.61	3.82546e-16	MFS general substrate transporter	#N/A	#N/A	GO:0055085
transport.	g840.t1	6.90196	3.97934	5.18094e-07	MFS general substrate transporter	AMF1	Low affinity NH4+ transporter; member of the DHA2 family of drug:H+ anti porters; putative paralog of ATR1; but not required for boron tolerance; non-essential gene	GO:0055085
transport.	g8428.t1	3.66737	4.85375	3.68739e-11	Dicarbixylic amino acid permease	DIP5	Dicarboxylic amino acid permease; mediates high-affinity and high-capacity transport of L-glutamate and L-aspartate; also a transporter for Gln, Asn, Ser, Ala, and Gly; relocalizes from plasma membrane to vacuole upon DNA replication stress	GO:0006865, GO:0055085, GO:0006836, GO:0015718, GO:0006812, GO:0015740, GO:0015893, GO:0006468
transport.	g8435.t1	2.21332	1.64698	2.27003e-08	ATP-binding cassette transporter	NEW1	ATP binding cassette protein; cosediments with polysomes and is required for biogenesis of the small ribosomal subunit; Asn/Gln-rich rich region supports [NU+] prion formation and susceptibility to [PSI+] prion induction	GO:0016973, GO:0042274, GO:0006414, GO:0015671
transport.	g8440.t1	2.5554	1.59743	1.27806e-17	Dicarboxylic amino acid permease	DIP5	Dicarboxylic amino acid permease; mediates high-affinity and high-capacity transport of L-glutamate and L-aspartate; also a transporter for Gln, Asn, Ser, Ala, and Gly; relocalizes from plasma membrane to vacuole upon DNA replication stress	GO:0006865, GO:0055085, GO:0016042, GO:0035556
transport.	g934.t1	2.50171	4.87999	1.89188e-05	General alpha-glucoside permease	MPH2	Alpha-glucoside permease; transports maltose, maltotriose, alpha-methylglucoside, and turanose; identical to Mph3p; encoded in a subtelomeric position in a region likely to have undergone duplication	GO:0055085, GO:0008643, GO:0006357, GO:0015672
transport.	g981.t1	2.51877	1.78807	8.66901e-15	NAD-dependent glycerol-3-phosphate dehydrogenase N-terminus-domain-containing protein	GPD1	NAD-dependent glycerol-3-phosphate dehydrogenase; key enzyme of glycerol synthesis, essential for growth under osmotic stress; expression regulated by high-osmolarity glycerol response pathway; protein abundance increases in response to DNA replication stress; constitutively inactivated via phosphorylation by the protein kinases YPK1 and YPK2, dephosphorylation increases catalytic activity; GPD1 …	GO:0046168, GO:0005975, GO:0055114, GO:0090038, GO:0010765, GO:2000649, GO:0001508, GO:0000070
transport.	g984.t1	2.26907	2.61898	0.00010823	Aquaporin rerated other eukaryote	AQY1	Spore-specific water channel; mediates the transport of water across cell membranes, developmentally controlled; may play a role in spore maturation, probably by allowing water outflow, may be involved in freeze tolerance	GO:0055085, GO:0006833, GO:0045493
transport.	g989.t1	2.59833	3.84654	8.00748e-16	Pleiotropic drug resistance protein PDR	PDR5	Plasma membrane ATP-binding cassette (ABC) transporter; multidrug transporter actively regulated by Pdr1p; also involved in steroid transport, cation resistance, and cellular detoxification during exponential growth; PDR5 has a paralog, PDR15, that arose from the whole genome duplication	GO:0055085, GO:0046618, GO:1990414, GO:0035690
regulation of cation transmembrane trans....	g1105.t1	10.6961	10.5862	2.71548e-20	General amino acid permease	PUT4	Proline permease; required for high-affinity transport of proline; also transports the toxic proline analog azetidine-2-carboxylate (AzC); PUT4 transcription is repressed in ammonia-grown cells	GO:0006865, GO:0055085, GO:1902274, GO:1902269, GO:0019290, GO:0005975, GO:0006520, GO:0055114
regulation of cation transmembrane trans....	g1990.t1	5.60275	6.46648	1.34655e-07	Amino acid transporter LysP	PUT4	Proline permease; required for high-affinity transport of proline; also transports the toxic proline analog azetidine-2-carboxylate (AzC); PUT4 transcription is repressed in ammonia-grown cells	GO:0055085, GO:0006865, GO:1902274, GO:1902269, GO:0006836, GO:0015718, GO:0015846, GO:0006812, GO:0005975
regulation of cation transmembrane trans....	g5192.t1	2.60962	2.85869	1.92161e-10	Agc agc-unique protein kinase	YPK1	Serine/threonine protein kinase; phosphorylates and downregulates flippase activator Fpk1p; inactivates Orm1p and Orm2p (inhibitors of serine:palmitoyl-coenzyme A transferase) by phosphorylation in response to compromised sphingolipid synthesis; mutations affect receptor-mediated endocytosis and sphingolipid-mediated and cell integrity signaling pathways; homolog of mammalian kinase SGK; YPK1 has…	GO:0006468, GO:0018209, GO:0035556, GO:0051050, GO:1903759, GO:1903829, GO:0010515, GO:0000433, GO:0046825, GO:0045721, GO:1905564, GO:0032148, GO:1904951, GO:2000352, GO:0010518, GO:0071364, GO:1903672, GO:0043536, GO:0007173, GO:0051279, GO:0097191, GO:0030512, GO:0018210, GO:1903076, GO:0032869, GO:0043122, GO:0007204, GO:0006469, GO:0016477, GO:0006166, GO:1903047, GO:0006167, GO:0061640, GO:…
regulation of cation transmembrane trans....	g5890.t1	6.10176	6.33225	1.18744e-45	Amino acid transmembrane transporter	AGP2	Plasma membrane regulator of polyamine and carnitine transport; has similarity to transporters but lacks transport activity; may act as a sensor that transduces environmental signals; has a positive or negative regulatory effect on transcription of many transporter genes	GO:0055085, GO:0006865, GO:1902274, GO:1902269, GO:0006836, GO:0015718, GO:0015846, GO:0006812
regulation of cation transmembrane trans....	g6202.t1	3.23033	4.35535	1.0391e-12	Plasma membrane carnitine transporter	LYP1	Lysine permease; one of three amino acid permeases (Alp1p, Can1p, Lyp1p) responsible for uptake of cationic amino acids	GO:0055085, GO:1902274, GO:0006865, GO:1902269, GO:0015846, GO:0006812
regulation of cation transmembrane trans....	g6203.t1	3.76358	4.83676	1.48455e-46	Aromatic amino acid transport protein aroP	AGP2	Plasma membrane regulator of polyamine and carnitine transport; has similarity to transporters but lacks transport activity; may act as a sensor that transduces environmental signals; has a positive or negative regulatory effect on transcription of many transporter genes	GO:0055085, GO:1902274, GO:1902269, GO:0006865, GO:0010133, GO:0055114
regulation of cation transmembrane trans....	g7490.t1	2.58231	3.09503	9.03712e-37	Amino acid transmembrane transporter	AGP2	Plasma membrane regulator of polyamine and carnitine transport; has similarity to transporters but lacks transport activity; may act as a sensor that transduces environmental signals; has a positive or negative regulatory effect on transcription of many transporter genes	GO:0055085, GO:0006865, GO:1902274, GO:1902269
regulation of cation transmembrane trans....	g981.t1	2.51877	1.78807	8.66901e-15	NAD-dependent glycerol-3-phosphate dehydrogenase N-terminus-domain-containing protein	GPD1	NAD-dependent glycerol-3-phosphate dehydrogenase; key enzyme of glycerol synthesis, essential for growth under osmotic stress; expression regulated by high-osmolarity glycerol response pathway; protein abundance increases in response to DNA replication stress; constitutively inactivated via phosphorylation by the protein kinases YPK1 and YPK2, dephosphorylation increases catalytic activity; GPD1 …	GO:0046168, GO:0005975, GO:0055114, GO:0090038, GO:0010765, GO:2000649, GO:0001508, GO:0000070
glutamine family amino acid metabolic pr....	g1107.t1	4.5576	5.49896	8.04271e-07	Succinate-semialdehyde dehydrogenase / glutarate-semialdehyde dehydrogenase	UGA2	Succinate semialdehyde dehydrogenase; involved in the utilization of gamma-aminobutyrate (GABA) as a nitrogen source; part of the 4-aminobutyrate and glutamate degradation pathways; localized to the cytoplasm	GO:0009450, GO:0055114, GO:0006540, GO:0034599, GO:0006081
glutamine family amino acid metabolic pr....	g1179.t1	3.50131	2.28	4.26024e-16	Fungal transcriptional regulatory protein, N-terminal	#N/A	#N/A	GO:0009231, GO:0006561, GO:0006357, GO:0006351, GO:0001522, GO:0006396, GO:0055114, GO:0019877, GO:0009089
glutamine family amino acid metabolic pr....	g1724.t1	2.23129	1.64825	1.0645e-20	Amino acid transmembrane transporter	DIP5	Dicarboxylic amino acid permease; mediates high-affinity and high-capacity transport of L-glutamate and L-aspartate; also a transporter for Gln, Asn, Ser, Ala, and Gly; relocalizes from plasma membrane to vacuole upon DNA replication stress	GO:0006865, GO:0055085, GO:0006303, GO:0010133, GO:0032508, GO:0016042, GO:0006260, GO:0035556, GO:0055114
glutamine family amino acid metabolic pr....	g2378.t1	2.47444	2.27076	4.84604e-08	Glutamate decarboxylase	#N/A	#N/A	GO:0008213, GO:0006536, GO:0043414
glutamine family amino acid metabolic pr....	g2450.t1	4.13388	8.92138	5.2469e-07	L-asparaginase II	ASP3-4	Cell-wall L-asparaginase II involved in asparagine catabolism; expression induced during nitrogen starvation; ORF contains a short non-coding RNA that enhances expression of full-length gene; likely arose in via horizontal gene transfer from the wine yeast Wickerhamomyces anomalus or a close relative; reference strain S288C has four copies of ASP3; ASP3-4 has a paralog, ASP3-2, that arose from a …	GO:0006528, GO:0009068, GO:0009065, GO:0072329
glutamine family amino acid metabolic pr....	g2747.t1	4.42411	2.81805	7.82604e-09	Proline dehydrogenase	#N/A	#N/A	GO:0006562, GO:0055114
glutamine family amino acid metabolic pr....	g3457.t1	4.55088	5.92618	1.48732e-16	Glycoside hydrolase	#N/A	#N/A	GO:0072316, GO:0070871, GO:0071853, GO:0006536, GO:0006351
glutamine family amino acid metabolic pr....	g4161.t1	4.12983	4.67013	3.33887e-10	N-substituted formamide deformylase	#N/A	#N/A	GO:0019557, GO:0043606, GO:0009116, GO:0055085
glutamine family amino acid metabolic pr....	g4220.t1	3.29611	2.96092	4.85969e-09	Glutamine synthetase guanido kinase	#N/A	#N/A	GO:0006542, GO:0016310, GO:0006598, GO:0006508
glutamine family amino acid metabolic pr....	g4358.t1	2.24634	5.19159	6.92578e-10	Putative hydro-lyase	#N/A	#N/A	GO:0006536, GO:0006351, GO:0055085
glutamine family amino acid metabolic pr....	g4485.t1	2.47775	4.04476	2.67132e-06	MFS general substrate transporter	FEN2	Plasma membrane H+-pantothenate symporter; confers sensitivity to the antifungal agent fenpropimorph; relocalizes from vacuole to cytoplasm upon DNA replication stress	GO:0055085, GO:0051182, GO:0072337, GO:0051180, GO:0015718, GO:0098657, GO:0016192, GO:0042886, GO:0006541
glutamine family amino acid metabolic pr....	g4661.t1	2.28364	2.11057	9.78573e-06	Carbamoyl-phosphate synthase / aspartate carbamoyltransferase	URA2	Bifunctional carbamoylphosphate synthetase/aspartate transcarbamylase; catalyzes the first two enzymatic steps in the de novo biosynthesis of pyrimidines; both activities are subject to feedback inhibition by UTP	GO:0006207, GO:0006541, GO:0045984, GO:0019240, GO:0070409, GO:0000050, GO:0006228, GO:0006526, GO:0016310
glutamine family amino acid metabolic pr....	g4946.t1	3.67228	6.51269	3.03328e-16	Zinc-binding alcohol dehydrogenase	SOR1	Sorbitol dehydrogenase; expression is induced in the presence of sorbitol or xylose	GO:0055114, GO:0019518, GO:0006561
glutamine family amino acid metabolic pr....	g5777.t1	2.01484	1.69097	1.45036e-14	Hydantoinase oxoprolinase	OXP1	5-oxoprolinase; enzyme is ATP-dependent and functions as a dimer; similar to mouse Oplah gene; green fluorescent protein (GFP)-fusion protein localizes to the cytoplasm; protein abundance increases in response to DNA replication stress	GO:0006536, GO:0006749, GO:0006357, GO:0000398, GO:0006351, GO:0006979, GO:0098869, GO:0055114
glutamine family amino acid metabolic pr....	g6203.t1	3.76358	4.83676	1.48455e-46	Aromatic amino acid transport protein aroP	AGP2	Plasma membrane regulator of polyamine and carnitine transport; has similarity to transporters but lacks transport activity; may act as a sensor that transduces environmental signals; has a positive or negative regulatory effect on transcription of many transporter genes	GO:0055085, GO:1902274, GO:1902269, GO:0006865, GO:0010133, GO:0055114
glutamine family amino acid metabolic pr....	g6404.t1	4.70537	4.19469	3.39395e-13	Glutamine synthetase guanido kinase	#N/A	#N/A	GO:0006542, GO:0016310, GO:0006598, GO:0006511
glutamine family amino acid metabolic pr....	g6866.t1	3.8348	2.73158	4.16965e-49	Far upstream element-binding protein 1	#N/A	#N/A	GO:0060255, GO:0019219, GO:0031326, GO:0016554, GO:0016071, GO:0009891, GO:0051173, GO:0031325, GO:0031123, GO:0006696, GO:0006996, GO:0019290, GO:0016310, GO:0009399, GO:0007017, GO:0000377, GO:0006401, GO:0006464, GO:0006886, GO:0009236, GO:0051716, GO:0006541, GO:0044262, GO:0009892, GO:0090305, GO:0006950, GO:0023052, GO:0006259, GO:0006508, GO:0007154, GO:0055114
glutamine family amino acid metabolic pr....	g7506.t1	10.3703	8.01434	1.61777e-149	Argininosuccinate lyase	ARG4	Argininosuccinate lyase; catalyzes the final step in the arginine biosynthesis pathway	GO:0042450, GO:0000050, GO:0016192, GO:0006865, GO:0055085
glutamine family amino acid metabolic pr....	g8084.t1	3.01406	2.1391	4.41084e-17	Glutaminase A	#N/A	#N/A	GO:0006541, GO:0006508
cation transport.	g1105.t1	10.6961	10.5862	2.71548e-20	General amino acid permease	PUT4	Proline permease; required for high-affinity transport of proline; also transports the toxic proline analog azetidine-2-carboxylate (AzC); PUT4 transcription is repressed in ammonia-grown cells	GO:0006865, GO:0055085, GO:1902274, GO:1902269, GO:0019290, GO:0005975, GO:0006520, GO:0055114
cation transport.	g1109.t1	2.37215	1.55435	5.07066e-10	General amidase gmdB-Aspergillus niger	AMD2	Putative amidase	GO:0009446, GO:0030001, GO:0006351, GO:0055085, GO:0006364
cation transport.	g1300.t1	3.04385	5.01715	0.000100324	MFS general substrate transporter	GAL2	Galactose permease; required for utilization of galactose; also able to transport glucose	GO:0055085, GO:0008643, GO:0019630, GO:0006413, GO:0015672
cation transport.	g16.t1	3.05379	5.1261	7.12342e-32	BHLH transcription factor JAF13	#N/A	#N/A	GO:0006355, GO:0051568, GO:1903508, GO:0010628, GO:1903507, GO:2000113, GO:0010629, GO:0015986, GO:0099132
cation transport.	g166.t1	3.10035	2.84234	5.97559e-05	APC amino acid permease	UGA4	GABA (gamma-aminobutyrate) permease; serves as a GABA transport protein involved in the utilization of GABA as a nitrogen source; catalyzes the transport of putrescine and delta-aminolevulinic acid (ALA); localized to the vacuolar membrane	GO:0006865, GO:0055085, GO:0015847, GO:0006836, GO:0015718
cation transport.	g1700.t1	5.74631	7.48671	2.76607e-26	General alpha-glucoside permease	MAL11	High-affinity maltose transporter (alpha-glucoside transporter); inducible; encoded in the MAL1 complex locus; broad substrate specificity that includes maltotriose; required for isomaltose utilization	GO:0055085, GO:0008643, GO:0015672
cation transport.	g1770.t1	7.32974	6.58992	3.44015e-92	Integral membrane peptide transporter	PTR2	Integral membrane peptide transporter; mediates transport of di- and tri-peptides; conserved protein that contains 12 transmembrane domains; PTR2 expression is regulated by the N-end rule pathway via repression by Cup9p	GO:0055085, GO:0006857, GO:0015672
cation transport.	g1832.t1	3.38943	3.67534	1.67758e-16	General substrate transporter	STL1	Glycerol proton symporter of the plasma membrane; subject to glucose-induced inactivation, strongly but transiently induced when cells are subjected to osmotic shock	GO:0055085, GO:0008643, GO:0015791, GO:0015672, GO:0006914
cation transport.	g1860.t1	6.20873	4.63443	3.82937e-13	MFS general substrate transporter	FLR1	Plasma membrane transporter of the major facilitator superfamily; member of the 12-spanner drug:H(+) antiporter DHA1 family; involved in efflux of fluconazole, diazaborine, benomyl, methotrexate, and other drugs; expression induced in cells treated with the mycotoxin patulin; relocalizes from nucleus to plasma membrane upon DNA replication stress	GO:0055085, GO:0015893, GO:0045117, GO:0042908, GO:0015850, GO:0015846, GO:0015696
cation transport.	g1990.t1	5.60275	6.46648	1.34655e-07	Amino acid transporter LysP	PUT4	Proline permease; required for high-affinity transport of proline; also transports the toxic proline analog azetidine-2-carboxylate (AzC); PUT4 transcription is repressed in ammonia-grown cells	GO:0055085, GO:0006865, GO:1902274, GO:1902269, GO:0006836, GO:0015718, GO:0015846, GO:0006812, GO:0005975
cation transport.	g2067.t1	2.10665	1.9194	3.73381e-07	Low-temperature viability protein ltv1	LTV1	Component of the GSE complex; GSE is required for proper sorting of amino acid permease Gap1p; required for ribosomal small subunit export from nucleus; required for growth at low temperature	GO:0000056, GO:0042274, GO:0006412, GO:1904669, GO:0006970, GO:0046854, GO:0034599, GO:0006878, GO:1902476, GO:0006879, GO:0032259, GO:1902600
cation transport.	g2297.t1	4.05179	2.64512	3.11536e-14	Multicopper oxidases	FET5	Multicopper oxidase; integral membrane protein with similarity to Fet3p; may have a role in iron transport	GO:0055114, GO:0033215, GO:0034755, GO:0097286, GO:0098659, GO:0000272, GO:0009405
cation transport.	g2346.t1	2.20283	3.3985	1.1121e-13	General alpha-glucoside permease	MPH2	Alpha-glucoside permease; transports maltose, maltotriose, alpha-methylglucoside, and turanose; identical to Mph3p; encoded in a subtelomeric position in a region likely to have undergone duplication	GO:0055085, GO:0008643, GO:0015672, GO:0006413, GO:0032259
cation transport.	g2444.t1	7.51712	5.40282	1.99547e-19	Flavin containing amine oxidoreductase	#N/A	#N/A	GO:0055114, GO:0009063, GO:0035434, GO:0006457
cation transport.	g2571.t1	3.36902	4.13147	4.81677e-05	High-affinity nicotinic acid transporter	TNA1	High affinity nicotinic acid plasma membrane permease; responsible for uptake of low levels of nicotinic acid; expression of the gene increases in the absence of extracellular nicotinic acid or para-aminobenzoate (PABA)	GO:0055085, GO:0015693, GO:0055114
cation transport.	g2622.t1	4.19509	6.65834	0.00291729	Urea active transporter	DUR3	Plasma membrane transporter for both urea and polyamines; expression is highly sensitive to nitrogen catabolite repression and induced by allophanate, the last intermediate of the allantoin degradative pathway	GO:0055085, GO:0015840, GO:0015847, GO:0015848, GO:0043419, GO:0007018, GO:0001522, GO:0042254, GO:0032259, GO:0055114
cation transport.	g2664.t1	5.14827	8.11953	0.000109046	MFS general substrate transporter	ITR2	Myo-inositol transporter; member of the sugar transporter superfamily; expressed constitutively; ITR2 has a paralog, ITR1, that arose from the whole genome duplication	GO:0055085, GO:0008643, GO:0015672, GO:0055114
cation transport.	g3011.t1	2.15873	3.64207	1.76592e-11	Glutathione synthetase large chain	#N/A	#N/A	GO:0006334, GO:0006471, GO:0040024, GO:0009303, GO:0006913, GO:0008340, GO:0008286, GO:0006265, GO:0042619, GO:0006633, GO:0044265, GO:0034605, GO:0006438, GO:0106074, GO:0030163, GO:0016071, GO:0006364, GO:0034655, GO:0010629, GO:0030001, GO:0006508
cation transport.	g3186.t1	4.83499	4.58414	4.08886e-11	MFS general substrate transporter	#N/A	#N/A	GO:0055085, GO:0007264, GO:0055114, GO:0030001, GO:0006979, GO:0090305, GO:0098869
cation transport.	g3303.t1	2.35356	2.64109	3.56774e-16	#N/A	YEL023C	Putative protein of unknown function; expression is increased greatly during sporulation; YEL023C is not an essential gene	GO:1903830, GO:0006334, GO:0006357, GO:0006351
cation transport.	g3313.t1	4.38903	3.31888	7.34435e-07	#N/A	#N/A	#N/A	GO:0071805, GO:0090502
cation transport.	g3316.t1	5.80976	10.431	1.93942e-07	General substrate transporter	HXT2	High-affinity glucose transporter of the major facilitator superfamily; expression is induced by low levels of glucose and repressed by high levels of glucose	GO:0055085, GO:0008643, GO:0006351, GO:0015672, GO:0055114
cation transport.	g3451.t1	2.29704	2.51981	0.000585462	General substrate transporter	RGT2	Plasma membrane high glucose sensor that regulates glucose transport; contains 12 predicted transmembrane segments and a long C-terminal tail required for induction of hexose transporters; RGT2 has a paralog, SNF3, that arose from the whole genome duplication	GO:0055085, GO:0008643, GO:0051594, GO:0010255, GO:0015672, GO:0006470, GO:0019630, GO:0005975
cation transport.	g3671.t1	2.59759	1.81583	0.00031563	Plasma membrane ATPase	PMA1	Plasma membrane P2-type H+-ATPase; pumps protons out of cell; major regulator of cytoplasmic pH and plasma membrane potential; long-lived protein asymmetrically distributed at plasma membrane between mother cells and buds; accumulates at high levels in mother cells during aging, buds emerge with very low levels of Pma1p, newborn cells have low levels of Pma1p; Hsp30p plays a role in Pma1p regulat…	GO:0120029, GO:0051453
cation transport.	g3759.t1	2.67026	5.60869	3.89823e-06	General alpha-glucoside permease	MAL11	High-affinity maltose transporter (alpha-glucoside transporter); inducible; encoded in the MAL1 complex locus; broad substrate specificity that includes maltotriose; required for isomaltose utilization	GO:0055085, GO:0008643, GO:0015672, GO:0071555, GO:0055114, GO:0005975
cation transport.	g4160.t1	8.54725	9.6713	3.28047e-22	MFS general substrate transporter	HOL1	Putative transporter in the major facilitator superfamily; member of the 12-spanner drug:H(+) antiporter DHA1 family; mutations in membrane-spanning domains permit cation and histidinol uptake	GO:0055085, GO:0006351, GO:0006357, GO:0015850, GO:0008643, GO:0006812, GO:0022900
cation transport.	g429.t1	2.32903	2.52734	3.56233e-15	Multicopper oxidase	FET5	Multicopper oxidase; integral membrane protein with similarity to Fet3p; may have a role in iron transport	GO:0055114, GO:0033215, GO:0034755, GO:0000272
cation transport.	g4353.t1	2.14125	4.93266	0.00346643	Integral membrane peptide transporter	PTR2	Integral membrane peptide transporter; mediates transport of di- and tri-peptides; conserved protein that contains 12 transmembrane domains; PTR2 expression is regulated by the N-end rule pathway via repression by Cup9p	GO:0006857, GO:0055085, GO:0015672, GO:0006412
cation transport.	g4448.t1	2.6763	2.48209	4.14274e-08	High affinity copper transporter	CTR3	High-affinity copper transporter of the plasma membrane; acts as a trimer; gene is disrupted by a Ty2 transposon insertion in many laboratory strains of S. cerevisiae	GO:0035434, GO:0015677, GO:0006878, GO:0006413
cation transport.	g4538.t1	6.76733	8.15215	5.02593e-89	Amino acid transmembrane transporter	GAP1	General amino acid permease; Gap1p senses the presence of amino acid substrates to regulate localization to the plasma membrane when needed; essential for invasive growth	GO:0006865, GO:0055085, GO:0015846, GO:0006836, GO:0006812
cation transport.	g4707.t1	3.10482	3.7404	4.91092e-05	Galactose-proton symport of transport system	ITR1	Myo-inositol transporter; member of the sugar transporter superfamily; expression is repressed by inositol and choline via Opi1p and derepressed via Ino2p and Ino4p; relative distribution to the vacuole increases upon DNA replication stress; ITR1 has a paralog, ITR2, that arose from the whole genome duplication	GO:0055085, GO:0015798, GO:0008643, GO:0015672, GO:0055114
cation transport.	g4727.t1	3.54462	4.7964	2.85166e-17	MFS general substrate transporter	MPH3	Alpha-glucoside permease; transports maltose, maltotriose, alpha-methylglucoside, and turanose; identical to Mph2p; encoded in a subtelomeric position in a region likely to have undergone duplication	GO:0055085, GO:0008643, GO:0015672, GO:0006357, GO:0055114
cation transport.	g4843.t1	2.79064	2.27962	2.79601e-37	Tetracycline resistance protein TetB/drug resistance transporter	VBA5	Plasma membrane protein of the Major Facilitator Superfamily (MFS); involved in amino acid uptake and drug sensitivity; VBA5 has a paralog, VBA3, that arose from a segmental duplication	GO:0055085, GO:2001310, GO:0001678, GO:0046835, GO:0071804, GO:0006529, GO:0006351, GO:0009405, GO:0055114
cation transport.	g5014.t1	2.70179	2.78214	5.79065e-18	Integral membrane sensor signal transduction histidine kinase	#N/A	#N/A	GO:0023014, GO:0000160, GO:0018106, GO:0000184, GO:0055085, GO:0006355, GO:0008643, GO:0015672
cation transport.	g5056.t1	3.04818	3.09264	2.45107e-36	Membrane bound cation transporter	VCX1	Vacuolar membrane antiporter with Ca2+/H+ and K+/H+ exchange activity; involved in control of cytosolic Ca2+ and K+ concentrations; has similarity to sodium/calcium exchangers, including the bovine Na+/Ca2+,K+ antiporter	GO:0070588, GO:0006874, GO:0008643
cation transport.	g5180.t1	3.27563	5.83427	6.92092e-13	Repressible high-affinity phosphate permease	PHO84	High-affinity inorganic phosphate (Pi) transporter; also low-affinity manganese transporter; regulated by Pho4p and Spt7p; mutation confers resistance to arsenate; exit from the ER during maturation requires Pho86p; cells overexpressing Pho84p accumulate heavy metals but do not develop symptoms of metal toxicity	GO:0006817, GO:0055085, GO:1900062, GO:0006828, GO:0006797
cation transport.	g5192.t1	2.60962	2.85869	1.92161e-10	Agc agc-unique protein kinase	YPK1	Serine/threonine protein kinase; phosphorylates and downregulates flippase activator Fpk1p; inactivates Orm1p and Orm2p (inhibitors of serine:palmitoyl-coenzyme A transferase) by phosphorylation in response to compromised sphingolipid synthesis; mutations affect receptor-mediated endocytosis and sphingolipid-mediated and cell integrity signaling pathways; homolog of mammalian kinase SGK; YPK1 has…	GO:0006468, GO:0018209, GO:0035556, GO:0051050, GO:1903759, GO:1903829, GO:0010515, GO:0000433, GO:0046825, GO:0045721, GO:1905564, GO:0032148, GO:1904951, GO:2000352, GO:0010518, GO:0071364, GO:1903672, GO:0043536, GO:0007173, GO:0051279, GO:0097191, GO:0030512, GO:0018210, GO:1903076, GO:0032869, GO:0043122, GO:0007204, GO:0006469, GO:0016477, GO:0006166, GO:1903047, GO:0006167, GO:0061640, GO:…
cation transport.	g5243.t1	5.58008	6.72259	1.7799e-08	High-affinity glucose transporter	SNF3	Plasma membrane low glucose sensor, regulates glucose transport; contains 12 predicted transmembrane segments and a long C-terminal tail required for induction of hexose transporters; also senses fructose and mannose; SNF3 has a paralog, RGT2, that arose from the whole genome duplication	GO:0055085, GO:0008643, GO:0015672, GO:0005975
cation transport.	g5249.t1	5.39356	6.8293	0.000104792	General substrate transporter	MAL11	High-affinity maltose transporter (alpha-glucoside transporter); inducible; encoded in the MAL1 complex locus; broad substrate specificity that includes maltotriose; required for isomaltose utilization	GO:0055085, GO:0008643, GO:0005975, GO:0015672, GO:0055114
cation transport.	g5563.t1	6.66513	7.56056	8.29941e-46	Ammonium transporter	MEP2	Ammonium permease involved in regulation of pseudohyphal growth; belongs to a ubiquitous family of cytoplasmic membrane proteins that transport only ammonium (NH4+); expression is under the nitrogen catabolite repression regulation	GO:0072488, GO:0019740, GO:0015843, GO:0007017, GO:0000398, GO:0071897, GO:0007010, GO:0006260
cation transport.	g5567.t1	3.1617	5.48797	4.68635e-07	MFS general substrate transporter	GAL2	Galactose permease; required for utilization of galactose; also able to transport glucose	GO:0055085, GO:0008643, GO:0006413, GO:0015672, GO:0030036, GO:0055114
cation transport.	g5672.t1	5.11487	6.39162	4.02944e-71	Chromate transmembrane transporter	#N/A	#N/A	GO:0015703, GO:0055085, GO:0015672, GO:0055114
cation transport.	g5745.t1	4.92209	4.80327	4.26755e-53	MFS general substrate transporter	TPO3	Polyamine transporter of the major facilitator superfamily; member of the 12-spanner drug:H(+) antiporter DHA1 family; specific for spermine; localizes to the plasma membrane; TPO3 has a paralog, TPO2, that arose from the whole genome duplication	GO:0055085, GO:0015893, GO:0015848, GO:0006357, GO:0006351, GO:0007018
cation transport.	g5890.t1	6.10176	6.33225	1.18744e-45	Amino acid transmembrane transporter	AGP2	Plasma membrane regulator of polyamine and carnitine transport; has similarity to transporters but lacks transport activity; may act as a sensor that transduces environmental signals; has a positive or negative regulatory effect on transcription of many transporter genes	GO:0055085, GO:0006865, GO:1902274, GO:1902269, GO:0006836, GO:0015718, GO:0015846, GO:0006812
cation transport.	g6199.t1	2.74124	4.10579	2.89005e-05	MFS general substrate transporter	HXT5	Hexose transporter with moderate affinity for glucose; induced in the presence of non-fermentable carbon sources, induced by a decrease in growth rate, contains an extended N-terminal domain relative to other HXTs; HXT5 has a paralog, HXT3, that arose from the whole genome duplication	GO:0055085, GO:0008643, GO:0051056, GO:0043547, GO:0005975, GO:0015672
cation transport.	g6202.t1	3.23033	4.35535	1.0391e-12	Plasma membrane carnitine transporter	LYP1	Lysine permease; one of three amino acid permeases (Alp1p, Can1p, Lyp1p) responsible for uptake of cationic amino acids	GO:0055085, GO:1902274, GO:0006865, GO:1902269, GO:0015846, GO:0006812
cation transport.	g6203.t1	3.76358	4.83676	1.48455e-46	Aromatic amino acid transport protein aroP	AGP2	Plasma membrane regulator of polyamine and carnitine transport; has similarity to transporters but lacks transport activity; may act as a sensor that transduces environmental signals; has a positive or negative regulatory effect on transcription of many transporter genes	GO:0055085, GO:1902274, GO:1902269, GO:0006865, GO:0010133, GO:0055114
cation transport.	g6204.t1	2.24875	2.42731	7.16439e-22	Glycine cleavage system protein T	#N/A	#N/A	GO:0055114, GO:0006468, GO:0071805, GO:0032259
cation transport.	g6239.t1	2.8774	2.66841	4.50942e-11	General substrate transporter	HXT2	High-affinity glucose transporter of the major facilitator superfamily; expression is induced by low levels of glucose and repressed by high levels of glucose	GO:0055085, GO:0008643, GO:0015791, GO:0006812, GO:0055114, GO:0005975
cation transport.	g6693.t1	4.26934	4.6097	5.08484e-08	Substrate-specific transmembrane transporter	MAL31	Maltose permease; high-affinity maltose transporter (alpha-glucoside transporter); encoded in the MAL3 complex locus; member of the 12 transmembrane domain superfamily of sugar transporters; functional in genomic reference strain S288C	GO:0055085, GO:0008643, GO:0015672
cation transport.	g6886.t1	2.59233	3.73261	8.95741e-08	Alpha-N-acetylglucosaminidase	#N/A	#N/A	GO:0051781, GO:0042474, GO:0046548, GO:0045475, GO:0021680, GO:0060119, GO:0007040, GO:0015991, GO:0009793, GO:0008152
cation transport.	g7125.t1	2.08074	2.20826	8.42367e-06	Proteophosphoglycan 5	#N/A	#N/A	GO:0000045, GO:0010468, GO:1903506, GO:2000112, GO:0006401, GO:0006509, GO:0016071, GO:0007219, GO:0010605, GO:0032324, GO:0006396, GO:0006812, GO:0007049, GO:0051301, GO:0055114, GO:0034220
cation transport.	g7238.t1	6.15681	6.72389	4.1027e-26	#N/A	HNM1	Plasma membrane transporter for choline, ethanolamine, and carnitine; involved in the uptake of nitrogen mustard and the uptake of glycine betaine during hypersaline stress; co-regulated with phospholipid biosynthetic genes and negatively regulated by choline and myo-inositol	GO:0055085, GO:1900749, GO:0034229, GO:0006865, GO:0015871, GO:0031460, GO:0005975, GO:0055114
cation transport.	g7283.t1	2.93091	2.79696	2.87448e-33	MFS general substrate transporter	MAL31	Maltose permease; high-affinity maltose transporter (alpha-glucoside transporter); encoded in the MAL3 complex locus; member of the 12 transmembrane domain superfamily of sugar transporters; functional in genomic reference strain S288C	GO:0055085, GO:0008643, GO:0015672, GO:0032259, GO:0005975, GO:0006351
cation transport.	g7490.t1	2.58231	3.09503	9.03712e-37	Amino acid transmembrane transporter	AGP2	Plasma membrane regulator of polyamine and carnitine transport; has similarity to transporters but lacks transport activity; may act as a sensor that transduces environmental signals; has a positive or negative regulatory effect on transcription of many transporter genes	GO:0055085, GO:0006865, GO:1902274, GO:1902269
cation transport.	g7507.t1	9.4164	6.66092	1.35377e-74	General alpha-glucoside permease	MAL31	Maltose permease; high-affinity maltose transporter (alpha-glucoside transporter); encoded in the MAL3 complex locus; member of the 12 transmembrane domain superfamily of sugar transporters; functional in genomic reference strain S288C	GO:0055085, GO:0008643, GO:0015672, GO:0000017, GO:0071555, GO:0005975
cation transport.	g7666.t1	2.92911	3.17836	1.55902e-30	MFS general substrate transporter	YHK8	Presumed antiporter of the major facilitator superfamily; member of the 12-spanner drug:H(+) antiporter DHA1 family; expression of gene is up-regulated in cells exhibiting reduced susceptibility to azoles	GO:0055085, GO:0015893, GO:0010509, GO:0015846, GO:0030476, GO:0015695, GO:0015696, GO:0055114
cation transport.	g7692.t1	2.13955	3.42415	6.74739e-24	Calcium-transporting ATPase	ENA2	P-type ATPase sodium pump; involved in Na+ efflux to allow salt tolerance; likely not involved in Li+ efflux	GO:0099132, GO:0042149, GO:0006972, GO:0009268, GO:0009651, GO:0071805, GO:0035725, GO:0070588, GO:0051208, GO:0140115, GO:1902600, GO:0006631, GO:0009058, GO:0055114
cation transport.	g7807.t1	3.49531	5.22773	3.66407e-44	#N/A	#N/A	#N/A	GO:1902600
cation transport.	g7813.t1	4.11384	6.0518	1.05684e-47	Chromate transmembrane transporter	#N/A	#N/A	GO:0015703, GO:0055085, GO:0015672, GO:0055114
cation transport.	g8428.t1	3.66737	4.85375	3.68739e-11	Dicarbixylic amino acid permease	DIP5	Dicarboxylic amino acid permease; mediates high-affinity and high-capacity transport of L-glutamate and L-aspartate; also a transporter for Gln, Asn, Ser, Ala, and Gly; relocalizes from plasma membrane to vacuole upon DNA replication stress	GO:0006865, GO:0055085, GO:0006836, GO:0015718, GO:0006812, GO:0015740, GO:0015893, GO:0006468
cation transport.	g934.t1	2.50171	4.87999	1.89188e-05	General alpha-glucoside permease	MPH2	Alpha-glucoside permease; transports maltose, maltotriose, alpha-methylglucoside, and turanose; identical to Mph3p; encoded in a subtelomeric position in a region likely to have undergone duplication	GO:0055085, GO:0008643, GO:0006357, GO:0015672
cation transport.	g981.t1	2.51877	1.78807	8.66901e-15	NAD-dependent glycerol-3-phosphate dehydrogenase N-terminus-domain-containing protein	GPD1	NAD-dependent glycerol-3-phosphate dehydrogenase; key enzyme of glycerol synthesis, essential for growth under osmotic stress; expression regulated by high-osmolarity glycerol response pathway; protein abundance increases in response to DNA replication stress; constitutively inactivated via phosphorylation by the protein kinases YPK1 and YPK2, dephosphorylation increases catalytic activity; GPD1 …	GO:0046168, GO:0005975, GO:0055114, GO:0090038, GO:0010765, GO:2000649, GO:0001508, GO:0000070
organic anion transport.	g1105.t1	10.6961	10.5862	2.71548e-20	General amino acid permease	PUT4	Proline permease; required for high-affinity transport of proline; also transports the toxic proline analog azetidine-2-carboxylate (AzC); PUT4 transcription is repressed in ammonia-grown cells	GO:0006865, GO:0055085, GO:1902274, GO:1902269, GO:0019290, GO:0005975, GO:0006520, GO:0055114
organic anion transport.	g1180.t1	6.06871	5.25475	3.10678e-19	Amino acid transmembrane transporter	DIP5	Dicarboxylic amino acid permease; mediates high-affinity and high-capacity transport of L-glutamate and L-aspartate; also a transporter for Gln, Asn, Ser, Ala, and Gly; relocalizes from plasma membrane to vacuole upon DNA replication stress	GO:0006865, GO:0055085, GO:0016042, GO:0035556
organic anion transport.	g1253.t1	2.83595	1.94257	1.64472e-05	Aromatic amino acid and leucine permease	DIP5	Dicarboxylic amino acid permease; mediates high-affinity and high-capacity transport of L-glutamate and L-aspartate; also a transporter for Gln, Asn, Ser, Ala, and Gly; relocalizes from plasma membrane to vacuole upon DNA replication stress	GO:0055085, GO:0006865, GO:0042891
organic anion transport.	g1449.t1	3.90118	3.56641	1.45149e-14	Mitochondrial dicarboxylate transporter	DIC1	Mitochondrial dicarboxylate carrier; integral membrane protein, catalyzes a dicarboxylate-phosphate exchange across the inner mitochondrial membrane, transports cytoplasmic dicarboxylates into the mitochondrial matrix	GO:0006839, GO:0055085, GO:0015729, GO:0015744, GO:0015743, GO:0015709, GO:0008272, GO:0006817, GO:0070221, GO:0006357, GO:0006094
organic anion transport.	g166.t1	3.10035	2.84234	5.97559e-05	APC amino acid permease	UGA4	GABA (gamma-aminobutyrate) permease; serves as a GABA transport protein involved in the utilization of GABA as a nitrogen source; catalyzes the transport of putrescine and delta-aminolevulinic acid (ALA); localized to the vacuolar membrane	GO:0006865, GO:0055085, GO:0015847, GO:0006836, GO:0015718
organic anion transport.	g1724.t1	2.23129	1.64825	1.0645e-20	Amino acid transmembrane transporter	DIP5	Dicarboxylic amino acid permease; mediates high-affinity and high-capacity transport of L-glutamate and L-aspartate; also a transporter for Gln, Asn, Ser, Ala, and Gly; relocalizes from plasma membrane to vacuole upon DNA replication stress	GO:0006865, GO:0055085, GO:0006303, GO:0010133, GO:0032508, GO:0016042, GO:0006260, GO:0035556, GO:0055114
organic anion transport.	g1990.t1	5.60275	6.46648	1.34655e-07	Amino acid transporter LysP	PUT4	Proline permease; required for high-affinity transport of proline; also transports the toxic proline analog azetidine-2-carboxylate (AzC); PUT4 transcription is repressed in ammonia-grown cells	GO:0055085, GO:0006865, GO:1902274, GO:1902269, GO:0006836, GO:0015718, GO:0015846, GO:0006812, GO:0005975
organic anion transport.	g2067.t1	2.10665	1.9194	3.73381e-07	Low-temperature viability protein ltv1	LTV1	Component of the GSE complex; GSE is required for proper sorting of amino acid permease Gap1p; required for ribosomal small subunit export from nucleus; required for growth at low temperature	GO:0000056, GO:0042274, GO:0006412, GO:1904669, GO:0006970, GO:0046854, GO:0034599, GO:0006878, GO:1902476, GO:0006879, GO:0032259, GO:1902600
organic anion transport.	g2361.t1	3.89978	5.51046	4.70684e-24	High-affinity methionine permease	MUP1	High affinity methionine permease; integral membrane protein with 13 putative membrane-spanning regions; also involved in cysteine uptake	GO:0055085, GO:0015807, GO:0055114
organic anion transport.	g2395.t1	2.9498	2.73973	8.37241e-26	MFS general substrate transporter	GIT1	Plasma membrane permease; mediates uptake of glycerophosphoinositol and glycerophosphocholine as sources of the nutrients inositol and phosphate; expression and transport rate are regulated by phosphate and inositol availability	GO:0001407, GO:0015794
organic anion transport.	g2448.t1	2.81313	3.15067	1.93133e-35	OPT oligopeptide transporter	OPT1	Proton-coupled oligopeptide transporter of the plasma membrane; also transports glutathione and phytochelatin; member of the OPT family	GO:0055085, GO:0006857, GO:0072337, GO:0072348, GO:0051181, GO:0015711, GO:0032259
organic anion transport.	g255.t1	2.89944	3.02369	3.24834e-29	MFS general substrate transporter	SEO1	Putative permease; member of the allantoate transporter subfamily of the major facilitator superfamily; mutation confers resistance to ethionine sulfoxide	GO:0055085, GO:0051182, GO:0051180, GO:0015718, GO:0072337, GO:0006897, GO:0042886, GO:0072348, GO:0015893, GO:0006351, GO:0005975, GO:0055114
organic anion transport.	g3135.t1	2.97491	2.67158	1.57847e-13	Transmembrane amino acid transporter	#N/A	#N/A	GO:0055085, GO:0006865, GO:0006351, GO:0006357, GO:0055114
organic anion transport.	g3667.t1	3.36702	2.0853	1.18042e-43	ATP-dependent bile acid transporter	YBT1	Transporter of the ATP-binding cassette (ABC) family; involved in bile acid transport; negative regulator of vacuole fusion; regulates release of lumenal Ca2+ stores; similar to mammalian bile transporters; YBT1 has a paralog, VMR1, that arose from the whole genome duplication	GO:0055085, GO:0015721, GO:0010038, GO:0015893, GO:0006412
organic anion transport.	g3765.t1	2.04948	2.56396	2.73948e-12	Transmembrane amino acid transporter	ALP1	Arginine transporter; expression is normally very low and it is unclear what conditions would induce significant expression; ALP1 has a paralog, CAN1, that arose from the whole genome duplication	GO:0055085, GO:0006865, GO:0005975, GO:0055114
organic anion transport.	g3801.t1	3.84439	4.46009	5.569e-24	MFS general substrate transporter	FEN2	Plasma membrane H+-pantothenate symporter; confers sensitivity to the antifungal agent fenpropimorph; relocalizes from vacuole to cytoplasm upon DNA replication stress	GO:0055085, GO:0051182, GO:0072337, GO:0055114, GO:0051180, GO:0015718, GO:0098657, GO:0042886
organic anion transport.	g4354.t1	2.17115	6.4534	0.000360554	Nicotinic acid plasma membrane transporter	TNA1	High affinity nicotinic acid plasma membrane permease; responsible for uptake of low levels of nicotinic acid; expression of the gene increases in the absence of extracellular nicotinic acid or para-aminobenzoate (PABA)	GO:0055085, GO:0046942, GO:0015893, GO:0006351, GO:0071705, GO:0055114, GO:0006357, GO:0006508, GO:0016310, GO:0006412
organic anion transport.	g4485.t1	2.47775	4.04476	2.67132e-06	MFS general substrate transporter	FEN2	Plasma membrane H+-pantothenate symporter; confers sensitivity to the antifungal agent fenpropimorph; relocalizes from vacuole to cytoplasm upon DNA replication stress	GO:0055085, GO:0051182, GO:0072337, GO:0051180, GO:0015718, GO:0098657, GO:0016192, GO:0042886, GO:0006541
organic anion transport.	g4538.t1	6.76733	8.15215	5.02593e-89	Amino acid transmembrane transporter	GAP1	General amino acid permease; Gap1p senses the presence of amino acid substrates to regulate localization to the plasma membrane when needed; essential for invasive growth	GO:0006865, GO:0055085, GO:0015846, GO:0006836, GO:0006812
organic anion transport.	g5541.t1	11.2653	8.7464	6.00774e-126	Oligopeptide transporter	OPT1	Proton-coupled oligopeptide transporter of the plasma membrane; also transports glutathione and phytochelatin; member of the OPT family	GO:0055085, GO:0006857, GO:0072337, GO:0072348, GO:0051181, GO:0098657, GO:0015711, GO:0006790, GO:0015031, GO:0016310
organic anion transport.	g5716.t1	4.04371	2.82266	8.60543e-26	Amino acid transporter	TPO5	Protein involved in excretion of putrescine and spermidine; putative polyamine transporter in the Golgi or post-Golgi vesicles	GO:0055114, GO:0055085, GO:0006865
organic anion transport.	g5890.t1	6.10176	6.33225	1.18744e-45	Amino acid transmembrane transporter	AGP2	Plasma membrane regulator of polyamine and carnitine transport; has similarity to transporters but lacks transport activity; may act as a sensor that transduces environmental signals; has a positive or negative regulatory effect on transcription of many transporter genes	GO:0055085, GO:0006865, GO:1902274, GO:1902269, GO:0006836, GO:0015718, GO:0015846, GO:0006812
organic anion transport.	g5950.t1	2.29403	2.94532	7.19818e-07	High-affinity nicotinic acid transporter	TNA1	High affinity nicotinic acid plasma membrane permease; responsible for uptake of low levels of nicotinic acid; expression of the gene increases in the absence of extracellular nicotinic acid or para-aminobenzoate (PABA)	GO:0055085, GO:1901264, GO:0015931, GO:0006351, GO:0046942, GO:0055114, GO:0006457
organic anion transport.	g596.t1	2.37042	2.42957	1.78576e-12	Small oligopeptide transporter	OPT2	Oligopeptide transporter; localized to peroxisomes and affects glutathione redox homeostasis; also localizes to the plasma membrane (PM) and to the late Golgi, and has a role in maintenance of lipid asymmetry between the inner and outer leaflets of the PM; member of the OPT family, with potential orthologs in S. pombe and C. albicans; also plays a role in formation of mature vacuoles and in polar…	GO:0055085, GO:0006857, GO:0051515, GO:0061091, GO:0042144, GO:0006357, GO:0044088, GO:0045454, GO:0006468, GO:0006260, GO:0055114, GO:0015031
organic anion transport.	g6202.t1	3.23033	4.35535	1.0391e-12	Plasma membrane carnitine transporter	LYP1	Lysine permease; one of three amino acid permeases (Alp1p, Can1p, Lyp1p) responsible for uptake of cationic amino acids	GO:0055085, GO:1902274, GO:0006865, GO:1902269, GO:0015846, GO:0006812
organic anion transport.	g6203.t1	3.76358	4.83676	1.48455e-46	Aromatic amino acid transport protein aroP	AGP2	Plasma membrane regulator of polyamine and carnitine transport; has similarity to transporters but lacks transport activity; may act as a sensor that transduces environmental signals; has a positive or negative regulatory effect on transcription of many transporter genes	GO:0055085, GO:1902274, GO:1902269, GO:0006865, GO:0010133, GO:0055114
organic anion transport.	g6361.t1	4.43665	6.01894	1.21085e-30	MFS general substrate transporter	YIL166C	Putative protein with similarity to allantoate permease; similar to the allantoate permease (Dal5p) subfamily of the major facilitator superfamily; mRNA expression is elevated by sulfur limitation; YIL166C is a non-essential gene	GO:0055085, GO:0015876, GO:0008272
organic anion transport.	g7238.t1	6.15681	6.72389	4.1027e-26	#N/A	HNM1	Plasma membrane transporter for choline, ethanolamine, and carnitine; involved in the uptake of nitrogen mustard and the uptake of glycine betaine during hypersaline stress; co-regulated with phospholipid biosynthetic genes and negatively regulated by choline and myo-inositol	GO:0055085, GO:1900749, GO:0034229, GO:0006865, GO:0015871, GO:0031460, GO:0005975, GO:0055114
organic anion transport.	g7490.t1	2.58231	3.09503	9.03712e-37	Amino acid transmembrane transporter	AGP2	Plasma membrane regulator of polyamine and carnitine transport; has similarity to transporters but lacks transport activity; may act as a sensor that transduces environmental signals; has a positive or negative regulatory effect on transcription of many transporter genes	GO:0055085, GO:0006865, GO:1902274, GO:1902269
organic anion transport.	g7495.t1	8.29873	9.19309	4.63429e-41	Formate nitrite transporter	YHL008C	Putative protein of unknown function; may be involved in the uptake of chloride ions; does not appear to be involved in monocarboxylic acid transport; green fluorescent protein (GFP)-fusion protein localizes to the vacuole	GO:0055085, GO:0015724, GO:0006821
organic anion transport.	g7506.t1	10.3703	8.01434	1.61777e-149	Argininosuccinate lyase	ARG4	Argininosuccinate lyase; catalyzes the final step in the arginine biosynthesis pathway	GO:0042450, GO:0000050, GO:0016192, GO:0006865, GO:0055085
organic anion transport.	g7789.t1	2.25521	2.18025	9.70805e-15	P-loop containing nucleoside triphosphate hydrolase	STE6	Plasma membrane ATP-binding cassette (ABC) transporter; required for the export of a-factor, catalyzes ATP hydrolysis coupled to a-factor transport; contains 12 transmembrane domains and two ATP binding domains; expressed only in MATa cells; human homolog ABCB1 mediates multidrug resistance in many chemotherapy-resistant tumors by effluxing toxic compounds from the cell	GO:0055085, GO:0015893, GO:0015721
organic anion transport.	g7988.t1	3.05203	3.18056	2.98244e-08	MFS general substrate transporter	MCH5	Plasma membrane riboflavin transporter; facilitates the uptake of vitamin B2; required for FAD-dependent processes; sequence similarity to mammalian monocarboxylate permeases, however mutants are not deficient in monocarboxylate transport	GO:0055085, GO:0015718
organic anion transport.	g8067.t1	2.14437	1.57328	6.99626e-24	MFS general substrate transporter	VBA1	Permease of basic amino acids in the vacuolar membrane	GO:0055085, GO:0015802, GO:0006298, GO:0006694, GO:0055114
organic anion transport.	g8313.t1	4.52344	8.01485	1.67953e-10	MFS general substrate transporter	JEN1	Monocarboxylate/proton symporter of the plasma membrane; transport activity is dependent on the pH gradient across the membrane; mediates high-affinity uptake of carbon sources lactate, pyuvate, and acetate, and also of the micronutrient selenite, whose structure mimics that of monocarboxylates; expression and localization are tightly regulated, with transcription repression, mRNA degradation, an…	GO:0055085, GO:0015727, GO:0008643
organic anion transport.	g8428.t1	3.66737	4.85375	3.68739e-11	Dicarbixylic amino acid permease	DIP5	Dicarboxylic amino acid permease; mediates high-affinity and high-capacity transport of L-glutamate and L-aspartate; also a transporter for Gln, Asn, Ser, Ala, and Gly; relocalizes from plasma membrane to vacuole upon DNA replication stress	GO:0006865, GO:0055085, GO:0006836, GO:0015718, GO:0006812, GO:0015740, GO:0015893, GO:0006468
organic anion transport.	g8440.t1	2.5554	1.59743	1.27806e-17	Dicarboxylic amino acid permease	DIP5	Dicarboxylic amino acid permease; mediates high-affinity and high-capacity transport of L-glutamate and L-aspartate; also a transporter for Gln, Asn, Ser, Ala, and Gly; relocalizes from plasma membrane to vacuole upon DNA replication stress	GO:0006865, GO:0055085, GO:0016042, GO:0035556
establishment of localization.	g1043.t1	6.23715	2.99732	6.75547e-19	Intradiol ring-cleavage dioxygenase	#N/A	#N/A	GO:0055114, GO:0006725, GO:0010467, GO:0046483, GO:1901360, GO:0055085, GO:0034641, GO:0044238
establishment of localization.	g1070.t1	2.6563	1.51418	1.18008e-38	Centromeric protein E	KIP2	Kinesin-related motor protein involved in mitotic spindle positioning; stabilizes microtubules by targeting Bik1p to the plus end; Kip2p levels are controlled during the cell cycle	GO:0007018, GO:0097120, GO:0030705, GO:0016192, GO:0030030, GO:0035845, GO:0042462, GO:0018279, GO:0006334, GO:0070828, GO:0015031, GO:0070925, GO:0070084, GO:0006355, GO:0006508
establishment of localization.	g1078.t1	5.49477	4.52802	1.95573e-19	MFS general substrate transporter	DAL5	Allantoate permease; ureidosuccinate permease; also transports dipeptides, though with lower affinity than for allantoate and ureidosuccinate; expression is constitutive but sensitive to nitrogen catabolite repression	GO:0055085, GO:0048193, GO:0043087
establishment of localization.	g1102.t1	2.55967	1.94422	2.54095e-14	Pyridoxal phosphate-dependent transferase	CAR2	L-ornithine transaminase (OTAse); catalyzes the second step of arginine degradation, expression is dually-regulated by allophanate induction and a specific arginine induction process; not nitrogen catabolite repression sensitive; protein abundance increases in response to DNA replication stress	GO:0006357, GO:0055085, GO:0009102
establishment of localization.	g1105.t1	10.6961	10.5862	2.71548e-20	General amino acid permease	PUT4	Proline permease; required for high-affinity transport of proline; also transports the toxic proline analog azetidine-2-carboxylate (AzC); PUT4 transcription is repressed in ammonia-grown cells	GO:0006865, GO:0055085, GO:1902274, GO:1902269, GO:0019290, GO:0005975, GO:0006520, GO:0055114
establishment of localization.	g1109.t1	2.37215	1.55435	5.07066e-10	General amidase gmdB-Aspergillus niger	AMD2	Putative amidase	GO:0009446, GO:0030001, GO:0006351, GO:0055085, GO:0006364
establishment of localization.	g1110.t1	2.29285	2.28191	1.53147e-11	#N/A	#N/A	#N/A	GO:0055085
establishment of localization.	g1152.t1	2.02657	1.64927	2.08198e-07	Glutathione S-transferase	MAK16	Essential nuclear protein; constituent of 66S pre-ribosomal particles; required for maturation of 25S and 5.8S rRNAs; required for maintenance of M1 satellite double-stranded RNA of the L-A virus	GO:0000463, GO:0000466, GO:0048278, GO:0032781, GO:0006887, GO:0006289, GO:0006468
establishment of localization.	g1180.t1	6.06871	5.25475	3.10678e-19	Amino acid transmembrane transporter	DIP5	Dicarboxylic amino acid permease; mediates high-affinity and high-capacity transport of L-glutamate and L-aspartate; also a transporter for Gln, Asn, Ser, Ala, and Gly; relocalizes from plasma membrane to vacuole upon DNA replication stress	GO:0006865, GO:0055085, GO:0016042, GO:0035556
establishment of localization.	g1182.t1	3.35491	2.85271	7.19188e-26	Transcriptional activator of proteases prtT	#N/A	#N/A	GO:0006357, GO:0006351, GO:0055085, GO:0006508
establishment of localization.	g1220.t1	2.85938	2.25848	1.58375e-37	Choice-of-anchor A domain-containing protein	#N/A	#N/A	GO:0042545, GO:0006979, GO:0006913, GO:0098869, GO:0055114
establishment of localization.	g1251.t1	8.6586	7.01803	1.05962e-20	Nucleobase transmembrane transporter	FUI1	High affinity uridine permease, localizes to the plasma membrane; also mediates low but significant transport of the cytotoxic nucleoside analog 5-fluorouridine; not involved in uracil transport; relative distribution to the vacuole increases upon DNA replication stress	GO:0055085, GO:0015851, GO:0055114
establishment of localization.	g1253.t1	2.83595	1.94257	1.64472e-05	Aromatic amino acid and leucine permease	DIP5	Dicarboxylic amino acid permease; mediates high-affinity and high-capacity transport of L-glutamate and L-aspartate; also a transporter for Gln, Asn, Ser, Ala, and Gly; relocalizes from plasma membrane to vacuole upon DNA replication stress	GO:0055085, GO:0006865, GO:0042891
establishment of localization.	g1300.t1	3.04385	5.01715	0.000100324	MFS general substrate transporter	GAL2	Galactose permease; required for utilization of galactose; also able to transport glucose	GO:0055085, GO:0008643, GO:0019630, GO:0006413, GO:0015672
establishment of localization.	g1301.t1	2.13479	1.87882	8.37356e-08	Six-hairpin glycosidase	#N/A	#N/A	GO:0000493, GO:0001522, GO:0042254, GO:0000147, GO:0034316, GO:0048208, GO:0007064, GO:0007015, GO:0006898, GO:0071973, GO:0006935, GO:0006260, GO:0006310, GO:0006281
establishment of localization.	g1318.t1	4.88107	3.13947	4.56848e-46	RlpA-like double-psi beta-barrel-protein domain-containing protein-containing protein	#N/A	#N/A	GO:0072659, GO:0006030, GO:0050832, GO:0000272, GO:0042742, GO:0006913, GO:0006364, GO:0055114
establishment of localization.	g1449.t1	3.90118	3.56641	1.45149e-14	Mitochondrial dicarboxylate transporter	DIC1	Mitochondrial dicarboxylate carrier; integral membrane protein, catalyzes a dicarboxylate-phosphate exchange across the inner mitochondrial membrane, transports cytoplasmic dicarboxylates into the mitochondrial matrix	GO:0006839, GO:0055085, GO:0015729, GO:0015744, GO:0015743, GO:0015709, GO:0008272, GO:0006817, GO:0070221, GO:0006357, GO:0006094
establishment of localization.	g1530.t1	3.67855	3.71044	2.50548e-19	Inner membrane protein yicO	#N/A	#N/A	GO:0055085, GO:0015854, GO:0015853
establishment of localization.	g1532.t1	2.22978	2.80195	5.73848e-18	OPT oligopeptide transporter	OPT1	Proton-coupled oligopeptide transporter of the plasma membrane; also transports glutathione and phytochelatin; member of the OPT family	GO:0055085
establishment of localization.	g16.t1	3.05379	5.1261	7.12342e-32	BHLH transcription factor JAF13	#N/A	#N/A	GO:0006355, GO:0051568, GO:1903508, GO:0010628, GO:1903507, GO:2000113, GO:0010629, GO:0015986, GO:0099132
establishment of localization.	g165.t1	3.5205	3.31912	1.28566e-06	Amine oxidase	#N/A	#N/A	GO:0009308, GO:0055114, GO:0006891, GO:0034599, GO:0006468
establishment of localization.	g166.t1	3.10035	2.84234	5.97559e-05	APC amino acid permease	UGA4	GABA (gamma-aminobutyrate) permease; serves as a GABA transport protein involved in the utilization of GABA as a nitrogen source; catalyzes the transport of putrescine and delta-aminolevulinic acid (ALA); localized to the vacuolar membrane	GO:0006865, GO:0055085, GO:0015847, GO:0006836, GO:0015718
establishment of localization.	g1700.t1	5.74631	7.48671	2.76607e-26	General alpha-glucoside permease	MAL11	High-affinity maltose transporter (alpha-glucoside transporter); inducible; encoded in the MAL1 complex locus; broad substrate specificity that includes maltotriose; required for isomaltose utilization	GO:0055085, GO:0008643, GO:0015672
establishment of localization.	g1724.t1	2.23129	1.64825	1.0645e-20	Amino acid transmembrane transporter	DIP5	Dicarboxylic amino acid permease; mediates high-affinity and high-capacity transport of L-glutamate and L-aspartate; also a transporter for Gln, Asn, Ser, Ala, and Gly; relocalizes from plasma membrane to vacuole upon DNA replication stress	GO:0006865, GO:0055085, GO:0006303, GO:0010133, GO:0032508, GO:0016042, GO:0006260, GO:0035556, GO:0055114
establishment of localization.	g1770.t1	7.32974	6.58992	3.44015e-92	Integral membrane peptide transporter	PTR2	Integral membrane peptide transporter; mediates transport of di- and tri-peptides; conserved protein that contains 12 transmembrane domains; PTR2 expression is regulated by the N-end rule pathway via repression by Cup9p	GO:0055085, GO:0006857, GO:0015672
establishment of localization.	g1810.t1	2.7833	1.94751	2.48636e-33	Chitin synthase class I	CHS2	Chitin synthase II; catalyzes transfer of N-acetylglucosamine (GlcNAc) to chitin upon activation of zymogenic form; required for chitin synthesis in the primary septum during cytokinesis; localization regulated by Cdk1p during mitosis; phosphorylation by Dbf2p kinase regulates its dynamics and chitin synthesis during cytokinesis	GO:0006031, GO:1902406, GO:0000918, GO:0071852, GO:0071555, GO:0006037, GO:0070590, GO:0070592, GO:0030437, GO:0044106, GO:0055085
establishment of localization.	g1832.t1	3.38943	3.67534	1.67758e-16	General substrate transporter	STL1	Glycerol proton symporter of the plasma membrane; subject to glucose-induced inactivation, strongly but transiently induced when cells are subjected to osmotic shock	GO:0055085, GO:0008643, GO:0015791, GO:0015672, GO:0006914
establishment of localization.	g1860.t1	6.20873	4.63443	3.82937e-13	MFS general substrate transporter	FLR1	Plasma membrane transporter of the major facilitator superfamily; member of the 12-spanner drug:H(+) antiporter DHA1 family; involved in efflux of fluconazole, diazaborine, benomyl, methotrexate, and other drugs; expression induced in cells treated with the mycotoxin patulin; relocalizes from nucleus to plasma membrane upon DNA replication stress	GO:0055085, GO:0015893, GO:0045117, GO:0042908, GO:0015850, GO:0015846, GO:0015696
establishment of localization.	g1871.t1	3.97427	5.30827	9.44121e-64	Efflux protein EncT	AMF1	Low affinity NH4+ transporter; member of the DHA2 family of drug:H+ anti porters; putative paralog of ATR1; but not required for boron tolerance; non-essential gene	GO:0055085, GO:0046713
establishment of localization.	g1990.t1	5.60275	6.46648	1.34655e-07	Amino acid transporter LysP	PUT4	Proline permease; required for high-affinity transport of proline; also transports the toxic proline analog azetidine-2-carboxylate (AzC); PUT4 transcription is repressed in ammonia-grown cells	GO:0055085, GO:0006865, GO:1902274, GO:1902269, GO:0006836, GO:0015718, GO:0015846, GO:0006812, GO:0005975
establishment of localization.	g2067.t1	2.10665	1.9194	3.73381e-07	Low-temperature viability protein ltv1	LTV1	Component of the GSE complex; GSE is required for proper sorting of amino acid permease Gap1p; required for ribosomal small subunit export from nucleus; required for growth at low temperature	GO:0000056, GO:0042274, GO:0006412, GO:1904669, GO:0006970, GO:0046854, GO:0034599, GO:0006878, GO:1902476, GO:0006879, GO:0032259, GO:1902600
establishment of localization.	g2090.t1	7.10085	5.29935	1.58712e-14	MFS general substrate transporter	AMF1	Low affinity NH4+ transporter; member of the DHA2 family of drug:H+ anti porters; putative paralog of ATR1; but not required for boron tolerance; non-essential gene	GO:0055085
establishment of localization.	g2105.t1	5.47079	7.23188	3.16863e-06	MFS general substrate transporter	THI73	Putative plasma membrane permease; proposed to be involved in carboxylic acid uptake and repressed by thiamine; substrate of Dbf2p/Mob1p kinase; transcription is altered if mitochondrial dysfunction occurs	GO:0055085, GO:0006357
establishment of localization.	g2154.t1	4.29535	4.34504	2.52005e-24	Hydroxyacylglutathione hydrolase	GLO4	Mitochondrial glyoxalase II; catalyzes the hydrolysis of S-D-lactoylglutathione into glutathione and D-lactate; GLO4 has a paralog, GLO2, that arose from the whole genome duplication	GO:0019243, GO:0017001, GO:0006003, GO:0006000, GO:0006741, GO:0019674, GO:0046835, GO:0055085, GO:0055114
establishment of localization.	g218.t1	2.46992	1.95869	3.14383e-08	ARM repeat-containing	KAP123	Karyopherin beta; mediates nuclear import of ribosomal proteins prior to assembly into ribosomes and import of histones H3 and H4; localizes to the nuclear pore, nucleus, and cytoplasm; exhibits genetic interactions with RAI1	GO:0006606, GO:0045017
establishment of localization.	g2258.t1	2.10641	2.26819	7.32832e-14	MFS general substrate transporter	TPO2	Polyamine transporter of the major facilitator superfamily; member of the 12-spanner drug:H(+) antiporter DHA1 family; specific for spermine; localizes to the plasma membrane; transcription of TPO2 is regulated by Haa1p; TPO2 has a paralog, TPO3, that arose from the whole genome duplication	GO:0055085, GO:0015893, GO:0006270, GO:0032508
establishment of localization.	g2284.t1	5.09593	5.11492	2.06974e-60	Inner membrane transport protein yeiJ	#N/A	#N/A	GO:1901642, GO:0015862, GO:0016310
establishment of localization.	g2297.t1	4.05179	2.64512	3.11536e-14	Multicopper oxidases	FET5	Multicopper oxidase; integral membrane protein with similarity to Fet3p; may have a role in iron transport	GO:0055114, GO:0033215, GO:0034755, GO:0097286, GO:0098659, GO:0000272, GO:0009405
establishment of localization.	g2346.t1	2.20283	3.3985	1.1121e-13	General alpha-glucoside permease	MPH2	Alpha-glucoside permease; transports maltose, maltotriose, alpha-methylglucoside, and turanose; identical to Mph3p; encoded in a subtelomeric position in a region likely to have undergone duplication	GO:0055085, GO:0008643, GO:0015672, GO:0006413, GO:0032259
establishment of localization.	g2361.t1	3.89978	5.51046	4.70684e-24	High-affinity methionine permease	MUP1	High affinity methionine permease; integral membrane protein with 13 putative membrane-spanning regions; also involved in cysteine uptake	GO:0055085, GO:0015807, GO:0055114
establishment of localization.	g2395.t1	2.9498	2.73973	8.37241e-26	MFS general substrate transporter	GIT1	Plasma membrane permease; mediates uptake of glycerophosphoinositol and glycerophosphocholine as sources of the nutrients inositol and phosphate; expression and transport rate are regulated by phosphate and inositol availability	GO:0001407, GO:0015794
establishment of localization.	g2434.t1	2.94924	3.6608	5.08801e-08	High-affinity nicotinic acid transporter	TNA1	High affinity nicotinic acid plasma membrane permease; responsible for uptake of low levels of nicotinic acid; expression of the gene increases in the absence of extracellular nicotinic acid or para-aminobenzoate (PABA)	GO:0055085, GO:0006351, GO:0055114
establishment of localization.	g2442.t1	4.52736	5.96429	1.16598e-29	Uric acid-xanthine permease	#N/A	#N/A	GO:0055085, GO:0042906
establishment of localization.	g2444.t1	7.51712	5.40282	1.99547e-19	Flavin containing amine oxidoreductase	#N/A	#N/A	GO:0055114, GO:0009063, GO:0035434, GO:0006457
establishment of localization.	g2448.t1	2.81313	3.15067	1.93133e-35	OPT oligopeptide transporter	OPT1	Proton-coupled oligopeptide transporter of the plasma membrane; also transports glutathione and phytochelatin; member of the OPT family	GO:0055085, GO:0006857, GO:0072337, GO:0072348, GO:0051181, GO:0015711, GO:0032259
establishment of localization.	g2532.t1	2.74883	2.84975	3.86729e-16	Thiamine transporter	DAL4	Allantoin permease; expression sensitive to nitrogen catabolite repression and induced by allophanate, an intermediate in allantoin degradation	GO:0055085, GO:0006351, GO:0015851, GO:0006357
establishment of localization.	g255.t1	2.89944	3.02369	3.24834e-29	MFS general substrate transporter	SEO1	Putative permease; member of the allantoate transporter subfamily of the major facilitator superfamily; mutation confers resistance to ethionine sulfoxide	GO:0055085, GO:0051182, GO:0051180, GO:0015718, GO:0072337, GO:0006897, GO:0042886, GO:0072348, GO:0015893, GO:0006351, GO:0005975, GO:0055114
[truncated: 220 more rows]

## Sheet: P. terrestris_Mol Function
Molecular Function	Gene	logFC	FDR	Description	SGD Gene Name	SGD Annotation	GO_accession
[truncated: 380 more rows]

## Sheet: P. terr+P.exp_Mol Function
Molecular Function	Gene	logFC	FDR	Description	SGD Gene Name	SGD Annotation	GO_accession
[truncated: 33 more rows]

## Sheet: Common_Molecular Function
Molecular Function	Gene	logFC_P. terrestris + P. expansum	logFC_P. terrestris	FDR	Description	SGD Gene Name	SGD Annotation	GO_accession
[truncated: 875 more rows]

## Sheet: LS28_Cellular Component
Cellular Component	Gene	logFC	FDR	Description	SGD Gene Name	SGD Annotation	GO_accession
[truncated: 465 more rows]

[truncated: 2 more sheets: LS28+P.exp_Cellular Component, Comuni_Cellular Component]
