# Supplementary material for: Transcriptomic investigation of the interaction between a biocontrol yeast, Papiliotrema terrestris strain PT22AV, and the postharvest fungal pathogen Penicillium expansum on apple
Source: Commun Biol. 2024 Mar 22;7:359. doi: 10.1038/s42003-024-06031-w (PMC10960036; doi:10.1038/s42003-024-06031-w)
Supplement: Supplementary file 4 — Supplementary Data 1-20 [file 42003_2024_6031_MOESM4_ESM.zip › Supplementary Data 3.xlsx]

## Sheet: UP - P. terrestris
Description	GeneRatio	BgRatio	P Value	P. Adjust	Q Value
Valine, leucine and isoleucine degradation	07/20	30/848	1.88E-06	7.92E-05	6.15E-05
Propanoate metabolism	4/20	16/848	3.43E-04	7.20E-03	5.60E-03
ABC transporters	2/20	4/848	3.08E-03	4.32E-02	3.36E-02
Biosynthesis of antibiotics	8/20	131/848	6.44E-03	6.76E-02	5.25E-02
Sulfur metabolism	2/20	7/848	1.03E-02	8.69E-02	6.75E-02

## Sheet: UP - Common group
Description	GeneRatio	BgRatio	P Value	P. Adjust	Q Value
Phenylalanine metabolism	8/69	16/848	9.83E-06	6.00E-04	4.47E-04
Arginine and proline metabolism	9/69	21/848	1.25E-05	6.00E-04	4.47E-04
Styrene degradation	4/69	4/848	4.04E-05	1.29E-03	9.64E-04
Glycine, serine and threonine metabolism	10/69	31/848	7.43E-05	1.78E-03	1.33E-03
Aminobenzoate degradation	4/69	5/848	1.90E-04	3.64E-03	2.71E-03
Tryptophan metabolism	7/69	18/848	2.70E-04	4.32E-03	3.22E-03
Glyoxylate and dicarboxylate metabolism	7/69	19/848	4.00E-04	5.49E-03	4.09E-03
Microbial metabolism in diverse environments	20/69	120/848	6.25E-04	7.50E-03	5.59E-03
Alanine, aspartate and glutamate metabolism	7/69	21/848	8.09E-04	8.63E-03	6.43E-03
Arginine biosynthesis	4/69	7/848	1.17E-03	1.12E-02	8.37E-03
Tyrosine metabolism	6/69	17/848	1.41E-03	1.23E-02	9.19E-03
Biosynthesis of antibiotics	20/69	131/848	2.06E-03	1.65E-02	1.23E-02
Glycerolipid metabolism	5/69	14/848	3.47E-03	2.56E-02	1.91E-02
Biosynthesis of secondary metabolites	23/69	167/848	3.73E-03	2.56E-02	1.91E-02
Nitrogen metabolism	3/69	5/848	4.59E-03	2.94E-02	2.19E-02
Biosynthesis of amino acids	10/69	51/848	5.61E-03	3.28E-02	2.44E-02
Tropane, piperidine and pyridine alkaloid biosynthesis	4/69	10/848	5.80E-03	3.28E-02	2.44E-02
Phenylalanine, tyrosine and tryptophan biosynthesis	4/69	11/848	8.57E-03	4.15E-02	3.09E-02
Isoquinoline alkaloid biosynthesis	4/69	11/848	8.57E-03	4.15E-02	3.09E-02
Ascorbate and aldarate metabolism	3/69	6/848	8.64E-03	4.15E-02	3.09E-02
Glycolysis / Gluconeogenesis	6/69	24/848	9.70E-03	4.43E-02	3.31E-02
Lysine degradation	5/69	19/848	1.46E-02	6.37E-02	4.75E-02
Galactose metabolism	4/69	13/848	1.64E-02	6.83E-02	5.10E-02
Degradation of aromatic compounds	3/69	8/848	2.15E-02	8.59E-02	6.40E-02
Metabolic pathways	40/69	389/848	2.41E-02	9.25E-02	6.90E-02

## Sheet: UP - P. terrestris +P. expansum
Description	GeneRatio	BgRatio	P Value	P. Adjust	Q Value
Chemical carcinogenesis	1/3	4/848	1.41E-02	6.35E-02	1.91E-02
Ascorbate and aldarate metabolism	1/3	6/848	2.11E-02	6.35E-02	1.91E-02
Metabolism of xenobiotics by cytochrome P450	1/3	6/848	2.11E-02	6.35E-02	1.91E-02
Drug metabolism - cytochrome P450	1/3	7/848	2.46E-02	6.35E-02	1.91E-02
Hepatocellular carcinoma	1/3	8/848	2.81E-02	6.35E-02	1.91E-02
Inositol phosphate metabolism	1/3	11/848	3.85E-02	6.35E-02	1.91E-02
Fluid shear stress and atherosclerosis	1/3	11/848	3.85E-02	6.35E-02	1.91E-02
Drug metabolism - other enzymes	1/3	12/848	4.19E-02	6.35E-02	1.91E-02
Platinum drug resistance	1/3	12/848	4.19E-02	6.35E-02	1.91E-02
Galactose metabolism	1/3	13/848	4.53E-02	6.35E-02	1.91E-02
Glutathione metabolism	1/3	15/848	5.22E-02	6.64E-02	2.00E-02
Pathways in cancer	1/3	18/848	6.24E-02	7.28E-02	2.19E-02
Amino sugar and nucleotide sugar metabolism	1/3	26/848	8.93E-02	9.62E-02	2.89E-02
