# Supplementary material for: Transcriptomic investigation of the interaction between a biocontrol yeast, Papiliotrema terrestris strain PT22AV, and the postharvest fungal pathogen Penicillium expansum on apple
Source: Commun Biol. 2024 Mar 22;7:359. doi: 10.1038/s42003-024-06031-w (PMC10960036; doi:10.1038/s42003-024-06031-w)
Supplement: Supplementary file 4 — Supplementary Data 1-20 [file 42003_2024_6031_MOESM4_ESM.zip › Supplementary Data 6.xlsx]

## Sheet: DOWN - P. terrestris
Gene	logFC	FDR	Description	SGD	SGD Annotation
g5931.t1	-4.85828	4.92911e-72	#N/A	#N/A	#N/A
g6425.t1	-4.48006	2.02784e-42	#N/A	#N/A	#N/A
g767.t1	-4.06373	5.30497e-30	Short-chain dehydrogenase	IRC24	Putative benzil reductase;(GFP)-fusion protein localizes to the cytoplasm and is induced by the DNA-damaging agent MMS; sequence similarity with short-chain dehydrogenase/reductases; null mutant has increased spontaneous Rad52p foci
g7328.t1	-3.96337	1.6772e-12	Glucooligosaccharide oxidase	DLD1	D-lactate dehydrogenase; oxidizes D-lactate to pyruvate, transcription is heme-dependent, repressed by glucose, and derepressed in ethanol or lactate; located in the mitochondrial inner membrane
g3546.t1	-3.84093	3.26514e-46	Squalene monooxygenase	ERG1	Squalene epoxidase; catalyzes the epoxidation of squalene to 2,3-oxidosqualene; plays an essential role in the ergosterol-biosynthesis pathway and is the specific target of the antifungal drug terbinafine
g4473.t1	-3.56261	3.1093e-28	Xylulose-5-phosphate phosphoketolase	TKL1	Transketolase; catalyzes conversion of xylulose-5-phosphate and ribose-5-phosphate to sedoheptulose-7-phosphate and glyceraldehyde-3-phosphate in the pentose phosphate pathway; needed for synthesis of aromatic amino acids; TKL1 has a paralog, TKL2, that arose from the whole genome duplication
g7202.t1	-3.50888	1.97886e-68	Surface coat glycoprotein TES-120	#N/A	#N/A
g2899.t1	-3.46254	6.28516e-10	Glutamyl-tRNA(Gln) amidotransferase subunit A	DUR1,2	Urea amidolyase; contains both urea carboxylase and allophanate hydrolase activities, degrades urea to CO2 and NH3; expression sensitive to nitrogen catabolite repression and induced by allophanate, an intermediate in allantoin degradation; protein abundance increases in response to DNA replication stress
g6426.t1	-3.41459	1.31458e-10	#N/A	#N/A	#N/A
g6165.t1	-3.40221	6.28184e-39	Short-chain dehydrogenase reductase sdr	OAR1	Mitochondrial 3-oxoacyl-[acyl-carrier-protein] reductase; may comprise a type II mitochondrial fatty acid synthase along with Mct1p
g3410.t1	-3.38463	1.66625e-35	Thiamine pyrophosphate-requiring enzyme	PDC1	Major of three pyruvate decarboxylase isozymes; key enzyme in alcoholic fermentation; decarboxylates pyruvate to acetaldehyde; involved in amino acid catabolism; subject to glucose-, ethanol-, and autoregulation; activated by phosphorylation in response to glucose levels; N-terminally propionylated in vivo
g2010.t1	-3.37652	3.33471e-18	Beta-glucosidase I	#N/A	#N/A
g5550.t1	-3.34466	1.62436e-19	Structural toxin protein RtxA	#N/A	#N/A
g86.t1	-3.2505	8.78223e-42	Plant expansin	#N/A	#N/A
g4662.t1	-3.23442	6.54101e-42	#N/A	#N/A	#N/A
g5930.t1	-3.17546	4.64371e-45	#N/A	#N/A	#N/A
g7862.t1	-3.08488	2.97723e-38	Copper homeostasis protein cutC	OLE1	Delta(9) fatty acid desaturase; required for monounsaturated fatty acid synthesis and for normal distribution of mitochondria
g1448.t1	-2.92669	0.0191845	#N/A	#N/A	#N/A
g7528.t1	-2.90691	4.54021e-29	#N/A	#N/A	#N/A
g1764.t1	-2.90328	1.55751e-11	#N/A	#N/A	#N/A
g773.t1	-2.85381	1.0325e-37	Glycoside hydrolase	#N/A	#N/A
g917.t1	-2.71526	2.19977e-36	Heat shock protein 70	SSA3	ATPase involved in protein folding and the response to stress; plays a role in SRP-dependent cotranslational protein-membrane targeting and translocation; member of the heat shock protein 70 (HSP70) family; localized to the cytoplasm; SSA3 has a paralog, SSA4, that arose from the whole genome duplication
g7280.t1	-2.66996	2.28647e-23	Glycoside hydrolase	#N/A	#N/A
g3488.t1	-2.6426	2.10539e-19	Nitroreductase	HBN1	Protein of unknown function; similar to bacterial nitroreductases; green fluorescent protein (GFP)-fusion protein localizes to the cytoplasm and nucleus; protein becomes insoluble upon intracellular iron depletion; protein abundance increases in response to DNA replication stress
g5416.t1	-2.6101	7.29564e-20	MFS general substrate transporter	AMF1	Low affinity NH4+ transporter; member of the DHA2 family of drug:H+ anti porters; putative paralog of ATR1; but not required for boron tolerance; non-essential gene
g2277.t1	-2.57371	2.92822e-17	MFS general substrate transporter	#N/A	#N/A
g3856.t1	-2.53181	8.13322e-18	#N/A	#N/A	#N/A
g1578.t1	-2.47222	1.69836e-05	Bud site selection protein BUD4	#N/A	#N/A
g6860.t1	-2.46941	3.4891e-06	Vacuolar protein sorting-associated protein 70	IPL1	Aurora kinase of conserved chromosomal passenger complex; mediates release on mono-oriented kinetochores from microtubules in meiosis I, also release of kinetochores from cluster at SPBs at meiosis exit; helps maintain condensed chromosomes during anaphase, early telophase; required for SPB cohesion and prevention of multipolar spindle formation; Iocalizes to nuclear foci that diffuse upon DNA re…
g5283.t1	-2.43136	3.69887e-16	#N/A	#N/A	#N/A
g1185.t1	-2.38354	3.0019e-13	Nucleoside-diphosphate-sugar epimerases	YLL056C	Putative protein of unknown function; transcription is activated by paralogous transcription factors Yrm1p and Yrr1p and genes involved in pleiotropic drug resistance (PDR); expression is induced in cells treated with the mycotoxin patulin
g4749.t1	-2.37542	2.40378e-37	Adiponectin receptor	IZH1	Membrane protein involved in zinc ion homeostasis; member of the four-protein IZH family; transcription is regulated directly by Zap1p, expression induced by zinc deficiency and fatty acids; deletion increases sensitivity to elevated zinc; IZH1 has a paralog, IZH4, that arose from the whole genome duplication
g5933.t1	-2.3632	4.65776e-06	#N/A	#N/A	#N/A
g2536.t1	-2.35117	1.97784e-28	#N/A	#N/A	#N/A
g6740.t1	-2.29191	1.27087e-25	WSC domain protein, putative	YAP3	Basic leucine zipper (bZIP) transcription factor
g5901.t1	-2.29028	7.94494e-35	Ergosterol biosynthesis ERG4/ERG24	ERG4	C-24(28) sterol reductase; catalyzes the final step in ergosterol biosynthesis; mutants are viable, but lack ergosterol
g3413.t1	-2.27665	4.30925e-33	MFS general substrate transporter	AMF1	Low affinity NH4+ transporter; member of the DHA2 family of drug:H+ anti porters; putative paralog of ATR1; but not required for boron tolerance; non-essential gene
g7701.t1	-2.25617	2.1563e-12	ATP-dependent RNA helicase DOB1	#N/A	#N/A
g8115.t1	-2.25341	7.32135e-25	#N/A	#N/A	#N/A
g7404.t1	-2.23749	0.00179613	Delayed-type hypersensitivity antigen	#N/A	#N/A
g3369.t1	-2.23073	0.00387251	Nucleoside-diphosphate-sugar epimerase	YLL056C	Putative protein of unknown function; transcription is activated by paralogous transcription factors Yrm1p and Yrr1p and genes involved in pleiotropic drug resistance (PDR); expression is induced in cells treated with the mycotoxin patulin
g5279.t1	-2.22875	1.87944e-20	#N/A	#N/A	#N/A
g5269.t1	-2.19122	2.73178e-09	Phytanoil-CoA dioxygenase	#N/A	#N/A
g464.t1	-2.18685	1.03515e-24	Fatty acid hydroxylase	ERG3	C-5 sterol desaturase; glycoprotein that catalyzes the introduction of a C-5(6) double bond into episterol, a precursor in ergosterol biosynthesis; mutants are viable, but cannot grow on non-fermentable carbon sources; substrate of the HRD ubiquitin ligase
g5623.t1	-2.17314	4.4178e-18	#N/A	#N/A	#N/A
g5016.t1	-2.15599	0.0181432	#N/A	#N/A	#N/A
g1496.t1	-2.1542	2.40934e-27	Monodehydroascorbate/ferredoxin reductase	#N/A	#N/A
g5323.t1	-2.08953	0.00112928	NAD-binding Rossmann fold oxidoreductase	YMR315W	Protein with NADP(H) oxidoreductase activity; transcription is regulated by Stb5p in response to NADPH depletion induced by diamide; promoter contains a putative Stb5p binding site; protein abundance increases in response to DNA replication stress
g450.t1	-2.06351	2.12059e-06	Shugoshin, C-terminal	#N/A	#N/A
g5463.t1	-2.04285	3.77764e-06	#N/A	YLR326W	Putative protein of unknown function; predicted to be palmitoylated

## Sheet: Commonly downregulated
Gene	logFC P. terrestris + P. expansum	logFC P. terrestris	FDR	Description	SGD	SGD Annotation
g6702.t1	-9.25528	-9.90866	1.26035e-159	Thiazole biosynthetic enzyme	THI4	Thiazole synthase; abundant protein involved in the formation of the thiazole moiety of thiamine during thiamine biosynthesis; acts more as a co-substrate rather than an enzyme by providing the sulphur source for thiazole formation; undergoes a single turnover only; required for mitochondrial genome stability in response to DNA damaging agents
g1838.t1	-8.27606	-4.05585	1.0363e-10	Multicopper oxidase type 1, secreted	#N/A	#N/A
g6821.t1	-5.2116	-4.2505	3.23111e-14	#N/A	#N/A	#N/A
g3806.t1	-4.76175	-4.34021	3.86578e-90	Glutathione S-transferase	URE2	Nitrogen catabolite repression transcriptional regulator; inhibits GLN3 transcription in good nitrogen source; role in sequestering Gln3p and Gat1p to the cytoplasm; has glutathione peroxidase activity and can mutate to acquire GST activity; altered form creates [URE3] prion
g1285.t1	-4.54093	-4.54899	2.9464e-51	Dynein-associated protein Roadblock	RGD1	GTPase-activating protein (RhoGAP) for Rho3p and Rho4p; possibly involved in control of actin cytoskeleton organization
g4567.t1	-4.49816	-3.24408	1.77166e-33	#N/A	#N/A	#N/A
g1581.t1	-4.39158	-2.48625	2.41849e-22	#N/A	#N/A	#N/A
g4137.t1	-4.16591	-2.24254	4.53741e-16	Pyrimidine biosynthase	THI13	Protein involved in synthesis of the thiamine precursor HMP; member of a subtelomeric gene family including THI5, THI11, THI12, and THI13; hydroxymethylpyrimidine is also known as HMP
g2583.t1	-4.06841	-10.6127	1.30938e-49	#N/A	#N/A	#N/A
g58.t1	-3.95441	-4.21258	7.09164e-68	Sulfite reductase	OPI10	Protein with a possible role in phospholipid biosynthesis; null mutant displays an inositol-excreting phenotype that is suppressed by exogenous choline; protein abundance increases in response to DNA replication stress
g5868.t1	-3.75427	-5.87456	2.06539e-94	Acid phosphatase	#N/A	#N/A
g1873.t1	-3.65606	-3.78548	4.44102e-47	RNA polymerase sigma factor	#N/A	#N/A
g7038.t1	-3.61708	-3.71492	5.1136e-36	#N/A	#N/A	#N/A
g6941.t1	-3.47298	-5.57005	1.54915e-87	Short-chain dehydrogenase/reductase trope	IRC24	Putative benzil reductase;(GFP)-fusion protein localizes to the cytoplasm and is induced by the DNA-damaging agent MMS; sequence similarity with short-chain dehydrogenase/reductases; null mutant has increased spontaneous Rad52p foci
g7035.t1	-3.44918	-4.31436	6.59282e-07	#N/A	#N/A	#N/A
g2040.t1	-3.41387	-1.23099	6.34612e-08	Galactose-proton symport	#N/A	#N/A
g8030.t1	-3.37011	-4.1135	1.39165e-55	Kinetochore protein Spc25, fungi type	#N/A	#N/A
g2359.t1	-3.34257	-3.82959	4.12331e-05	Aldo-keto reductase	YPR1	NADPH-dependent aldo-keto reductase; reduces multiple substrates including 2-methylbutyraldehyde and D,L-glyceraldehyde, expression is induced by osmotic and oxidative stress; functionally redundant with other aldo-keto reductases; protein abundance increases in response to DNA replication stress; YPR1 has a paralog, GCY1, that arose from the whole genome duplication
g3358.t1	-3.34091	-2.9524	4.51134e-45	#N/A	#N/A	#N/A
g4153.t1	-3.31586	-4.90623	6.41327e-76	#N/A	#N/A	#N/A
g8254.t1	-3.25427	-4.08975	4.91488e-42	CipC1 protein, concanamycin induced protein C	#N/A	#N/A
g1756.t1	-3.22609	-3.16322	9.70875e-50	Glycoside hydrolase	CTS2	Putative chitinase; functionally complements A. gossypii cts2 mutant sporulation defect
g661.t1	-3.22175	-3.6365	4.23508e-37	SGS-domain-containing	SGT1	Cochaperone protein; regulates activity of adenylyl cyclase Cyr1p; involved in kinetochore complex assembly; associates with the SCF (Skp1p/Cdc53p/F box protein) ubiquitin ligase complex; acts as a linker between Skp1p and HSP90 complexes; protein abundance increases in response to DNA replication stress
g8283.t1	-3.19648	-3.8145	9.28642e-68	Cytochrome oxidase C subunit VIb	COA6	Protein involved in cytochrome c oxidase (Complex IV) assembly; involved in delivery of copper to Complex IV; also required for efficient formation of respiratory supercomplexes comprised of Complexes III and IV; localizes to the mitochondrial intermembrane space; ortholog implicated in cardiac defects in zebrafish and human; transcription is induced in response to the DNA-damaging agent MMS; pro…
g6634.t1	-3.1654	-4.05266	4.95424e-75	Phosphopantothenoylcysteine decarboxylase	CAB3	Subunit of PPCDC and CoA-SPC complexes involved in CoA biosynthesis; subunits of the phosphopantothenoylcysteine decarboxylase (PPCDC) complex are: Cab3p, Sis2p, Vhs3p, while the subunits of the CoA-synthesizing protein complex (CoA-SPC) are: Cab2p, Cab3p, Cab4p, and Cab5p as well as Sis2p and Vhs3p; null mutant lethality is complemented by E. coli coaBC
g4495.t1	-3.15689	-3.33825	7.82561e-60	PITH domain-domain-containing protein	#N/A	#N/A
g1804.t1	-3.1351	-3.25911	4.97995e-63	#N/A	#N/A	#N/A
g7816.t1	-3.13487	-1.1965	0.0422853	#N/A	#N/A	#N/A
g6290.t1	-3.12285	-3.31567	2.54455e-61	Mercaptopyruvate sulfurtransferase	TUM1	Rhodanese domain sulfur transferase; accepts persulfite from Nfs1p and transfers it to Uba4p in the pathway for 2-thiolation of the wobble uridine base of tRNAs; also stimulates sulfur transfer by Nfs1p; may be mitochondrially localized
g1459.t1	-3.05909	-2.68747	1.06723e-39	Triacylglycerol lipase	COX19	Protein required for cytochrome c oxidase assembly; located in the cytosol and mitochondrial intermembrane space; putative copper metallochaperone that delivers copper to cytochrome c oxidase; contains twin cysteine-x9-cysteine motifs
g2265.t1	-3.01026	-2.41388	6.89261e-25	Cytochrome c oxidase-assembly factor mitochondrial	COX23	Protein that functions in mitochondrial copper homeostasis; mitochondrial intermembrane space protein; essential for functional cytochrome oxidase expression; homologous to Cox17p; contains twin cysteine-x9-cysteine motifs
g872.t1	-3.00655	-4.25493	4.40042e-69	Lytic polysaccharide monooxygenase (Fragment)	#N/A	#N/A
g8077.t1	-2.97994	-1.32936	3.24343e-08	Peptidoglycan-N-acetylglucosamine deacetylase	CDA2	Chitin deacetylase; together with Cda1p involved in the biosynthesis ascospore wall component, chitosan; required for proper rigidity of the ascospore wall
g5694.t1	-2.95087	-5.07629	7.62641e-54	#N/A	#N/A	#N/A
g1174.t1	-2.87738	-2.79223	4.60793e-44	S-adenosyl-L-methionine-dependent methyltransferase	#N/A	#N/A
g1910.t1	-2.87342	-4.21335	4.27059e-13	#N/A	#N/A	#N/A
g5057.t1	-2.82757	-1.92752	7.44802e-18	Pimeloyl-ACP methyl ester carboxylesterase	#N/A	#N/A
g437.t1	-2.79242	-1.37171	1.09262e-05	Type II secretion system protein GspD	#N/A	#N/A
g3538.t1	-2.78012	-3.01516	2.30943e-32	Heat shock protein, mitochondrial	HSP10	Mitochondrial matrix co-chaperonin; inhibits the ATPase activity of Hsp60p, a mitochondrial chaperonin; involved in protein folding and sorting in the mitochondria; 10 kD heat shock protein with similarity to E. coli groES
g3490.t1	-2.77978	-2.28613	4.84018e-24	Ctr copper transporter	CTR2	Putative low-affinity copper transporter of the vacuolar membrane; mutation confers resistance to toxic copper concentrations, while overexpression confers resistance to copper starvation; regulated by nonsense-mediated mRNA decay pathway
g3888.t1	-2.76977	-3.76668	1.0228e-12	#N/A	#N/A	#N/A
g4176.t1	-2.76688	-2.45319	2.66125e-32	#N/A	YJR085C	Protein of unknown function; GFP-fusion protein is induced in response to the DNA-damaging agent MMS; the authentic, non-tagged protein is detected in highly purified mitochondria in high-throughput studies; protein abundance increases in response to DNA replication stress
g7940.t1	-2.76165	-2.65638	1.36024e-33	Signal peptidase complex subunit 3	SPC3	Subunit of signal peptidase complex; complex catalyzes cleavage of N-terminal signal sequences of proteins targeted to the secretory pathway; homologous to mammalian SPC22/23; other members of the complex are Spc1p, Spc2p, and Sec11p
g4139.t1	-2.75325	-1.73479	9.88072e-07	#N/A	#N/A	#N/A
g163.t1	-2.75083	-3.57158	1.20991e-29	#N/A	#N/A	#N/A
g7712.t1	-2.74146	-2.86274	7.50285e-35	Tubby C-terminal	#N/A	#N/A
g4607.t1	-2.73347	-2.16183	0.00500912	#N/A	#N/A	#N/A
g3359.t1	-2.72931	-2.67527	2.06747e-13	#N/A	#N/A	#N/A
g206.t1	-2.71086	-2.73803	1.06968e-29	Spindle assembly checkpoint	MAD2	Component of the spindle-assembly checkpoint complex; delays onset of anaphase in cells with defects in mitotic spindle assembly; forms a complex with Mad1p; regulates APC/C activity during prometaphase and metaphase of meiosis I; gene dosage imbalance between MAD1 and MAD2 leads to chromosome instability
g5873.t1	-2.7098	-2.10969	2.12465e-19	Dihydrodipicolinate synthetase	#N/A	#N/A
g6703.t1	-2.69565	-4.10539	2.24354e-63	2-polyprenyl-6-methoxyphenol hydroxylase	BNA4	Kynurenine 3-mono oxygenase; required for the de novo biosynthesis of NAD from tryptophan via kynurenine; expression regulated by Hst1p; putative therapeutic target for Huntington disease
g1332.t1	-2.68169	-2.29851	3.75695e-18	Cytochrome C oxidase copper chaperone	COX17	Copper metallochaperone that transfers copper to Sco1p and Cox11p; eventual delivery to cytochrome c oxidase; contains twin cysteine-x9-cysteine motifs
g5205.t1	-2.66212	-3.70806	4.93598e-61	#N/A	#N/A	#N/A
g5272.t1	-2.64996	-2.15323	2.75076e-22	Glycoside hydrolase	BGL2	Endo-beta-1,3-glucanase; major protein of the cell wall, involved in cell wall maintenance; involved in incorporation of newly synthesized mannoprotein molecules into the cell wall
g4535.t1	-2.64594	-2.38109	3.23674e-23	Short-chain dehydrogenase	SPS19	Peroxisomal 2,4-dienoyl-CoA reductase; auxiliary enzyme of fatty acid beta-oxidation; homodimeric enzyme required for growth and sporulation on petroselineate medium; expression induced during late sporulation and in the presence of oleate
g4138.t1	-2.64449	-1.90882	5.69018e-15	Sulfurtransferase	#N/A	#N/A
g3922.t1	-2.63806	-4.05172	9.02521e-79	Phosphatidyl-N-methylethanolamine N-methyltransferase	COQ8	Protein required for ubiquinone biosynthesis and respiratory growth; exhibits genetic interaction with COQ9, suggesting a common function; similar to prokaryotic proteins involved in early steps of ubiquinone biosynthesis; COQ8 has a paralog, YBR230W-A, that arose from the whole genome duplication
g6757.t1	-2.6209	-3.25501	6.64705e-45	#N/A	#N/A	#N/A
g4519.t1	-2.61404	-2.13271	1.58617e-27	MFS general substrate transporter	ESBP6	Protein with similarity to monocarboxylate permeases; appears not to be involved in transport of monocarboxylates such as lactate, pyruvate or acetate across the plasma membrane
g3357.t1	-2.60932	-2.18982	2.68087e-17	Ribosomal protein L11 methyltransferase	YNL024C	Putative methyltransferase; has seven beta-strand methyltransferase motif; green fluorescent protein (GFP)-fusion protein localizes to the cytoplasm; despite similarity to methyltransferases, null mutant does not display alterations in lysine methylation pattern
g5210.t1	-2.60655	-3.03698	3.43926e-35	#N/A	#N/A	#N/A
g947.t1	-2.60486	-2.97632	1.00778e-27	#N/A	#N/A	#N/A
g7568.t1	-2.60393	-2.76848	2.87271e-49	S-adenosyl-L-methionine-dependent methyltransferase	#N/A	#N/A
g4103.t1	-2.60346	-2.59673	1.83962e-19	#N/A	#N/A	#N/A
g5507.t1	-2.59714	-3.51689	1.16964e-36	Octanoyltransferase	LIP2	Lipoyl ligase; involved in the modification of mitochondrial enzymes by the attachment of lipoic acid groups
g2873.t1	-2.57355	-1.80158	2.40792e-11	Endo-1,4-beta-xylanase A	#N/A	#N/A
g2788.t1	-2.57141	-3.27235	2.55551e-22	#N/A	#N/A	#N/A
g5134.t1	-2.56818	-2.22171	4.77418e-28	Metal-nicotianamine transporter YSL2	#N/A	#N/A
g2325.t1	-2.56494	-2.70287	2.85483e-46	#N/A	#N/A	#N/A
g950.t1	-2.56271	-2.49406	1.48635e-35	#N/A	#N/A	#N/A
g4968.t1	-2.54963	-2.50337	4.16659e-30	Nucleoside-diphosphate-sugar epimerase	YMR090W	Putative protein of unknown function; similar to DTDP-glucose 4,6-dehydratases; GFP-fusion protein localizes to the cytoplasm; up-regulated in response to the fungicide mancozeb; not essential for viability
g1425.t1	-2.53295	-2.75571	1.74818e-30	#N/A	#N/A	#N/A
g23.t1	-2.53188	-1.93432	9.70574e-10	MFS general substrate transporter	DAL5	Allantoate permease; ureidosuccinate permease; also transports dipeptides, though with lower affinity than for allantoate and ureidosuccinate; expression is constitutive but sensitive to nitrogen catabolite repression
g194.t1	-2.52465	-3.09685	3.9824e-57	#N/A	#N/A	#N/A
g4568.t1	-2.52402	-2.93325	1.37503e-35	Major sperm protein	#N/A	#N/A
g2127.t1	-2.52225	-2.83266	8.62931e-47	MFS general substrate transporter	FEN2	Plasma membrane H+-pantothenate symporter; confers sensitivity to the antifungal agent fenpropimorph; relocalizes from vacuole to cytoplasm upon DNA replication stress
g4133.t1	-2.49686	-3.96427	1.58311e-68	#N/A	#N/A	#N/A
g83.t1	-2.49335	-2.10844	3.01299e-22	Antibiotic biosynthesis monooxygenase	#N/A	#N/A
g6491.t1	-2.49254	-2.06347	2.64687e-22	FKBP-type peptidyl-prolyl cis-trans isomerase	FPR1	Peptidyl-prolyl cis-trans isomerase (PPIase); binds to the drugs FK506 and rapamycin; also binds to the nonhistone chromatin binding protein Hmo1p and may regulate its assembly or function; N-terminally propionylated in vivo
g2680.t1	-2.48594	-2.70713	7.08128e-41	S-adenosyl-L-methionine-dependent methyltransferase	#N/A	#N/A
g2563.t1	-2.48351	-2.92948	5.0584e-40	Chaperone activator	AHA1	Co-chaperone that binds Hsp82p and activates its ATPase activity; plays a role in determining prion variants; similar to Hch1p; expression is regulated by stresses such as heat shock; protein abundance increases in response to DNA replication stress
g2736.t1	-2.48319	-3.31937	3.9054e-39	Mitochondrial pyruvate dehydrogenase E1 component beta subunit	PDB1	E1 beta subunit of the pyruvate dehydrogenase (PDH) complex; PDH is an evolutionarily conserved multi-protein complex found in mitochondria
g2901.t1	-2.48055	-1.96963	2.44174e-18	Adenylate kinase	ADK1	Adenylate kinase, required for purine metabolism; localized to the cytoplasm and the mitochondria; lacks cleavable signal sequence; protein abundance increases in response to DNA replication stress
g7095.t1	-2.46803	-2.29543	3.79979e-24	Nucleotidyltransferase	#N/A	#N/A
g6114.t1	-2.45197	-1.67601	1.27066e-10	Stress responsive alpha-beta barrel	#N/A	#N/A
g7638.t1	-2.44713	-2.68299	5.79223e-44	Cell division cycle protein 37	CDC37	Essential Hsp90p co-chaperone; necessary for passage through the START phase of the cell cycle; stabilizes protein kinase nascent chains and participates along with Hsp90p in their folding
g5496.t1	-2.44648	-2.86725	2.32951e-27	Dihydrolipoamide acetyltransferase component of pyruvate dehydrogenase complex	PDX1	E3-binding protein of the mitochondrial pyruvate dehydrogenase complex; plays a structural role in the complex by binding and positioning dihydrolipoamide dehydrogenase (E3) to the dihydrolipoamide acetyltransferase (E2) core
g850.t1	-2.43522	-2.64716	4.29804e-18	#N/A	#N/A	#N/A
g1284.t1	-2.43487	-2.90715	1.28888e-40	Cyclophilin type peptidyl-prolyl cis-trans isomerase	CPR6	Peptidyl-prolyl cis-trans isomerase (cyclophilin); catalyzes the cis-trans isomerization of peptide bonds N-terminal to proline residues; plays a role in determining prion variants; binds to Hsp82p and contributes to chaperone activity; protein abundance increases in response to DNA replication stress
g1426.t1	-2.43463	-2.96573	9.74671e-51	#N/A	#N/A	#N/A
g4051.t1	-2.4346	-3.94201	1.85486e-43	#N/A	#N/A	#N/A
g5867.t1	-2.43357	-2.96311	6.60629e-55	D-isomer specific 2-hydroxyacid dehydrogenase	GOR1	Glyoxylate reductase; null mutation results in increased biomass after diauxic shift; the authentic, non-tagged protein is detected in highly purified mitochondria in high-throughput studies; protein abundance increases in response to DNA replication stress
g2281.t1	-2.42336	-2.85905	1.64231e-16	#N/A	#N/A	#N/A
g1461.t1	-2.42102	-3.00062	1.13217e-26	Phenolic acid decarboxylase padC	#N/A	#N/A
g5804.t1	-2.41908	-5.09395	2.08454e-62	#N/A	#N/A	#N/A
g7593.t1	-2.39172	-3.28228	1.70065e-48	Dihydrolipoamide acetyltransferase component of pyruvate dehydrogenase complex	LAT1	Dihydrolipoamide acetyltransferase component (E2) of the PDC; the pyruvate dehydrogenase complex (PDC) catalyzes the oxidative decarboxylation of pyruvate to acetyl-CoA
g224.t1	-2.39067	-3.08412	4.14359e-51	Pre-mRNA splicing factor	PRP18	Splicing factor and component of snRNP U5; factor involved in the positioning of the 3' splice site during the second catalytic step of splicing; interacts with Slu7p
g4241.t1	-2.38764	-1.41618	1.26069e-12	Fructose--bisphosphatase	FBP1	Fructose-1,6-bisphosphatase; key regulatory enzyme in the gluconeogenesis pathway, required for glucose metabolism; undergoes either proteasome-mediated or autophagy-mediated degradation depending on growth conditions; glucose starvation results in redistribution to the periplasm; interacts with Vid30p
g4864.t1	-2.38442	-3.0561	2.68723e-45	ATP-binding cassette (ABC) transporter	SBA1	Co-chaperone that binds and regulates Hsp90 family chaperones; plays a role in determining prion variants; important for pp60v-src activity in yeast; homologous to the mammalian p23 proteins, and like p23 can regulate telomerase activity; protein abundance increases in response to DNA replication stress
g7267.t1	-2.37325	-1.40775	1.64004e-12	#N/A	#N/A	#N/A
g2505.t1	-2.37266	-2.10864	9.6851e-16	Transcription initiation protein spt4	SPT4	Component of the universally conserved Spt4/5 complex (DSIF complex); the complex has multiple roles in concert with RNA polymerases I and II, including regulation of transcription elongation, RNA processing, quality control, and transcription-coupled DNA repair; Spt4p also localizes to kinetochores and heterochromatin and affects chromosome dynamics and silencing; required for transcription thro…
g2626.t1	-2.36277	-2.48504	1.12933e-32	Chitinase	#N/A	#N/A
g5869.t1	-2.35681	-1.7953	2.48449e-14	N-acyl homoserine lactonase AttM	#N/A	#N/A
g4606.t1	-2.35247	-1.42666	1.51782e-10	#N/A	#N/A	#N/A
g1427.t1	-2.34276	-2.38512	1.24627e-35	#N/A	#N/A	#N/A
g4423.t1	-2.3409	-2.4382	1.79984e-43	Surface antigen-domain-containing protein (Fragment)	SAM50	Component of the Sorting and Assembly Machinery (SAM) complex; the SAM (or TOB) complex is located in the mitochondrial outer membrane; the complex binds precursors of beta-barrel proteins and facilitates their outer membrane insertion; homologous to bacterial Omp85
g892.t1	-2.33081	-1.42609	0.00199638	#N/A	#N/A	#N/A
g5060.t1	-2.32371	-2.83045	4.82531e-27	GrpE nucleotide exchange factor	MGE1	Mitochondrial matrix cochaperone; nucleotide release factor for Ssc1p in protein translocation and folding; also acts as cochaperone for Ssq1p in folding of Fe-S cluster proteins; acts as oxidative sensor to regulate mitochondrial Ssc1p; in presence of oxidative stress, dimeric Mge1p becomes a monomer and unable to regulate Ssc1p function; homolog of E. coli GrpE and human Mge1 (GRPEL1), which al…
g6115.t1	-2.32021	-1.85223	9.63251e-13	#N/A	#N/A	#N/A
g4999.t1	-2.31568	-1.80712	1.23465e-11	#N/A	#N/A	#N/A
g7408.t1	-2.31113	-5.14566	4.73752e-57	#N/A	#N/A	#N/A
g5371.t1	-2.30721	-2.38835	4.8469e-35	Nucleoside-diphosphate-sugar epimerase	#N/A	#N/A
g2075.t1	-2.30669	-1.43204	7.05064e-11	#N/A	#N/A	#N/A
g8331.t1	-2.29969	-3.08626	4.03882e-40	PIG-H domain-containing protein	#N/A	#N/A
g2671.t1	-2.28496	-2.7248	3.60119e-22	Ribonucleases P/MRP protein subunit	MIC19	Component of the MICOS complex; MICOS (formerly MINOS or MitOS) is a mitochondrial inner membrane complex that extends into the intermembrane space and has a role in the maintenance of crista junctions, inner membrane architecture, and formation of contact sites to the outer membrane; Mic19p is peripheral to the inner membrane
g2038.t1	-2.27727	-1.68384	3.09511e-12	#N/A	#N/A	#N/A
g5704.t1	-2.26835	-2.8679	9.74303e-39	Pyruvate dehydrogenase E1 component subunit alpha	PDA1	E1 alpha subunit of the pyruvate dehydrogenase (PDH) complex; catalyzes the direct oxidative decarboxylation of pyruvate to acetyl-CoA; phosphorylated; regulated by glucose; PDH complex is concentrated in spots within the mitochondrial matrix, often near the ERMES complex and near peroxisomes
g3408.t1	-2.26788	-1.96802	1.22859e-13	CypX, Cytochrome P450	#N/A	#N/A
g4324.t1	-2.26776	-1.85978	1.07078e-10	Proteophosphoglycan 5	#N/A	#N/A
g5589.t1	-2.26656	-2.22678	3.22551e-11	#N/A	#N/A	#N/A
g6005.t1	-2.26616	-2.12313	2.57001e-25	Related to interferon-induced double-stranded RNA-activated protein kinase inhibitor	#N/A	#N/A
g7154.t1	-2.26199	-2.06223	1.90728e-18	#N/A	SDH6	Mitochondrial protein involved in assembly of succinate dehydrogenase; has a role in maturation of the Sdh2p subunit; member of the LYR protein family; mutations in human ortholog SDHAF1 are associated with infantile leukoencephalopathy
g6580.t1	-2.25231	-1.95381	1.77305e-15	#N/A	#N/A	#N/A
g3473.t1	-2.24748	-2.17877	4.73446e-22	Chaperone protein DnaJ	#N/A	#N/A
g2279.t1	-2.23948	-2.75667	3.28741e-44	Small glutamine-rich tetratricopeptide repeat-containing protein A	SGT2	Glutamine-rich cytoplasmic cochaperone; serves as a scaffold bringing together Get4, Get5p, and other TRC complex members that are required to mediate posttranslational insertion of tail-anchored proteins into the ER membrane; interacts with the prion domain of Sup35p; amyloid sensor; plays a role in targeting chaperones to prion aggregates; has similarity to human cochaperone SGT; forms cytoplas…
g7163.t1	-2.23724	-3.4208	5.0119e-19	Nucleotide exchange factor Fes1-domain-containing protein	#N/A	#N/A
g3022.t1	-2.23586	-1.7153	1.29343e-21	Thiamine biosynthetic bifunctional enzyme	THI6	Thiamine-phosphate diphosphorylase and hydroxyethylthiazole kinase; required for thiamine biosynthesis; GFP-fusion protein localizes to the cytoplasm in a punctate pattern
g2373.t1	-2.22532	-2.00155	6.92608e-18	Nadh dehydrogenase 1 beta subcomplex	#N/A	#N/A
g2339.t1	-2.21854	-1.57022	1.40632e-09	Large subunit ribosomal protein L31	MRPL31	Mitochondrial ribosomal protein of the large subunit
g4884.t1	-2.21794	-2.87837	7.26105e-49	Endoplasmic reticulum protein	#N/A	#N/A
g4687.t1	-2.20553	-1.62374	1.88414e-16	L-carnitine dehydratase/bile acid-inducible protein F	#N/A	#N/A
g4551.t1	-2.20489	-1.55315	2.38754e-13	YdcF domain-containing protein	#N/A	#N/A
g5173.t1	-2.20458	-2.37463	4.41943e-29	Mitochondrial import protein Pam17	PAM17	Constituent of the TIM23 complex; proposed alternatively to be a component of the import motor (PAM complex) or to interact with and modulate the core TIM23 (Translocase of the Inner mitochondrial Membrane) complex; protein abundance increases in response to DNA replication stress
g3415.t1	-2.19676	-1.84271	2.5215e-24	#N/A	AIM6	Putative protein of unknown function; required for respiratory growth; YDL237W is not an essential gene
g6030.t1	-2.19185	-2.56952	1.17169e-30	Polysaccharide deacetylase	CDA2	Chitin deacetylase; together with Cda1p involved in the biosynthesis ascospore wall component, chitosan; required for proper rigidity of the ascospore wall
g591.t1	-2.18598	-2.13242	4.34303e-20	Acyl-CoA N-acyltransferase	DSS4	Guanine nucleotide dissociation stimulator for Sec4p; functions in the post-Golgi secretory pathway; binds zinc, found both on membranes and in the cytosol
g1460.t1	-2.18493	-1.94146	3.83971e-19	Fumarylacetoacetate hydrolase	FMP41	Putative protein of unknown function; GFP-fusion protein is induced in response to the DNA-damaging agent MMS; the authentic, non-tagged protein is detected in highly purified mitochondria in high-throughput studies
g1339.t1	-2.18165	-3.32575	3.07073e-12	Hexosyltransferase	#N/A	#N/A
g3570.t1	-2.18042	-2.85901	3.79783e-44	Dihydrolipoyl dehydrogenase	LPD1	Dihydrolipoamide dehydrogenase; the lipoamide dehydrogenase component (E3) of the pyruvate dehydrogenase and 2-oxoglutarate dehydrogenase multi-enzyme complexes; PDH complex is concentrated in spots within the mitochondrial matrix, often near the ERMES complex and near peroxisomes; LPD1 has a paralog, IRC15, that arose from the whole genome duplication
g3562.t1	-2.18028	-1.89897	1.12002e-18	Superoxide dismutase [Cu-Zn]	SOD1	Cytosolic copper-zinc superoxide dismutase; detoxifies superoxide; stabilizes Yck1p and Yck2p kinases in glucose to repress respiration; phosphorylated by Dun1p and enters the nucleus under oxidative stress to promote transcription of stress response genes; human ortholog implicated in ALS; abundance increases under DNA replication stress and during exposure to boric acid; localization of a fract…
g968.t1	-2.17724	-1.67494	1.18747e-07	GNAT family N-acetyltransferase	#N/A	#N/A
g7944.t1	-2.17653	-1.81363	2.61651e-06	#N/A	#N/A	#N/A
g7851.t1	-2.17083	-1.17316	7.67588e-07	Formate dehydrogenase	FDH1	NAD(+)-dependent formate dehydrogenase; may protect cells from exogenous formate
g172.t1	-2.16913	-1.96503	1.84742e-23	Supernatant protein factor	EMP24	Component of the p24 complex; role in misfolded protein quality control; binds to GPI anchor proteins and mediates their efficient transport from the ER to the Golgi; integral membrane protein that associates with endoplasmic reticulum-derived COPII-coated vesicles
g8286.t1	-2.16894	-6.09182	3.73421e-65	Nitric oxide dioxygenase	YHB1	Nitric oxide oxidoreductase; flavohemoglobin involved in nitric oxide detoxification; plays a role in the oxidative and nitrosative stress responses; protein increases in abundance and relocalizes from nucleus to cytoplasmic foci upon DNA replication stress
g3367.t1	-2.1668	-1.75638	5.42191e-15	#N/A	#N/A	#N/A
g3845.t1	-2.16635	-3.59097	1.67001e-41	Adenyl-nucleotide exchange factor	FES1	Hsp70 (Ssa1p) nucleotide exchange factor; required for the release of misfolded proteins from the Hsp70 system to the Ub-proteasome machinery for destruction; cytosolic homolog of Sil1p, which is the nucleotide exchange factor for BiP (Kar2p) in the endoplasmic reticulum; protein abundance increases in response to DNA replication stress
g724.t1	-2.1652	-1.85007	7.08282e-07	DNA ligase	#N/A	#N/A
g7696.t1	-2.16067	-2.46011	2.20366e-38	Transmembrane protein, putative	#N/A	#N/A
g3645.t1	-2.15903	-2.88546	3.47798e-31	Cytochrome oxidase assembly factor	COX15	Protein required for the hydroxylation of heme O to form heme A; heme A is an essential prosthetic group for cytochrome c oxidase
g1015.t1	-2.15852	-1.66943	4.80986e-13	#N/A	COX20	Mitochondrial inner membrane protein; required for proteolytic processing of Cox2p and its assembly into cytochrome c oxidase
g2919.t1	-2.15618	-2.97921	1.3498e-32	Mitochondrial cytochrome c oxidase subunit IV	COX5B	Subunit Vb of cytochrome c oxidase; cytochrome c oxidase is the terminal member of the mitochondrial inner membrane electron transport chain; Cox5Bp is predominantly expressed during anaerobic growth while its isoform Va (Cox5Ap) is expressed during aerobic growth; COX5B has a paralog, COX5A, that arose from the whole genome duplication
g720.t1	-2.15302	-2.32706	8.41004e-23	#N/A	#N/A	#N/A
g2180.t1	-2.14311	-3.15592	8.24295e-29	RNA-binding domain-containing	#N/A	#N/A
g1097.t1	-2.14236	-1.69872	1.93023e-10	#N/A	#N/A	#N/A
g1914.t1	-2.14003	-2.03262	3.70003e-15	Ubiquinol-cytochrome c reductase complex ubiquinone-binding protein qp-c	QCR8	Subunit 8 of ubiquinol cytochrome-c reductase (Complex III); Complex III is a component of the mitochondrial inner membrane electron transport chain; oriented facing the intermembrane space; expression is regulated by Abf1p and Cpf1p
g2555.t1	-2.13652	-3.65368	4.15179e-53	Chaperone regulator	YDJ1	Type I HSP40 co-chaperone; involved in regulation of HSP90 and HSP70 functions; critical for determining cell size at Start as a function of growth rate; involved in protein translocation across membranes; member of the DnaJ family
g7773.t1	-2.13447	-1.95822	6.70147e-19	Selenoprotein W	#N/A	#N/A
g4474.t1	-2.11732	-4.76568	5.53264e-97	Farnesyltransferase geranylgeranyltransferase type i alpha subunit	RAM2	Alpha subunit of farnesyltransferase and geranylgeranyltransferase-I; farnesyltransferase (RAM2-RAM1 heterodimer) catalyzes the addition of 15-carbon isoprenoid farnesyl to substrate proteins containing a CAAX consensus motif; type I geranylgeranyltransferase (RAM2-CDC43 heterodimer) catalyzes the addition of the 20-carbon isoprenoid geranylgeranyl to substrate proteins containing a CaaL consensu…
g5022.t1	-2.11267	-2.1028	5.18309e-26	Nadh dehydrogenase 1 alpha subcomplex subunit 13	#N/A	#N/A
g5408.t1	-2.10628	-1.62262	9.33339e-09	#N/A	#N/A	#N/A
g7596.t1	-2.09857	-2.21918	2.65476e-26	COP9 signalosome complex subunit 7, variant	RPN9	Non-ATPase regulatory subunit of the 26S proteasome; similar to putative proteasomal subunits in other species; null mutant is temperature sensitive and exhibits cell cycle and proteasome assembly defects; protein abundance increases in response to DNA replication stress; relocalizes to the cytosol in response to hypoxia
g2340.t1	-2.09816	-1.45816	6.84263e-14	#N/A	#N/A	#N/A
g4163.t1	-2.09155	-1.69625	1.12125e-06	High affinity copper transporter	CTR3	High-affinity copper transporter of the plasma membrane; acts as a trimer; gene is disrupted by a Ty2 transposon insertion in many laboratory strains of S. cerevisiae
g2777.t1	-2.08359	-2.43824	9.10068e-23	Ubiquinol-cytochrome c reductase subunit 6	QCR6	Subunit 6 of the ubiquinol cytochrome-c reductase complex; the complex, also known as the cytochrome bc(1) complex or Complex III, is a component of the mitochondrial inner membrane electron transport chain; highly acidic protein; required for maturation of cytochrome c1; may be loosely associated with the complex since it is easily released into the intermembrane space
g6958.t1	-2.08294	-1.97437	2.42769e-19	SET domain-containing protein-lysine N-methyltransferase	SET2	Histone methyltransferase with a role in transcriptional elongation; methylates H3 lysine 36 (H3K36), which suppresses incorporation of acetylated histones and signals for the deacetylation of these histones within transcribed genes; associates with the C-terminal domain(CTD) of Rpo21p; H3K36me3 (trimethylation) requires Spt6p, proline 38 on H3, CTD of Rpo21p, Ctk1p, and C-terminal SRI domain of …
g8050.t1	-2.08223	-1.97253	2.21773e-20	NADH dehydrogenase 1 alpha subcomplex	#N/A	#N/A
g723.t1	-2.07721	-2.57	2.19314e-42	Glucosamine-phosphate N-acetyltransferase	GNA1	Glucosamine-6-phosphate acetyltransferase; evolutionarily conserved; required for multiple cell cycle events including passage through START, DNA synthesis, and mitosis; involved in UDP-N-acetylglucosamine synthesis, forms GlcNAc6P from AcCoA
g2186.t1	-2.06952	-2.248	1.42101e-22	Alpha-ketoglutarate-dependent sulfonate dioxygenase	JLP1	Fe(II)-dependent sulfonate/alpha-ketoglutarate dioxygenase; involved in sulfonate catabolism for use as a sulfur source; contains sequence that resembles a J domain (typified by the E. coli DnaJ protein); induced by sulphur starvation
g7817.t1	-2.06311	-2.66415	7.86762e-40	Potential fungal zinc cluster transcription factor	ERT1	Transcriptional regulator; involved in regulation of gluconeogenesis and fermentable carbon utilization; GFP-fusion protein localizes to cytoplasm, nucleus; null mutation affects periodicity of transcriptional and metabolic oscillation; plays role in restricting Ty1 transposition; member of the zinc cluster family of proteins, similar to Rds2p
g6036.t1	-2.05872	-1.8991	2.42769e-19	RNA polymerase H/23 kD subunit	#N/A	#N/A
g3152.t1	-2.0562	-1.78881	1.66322e-14	P-loop containing nucleoside triphosphate hydrolase	ARL3	ARF-like small GTPase of the RAS superfamily; required for recruitment of Arl1p, a GTPase that regulates membrane traffic, to the Golgi apparatus; NatC-catalyzed N-terminal acetylation regulates Golgi membrane association mediated by interaction with membrane receptor, Sys1p; similar to ADP-ribosylation factor and orthologous to mammalian ARFRP1
g3149.t1	-2.05369	-2.03609	7.3081e-21	Lactoylglutathione lyase	GLO1	Monomeric glyoxalase I; catalyzes the detoxification of methylglyoxal (a by-product of glycolysis) via condensation with glutathione to produce S-D-lactoylglutathione; expression regulated by methylglyoxal levels and osmotic stress
g4400.t1	-2.05242	-3.03684	4.9963e-34	N-acetylmuramoyl-L-alanine amidase	#N/A	#N/A
g1260.t1	-2.04564	-2.87622	7.51348e-49	Alanyl-tRNA editing protein alaX	YNL040W	Putative protein of unknown function; has strong similarity to alanyl-tRNA synthases from Eubacteria; null mutant displays decreased translation rate and increased readthrough of premature stop codons; green fluorescent protein (GFP)-fusion protein localizes to the cytoplasm; YNL040W is not an essential gene
g5087.t1	-2.0421	-2.72449	3.26001e-06	RAS small monomeric GTPase RasA	RAS1	GTPase involved in G-protein signaling in adenylate cyclase activation; plays a role in cell proliferation; localized to the plasma membrane; homolog of mammalian RAS proto-oncogenes; relative distribution to the nucleus increases upon DNA replication stress; RAS1 has a paralog, RAS2, that arose from the whole genome duplication
g7997.t1	-2.0402	-2.14223	1.75316e-30	Kinetochore protein Spc7/SPC105	SPC105	Subunit of a kinetochore-microtubule binding complex; complex bridges centromeric heterochromatin and kinetochore MAPs and motors; required for sister chromatid bi-orientation and kinetochore binding of SAC components; complex also includes Kre28p; modified by sumoylation
g4155.t1	-2.03917	-2.23311	4.02516e-15	#N/A	#N/A	#N/A
g3739.t1	-2.03622	-2.32502	1.41194e-23	Damage response protein 1	DAP1	Heme-binding protein; involved in regulation of cytochrome P450 protein Erg11p; damage response protein, related to mammalian membrane progesterone receptors; mutations lead to defects in telomeres, mitochondria, and sterol synthesis
g1556.t1	-2.03605	-1.86552	8.35955e-16	Mediator of RNA polymerase II transcription subunit 6	MED6	Subunit of the RNA polymerase II mediator complex; associates with core polymerase subunits to form the RNA polymerase II holoenzyme; essential for transcriptional regulation; protein abundance increases in response to DNA replication stress
g2014.t1	-2.03427	-2.03532	6.33873e-14	Ras guanyl-nucleotide exchange factor	FMC1	Mitochondrial matrix protein; required for assembly or stability at high temperature of the F1 sector of mitochondrial F1F0 ATP synthase; null mutant temperature sensitive growth on glycerol is suppressed by multicopy expression of Odc1p
g2591.t1	-2.03187	-3.07657	8.512e-06	#N/A	#N/A	#N/A
g5311.t1	-2.02781	-2.16667	4.01036e-28	T-complex protein 1 subunit beta	CCT2	Subunit beta of the cytosolic chaperonin Cct ring complex; related to Tcp1p, required for the assembly of actin and tubulins in vivo
g2210.t1	-2.02628	-1.97419	7.9344e-14	Haloacid dehalogenase type II	#N/A	#N/A
g1522.t1	-2.02366	-1.4739	6.71779e-08	Isopenicillin N synthase	#N/A	#N/A
g226.t1	-2.0168	-1.44384	0.000110355	#N/A	#N/A	#N/A
g5866.t1	-2.00645	-1.65403	4.03394e-16	L-mandelate dehydrogenase	CYB2	Cytochrome b2 (L-lactate cytochrome-c oxidoreductase); component of the mitochondrial intermembrane space, required for lactate utilization; expression is repressed by glucose and anaerobic conditions
g1073.t1	-2.00222	-1.4625	2.44267e-12	Prefoldin subunit 4	GIM3	Subunit of the heterohexameric cochaperone prefoldin complex; prefoldin binds specifically to cytosolic chaperonin and transfers target proteins to it; prefoldin complex also localizes to chromatin of actively transcribed genes in the nucleus and facilitates transcriptional elongation
g2870.t1	-2.00125	-4.30356	1.31928e-63	Ricin B lectin domain	#N/A	#N/A

## Sheet: DOWN - P. terrestris +P. exp
Gene	logFC	FDR	Description	SGD	SGD Annotation
g230.t1	-3.48069	6.53417e-23	Glyoxylate pathway regulator	ATO2	Putative transmembrane protein involved in export of ammonia; ammonia is a starvation signal that promotes cell death in aging colonies; phosphorylated in mitochondria; member of the TC 9.B.33 YaaH family; homolog of Y. lipolytica Gpr1p; ATO2 has a paralog, ADY2, that arose from the whole genome duplication
g2987.t1	-2.88127	2.77958e-29	#N/A	#N/A	#N/A
g1123.t1	-2.60316	1.3291e-11	Anthranilate synthase component II	YLR126C	Putative glutamine amidotransferase; has Aft1p-binding motif in the promoter; may be involved in copper and iron homeostasis; YLR126C is not an essential protein; relocalizes from nucleus to cytoplasmic foci upon DNA replication stress
g4200.t1	-2.59901	6.60391e-10	#N/A	#N/A	#N/A
g6071.t1	-2.57359	1.29379e-31	Polysaccharide deacetylase	CDA1	Chitin deacetylase; together with Cda2p involved in the biosynthesis ascospore wall component, chitosan; required for proper rigidity of the ascospore wall
g4208.t1	-2.41576	1.31482e-15	Short chain dehydrogenase reductase	SPS19	Peroxisomal 2,4-dienoyl-CoA reductase; auxiliary enzyme of fatty acid beta-oxidation; homodimeric enzyme required for growth and sporulation on petroselineate medium; expression induced during late sporulation and in the presence of oleate
g2053.t1	-2.39515	0.00169938	#N/A	#N/A	#N/A
g2490.t1	-2.37452	9.30916e-28	#N/A	#N/A	#N/A
g4437.t1	-2.26468	1.88356e-16	#N/A	#N/A	#N/A
g1582.t1	-2.1712	9.06988e-29	#N/A	#N/A	#N/A
g3609.t1	-2.10532	0.00214964	Putative fumarate reductase	#N/A	#N/A
g5099.t1	-2.09981	1.73898e-13	#N/A	#N/A	#N/A
g8172.t1	-2.09712	8.85258e-19	Beta-glucosidase, lactase phlorizinhydrolase	#N/A	#N/A
g8173.t1	-2.09229	8.00059e-15	Broad-specificity cellobiase	#N/A	#N/A
g8086.t1	-2.04291	1.43474e-20	Calcium-dependent phosphotriesterase	#N/A	#N/A
g7014.t1	-2.00271	7.92968e-16	MFS general substrate transporter	TNA1	High affinity nicotinic acid plasma membrane permease; responsible for uptake of low levels of nicotinic acid; expression of the gene increases in the absence of extracellular nicotinic acid or para-aminobenzoate (PABA)

## Sheet: DOWN GO P. terrestris
GO.ID	Term	Annotated	Significant	Expected	classicFisher
GO:0008610	lipid biosynthetic process	81	6	2.24	0.02047
GO:0015698	inorganic anion transport	12	4	0.33	0.00021
GO:1901617	organic hydroxy compound biosynthetic pr...	26	4	0.72	0.00473
GO:0008202	steroid metabolic process	28	4	0.77	0.00622
GO:0006820	anion transport	31	4	0.86	0.00902
GO:0046165	alcohol biosynthetic process	20	3	0.55	0.01596
GO:0006694	steroid biosynthetic process	21	3	0.58	0.01827
GO:0016125	sterol metabolic process	21	3	0.58	0.01827
GO:0046713	borate transport	2	2	0.06	0.00074
GO:0045132	meiotic chromosome segregation	3	2	0.08	0.00219
GO:0044247	cellular polysaccharide catabolic proces...	5	2	0.14	0.00705
GO:0098661	inorganic anion transmembrane transport	7	2	0.19	0.01429
GO:0140013	meiotic nuclear division	7	2	0.19	0.01429
GO:0000098	sulfur amino acid catabolic process	1	1	0.03	0.02766
GO:0000212	meiotic spindle organization	1	1	0.03	0.02766
GO:0000947	amino acid catabolic process to alcohol ...	1	1	0.03	0.02766
GO:0000949	aromatic amino acid family catabolic pro...	1	1	0.03	0.02766
GO:0000950	branched-chain amino acid catabolic proc...	1	1	0.03	0.02766
GO:0000951	methionine catabolic process to 3-methyl...	1	1	0.03	0.02766
GO:0000955	amino acid catabolic process via Ehrlich...	1	1	0.03	0.02766

## Sheet: DOWN GO common
GO.ID	Term	Annotated	Significant	Expected	classicFisher
GO:0006091	generation of precursor metabolites and ...	115	21	12.63	0.00963
GO:0006886	intracellular protein transport	109	20	11.97	0.01094
GO:0033365	protein localization to organelle	86	18	9.44	0.00375
GO:0009628	response to abiotic stimulus	49	15	5.38	0.00011
GO:0072594	establishment of protein localization to...	67	15	7.36	0.00417
GO:0006605	protein targeting	52	14	5.71	0.00084
GO:0070972	protein localization to endoplasmic reti...	25	8	2.75	0.00366
GO:0045047	protein targeting to ER	22	7	2.42	0.00680
GO:0072599	establishment of protein localization to...	23	7	2.53	0.00890
GO:0035384	thioester biosynthetic process	11	5	1.21	0.00396
GO:0071616	acyl-CoA biosynthetic process	11	5	1.21	0.00396
GO:0006878	cellular copper ion homeostasis	6	4	0.66	0.00175
GO:0055070	copper ion homeostasis	8	4	0.88	0.00684
GO:0051445	regulation of meiotic cell cycle	4	3	0.44	0.00477
GO:0035434	copper ion transmembrane transport	5	3	0.55	0.01097
GO:0046160	heme a metabolic process	5	3	0.55	0.01097
GO:0001816	cytokine production	2	2	0.22	0.01198
GO:0001817	regulation of cytokine production	2	2	0.22	0.01198
GO:0001819	positive regulation of cytokine producti...	2	2	0.22	0.01198
GO:0002949	tRNA threonylcarbamoyladenosine modifica...	2	2	0.22	0.01198

## Sheet: DOWN - GO P. terr + P. exp
GO.ID	Term	Annotated	Significant	Expected	classicFisher
GO:0005975	carbohydrate metabolic process	148	4	1.12	0.0174
GO:0001932	regulation of protein phosphorylation	26	2	0.2	0.0150
GO:0042325	regulation of phosphorylation	30	2	0.23	0.0197
GO:0006306	DNA methylation	1	1	0.01	0.0075
GO:0006846	acetate transport	1	1	0.01	0.0075
GO:0006847	plasma membrane acetate transport	1	1	0.01	0.0075
GO:0008543	fibroblast growth factor receptor signal...	1	1	0.01	0.0075
GO:0032776	DNA methylation on cytosine	1	1	0.01	0.0075
GO:0035433	acetate transmembrane transport	1	1	0.01	0.0075
GO:0036092	phosphatidylinositol-3-phosphate biosynt...	1	1	0.01	0.0075
GO:0044344	cellular response to fibroblast growth f...	1	1	0.01	0.0075
GO:0071774	response to fibroblast growth factor	1	1	0.01	0.0075
GO:0090080	positive regulation of MAPKKK cascade by...	1	1	0.01	0.0075
GO:0090124	N-4 methylation of cytosine	1	1	0.01	0.0075
GO:0006305	DNA alkylation	2	1	0.02	0.0150
GO:0048015	phosphatidylinositol-mediated signaling	2	1	0.02	0.0150
GO:0048017	inositol lipid-mediated signaling	2	1	0.02	0.0150
GO:0071363	cellular response to growth factor stimu...	2	1	0.02	0.0150
GO:0030243	cellulose metabolic process	3	1	0.02	0.0225
GO:0030245	cellulose catabolic process	3	1	0.02	0.0225
