# Supplementary material for: Transcriptomic investigation of the interaction between a biocontrol yeast, Papiliotrema terrestris strain PT22AV, and the postharvest fungal pathogen Penicillium expansum on apple
Source: Commun Biol. 2024 Mar 22;7:359. doi: 10.1038/s42003-024-06031-w (PMC10960036; doi:10.1038/s42003-024-06031-w)
Supplement: Supplementary file 4 — Supplementary Data 1-20 [file 42003_2024_6031_MOESM4_ESM.zip › Supplementary Data 7.xlsx]

## Sheet: Foglio1
In bold genes with cutoff +/- 2
Upregulated in “P. terrestris alone on apple vs P. terrestris in vitro” and downregulated in “P. terrestris + P. expansum on apple vs P. terrestris in vitro”
Gene	logFC_up	logFC_down	Description	SGD Gene name	SGD Annotation
g4861.t1	3.0724	-1.33982	Alpha-N-arabinofuranosidase	#N/A	#N/A
g2679.t1	2.90341	-1.13729	#N/A	#N/A	#N/A
g685.t1	2.10034	-1.10172	High-affinity glucose transporter	STL1	Glycerol proton symporter of the plasma membrane; subject to glucose-induced inactivation, strongly but transiently induced when cells are subjected to osmotic shock
g3618.t1	2.07374	-1.24009	#N/A	#N/A	#N/A
g3795.t1	1.97002	-1.12874	Alpha-ketoglutarate-dependent taurine dioxygenase	ZRT1	High-affinity zinc transporter of the plasma membrane; responsible for the majority of zinc uptake; transcription is induced under low-zinc conditions by the Zap1p transcription factor
g7796.t1	1.91556	-1.4561	Acetyl-coenzyme A synthetase	ACS2	Acetyl-coA synthetase isoform; along with Acs1p, acetyl-coA synthetase isoform is the nuclear source of acetyl-coA for histone acetylation; mutants affect global transcription; required for growth on glucose; expressed under anaerobic conditions
g905.t1	1.90453	-1.50814	Carnitine O-acetyltransferase	YAT1	Outer mitochondrial carnitine acetyltransferase; minor ethanol-inducible enzyme involved in transport of activated acyl groups from the cytoplasm into the mitochondrial matrix; phosphorylated
g8314.t1	1.79509	-1.24827	#N/A	#N/A	#N/A
g403.t1	1.78826	-1.72936	High-affinity nicotinic acid transporter	TNA1	High affinity nicotinic acid plasma membrane permease; responsible for uptake of low levels of nicotinic acid; expression of the gene increases in the absence of extracellular nicotinic acid or para-aminobenzoate (PABA)
g3021.t1	1.54308	-1.59776	#N/A	#N/A	#N/A
g6007.t1	1.52303	-1.79307	#N/A	#N/A	#N/A
g3605.t1	1.48917	-1.2282	Siderochrome-iron uptake transporter	SIT1	Ferrioxamine B transporter; member of the ARN family of transporters that specifically recognize siderophore-iron chelates; transcription is induced during iron deprivation and diauxic shift; potentially phosphorylated by Cdc28p
g5248.t1	1.41362	-1.04194	Beta-galactosidase/beta-glucuronidase	#N/A	#N/A
g8346.t1	1.28977	-1.14559	High affinity monosaccharide transporter	SNF3	Plasma membrane low glucose sensor, regulates glucose transport; contains 12 predicted transmembrane segments and a long C-terminal tail required for induction of hexose transporters; also senses fructose and mannose; SNF3 has a paralog, RGT2, that arose from the whole genome duplication
g3614.t1	1.20817	-1.93899	MFS general substrate transporter	THI73	Putative plasma membrane permease; proposed to be involved in carboxylic acid uptake and repressed by thiamine; substrate of Dbf2p/Mob1p kinase; transcription is altered if mitochondrial dysfunction occurs
g6071.t1	1.15986	-2.57359	Polysaccharide deacetylase	CDA1	Chitin deacetylase; together with Cda2p involved in the biosynthesis ascospore wall component, chitosan; required for proper rigidity of the ascospore wall
g820.t1	1.09764	-1.66213	General substrate transporter	#N/A	#N/A
g1263.t1	1.00142	-1.01584	Acetyl-CoA C-acetyltransferase	ERG10	Acetyl-CoA C-acetyltransferase (acetoacetyl-CoA thiolase); cytosolic enzyme that transfers an acetyl group from one acetyl-CoA molecule to another, forming acetoacetyl-CoA; involved in the first step in mevalonate biosynthesis
Upregulated in P. terrestris + P. expansum on apple vs P. terrestris in vitro and Downregulated in P. terrestris alone on apple vs P. terrestris in vitro
Gene	logFC_up	logFC_down	Description	SGD Gene name	SGD Annotation
g7404.t1	3.1049	-2.23749	Delayed-type hypersensitivity antigen	#N/A	#N/A
g4299.t1	2.15485	-1.01832	#N/A	#N/A	#N/A
g3369.t1	2.0922	-2.23073	Nucleoside-diphosphate-sugar epimerase	YLL056C	Putative protein of unknown function; transcription is activated by paralogous transcription factors Yrm1p and Yrr1p and genes involved in pleiotropic drug resistance (PDR); expression is induced in cells treated with the mycotoxin patulin
g3371.t1	1.95203	-1.3094	C-terminal kinesin	KAR3	Minus-end-directed microtubule motor; functions in mitosis and meiosis, localizes to the spindle pole body and localization is dependent on functional Cik1p, required for nuclear fusion during mating; potential Cdc28p substrate
g1333.t1	1.89564	-1.19645	Major facilitator superfamily domain-containing protein	BNS1	Protein of unknown function; overexpression bypasses need for Spo12p, but not required for meiosis; BNS1 has a paralog, SPO12, that arose from the whole genome duplication
g6426.t1	1.83769	-3.41459	#N/A	#N/A	#N/A
g1764.t1	1.6515	-2.90328	#N/A	#N/A	#N/A
g1578.t1	1.56549	-2.47222	Bud site selection protein BUD4	#N/A	#N/A
g2554.t1	1.19748	-1.1504	#N/A	#N/A	#N/A
g6860.t1	1.18431	-2.46941	Vacuolar protein sorting-associated protein 70	IPL1	Aurora kinase of conserved chromosomal passenger complex; mediates release on mono-oriented kinetochores from microtubules in meiosis I, also release of kinetochores from cluster at SPBs at meiosis exit; helps maintain condensed chromosomes during anaphase, early telophase; required for SPB cohesion and prevention of multipolar spindle formation; Iocalizes to nuclear foci that diffuse upon DNA re…
g86.t1	1.03657	-3.2505	Plant expansin	#N/A	#N/A
