# Supplementary material for: Transcriptomic investigation of the interaction between a biocontrol yeast, Papiliotrema terrestris strain PT22AV, and the postharvest fungal pathogen Penicillium expansum on apple
Source: Commun Biol. 2024 Mar 22;7:359. doi: 10.1038/s42003-024-06031-w (PMC10960036; doi:10.1038/s42003-024-06031-w)
Supplement: Supplementary file 4 — Supplementary Data 1-20 [file 42003_2024_6031_MOESM4_ESM.zip › Supplementary Data 8.xlsx]

## Sheet: UP - P. expansum 
Locus	logFC	FDR	Description	Genbank transcript id	Protein Annotation	SGD Gene name	SGD Annotation
PEX1_003950	6.89218	3.93997e-15	#N/A	KGO66463.1	hypothetical protein PEX1_003950	#N/A	#N/A
PEX1_050910	6.1353	5.44555e-41	HMG high mobility group box	KGO64486.1	High mobility group, superfamily	#N/A	#N/A
PEX1_003930	5.26455	4.32932e-20	Amino acid transporter	KGO66461.1	Amino acid/polyamine transporter I	HNM1	Plasma membrane transporter for choline, ethanolamine, and carnitine; involved in the uptake of nitrogen mustard and the uptake of glycine betaine during hypersaline stress; co-regulated with phospholipid biosynthetic genes and negatively regulated by choline and myo-inositol
PEX1_005170	5.09348	7.73572e-34	FAD-linked oxidoreductase patO	KGO61370.1	FAD linked oxidase, N-terminal	#N/A	#N/A
PEX1_003140	4.9864	1.51183e-73	IgE-binding protein (Fragment)	KGO48760.1	hypothetical protein PEX1_003140	#N/A	#N/A
PEX1_038390	4.67939	6.04312e-12	Pleiotropic drug resistance protein, ABC superfamily	KGO63886.1	CDR ABC transporter	SNQ2	Plasma membrane ATP-binding cassette (ABC) transporter; multidrug transporter involved in multidrug resistance and resistance to singlet oxygen species
PEX1_045200	4.55479	2.61999e-22	Bifunctional fatty acid transporter and acyl-CoA synthetase	KGO41690.1	AMP-dependent synthetase/ligase	FAT1	Very long chain fatty acyl-CoA synthetase and fatty acid transporter; activates imported fatty acids with a preference for very long lengths (C20-C26); has a separate function in the transport of long chain fatty acids
PEX1_005150	4.3149	2.38981e-21	ATP-binding cassette transporter	KGO61368.1	CDR ABC transporter	SNQ2	Plasma membrane ATP-binding cassette (ABC) transporter; multidrug transporter involved in multidrug resistance and resistance to singlet oxygen species
PEX1_002430	4.01985	4.22347e-25	Non-reducing polyketide synthase yanA	KGO51505.1	Acyl transferase/acyl hydrolase/lysophospholipase	CEM1	Mitochondrial beta-keto-acyl synthase; possible role in fatty acid synthesis; required for mitochondrial respiration
PEX1_037860	4.01964	2.52938e-07	Versicolorin B desaturase	KGO63766.1	Cytochrome P450, E-class, group I	ERG5	C-22 sterol desaturase; a cytochrome P450 enzyme that catalyzes the formation of the C-22(23) double bond in the sterol side chain in ergosterol biosynthesis; may be a target of azole antifungal drugs
PEX1_028440	3.82901	1.19735e-08	Isocitrate/isopropylmalate dehydrogenase	KGO47083.1	hypothetical protein PEX1_028440	LYS12	Homo-isocitrate dehydrogenase; an NAD-linked mitochondrial enzyme required for the fourth step in the biosynthesis of lysine, in which homo-isocitrate is oxidatively decarboxylated to alpha-ketoadipate
PEX1_038610	3.6045	7.78631e-15	Extracellular cell wall glucanase Crf1/allergen Asp F9	KGO60691.1	Concanavalin A-like lectin/glucanases superfamily	CRH1	Chitin transglycosylase; functions in the transfer of chitin to beta(1-6) and beta(1-3) glucans in the cell wall; similar and functionally redundant to Utr2; localizes to sites of polarized growth; expression induced by cell wall stress
PEX1_008270	3.46276	1.19158e-10	Dye-decolorizing peroxidase	KGO61641.1	Dyp-type peroxidase	#N/A	#N/A
PEX1_080500	3.45702	1.67249e-17	Choline transporter	KGO40238.1	Amino acid/polyamine transporter I	HNM1	Plasma membrane transporter for choline, ethanolamine, and carnitine; involved in the uptake of nitrogen mustard and the uptake of glycine betaine during hypersaline stress; co-regulated with phospholipid biosynthetic genes and negatively regulated by choline and myo-inositol
PEX1_074950	3.39045	4.29814e-81	Omega-hydroxypalmitate O-feruloyl transferase	KGO73658.1	Transferase	AYT1	Acetyltransferase; catalyzes trichothecene 3-O-acetylation, suggesting a possible role in trichothecene biosynthesis
PEX1_065570	3.27439	4.09456e-15	Related to ABC-type Fe3+ transport system, periplasmic component	KGO62519.1	hypothetical protein PEX1_065570	#N/A	#N/A
PEX1_092360	3.25801	1.99416e-09	Related to integral membrane protein PTH11	#N/A	#N/A	#N/A	#N/A
PEX1_104790	3.20221	2.32906e-07	#N/A	KGO43048.1	hypothetical protein PEX1_104790	#N/A	#N/A
PEX1_089690	3.05592	0.00149598	Fatty acid synthase subunit alpha reductase	KGO63508.1	Acyl transferase/acyl hydrolase/lysophospholipase	FAS2	Alpha subunit of fatty acid synthetase; complex catalyzes the synthesis of long-chain saturated fatty acids; contains the acyl-carrier protein domain and beta-ketoacyl reductase, beta-ketoacyl synthase and self-pantetheinylation activities
PEX1_059810	3.01902	1.55234e-24	Activated CDC42 kinase 1	KGO72381.1	hypothetical protein PEX1_059810	KIC1	Protein kinase of the PAK/Ste20 family, required for cell integrity; physically interacts with Cdc31p (centrin), which is a component of the spindle pole body; part of the RAM network that regulates cellular polarity and morphogenesis
PEX1_038800	2.94506	3.45562e-15	Peptidoglycan-binding domain-containing protein	KGO60471.1	protein of unknown function DUF2235	YEL023C	Putative protein of unknown function; expression is increased greatly during sporulation; YEL023C is not an essential gene
PEX1_074910	2.91368	1.32476e-28	Efflux pump antibiotic resistance	KGO73654.1	hypothetical protein PEX1_074910	#N/A	#N/A
PEX1_005160	2.773	3.7232e-08	Isoepoxydon dehydrogenase patN	KGO61369.1	Glucose/ribitol dehydrogenase	SPS19	Peroxisomal 2,4-dienoyl-CoA reductase; auxiliary enzyme of fatty acid beta-oxidation; homodimeric enzyme required for growth and sporulation on petroselineate medium; expression induced during late sporulation and in the presence of oleate
PEX1_065480	2.75484	1.72875e-52	#N/A	KGO62510.1	hypothetical protein PEX1_065480	#N/A	#N/A
PEX1_083870	2.73357	2.19699e-09	MFS general substrate transporter	KGO65764.1	Major facilitator superfamily domain, general substrate transporter	VBA5	Plasma membrane protein of the Major Facilitator Superfamily (MFS); involved in amino acid uptake and drug sensitivity; VBA5 has a paralog, VBA3, that arose from a segmental duplication
PEX1_032520	2.69629	1.46521e-16	#N/A	KGO35975.1	hypothetical protein PEX1_032520	#N/A	#N/A
PEX1_036100	2.69422	1.65176e-34	Rubredoxin-type fold protein	KGO65849.1	hypothetical protein PEX1_036100	#N/A	#N/A
PEX1_002410	2.69006	6.20869e-20	M-hydroxybenzyl alcohol hydroxylase	KGO51503.1	Cytochrome P450	ERG5	C-22 sterol desaturase; a cytochrome P450 enzyme that catalyzes the formation of the C-22(23) double bond in the sterol side chain in ergosterol biosynthesis; may be a target of azole antifungal drugs
PEX1_069530	2.67226	2.11702e-16	Non-reducing polyketide synthase ausA	KGO63457.1	Acyl transferase/acyl hydrolase/lysophospholipase	#N/A	#N/A
PEX1_094090	2.65004	0.0159025	Aspartate/glutamate/uridylate kinase	#N/A	#N/A	#N/A	#N/A
PEX1_002420	2.6166	4.07231e-11	Terreic acid biosynthesis cluster protein D	KGO51504.1	hypothetical protein PEX1_002420	#N/A	#N/A
PEX1_037930	2.57865	5.4196e-25	GTP-binding protein YchF	KGO63773.1	Conserved hypothetical protein CHP00092	OLA1	P-loop ATPase with similarity to human OLA1 and bacterial YchF; identified as specifically interacting with the proteasome; null mutant displays increased translation rate and increased readthrough of premature stop codons; protein abundance increases in response to hydrogen peroxide and to DNA replication stress
PEX1_030530	2.56735	2.79695e-26	Capsular polysaccharide synthesis	KGO36169.1	Capsular polysaccharide synthesis	#N/A	#N/A
PEX1_085260	2.55454	1.00085e-24	OefB	KGO52852.1	hypothetical protein PEX1_085260	#N/A	#N/A
PEX1_070510	2.47724	7.82532e-13	DNA replication ATPase	KGO66736.1	DNA polymerase III, clamp loader complex, gamma/delta/delta subunit, C-terminal	MGS1	Protein with DNA-dependent ATPase and ssDNA annealing activities; involved in maintenance of genome; interacts functionally with DNA polymerase delta; homolog of human Werner helicase interacting protein (WHIP); forms nuclear foci upon DNA replication stress
PEX1_037100	2.44512	3.32748e-16	2-polyprenyl-6-methoxyphenol hydroxylase	KGO65973.1	Monooxygenase, FAD-binding	#N/A	#N/A
PEX1_064750	2.4066	7.08398e-22	HMG box transcriptional regulator	KGO66654.1	High mobility group, superfamily	#N/A	#N/A
PEX1_059830	2.36838	3.63866e-40	Serine-rich protein, putative	KGO72383.1	hypothetical protein PEX1_059830	#N/A	#N/A
PEX1_013540	2.36129	8.01959e-37	Aflatoxin biosynthesis ketoreductase nor-1	KGO68638.1	Short-chain dehydrogenase/reductase SDR	YKL071W	Putative protein of unknown function; expression induced in cells treated with the mycotoxin patulin, and also the quinone methide triterpene celastrol; green fluorescent protein (GFP)-fusion protein localizes to the cytoplasm
PEX1_071970	2.33272	3.64212e-18	Glyceraldehyde-3-phosphate dehydrogenase, putative	KGO71032.1	Glyceraldehyde/Erythrose phosphate dehydrogenase family	TDH1	Glyceraldehyde-3-phosphate dehydrogenase (GAPDH), isozyme 1; involved in glycolysis and gluconeogenesis; tetramer that catalyzes the reaction of glyceraldehyde-3-phosphate to 1,3 bis-phosphoglycerate; detected in the cytoplasm and cell wall; protein abundance increases in response to DNA replication stress; GAPDH-derived antimicrobial peptides secreted by S. cerevisiae are active against a wide v…
PEX1_015950	2.3324	8.75729e-05	C6 zinc finger domain-containing protein	KGO71600.1	Transcription factor, fungi	#N/A	#N/A
PEX1_038740	2.27578	3.46778e-43	Mannan endo-1,6-alpha-mannosidase	KGO60675.1	hypothetical protein PEX1_038740	DCW1	Putative mannosidase; GPI-anchored membrane protein required for cell wall biosynthesis in bud formation;homologous to Dfg5p
PEX1_026940	2.27494	5.54104e-36	#N/A	KGO44122.1	hypothetical protein PEX1_026940	#N/A	#N/A
PEX1_020530	2.16233	0.000649361	Macrolide phosphotransferase k	KGO66087.1	Major facilitator superfamily domain, general substrate transporter	VBA5	Plasma membrane protein of the Major Facilitator Superfamily (MFS); involved in amino acid uptake and drug sensitivity; VBA5 has a paralog, VBA3, that arose from a segmental duplication
PEX1_012170	2.15979	1.73948e-13	Bifunctional cytochrome P450/NADPH--P450 reductase	KGO37393.1	Amidohydrolase	NCP1	NADP-cytochrome P450 reductase; involved in ergosterol biosynthesis; associated and coordinately regulated with Erg11p
PEX1_009640	2.13935	5.04993e-16	Tripeptidyl aminopeptidase	#N/A	#N/A	#N/A	#N/A
PEX1_046500	2.13356	1.00514e-09	#N/A	KGO64342.1	hypothetical protein PEX1_046500	#N/A	#N/A
PEX1_023820	2.12445	4.77322e-13	NADP-dependent mannitol dehydrogenase	KGO72046.1	Glucose/ribitol dehydrogenase	SPS19	Peroxisomal 2,4-dienoyl-CoA reductase; auxiliary enzyme of fatty acid beta-oxidation; homodimeric enzyme required for growth and sporulation on petroselineate medium; expression induced during late sporulation and in the presence of oleate
PEX1_000720	2.09561	1.11679e-15	Diaphanous GTPase-binding Domain	KGO44962.1	Diaphanous GTPase-binding	#N/A	#N/A
PEX1_005100	2.07579	1.45197e-06	Putative efflux pump kojt	KGO61362.1	Major facilitator superfamily domain, general substrate transporter	YHK8	Presumed antiporter of the major facilitator superfamily; member of the 12-spanner drug:H(+) antiporter DHA1 family; expression of gene is up-regulated in cells exhibiting reduced susceptibility to azoles
PEX1_059310	2.06901	1.31675e-15	Small oligopeptide transporter	KGO70423.1	Tetrapeptide transporter, OPT1/isp4	OPT1	Proton-coupled oligopeptide transporter of the plasma membrane; also transports glutathione and phytochelatin; member of the OPT family
PEX1_016560	2.06875	7.40245e-16	MFS general substrate transporter	KGO45540.1	Major facilitator superfamily domain, general substrate transporter	YCR023C	Vacuolar membrane protein of unknown function; member of the multidrug resistance family; YCR023C is not an essential gene
PEX1_092340	2.06701	0.000272384	Tubby C-terminal-like domain	#N/A	#N/A	#N/A	#N/A
PEX1_107300	2.06114	2.52048e-26	Preprotein translocase subunit SecG	KGO71206.1	hypothetical protein PEX1_107300	#N/A	#N/A
PEX1_092370	2.05253	6.09602e-14	Homeobox transcription factor	KGO73194.1	Homeodomain	PHO2	Homeobox transcription factor; regulatory targets include genes involved in phosphate metabolism; binds cooperatively with Pho4p to the PHO5 promoter; phosphorylation of Pho2p facilitates interaction with Pho4p; relocalizes to the cytosol in response to hypoxia
PEX1_046680	2.04658	0.000264278	Cytochrome P450 oxidoreductase	KGO64319.1	Cytochrome P450, E-class, group I	DIT2	N-formyltyrosine oxidase; sporulation-specific microsomal enzyme involved in the production of N,N-bisformyl dityrosine required for spore wall maturation, homologous to cytochrome P-450s
PEX1_040650	2.04122	6.74194e-27	Mucin-7	KGO50578.1	hypothetical protein PEX1_040650	#N/A	#N/A
PEX1_014930	2.03085	7.43136e-08	#N/A	KGO67048.1	hypothetical protein PEX1_014930	#N/A	#N/A
PEX1_045210	2.02574	8.53147e-12	Acetyl-CoA acetyltransferase	KGO41691.1	Thiolase, C-terminal	POT1	3-ketoacyl-CoA thiolase with broad chain length specificity; cleaves 3-ketoacyl-CoA into acyl-CoA and acetyl-CoA during beta-oxidation of fatty acids
PEX1_029770	2.01307	5.30665e-48	PAK-box/P21-Rho-binding	KGO36267.1	PAK-box/P21-Rho-binding	#N/A	#N/A

## Sheet: UP - Common group 
Locus	logFC_P. expansum	logFC_P.expansum + P. terrestris	FDR	Description	Genbank transcript id	Protein Annotation	SGD Gene name	SGD Annotation
PEX1_077000	15.7301	14.8046	1.94909e-154	ArfGap-domain-containing protein	KGO66860.1	hypothetical protein PEX1_077000	#N/A	#N/A
PEX1_083840	13.7073	13.7468	1.86988e-160	UDP-glucuronosyl and UDP-glucosyl transferase	KGO65761.1	UDP-glucuronosyl/UDP-glucosyltransferase	ATG26	UDP-glucose:sterol glucosyltransferase; conserved enzyme involved in synthesis of sterol glucoside membrane lipids; in contrast to ATG26 from P. pastoris, S. cerevisiae ATG26 is not involved in autophagy
PEX1_010660	11.6774	13.3314	4.3113e-39	Pectin methylesterase	KGO70705.1	Pectinesterase, catalytic	#N/A	#N/A
PEX1_083850	10.5395	11.6632	9.64417e-51	RTA1-domain-containing protein	KGO65762.1	RTA-like protein	RTA1	Protein involved in 7-aminocholesterol resistance; has seven potential membrane-spanning regions; expression is induced under both low-heme and low-oxygen conditions; member of the fungal lipid-translocating exporter (LTE) family of protein; RTA1 has a paralog, YLR046C, that arose from the whole genome duplication
PEX1_085630	12.4497	11.5861	1.39063e-81	CFEM domain-containing protein	KGO50009.1	hypothetical protein PEX1_085630	#N/A	#N/A
PEX1_096670	12.3236	11.1941	8.32587e-172	#N/A	#N/A	#N/A	#N/A	#N/A
PEX1_099700	11.341	10.8343	9.58015e-94	#N/A	KGO69458.1	hypothetical protein PEX1_099700	#N/A	#N/A
PEX1_101030	9.39788	10.8159	2.98583e-55	Putative ubiquitin-conjugating enzyme E2	KGO59066.1	hypothetical protein PEX1_101030	#N/A	#N/A
PEX1_077010	11.6561	10.8126	5.75754e-174	#N/A	KGO66861.1	hypothetical protein PEX1_077010	#N/A	#N/A
PEX1_058740	10.7237	10.6664	3.39083e-24	Putative drug/proton antiporter	KGO70518.1	Major facilitator superfamily domain, general substrate transporter	HOL1	Putative transporter in the major facilitator superfamily; member of the 12-spanner drug:H(+) antiporter DHA1 family; mutations in membrane-spanning domains permit cation and histidinol uptake
PEX1_085620	11.3624	10.2795	2.42846e-63	Pectin lyase fold virulence factor	KGO50008.1	Pectin lyase fold/virulence factor	#N/A	#N/A
PEX1_019780	7.56638	10.1127	1.01093e-17	Xenobiotic compound	KGO57840.1	Alcohol dehydrogenase superfamily, zinc-type	YNL134C	Protein of unknown function; similar to dehydrogenases from other model organisms; green fluorescent protein (GFP)-fusion protein localizes to both the cytoplasm and nucleus; protein abundance increases in response to DNA replication stress
PEX1_010540	11.2216	9.62241	2.00352e-73	Unnamed protein product	KGO69451.1	Cytochrome b5	CBR1	Microsomal cytochrome b reductase; not essential for viability; also detected in mitochondria; mutation in conserved NADH binding domain of the human ortholog results in type I methemoglobinemia
PEX1_052260	8.8988	9.5807	1.03181e-21	Formate/nitrite transporter	KGO66325.1	Formate/nitrite transporter	YHL008C	Putative protein of unknown function; may be involved in the uptake of chloride ions; does not appear to be involved in monocarboxylic acid transport; green fluorescent protein (GFP)-fusion protein localizes to the vacuole
PEX1_089110	9.41983	9.5132	6.45261e-78	Pyruvate decarboxylase/indolepyruvate decarboxylase	KGO43447.1	Thiamine pyrophosphate enzyme, C-terminal TPP-binding	PDC5	Minor isoform of pyruvate decarboxylase; key enzyme in alcoholic fermentation, decarboxylates pyruvate to acetaldehyde, regulation is glucose- and ethanol-dependent, repressed by thiamine, involved in amino acid catabolism
PEX1_023520	8.22072	9.47387	3.7891e-20	Aromatic-ring-hydroxylating dioxygenase, alpha subunit	KGO72192.1	Aromatic-ring-hydroxylating dioxygenase, alpha subunit	#N/A	#N/A
PEX1_019820	5.86413	8.63213	2.12705e-39	Monooxygenase of the alternative pyrimidine degradation pathway	KGO57844.1	Pyrimidine monooxygenase RutA	#N/A	#N/A
PEX1_081120	8.0475	8.60985	2.02659e-26	Unnamed protein product	KGO71429.1	hypothetical protein PEX1_081120	#N/A	#N/A
PEX1_053980	4.69632	8.59152	5.3142e-06	Hexose transporter	KGO50872.1	General substrate transporter	HXT17	Hexose transporter; up-regulated in media containing raffinose and galactose at pH 7.7 versus pH 4.7, repressed by high levels of glucose; HXT17 has a paralog, HXT13, that arose from a segmental duplication
PEX1_088550	9.94821	8.54206	1.96135e-150	Endo-polygalacturonase I	KGO43284.1	Glycoside hydrolase, family 28	PGU1	Endo-polygalacturonase; pectolytic enzyme that hydrolyzes the alpha-1,4-glycosidic bonds in the rhamnogalacturonan chains in pectins
PEX1_104640	6.96784	8.51035	6.47112e-28	Retinal dehydrogenase	KGO43033.1	Aldehyde dehydrogenase, N-terminal	ALD5	Mitochondrial aldehyde dehydrogenase; involved in regulation or biosynthesis of electron transport chain components and acetate formation; activated by K+; utilizes NADP+ as the preferred coenzyme; constitutively expressed
PEX1_090500	6.23632	8.39779	5.7929e-14	Metallo-dependent hydrolase	KGO65368.1	Monooxygenase, FAD-binding	#N/A	#N/A
PEX1_103630	7.07086	8.37559	1.94435e-21	Cellulose-binding beta-glucosidase	KGO51836.1	Glycoside hydrolase family 3	#N/A	#N/A
PEX1_019800	5.69716	8.34008	3.7295e-08	Nitroreductase	KGO57842.1	hypothetical protein PEX1_019800	HBN1	Protein of unknown function; similar to bacterial nitroreductases; green fluorescent protein (GFP)-fusion protein localizes to the cytoplasm and nucleus; protein becomes insoluble upon intracellular iron depletion; protein abundance increases in response to DNA replication stress
PEX1_010530	10.2929	8.31227	9.22364e-89	Cytochrome P450 monooxygenase	KGO69450.1	Cytochrome P450	ERG11	Lanosterol 14-alpha-demethylase; catalyzes the C-14 demethylation of lanosterol to form 4,4''-dimethyl cholesta-8,14,24-triene-3-beta-ol in the ergosterol biosynthesis pathway; member of the cytochrome P450 family; associated and coordinately regulated with the P450 reductase Ncp1p
PEX1_042490	9.28872	8.24362	9.58818e-106	Carboxylic ester hydrolase	KGO71497.1	hypothetical protein PEX1_042490	#N/A	#N/A
PEX1_028050	7.5944	8.20973	8.75508e-45	Proline dehydrogenase	KGO47203.1	Proline oxidase	PUT1	Proline oxidase; nuclear-encoded mitochondrial protein involved in utilization of proline as sole nitrogen source; PUT1 transcription is induced by Put3p in the presence of proline and the absence of a preferred nitrogen source
PEX1_058130	7.56557	8.10066	4.68958e-57	MFS general substrate transporter	KGO72591.1	Major facilitator superfamily domain, general substrate transporter	DAL5	Allantoate permease; ureidosuccinate permease; also transports dipeptides, though with lower affinity than for allantoate and ureidosuccinate; expression is constitutive but sensitive to nitrogen catabolite repression
PEX1_003290	7.86079	7.95948	1.54934e-25	Sulfide quinone-reductase	KGO48791.1	sulfide quinone-reductase	#N/A	#N/A
PEX1_086060	8.23702	7.93499	5.30844e-93	Endoprotease Endo-Pro-Aspergillus niger	KGO49973.1	Peptidase S28	#N/A	#N/A
PEX1_063400	8.43025	7.87513	4.24669e-96	Amino acid transporter transmembrane	KGO55955.1	Major facilitator superfamily domain, general substrate transporter	PTR2	Integral membrane peptide transporter; mediates transport of di- and tri-peptides; conserved protein that contains 12 transmembrane domains; PTR2 expression is regulated by the N-end rule pathway via repression by Cup9p
PEX1_025170	6.0737	7.80748	6.77037e-45	L-fuculose-phosphate aldolase	KGO67439.1	Class II aldolase/adducin N-terminal	#N/A	#N/A
PEX1_088180	5.11696	7.7217	1.95951e-06	Non-heme dioxygenase in morphine synthesis N-terminal	KGO43490.1	Oxoglutarate/iron-dependent dioxygenase	#N/A	#N/A
PEX1_086300	6.07835	7.44817	1.27054e-24	Aspartate kinase, monofunctional class	KGO60042.1	Aspartate kinase, monofunctional class	HOM3	Aspartate kinase (L-aspartate 4-P-transferase); cytoplasmic enzyme that catalyzes the first step in the common pathway for methionine and threonine biosynthesis; expression regulated by Gcn4p and the general control of amino acid synthesis
PEX1_102460	4.64999	7.42004	0.000156345	CobW/HypB/UreG, nucleotide-binding domain containing protein	KGO48876.1	Cobalamin (vitamin B12) biosynthesis CobW-like, C-terminal	YNR029C	Putative protein of unknown function; deletion confers reduced fitness in saline
PEX1_010400	2.93228	7.35773	0.0232349	Citrinin biosynthesis oxygenase CtnA	KGO69362.1	Oxoglutarate/iron-dependent dioxygenase	#N/A	#N/A
PEX1_012560	6.24279	7.28816	5.78108e-43	Cellobiose dehydrogenase	KGO41981.1	Glucose-methanol-choline oxidoreductase	#N/A	#N/A
PEX1_103650	6.80061	7.22233	9.10855e-13	FMN-dependent alpha-hydroxy acid dehydrogenase	KGO51838.1	FMN-dependent dehydrogenase	CYB2	Cytochrome b2 (L-lactate cytochrome-c oxidoreductase); component of the mitochondrial intermembrane space, required for lactate utilization; expression is repressed by glucose and anaerobic conditions
PEX1_079720	7.58834	7.19354	2.48856e-40	N,N-dimethylglycine oxidase	KGO73671.1	Glycine cleavage T-protein, N-terminal	GCV1	T subunit of the mitochondrial glycine decarboxylase complex; glycine decarboxylase is required for the catabolism of glycine to 5,10-methylene-THF; expression is regulated by levels of levels of 5,10-methylene-THF in the cytoplasm
PEX1_052930	6.76126	7.10917	7.35516e-10	Alpha-glucanase	KGO64646.1	Glycoside hydrolase, family 71	#N/A	#N/A
PEX1_025200	5.86319	7.10239	1.25219e-11	Ketopantoate reductase	KGO67442.1	Ketopantoate reductase ApbA/PanE	YDL144C	Protein of unknown function; green fluorescent protein (GFP)-fusion protein localizes to the cytoplasm and nucleus; YDL144C is not an essential gene; protein abundance increases in response to DNA replication stress
PEX1_083950	8.59564	7.08775	6.73682e-77	Quino amine dehydrogenase beta chain protein	KGO65705.1	hypothetical protein PEX1_083950	#N/A	#N/A
PEX1_022640	4.18894	6.98737	4.6651e-39	Allergen Asp f	KGO70295.1	hypothetical protein PEX1_022640	#N/A	#N/A
PEX1_006610	4.62496	6.98415	3.00305e-19	NACHT domain protein (Fragment)	KGO58120.1	hypothetical protein PEX1_006610	#N/A	#N/A
PEX1_009960	6.16489	6.97092	8.6038e-38	Peptidase aspartic, catalytic	KGO66547.1	Peptidase aspartic, catalytic	YPS1	Aspartic protease; member of the yapsin family of proteases involved in cell wall growth and maintenance; attached to the plasma membrane via a glycosylphosphatidylinositol (GPI) anchor; YPS1 has a paralog, MKC7, that arose from the whole genome duplication
PEX1_067110	6.74672	6.92408	0.000111872	S-adenosyl-L-methionine-dependent methyltransferase	KGO71388.1	hypothetical protein PEX1_067110	#N/A	#N/A
PEX1_029250	4.85414	6.91182	4.03674e-10	High affinity zinc ion transporter	KGO36393.1	Zinc/iron permease, fungal/plant	ZRT1	High-affinity zinc transporter of the plasma membrane; responsible for the majority of zinc uptake; transcription is induced under low-zinc conditions by the Zap1p transcription factor
PEX1_007490	5.9989	6.90174	2.62288e-20	Glucose oxidase	KGO61874.1	Glucose-methanol-choline oxidoreductase	#N/A	#N/A
PEX1_081800	4.16754	6.8172	0.000871552	Alcohol dehydrogenase superfamily, zinc-containing	KGO50192.1	Alcohol dehydrogenase superfamily, zinc-type	ADH5	Alcohol dehydrogenase isoenzyme V; involved in ethanol production; ADH5 has a paralog, ADH1, that arose from the whole genome duplication
PEX1_062750	6.78448	6.81572	3.47472e-15	Linoleoyl-CoA desaturase	KGO55915.1	Fatty acid/sphingolipid desaturase	#N/A	#N/A
PEX1_083670	7.1701	6.81234	8.21439e-168	Pectin lyase fold/virulence factor	KGO65799.1	Pectin lyase fold/virulence factor	#N/A	#N/A
PEX1_096780	6.59039	6.76723	1.40767e-84	#N/A	#N/A	#N/A	#N/A	#N/A
PEX1_052940	5.1898	6.74882	2.14394e-13	#N/A	KGO64647.1	hypothetical protein PEX1_052940	#N/A	#N/A
PEX1_021020	6.82116	6.69484	8.77613e-21	Sterol 24-C-methyltransferase	KGO64213.1	ERGosterol biosynthesis methyltransferase	ERG6	Delta(24)-sterol C-methyltransferase; converts zymosterol to fecosterol in the ergosterol biosynthetic pathway by methylating position C-24; localized to lipid particles, the plasma membrane-associated endoplasmic reticulum, and the mitochondrial outer membrane
PEX1_100010	6.67559	6.6748	5.64428e-45	Oxidoreductase	KGO55413.1	Short-chain dehydrogenase/reductase SDR	SPS19	Peroxisomal 2,4-dienoyl-CoA reductase; auxiliary enzyme of fatty acid beta-oxidation; homodimeric enzyme required for growth and sporulation on petroselineate medium; expression induced during late sporulation and in the presence of oleate
PEX1_025160	5.04713	6.67277	2.22003e-11	Amino acid polyamine transporter i	KGO67438.1	Amino acid/polyamine transporter I	TAT2	High affinity tryptophan and tyrosine permease; overexpression confers FK506 and FTY720 resistance
PEX1_011910	7.17187	6.61364	8.22648e-60	Beta-galactosidase	KGO37240.1	hypothetical protein PEX1_011910	#N/A	#N/A
PEX1_011940	5.78782	6.59382	8.50705e-24	S-adenosyl-L-methionine-dependent methyltransferase	KGO37243.1	hypothetical protein PEX1_011940	#N/A	#N/A
PEX1_047110	4.11297	6.58803	1.37883e-10	Related to hexose transporter protein	KGO51722.1	Major facilitator superfamily domain, general substrate transporter	STL1	Glycerol proton symporter of the plasma membrane; subject to glucose-induced inactivation, strongly but transiently induced when cells are subjected to osmotic shock
PEX1_045460	7.00354	6.55595	9.55248e-81	Related to OPT1-High-affinity glutathione transporter	KGO41199.1	Oligopeptide transporter OPT superfamily	OPT1	Proton-coupled oligopeptide transporter of the plasma membrane; also transports glutathione and phytochelatin; member of the OPT family
PEX1_049460	4.15652	6.55251	3.28215e-15	Carbon-nitrogen ligase activity, with glutamine as amido-N-donor	KGO58026.1	Amidase	DUR1,2	Urea amidolyase; contains both urea carboxylase and allophanate hydrolase activities, degrades urea to CO2 and NH3; expression sensitive to nitrogen catabolite repression and induced by allophanate, an intermediate in allantoin degradation; protein abundance increases in response to DNA replication stress
PEX1_079430	3.38053	6.55077	0.0014449	Short-chain dehydrogenase reductase sdr	KGO65613.1	Short-chain dehydrogenase/reductase SDR	YKL071W	Putative protein of unknown function; expression induced in cells treated with the mycotoxin patulin, and also the quinone methide triterpene celastrol; green fluorescent protein (GFP)-fusion protein localizes to the cytoplasm
PEX1_067160	5.98214	6.48771	0.000140697	S-adenosyl-L-methionine-dependent methyltransferase	KGO71393.1	hypothetical protein PEX1_067160	#N/A	#N/A
PEX1_056910	4.61986	6.47241	9.37869e-49	Related to integral membrane protein PTH11	KGO42440.1	hypothetical protein PEX1_056910	#N/A	#N/A
PEX1_043330	3.38279	6.45739	4.24123e-12	Similar to Saccharomyces cerevisiae YCR105W ADH7 NADPH-dependent medium chain alcohol dehydrogenase with broad substrate specificity	KGO36691.1	Polyketide synthase, enoylreductase	ZTA1	NADPH-dependent quinone reductase; GFP-tagged protein localizes to the cytoplasm and nucleus; has similarity to E. coli quinone oxidoreductase and to human zeta-crystallin
PEX1_003340	2.11795	6.45711	0.137754	Bifunctional solanapyrone synthase	KGO48796.1	FAD linked oxidase, N-terminal	DLD3	D-lactate dehydrogenase; part of the retrograde regulon which consists of genes whose expression is stimulated by damage to mitochondria and reduced in cells grown with glutamate as the sole nitrogen source, located in the cytoplasm
PEX1_105680	5.29191	6.42896	1.76492e-15	Related to GABA permease	KGO73264.1	Amino acid/polyamine transporter I	HNM1	Plasma membrane transporter for choline, ethanolamine, and carnitine; involved in the uptake of nitrogen mustard and the uptake of glycine betaine during hypersaline stress; co-regulated with phospholipid biosynthetic genes and negatively regulated by choline and myo-inositol
PEX1_025190	4.86484	6.42579	7.53096e-21	Phytanoyl-CoA dioxygenase	KGO67441.1	Phytanoyl-CoA dioxygenase	YJR154W	Putative protein of unknown function; green fluorescent protein (GFP)-fusion protein localizes to the cytoplasm
PEX1_083860	6.50457	6.41093	4.52855e-31	Putative 5-proFAR isomerase His6	KGO65763.1	RTA-like protein	RTA1	Protein involved in 7-aminocholesterol resistance; has seven potential membrane-spanning regions; expression is induced under both low-heme and low-oxygen conditions; member of the fungal lipid-translocating exporter (LTE) family of protein; RTA1 has a paralog, YLR046C, that arose from the whole genome duplication
PEX1_091050	5.36506	6.36652	5.08549e-12	#N/A	KGO66806.1	hypothetical protein PEX1_091050	#N/A	#N/A
PEX1_045450	2.18546	6.34962	1.51746e-05	Ricin B lectin	KGO41198.1	hypothetical protein PEX1_045450	#N/A	#N/A
PEX1_051680	4.29803	6.31452	1.50479e-07	1,3-beta-glucanosyltransferase	KGO66363.1	Glycoside hydrolase, superfamily	GAS2	1,3-beta-glucanosyltransferase; involved with Gas4p in spore wall assembly; has similarity to Gas1p
PEX1_019810	3.20213	6.30831	3.08473e-12	Probable NIT3 Nitrilase	KGO57843.1	Carbon-nitrogen hydrolase	NIT3	Nit protein; one of two proteins in S. cerevisiae with similarity to the Nit domain of NitFhit from fly and worm and to the mouse and human Nit protein which interacts with the Fhit tumor suppressor; nitrilase superfamily member
PEX1_050230	6.34048	6.30623	3.4278e-77	NUP-domain-containing protein	KGO66144.1	Purine nucleoside permease	#N/A	#N/A
PEX1_092970	2.04006	6.30261	1.05595e-06	Antigenic thaumatin domain-containing protein, putative	#N/A	#N/A	#N/A	#N/A
PEX1_012510	3.92478	6.26425	7.0279e-09	Stellatic acid synthase	KGO41956.1	Cytochrome P450	ERG5	C-22 sterol desaturase; a cytochrome P450 enzyme that catalyzes the formation of the C-22(23) double bond in the sterol side chain in ergosterol biosynthesis; may be a target of azole antifungal drugs
PEX1_054990	8.03881	6.23532	1.06003e-18	Aromatic prenyltransferase, DMATS type	KGO50781.1	Aromatic prenyltransferase, DMATS type	#N/A	#N/A
PEX1_092620	3.38137	6.2032	0.00113648	#N/A	#N/A	#N/A	#N/A	#N/A
PEX1_025180	4.3486	6.02419	1.65601e-12	Arginine metabolism regulation protein II	KGO67440.1	Protein of unknown function DUF3468	ARG81	Zinc finger transcription factor involved in arginine-responsive genes; Zn(2)-Cys(6) binuclear cluster domain type; involved in the regulation of arginine-responsive genes; acts with Arg80p and Arg82p
PEX1_010510	5.26671	5.98941	1.16211e-72	FAD linked oxidase, N-terminal	KGO69448.1	FAD linked oxidase, N-terminal	DLD1	D-lactate dehydrogenase; oxidizes D-lactate to pyruvate, transcription is heme-dependent, repressed by glucose, and derepressed in ethanol or lactate; located in the mitochondrial inner membrane
PEX1_012390	3.23825	5.98514	0.00077725	MFS transporter, ACS family, allantoate permease	KGO37497.1	Major facilitator superfamily domain, general substrate transporter	THI73	Putative plasma membrane permease; proposed to be involved in carboxylic acid uptake and repressed by thiamine; substrate of Dbf2p/Mob1p kinase; transcription is altered if mitochondrial dysfunction occurs
PEX1_052120	5.81064	5.96235	5.99684e-39	Aromatic-ring-hydroxylating dioxygenase, alpha subunit	KGO66311.1	Aromatic-ring-hydroxylating dioxygenase, alpha subunit	#N/A	#N/A
PEX1_083320	6.64154	5.96097	1.42166e-109	Benzoate 4-monooxygenase cytochrome P450	KGO65756.1	Cytochrome P450	DIT2	N-formyltyrosine oxidase; sporulation-specific microsomal enzyme involved in the production of N,N-bisformyl dityrosine required for spore wall maturation, homologous to cytochrome P-450s
PEX1_081540	6.59021	5.95893	7.16059e-111	Xyloglucan-specific endo-beta-1	KGO50087.1	Glycoside hydrolase, family 12	#N/A	#N/A
PEX1_083590	5.28125	5.90178	4.71446e-09	Phenol hydroxylase reductase	KGO65813.1	Cytochrome b5	CBR1	Microsomal cytochrome b reductase; not essential for viability; also detected in mitochondria; mutation in conserved NADH binding domain of the human ortholog results in type I methemoglobinemia
PEX1_073500	6.0968	5.86293	1.07967e-80	Protease S8 tripeptidyl peptidase I (Secreted protein)	KGO38123.1	Peptidase S8/S53, subtilisin/kexin/sedolisin	#N/A	#N/A
PEX1_056330	3.40283	5.85923	0.000546984	Dihydrolipoyllysine-residue acetyltransferase component of acetoin cleaving system	KGO37651.1	Alpha/beta hydrolase fold-1	YDR444W	Putative hydrolase acting on ester bonds
PEX1_059870	6.34938	5.82341	9.93182e-68	Formate dehydrogenase	KGO72387.1	D-isomer specific 2-hydroxyacid dehydrogenase, NAD-binding	FDH1	NAD(+)-dependent formate dehydrogenase; may protect cells from exogenous formate
PEX1_084220	3.38501	5.78163	7.20649e-10	Heme-containing dehydratase	KGO68382.1	heme-containing dehydratase	#N/A	#N/A
PEX1_014850	3.96373	5.77693	0.000408787	Glutamyl-tRNA amidotransferase	KGO67064.1	hypothetical protein PEX1_014850	#N/A	#N/A
PEX1_054540	3.59261	5.73963	5.40721e-13	Fumigaclavine B O-acetyltransferase	KGO50652.1	hypothetical protein PEX1_054540	#N/A	#N/A
PEX1_090490	2.2239	5.73008	0.0740833	N-carbamoyl-L-amino acid hydrolase	KGO65367.1	Peptidase M20	#N/A	#N/A
PEX1_107200	6.88832	5.72428	7.25775e-119	Extracellular endoglucanase/cellulase	KGO69788.1	Glycoside hydrolase, superfamily	#N/A	#N/A
PEX1_074900	9.13383	5.71385	2.33451e-91	Fumagillin dodecapentaenoate synthase	KGO73653.1	Acyl transferase/acyl hydrolase/lysophospholipase	#N/A	#N/A
PEX1_023100	4.0714	5.70647	1.80359e-25	Endoribonuclease L-PSP	KGO72207.1	YjgF/Yer057p/UK114 family	#N/A	#N/A
PEX1_042630	3.02608	5.64967	4.52766e-09	GABA permease	KGO64108.1	Major intrinsic protein	AQY1	Spore-specific water channel; mediates the transport of water across cell membranes, developmentally controlled; may play a role in spore maturation, probably by allowing water outflow, may be involved in freeze tolerance
PEX1_004130	4.69989	5.64361	1.21992e-10	Dimeric alpha-beta barrel	KGO64812.1	YCII-like protein	#N/A	#N/A
PEX1_106430	3.21368	5.59965	2.88681e-06	Chondroitin sulfate glucuronyltransferase	KGO38561.1	hypothetical protein PEX1_106430	#N/A	#N/A
PEX1_046520	4.1067	5.58757	6.3333e-47	Aspartate aminotransferase/aromatic-amino-acid transaminase	KGO64303.1	Pyridoxal phosphate-dependent transferase, major region, subdomain 2	AAT2	Cytosolic aspartate aminotransferase involved in nitrogen metabolism; localizes to peroxisomes in oleate-grown cells
PEX1_079830	3.5747	5.58408	2.14876e-52	#N/A	KGO72848.1	hypothetical protein PEX1_079830	#N/A	#N/A
PEX1_048460	3.88496	5.57956	4.21046e-05	Nicotinamide mononucleotide permease	KGO54516.1	Major facilitator superfamily domain, general substrate transporter	YIL166C	Putative protein with similarity to allantoate permease; similar to the allantoate permease (Dal5p) subfamily of the major facilitator superfamily; mRNA expression is elevated by sulfur limitation; YIL166C is a non-essential gene
PEX1_012900	4.44433	5.57611	5.31959e-23	DAL5-Allantoate and ureidosuccinate permease	KGO68553.1	Major facilitator superfamily domain, general substrate transporter	DAL5	Allantoate permease; ureidosuccinate permease; also transports dipeptides, though with lower affinity than for allantoate and ureidosuccinate; expression is constitutive but sensitive to nitrogen catabolite repression
PEX1_001950	4.96151	5.57135	2.58978e-42	Autophagy protein Atg22	KGO54749.1	Major facilitator superfamily domain, general substrate transporter	ATG22	Vacuolar integral membrane protein required for efflux of amino acids; required for efflux of amino acids during autophagic body breakdown in the vacuole; null mutation causes a gradual loss of viability during starvation
PEX1_067810	6.63951	5.57	1.04746e-29	Alpha-ketoglutarate dependent xanthine dioxygenase	KGO69988.1	Taurine catabolism dioxygenase TauD/TfdA	#N/A	#N/A
PEX1_061510	2.72552	5.55288	0.00432706	Allantoin transport	KGO59131.1	Permease, cytosine/purine, uracil, thiamine, allantoin	DAL4	Allantoin permease; expression sensitive to nitrogen catabolite repression and induced by allophanate, an intermediate in allantoin degradation
PEX1_039520	3.19127	5.54373	4.65615e-16	Related to nitrate reductase	KGO44629.1	Eukaryotic molybdopterin oxidoreductase	#N/A	#N/A
PEX1_014840	2.96427	5.53165	1.31829e-12	Short-chain dehydrogenase reductase sdr	KGO67063.1	Short-chain dehydrogenase/reductase SDR	YKL071W	Putative protein of unknown function; expression induced in cells treated with the mycotoxin patulin, and also the quinone methide triterpene celastrol; green fluorescent protein (GFP)-fusion protein localizes to the cytoplasm
PEX1_086400	8.3156	5.53022	3.18635e-59	Oxidase ustya	KGO60124.1	Protein of unknown function DUF3328	#N/A	#N/A
PEX1_036860	6.91526	5.46271	8.76982e-114	#N/A	KGO65908.1	hypothetical protein PEX1_036860	#N/A	#N/A
PEX1_088380	2.27329	5.44132	2.11013e-10	Isocitrate dehydrogenase [NADP], mitochondrial	KGO43735.1	hypothetical protein PEX1_088380	#N/A	#N/A
PEX1_090100	3.93116	5.42008	3.67075e-06	D-amino acid oxidase	KGO65395.1	D-amino-acid oxidase	#N/A	#N/A
PEX1_090270	5.32483	5.40066	1.97809e-39	Signaling protein YkoW	KGO65373.1	Uncharacterized protein PEX1_090270	#N/A	#N/A
PEX1_081750	6.33253	5.35594	1.25315e-97	Aspergillopepsin	KGO50187.1	Concanavalin A-like lectin/glucanases superfamily	#N/A	#N/A
PEX1_036480	5.68648	5.32636	3.53763e-73	Nitrate reductase niaD	KGO65887.1	Eukaryotic molybdopterin oxidoreductase	CBR1	Microsomal cytochrome b reductase; not essential for viability; also detected in mitochondria; mutation in conserved NADH binding domain of the human ortholog results in type I methemoglobinemia
PEX1_083310	5.6232	5.29225	1.93031e-94	Multidrug resistant protein	KGO65755.1	Major facilitator superfamily domain, general substrate transporter	FLR1	Plasma membrane transporter of the major facilitator superfamily; member of the 12-spanner drug:H(+) antiporter DHA1 family; involved in efflux of fluconazole, diazaborine, benomyl, methotrexate, and other drugs; expression induced in cells treated with the mycotoxin patulin; relocalizes from nucleus to plasma membrane upon DNA replication stress
PEX1_103560	3.12988	5.2893	0.00377551	ISP domain-containing protein	KGO51829.1	Aromatic-ring-hydroxylating dioxygenase, alpha subunit	#N/A	#N/A
PEX1_085740	4.23384	5.28554	4.50417e-22	Ammonium transporter	KGO50020.1	Ammonium transporter	MEP2	Ammonium permease involved in regulation of pseudohyphal growth; belongs to a ubiquitous family of cytoplasmic membrane proteins that transport only ammonium (NH4+); expression is under the nitrogen catabolite repression regulation
PEX1_023510	4.18336	5.2794	3.22266e-10	Aromatic-ring-hydroxylating dioxygenase, alpha subunit	KGO72191.1	hypothetical protein PEX1_023510	#N/A	#N/A
PEX1_036740	2.91764	5.27849	3.24099e-05	Synaptic vesicle transporter SVOP	KGO65826.1	Major facilitator superfamily domain, general substrate transporter	HOL1	Putative transporter in the major facilitator superfamily; member of the 12-spanner drug:H(+) antiporter DHA1 family; mutations in membrane-spanning domains permit cation and histidinol uptake
PEX1_012650	3.19439	5.25448	4.06971e-27	Phosphatidate cytidylyltransferase	KGO41737.1	Class II aldolase/adducin N-terminal	#N/A	#N/A
PEX1_006210	2.66166	5.25099	2.05805e-06	Sulphur transport domain	KGO69895.1	protein of unknown function DUF4341	#N/A	#N/A
PEX1_100570	3.39401	5.2455	6.49089e-14	Putative oxidoreductase	KGO55346.1	hypothetical protein PEX1_100570	#N/A	#N/A
PEX1_083690	3.72229	5.23377	3.78443e-27	Integral membrane protein pth11	KGO65801.1	hypothetical protein PEX1_083690	#N/A	#N/A
PEX1_088190	3.97411	5.20257	5.56832e-14	Beta-glucosidase	KGO43491.1	Glycoside hydrolase family 3	#N/A	#N/A
PEX1_051100	2.74238	5.1779	0.000286622	Metallophosphoesterase domain-containing protein 1	KGO64497.1	hypothetical protein PEX1_051100	#N/A	#N/A
PEX1_018040	4.6954	5.16353	2.48923e-41	MFS general substrate transporter	KGO61015.1	Major facilitator superfamily domain, general substrate transporter	AMF1	Low affinity NH4+ transporter; member of the DHA2 family of drug:H+ anti porters; putative paralog of ATR1; but not required for boron tolerance; non-essential gene
PEX1_036500	6.15278	5.15946	1.23734e-35	High affinity nitrate transporter NrtB	KGO65889.1	Major facilitator superfamily domain, general substrate transporter	SEO1	Putative permease; member of the allantoate transporter subfamily of the major facilitator superfamily; mutation confers resistance to ethionine sulfoxide
PEX1_028060	4.61721	5.13606	1.32571e-41	Delta-1-pyrroline-5-carboxylate dehydrogenase mitochondrial	KGO47204.1	Aldehyde dehydrogenase, C-terminal	PUT2	Delta-1-pyrroline-5-carboxylate dehydrogenase; nuclear-encoded mitochondrial protein involved in utilization of proline as sole nitrogen source; deficiency of the human homolog ALDH4A1 causes type II hyperprolinemia (HPII), an autosomal recessive inborn error of metabolism
PEX1_088240	4.8054	5.11547	3.42293e-08	FMN-dependent alpha-hydroxy acid dehydrogenase	KGO43496.1	Aldolase-type TIM barrel	CYB2	Cytochrome b2 (L-lactate cytochrome-c oxidoreductase); component of the mitochondrial intermembrane space, required for lactate utilization; expression is repressed by glucose and anaerobic conditions
PEX1_087660	5.07261	5.10955	4.12282e-11	Pleiotropic drug resistance protein, ABC superfamily	KGO46373.1	CDR ABC transporter	SNQ2	Plasma membrane ATP-binding cassette (ABC) transporter; multidrug transporter involved in multidrug resistance and resistance to singlet oxygen species
PEX1_071080	5.96297	5.10935	1.77182e-81	Carnosine synthase	KGO68152.1	ATP-grasp fold, subdomain 1	CPA2	Large subunit of carbamoyl phosphate synthetase; carbamoyl phosphate synthetase catalyzes a step in the synthesis of citrulline, an arginine precursor
PEX1_047280	3.64824	5.10904	6.35294e-10	Amino acid transporter	KGO44013.1	Amino acid/polyamine transporter I	HNM1	Plasma membrane transporter for choline, ethanolamine, and carnitine; involved in the uptake of nitrogen mustard and the uptake of glycine betaine during hypersaline stress; co-regulated with phospholipid biosynthetic genes and negatively regulated by choline and myo-inositol
PEX1_103660	4.48474	5.10842	1.23249e-15	Carboxylic ester hydrolase	KGO51839.1	Carboxylesterase, type B	#N/A	#N/A
PEX1_030860	3.75039	5.09407	2.06371e-28	Pyridoxal phosphate-dependent transferase, major region, subdomain 2	KGO40978.1	Pyridoxal phosphate-dependent transferase, major region, subdomain 2	AAT2	Cytosolic aspartate aminotransferase involved in nitrogen metabolism; localizes to peroxisomes in oleate-grown cells
PEX1_067150	2.95823	5.06436	7.87748e-05	Glutathione S-transferase GliG	KGO71392.1	Glutathione S-transferase/chloride channel, C-terminal	#N/A	#N/A
PEX1_082120	3.75639	5.03443	1.62086e-43	Alpha-ketoglutarate-dependent sulfonate dioxygenase	KGO50073.1	Taurine catabolism dioxygenase TauD/TfdA	JLP1	Fe(II)-dependent sulfonate/alpha-ketoglutarate dioxygenase; involved in sulfonate catabolism for use as a sulfur source; contains sequence that resembles a J domain (typified by the E. coli DnaJ protein); induced by sulphur starvation
PEX1_048780	4.87059	4.97767	1.68495e-29	Glutathione-dependent formaldehyde-activating enzyme (Fragment)	KGO51110.1	Glutathione-dependent formaldehyde-activating enzyme	#N/A	#N/A
PEX1_019020	3.73388	4.95791	5.18518e-14	Transsulfuration enzyme family protein, putative	KGO60999.1	Pyridoxal phosphate-dependent transferase, major region, subdomain 2	YHR112C	Protein of unknown function; localizes to the cytoplasm and nucleus; overexpression affects protein trafficking through the endocytic pathway
PEX1_056920	2.96865	4.95527	1.11887e-56	Carboxylic ester hydrolase	KGO42441.1	Carboxylesterase, type B	#N/A	#N/A
PEX1_060030	5.83744	4.90692	9.83458e-40	Zinc finger C2H2-type/integrase DNA-binding domain	KGO72360.1	Zinc finger, C2H2	MSN4	Stress-responsive transcriptional activator; activated in stochastic pulses of nuclear localization in response to various stress conditions; binds DNA at stress response elements of responsive genes, inducing gene expression; involved in diauxic shift
PEX1_051840	3.09254	4.90449	2.10051e-06	Homocysteine S-methyltransferase	KGO66379.1	Homocysteine S-methyltransferase	SAM4	S-adenosylmethionine-homocysteine methyltransferase; functions along with Mht1p in the conversion of S-adenosylmethionine (AdoMet) to methionine to control the methionine/AdoMet ratio; SAM4 has a paralog, YMR321C, that arose from a single-locus duplication
PEX1_061480	2.28899	4.88285	0.00531189	Cyclopentanol dehydrogenase	KGO59128.1	Short-chain dehydrogenase/reductase SDR	YMR226C	NADP(+)-dependent serine dehydrogenase and carbonyl reductase; acts on serine, L-allo-threonine, and other 3-hydroxy acids; green fluorescent protein fusion protein localizes to the cytoplasm and nucleus; may interact with ribosomes, based on co-purification experiments
PEX1_098250	5.14987	4.87191	3.99461e-26	Vacuolar glutathione S-conjugate transporter	KGO62798.1	ABC transporter, integral membrane type 1	YCF1	Vacuolar glutathione S-conjugate transporter; ABC-C transporter of the ATP-binding cassette family; required for vacuole fusion; forms stable complexes with vacuole fusion machinery; regulates Vam7p recruitment to vacuoles; role in detoxifying metals (Cd, Hg, As); transports GSSG that is not immediately reduced in cytosol to vacuole; transports unconjugated bilirubin, selenodigluthatione, oxidize…
PEX1_089540	3.58054	4.86718	5.06585e-17	Xaa-Pro dipeptidyl-peptidase	KGO63493.1	Protein of unknown function DUF885	#N/A	#N/A
PEX1_060420	5.58184	4.86178	2.76342e-70	OsmC/Ohr family	KGO72236.1	Peroxiredoxin, OsmC-like protein	#N/A	#N/A
PEX1_099660	2.29936	4.8593	1.05018e-07	General substrate transporter	KGO65818.1	Major facilitator superfamily domain, general substrate transporter	GAL2	Galactose permease; required for utilization of galactose; also able to transport glucose
PEX1_063220	7.04716	4.84873	3.2002e-120	Extracellular invertase	KGO55937.1	Glycosyl hydrolase family 32, C-terminal	SUC2	Invertase; sucrose hydrolyzing enzyme; a secreted, glycosylated form is regulated by glucose repression, and an intracellular, nonglycosylated enzyme is produced constitutively
PEX1_048590	5.61493	4.83501	9.06429e-160	Glycylpeptide N-tetradecanoyltransferase	KGO50950.1	Myristoyl-CoA:protein N-myristoyltransferase, N-terminal	NMT1	N-myristoyl transferase; catalyzes the cotranslational, covalent attachment of myristic acid to the N-terminal glycine residue of several proteins involved in cellular growth and signal transduction
PEX1_003280	3.96809	4.82346	9.07937e-15	Inner membrane protein YidH	KGO48790.1	protein of unknown function DUF202	#N/A	#N/A
PEX1_055640	6.43057	4.81157	8.09569e-119	Endopolygalacturonase PGb	KGO47967.1	Glycoside hydrolase, family 28	PGU1	Endo-polygalacturonase; pectolytic enzyme that hydrolyzes the alpha-1,4-glycosidic bonds in the rhamnogalacturonan chains in pectins
PEX1_071260	4.4866	4.7869	3.38562e-31	Clavaminate synthase-like protein	KGO68055.1	Taurine catabolism dioxygenase TauD/TfdA	#N/A	#N/A
PEX1_040990	5.01551	4.7783	1.62777e-64	ATP-binding cassette transporter	KGO50638.1	CDR ABC transporter	SNQ2	Plasma membrane ATP-binding cassette (ABC) transporter; multidrug transporter involved in multidrug resistance and resistance to singlet oxygen species
PEX1_051180	3.49178	4.77487	4.76267e-11	Benzoate 4-monooxygenase cytochrome	KGO64423.1	Cytochrome P450, E-class, group I	ERG5	C-22 sterol desaturase; a cytochrome P450 enzyme that catalyzes the formation of the C-22(23) double bond in the sterol side chain in ergosterol biosynthesis; may be a target of azole antifungal drugs
PEX1_038100	4.59221	4.7656	1.28688e-51	TonB box, conserved site	KGO63904.1	hypothetical protein PEX1_038100	#N/A	#N/A
PEX1_058760	4.50895	4.76415	8.45263e-13	Arginase/agmatinase/formiminoglutamase	KGO70520.1	Ureohydrolase	CAR1	Arginase, catabolizes arginine to ornithine and urea; expression responds to both induction by arginine and nitrogen catabolite repression; disruption decreases production of carcinogen ethyl carbamate during wine fermentation and also enhances freeze tolerance
PEX1_086330	4.48944	4.76034	3.89712e-81	Nitrilase cyanide hydratase and apolipoprotein n-acyltransferase	KGO60045.1	Transcription factor, fungi	#N/A	#N/A
PEX1_024230	4.04685	4.74859	3.30052e-25	Extracellular guanyl-specific ribonuclease RntA	KGO67366.1	Guanine-specific ribonuclease N1/T1	#N/A	#N/A
PEX1_020170	2.45351	4.74231	0.0228784	Reductase with broad range of substrate specificity	KGO66090.1	Short-chain dehydrogenase/reductase SDR	YMR226C	NADP(+)-dependent serine dehydrogenase and carbonyl reductase; acts on serine, L-allo-threonine, and other 3-hydroxy acids; green fluorescent protein fusion protein localizes to the cytoplasm and nucleus; may interact with ribosomes, based on co-purification experiments
PEX1_040410	3.1506	4.73741	1.20474e-08	Glucose-methanol-choline oxidoreductase	KGO47729.1	Glucose-methanol-choline oxidoreductase, C-terminal	#N/A	#N/A
PEX1_041340	6.30737	4.73429	1.73296e-85	Concanavalin A-like lectin/glucanase, subgroup	KGO53892.1	Concanavalin A-like lectin/glucanases superfamily	CRH1	Chitin transglycosylase; functions in the transfer of chitin to beta(1-6) and beta(1-3) glucans in the cell wall; similar and functionally redundant to Utr2; localizes to sites of polarized growth; expression induced by cell wall stress
PEX1_100030	5.3095	4.71977	4.59329e-24	Glutamine synthetase catalytic region	KGO55415.1	Glutamine synthetase, beta-Grasp	#N/A	#N/A
PEX1_020000	2.00002	4.7073	3.64974e-11	Ubiquitin 3 binding protein But2 C-terminal domain-domain-containing protein (Fragment)	KGO57919.1	hypothetical protein PEX1_020000	#N/A	#N/A
PEX1_083680	4.78613	4.70701	2.57893e-57	Amidase signature enzyme	KGO65800.1	Amidase	HER2	Subunit of the trimeric GatFAB AmidoTransferase(AdT) complex; involved in the formation of Q-tRNAQ; required for remodeling of ER caused by Hmg2p overexpression; similar to bacterial GatA glutamyl-tRNA amidotransferase
PEX1_021850	2.52446	4.69437	3.59372e-09	MFS monosaccharide transporter	KGO45411.1	General substrate transporter	STL1	Glycerol proton symporter of the plasma membrane; subject to glucose-induced inactivation, strongly but transiently induced when cells are subjected to osmotic shock
PEX1_088200	3.82649	4.69389	4.04807e-14	Hexose transporter protein	KGO43492.1	Major facilitator superfamily domain, general substrate transporter	HXT2	High-affinity glucose transporter of the major facilitator superfamily; expression is induced by low levels of glucose and repressed by high levels of glucose
PEX1_086320	4.19403	4.65237	1.58828e-26	Aspartate-semialdehyde dehydrogenase	KGO60044.1	Aspartate-semialdehyde dehydrogenase	HOM2	Aspartic beta semi-aldehyde dehydrogenase; catalyzes the second step in the common pathway for methionine and threonine biosynthesis; expression regulated by Gcn4p and the general control of amino acid synthesis
PEX1_064180	5.13261	4.63695	7.70956e-29	Benomyl methotrexate resistance protein	KGO67883.1	Major facilitator superfamily domain, general substrate transporter	FLR1	Plasma membrane transporter of the major facilitator superfamily; member of the 12-spanner drug:H(+) antiporter DHA1 family; involved in efflux of fluconazole, diazaborine, benomyl, methotrexate, and other drugs; expression induced in cells treated with the mycotoxin patulin; relocalizes from nucleus to plasma membrane upon DNA replication stress
PEX1_105890	5.47948	4.63647	4.56111e-08	Helix-loop-helix DNA-binding	KGO73316.1	hypothetical protein PEX1_105890	#N/A	#N/A
PEX1_011780	7.32345	4.63399	5.08686e-73	Glucose-methanol-choline oxidoreductase	KGO72437.1	Glucose-methanol-choline oxidoreductase, C-terminal	#N/A	#N/A
PEX1_064040	3.53769	4.61449	1.23571e-26	Dihydrodipicolinate synthetase	KGO49391.1	Aldolase-type TIM barrel	#N/A	#N/A
PEX1_070590	3.46252	4.59811	2.6613e-08	ATPase, AAA-type, core	KGO66744.1	ATPase, AAA-type, core	YTA12	Mitochondrial inner membrane m-AAA protease component; mediates degradation of misfolded or unassembled proteins; also required for correct assembly of mitochondrial enzyme complexes
PEX1_008400	4.36978	4.59282	3.64764e-07	Alpha/beta-hydrolase	KGO61555.1	hypothetical protein PEX1_008400	#N/A	#N/A
PEX1_081280	5.02684	4.57676	6.82835e-58	Bifunctional pyrimidine biosynthesis protein (PyrABCN)	KGO71424.1	Carbamoyl-phosphate synthase, large subunit	URA2	Bifunctional carbamoylphosphate synthetase/aspartate transcarbamylase; catalyzes the first two enzymatic steps in the de novo biosynthesis of pyrimidines; both activities are subject to feedback inhibition by UTP
PEX1_047990	3.20656	4.57453	5.19803e-19	Aminoacylase ACY1	KGO54611.1	Peptidase M20	#N/A	#N/A
PEX1_051200	2.93934	4.57	2.56153e-09	Arginase deacetylase	KGO64425.1	Ureohydrolase	CAR1	Arginase, catabolizes arginine to ornithine and urea; expression responds to both induction by arginine and nitrogen catabolite repression; disruption decreases production of carcinogen ethyl carbamate during wine fermentation and also enhances freeze tolerance
PEX1_060490	5.22967	4.56701	3.43014e-47	Transketolase, C-terminal/Pyruvate-ferredoxin oxidoreductase, domain II	KGO72243.1	Transketolase, C-terminal/Pyruvate-ferredoxin oxidoreductase, domain II	MET10	Subunit alpha of assimilatory sulfite reductase; complex converts sulfite into sulfide
PEX1_025610	7.169	4.56206	4.1859e-61	Pyoverdine dityrosine biosynthesis	KGO69083.1	Pyoverdine biosynthesis	DIT1	Sporulation-specific enzyme required for spore wall maturation; involved in the production of a soluble LL-dityrosine-containing precursor of the spore wall; transcripts accumulate at the time of prospore enclosure
PEX1_073650	2.4373	4.56057	0.000112249	Phytanoyl-CoA dioxygenase	KGO38108.1	Phytanoyl-CoA dioxygenase	#N/A	#N/A
PEX1_067080	4.65257	4.55835	6.03661e-33	Integral membrane protein, putative	KGO71385.1	hypothetical protein PEX1_067080	#N/A	#N/A
PEX1_099520	3.64226	4.54707	1.61535e-78	Primary-amine oxidase	KGO69441.1	Copper amine oxidase, N2-terminal	#N/A	#N/A
PEX1_045780	6.71049	4.54367	4.42449e-112	Extracellular rhamnogalacturonase	KGO64294.1	Glycoside hydrolase, family 28	PGU1	Endo-polygalacturonase; pectolytic enzyme that hydrolyzes the alpha-1,4-glycosidic bonds in the rhamnogalacturonan chains in pectins
PEX1_027310	2.041	4.54096	0.00150243	Predicted acetyltransferase	KGO51723.1	Acyl-CoA N-acyltransferase	#N/A	#N/A
PEX1_096630	2.90062	4.53898	1.68482e-07	Pleiotropic drug resistance protein, ABC superfamily	#N/A	#N/A	#N/A	#N/A
PEX1_012600	4.65635	4.52509	2.98349e-37	Serine/threonine kinase 16	KGO42005.1	Major facilitator superfamily domain, general substrate transporter	HOL1	Putative transporter in the major facilitator superfamily; member of the 12-spanner drug:H(+) antiporter DHA1 family; mutations in membrane-spanning domains permit cation and histidinol uptake
PEX1_036730	2.04837	4.52207	8.86788e-06	Alpha-ketoglutarate dependent xanthine dioxygenase	KGO65825.1	Taurine catabolism dioxygenase TauD/TfdA	#N/A	#N/A
PEX1_055260	5.26181	4.52204	2.29884e-73	Glycoside hydrolase, chitinase active site	KGO44881.1	Glycoside hydrolase, superfamily	CTS1	Endochitinase; required for cell separation after mitosis; transcriptional activation during the G1 phase of the cell cycle is mediated by transcription factor Ace2p
PEX1_069500	3.73997	4.51919	1.47983e-09	Polyprenyl transferase trt2	KGO63454.1	UbiA prenyltransferase family	COQ2	Para hydroxybenzoate polyprenyl transferase; catalyzes the second step in ubiquinone (coenzyme Q) biosynthesis; human COQ2, mutations in which are implicated in an increased risk of mutiple-system atrophy, is able to complement a yeast coq2 null mutant
PEX1_072770	2.50669	4.51392	0.000768675	MFS general substrate transporter	KGO73038.1	Major facilitator superfamily domain, general substrate transporter	MAL11	High-affinity maltose transporter (alpha-glucoside transporter); inducible; encoded in the MAL1 complex locus; broad substrate specificity that includes maltotriose; required for isomaltose utilization
PEX1_056030	2.06088	4.50717	1.07329e-08	MFS monosaccharide transporter	KGO47842.1	Major facilitator superfamily domain, general substrate transporter	HXT2	High-affinity glucose transporter of the major facilitator superfamily; expression is induced by low levels of glucose and repressed by high levels of glucose
PEX1_103680	3.06054	4.47334	4.56127e-26	Non-heme dioxygenase N-terminal domain	KGO51841.1	Oxoglutarate/iron-dependent dioxygenase	#N/A	#N/A
PEX1_011900	2.83224	4.42768	0.000856691	Integral membrane protein, putative	KGO37239.1	hypothetical protein PEX1_011900	#N/A	#N/A
PEX1_058750	5.21041	4.42608	1.10632e-09	Multi antimicrobial extrusion protein MatE	KGO70519.1	Multi antimicrobial extrusion protein	YDR338C	Putative protein of unknown function; member of the multi-drug and toxin extrusion (MATE) family of the multidrug/oligosaccharidyl-lipid/polysaccharide (MOP) exporter superfamily
PEX1_082330	3.04762	4.41226	1.0004e-06	MFS general substrate transporter	KGO52998.1	Major facilitator superfamily domain, general substrate transporter	AMF1	Low affinity NH4+ transporter; member of the DHA2 family of drug:H+ anti porters; putative paralog of ATR1; but not required for boron tolerance; non-essential gene
PEX1_083500	4.57033	4.39904	6.60901e-20	Glycoside hydrolase-type carbohydrate-binding, subgroup	KGO65741.1	Aldose 1-/Glucose-6-phosphate 1-epimerase	YHR210C	Putative aldose 1-epimerase superfamily protein; non-essential gene; highly expressed under anaeorbic conditions
PEX1_058140	3.71768	4.3969	7.13677e-11	D-aminoacid aminotransferase-like PLP-dependent enzyme	KGO72592.1	Aminotransferase, class IV	#N/A	#N/A
PEX1_051580	2.41743	4.38523	3.06138e-09	Nucleobase transmembrane transporter	KGO66353.1	Nucleobase cation symporter-1, NCS1	DAL4	Allantoin permease; expression sensitive to nitrogen catabolite repression and induced by allophanate, an intermediate in allantoin degradation
PEX1_025540	5.08951	4.37294	4.53114e-143	ABC-transporterMultidrug resistance protein MDR	KGO69061.1	hypothetical protein PEX1_025540	MDL1	Mitochondrial inner membrane half-type ABC transporter; mediates export of peptides generated upon proteolysis of mitochondrial proteins; plays a role in the regulation of cellular resistance to oxidative stress
PEX1_010620	4.39522	4.3599	2.18898e-05	MFS general substrate transporter	KGO70701.1	Major facilitator superfamily domain, general substrate transporter	HOL1	Putative transporter in the major facilitator superfamily; member of the 12-spanner drug:H(+) antiporter DHA1 family; mutations in membrane-spanning domains permit cation and histidinol uptake
PEX1_010420	2.10974	4.34215	0.0438033	Conidial yellow pigment biosynthesis polyketide synthase	KGO69364.1	Male sterility, NAD-binding	#N/A	#N/A
PEX1_099180	2.85776	4.33913	1.18441e-12	Puromycin N-acetyltransferase	KGO55609.1	Acyl-CoA N-acyltransferase	#N/A	#N/A
PEX1_040100	2.5654	4.3177	7.80392e-18	ABC-type nitrate/sulfonate/bicarbonate transport system, periplasmic component	KGO47485.1	hypothetical protein PEX1_040100	SEC72	Non-essential subunit of Sec63 complex; with Sec61 complex, Kar2p/BiP and Lhs1p forms a channel competent for SRP-dependent and post-translational SRP-independent protein targeting and import into the ER; other members are Sec63p, Sec62p, and Sec66p
PEX1_083580	3.07988	4.3088	1.18742e-05	Cytochrome P450 monooxygenase	KGO65812.1	Cytochrome P450	ERG5	C-22 sterol desaturase; a cytochrome P450 enzyme that catalyzes the formation of the C-22(23) double bond in the sterol side chain in ergosterol biosynthesis; may be a target of azole antifungal drugs
PEX1_037360	2.99209	4.30334	0.00041114	Aminotransferase class-III	KGO65999.1	Pyridoxal phosphate-dependent transferase, major region, subdomain 2	UGA1	Gamma-aminobutyrate (GABA) transaminase; also known as 4-aminobutyrate aminotransferase; involved in the 4-aminobutyrate and glutamate degradation pathways; required for normal oxidative stress tolerance and nitrogen utilization; protein abundance increases in response to DNA replication stress
PEX1_023260	3.94782	4.28964	2.46937e-17	Toxin biosynthesis ketoreductase	KGO72223.1	Short-chain dehydrogenase/reductase SDR	YKL071W	Putative protein of unknown function; expression induced in cells treated with the mycotoxin patulin, and also the quinone methide triterpene celastrol; green fluorescent protein (GFP)-fusion protein localizes to the cytoplasm
PEX1_018870	3.4595	4.28948	3.59702e-11	Mannosyl transferase	KGO60985.1	Protein of unknown function DUF3445	#N/A	#N/A
PEX1_075530	4.13978	4.2858	6.32043e-108	Beta-fructofuranosidase, insoluble isoenzyme	KGO40384.1	Glycoside hydrolase, family 32	SUC2	Invertase; sucrose hydrolyzing enzyme; a secreted, glycosylated form is regulated by glucose repression, and an intracellular, nonglycosylated enzyme is produced constitutively
PEX1_011960	6.04008	4.27162	2.61585e-160	Geranylgeranyl pyrophosphate synthase ltmG	KGO37245.1	Terpenoid synthase	BTS1	Geranylgeranyl diphosphate synthase (GGPS); increases the intracellular pool of geranylgeranyl diphosphate, suppressor of bet2 mutation that causes defective geranylgeranylation of small GTP-binding proteins that mediate vesicular traffic
PEX1_095290	5.46153	4.24674	5.71298e-35	Chanoclavine-I aldehyde reductase easA	#N/A	#N/A	#N/A	#N/A
PEX1_096480	3.7313	4.24403	5.74957e-49	Transporter mfs1	#N/A	#N/A	#N/A	#N/A
PEX1_086040	4.23673	4.2399	2.71355e-22	Isopenicillin-N N-acyltransferase	KGO49971.1	Peptidase C45, acyl-coenzyme A:6-aminopenicillanic acid acyl-transferase	#N/A	#N/A
PEX1_002310	4.6841	4.23714	1.61901e-107	Aldehyde dehydrogenase	KGO51251.1	Aldehyde dehydrogenase, N-terminal	ALD4	Mitochondrial aldehyde dehydrogenase; required for growth on ethanol and conversion of acetaldehyde to acetate; phosphorylated; activity is K+ dependent; utilizes NADP+ or NAD+ equally as coenzymes; expression is glucose repressed; can substitute for cytosolic NADP-dependent aldehyde dehydrogenase when directed to the cytosol
PEX1_046810	4.15949	4.23517	2.29791e-19	#N/A	KGO70837.1	Protein of unknown function DUF3445	#N/A	#N/A
PEX1_016620	5.09202	4.23158	6.85687e-73	Prostaglandin dehydrogenase	KGO45546.1	Alcohol dehydrogenase superfamily, zinc-type	YML131W	Protein of unknown function; similar to medium chain dehydrogenase/reductases; expression induced by stresses including osmotic shock, DNA damaging agents, and other chemicals; GFP-fusion protein localizes to the cytoplasm; protein abundance increases in response to DNA replication stress
PEX1_069960	3.72796	4.22328	1.08718e-44	Elongation of fatty acids protein (Fragment)	KGO65336.1	GNS1/SUR4 membrane protein	ELO1	Elongase I, medium-chain acyl elongase; catalyzes carboxy-terminal elongation of unsaturated C12-C16 fatty acyl-CoAs to C16-C18 fatty acids; ELO1 has a paralog, ELO2, that arose from the whole genome duplication
PEX1_103670	3.15995	4.201	1.16436e-11	MFS general substrate transporter	KGO51840.1	Major facilitator superfamily domain, general substrate transporter	DAL5	Allantoate permease; ureidosuccinate permease; also transports dipeptides, though with lower affinity than for allantoate and ureidosuccinate; expression is constitutive but sensitive to nitrogen catabolite repression
PEX1_085560	5.68563	4.19887	1.88336e-121	Endo-1,4-beta-xylanase B	KGO50002.1	Glycoside hydrolase, family 11	#N/A	#N/A
PEX1_019400	7.9423	4.19102	8.67117e-24	Ferulic acid decarboxylase 1	KGO57662.1	Carboxylyase-like protein	FDC1	Putative phenylacrylic acid decarboxylase; essential for the decarboxylation of aromatic carboxylic acids to the corresponding vinyl derivatives; homolog of E. coli UbiD; GFP-fusion protein localizes to the cytoplasm
PEX1_084210	2.34964	4.1881	4.23055e-16	Arylacetonitrilase	KGO68381.1	Carbon-nitrogen hydrolase	NIT1	Nitrilase; member of the nitrilase branch of the nitrilase superfamily; in closely related species and other S. cerevisiae strain backgrounds YIL164C and adjacent ORF, YIL165C, likely constitute a single ORF encoding a nitrilase gene
PEX1_032910	2.86212	4.1736	5.66144e-07	Acetylornithine aminotransferase	KGO71966.1	Pyridoxal phosphate-dependent transferase, major region, subdomain 2	CAR2	L-ornithine transaminase (OTAse); catalyzes the second step of arginine degradation, expression is dually-regulated by allophanate induction and a specific arginine induction process; not nitrogen catabolite repression sensitive; protein abundance increases in response to DNA replication stress
PEX1_076980	3.95271	4.16995	4.17561e-74	#N/A	KGO54171.1	hypothetical protein PEX1_076980	QDR1	Multidrug transporter of the major facilitator superfamily; member of the 12-spanner drug:H(+) antiporter DHA1 family; involved in spore wall assembly; sequence similarity to DTR1 and QDR3, and the triple mutant dtr1 qdr1 qdr3 exhibits reduced dityrosine fluorescence relative to the single mutants; required for resistance to quinidine, ketoconazole, fluconazole, and barban; QDR1 has a paralog, AQ…
PEX1_018290	2.22211	4.16399	0.000101702	Short-chain oxidoreductase/hydroxylutyrate dehydrogenase	KGO61040.1	Glucose/ribitol dehydrogenase	YMR226C	NADP(+)-dependent serine dehydrogenase and carbonyl reductase; acts on serine, L-allo-threonine, and other 3-hydroxy acids; green fluorescent protein fusion protein localizes to the cytoplasm and nucleus; may interact with ribosomes, based on co-purification experiments
PEX1_024470	3.68592	4.15606	5.62628e-26	Pyrroline-5-carboxylate reductase dimerization	KGO67336.1	NADP oxidoreductase, coenzyme F420-dependent	PRO3	Delta 1-pyrroline-5-carboxylate reductase; catalyzes the last step in proline biosynthesis
PEX1_039380	4.22107	4.15323	1.40801e-63	Cysteine dioxygenase type I	KGO44669.1	Cysteine dioxygenase type I	#N/A	#N/A
PEX1_068040	2.67714	4.13632	0.000488198	Fatty-acid amide hydrolase	KGO70041.1	Amidase, fungi	AMD2	Putative amidase
PEX1_090480	2.53494	4.13364	1.19743e-19	Hydantoinase/dihydropyrimidinase	KGO65366.1	Hydantoinase/dihydropyrimidinase	DAL1	Allantoinase; converts allantoin to allantoate in the first step of allantoin degradation; expression sensitive to nitrogen catabolite repression
PEX1_070780	2.44616	4.10285	1.18712e-06	Regulator of G protein signaling	KGO68147.1	Regulator of G protein signaling superfamily	#N/A	#N/A
PEX1_080170	2.9597	4.09748	2.43876e-09	Aminoglycoside phosphotransferase	KGO73568.1	Aminoglycoside phosphotransferase	#N/A	#N/A
PEX1_069860	4.38151	4.08705	2.02371e-45	Acyl-CoA N-acyltransferase	KGO65289.1	Acyl-CoA N-acyltransferase	#N/A	#N/A
PEX1_081840	4.05909	4.08664	1.4208e-57	Catalase, mono-functional, heme-containing	KGO50196.1	Catalase, mono-functional, heme-containing	CTA1	Catalase A; breaks down hydrogen peroxide in the peroxisomal matrix formed by acyl-CoA oxidase (Pox1p) during fatty acid beta-oxidation
PEX1_093580	3.44429	4.07892	1.20244e-05	MFS general substrate transporter	#N/A	#N/A	#N/A	#N/A
PEX1_096150	2.95587	4.07672	3.67561e-05	RTA1-domain-containing protein	#N/A	#N/A	#N/A	#N/A
PEX1_014440	3.54897	4.0491	1.40723e-15	Ethanolamine utilization protein EutQ	KGO67173.1	Ethanolamine utilization EutQ	#N/A	#N/A
PEX1_019790	2.68057	4.00797	4.23548e-05	#N/A	KGO57841.1	Protein of unknown function DUF3468	ARG81	Zinc finger transcription factor involved in arginine-responsive genes; Zn(2)-Cys(6) binuclear cluster domain type; involved in the regulation of arginine-responsive genes; acts with Arg80p and Arg82p
PEX1_074250	2.23862	4.00501	1.16451e-19	Anhydro-N-acetylmuramic acid kinase	KGO73611.1	Anhydro-N-acetylmuramic acid kinase	#N/A	#N/A
PEX1_033800	4.37766	3.97359	2.42238e-86	Lipase, class 3	KGO70190.1	Lipase, class 3	YJR107W	Putative lipase
PEX1_023070	3.41915	3.97046	4.15138e-41	Phenylacetate 2-hydroxylase	KGO72204.1	Cytochrome P450	ERG11	Lanosterol 14-alpha-demethylase; catalyzes the C-14 demethylation of lanosterol to form 4,4''-dimethyl cholesta-8,14,24-triene-3-beta-ol in the ergosterol biosynthesis pathway; member of the cytochrome P450 family; associated and coordinately regulated with the P450 reductase Ncp1p
PEX1_069380	2.12835	3.95357	2.04001e-07	General substrate transporter	KGO63258.1	Major facilitator superfamily domain, general substrate transporter	STL1	Glycerol proton symporter of the plasma membrane; subject to glucose-induced inactivation, strongly but transiently induced when cells are subjected to osmotic shock
PEX1_013210	3.41171	3.92354	3.55151e-20	Mutant GABA transporter	KGO68605.1	Amino acid/polyamine transporter I	UGA4	GABA (gamma-aminobutyrate) permease; serves as a GABA transport protein involved in the utilization of GABA as a nitrogen source; catalyzes the transport of putrescine and delta-aminolevulinic acid (ALA); localized to the vacuolar membrane
PEX1_050350	4.16576	3.92332	8.64735e-63	Pyridoxal phosphate-dependent enzyme, beta subunit	KGO66156.1	1-aminocyclopropane-1-carboxylate deaminase	#N/A	#N/A
PEX1_060790	3.24806	3.9172	3.0195e-30	Pyridoxal phosphate-dependent transferase	KGO72273.1	Tetrapyrrole biosynthesis, glutamate-1-semialdehyde aminotransferase	CAR2	L-ornithine transaminase (OTAse); catalyzes the second step of arginine degradation, expression is dually-regulated by allophanate induction and a specific arginine induction process; not nitrogen catabolite repression sensitive; protein abundance increases in response to DNA replication stress
PEX1_106980	3.32619	3.90769	2.01657e-32	#N/A	KGO69862.1	hypothetical protein PEX1_106980	#N/A	#N/A
PEX1_066190	5.60507	3.90266	6.72074e-25	#N/A	KGO62260.1	hypothetical protein PEX1_066190	#N/A	#N/A
PEX1_084190	5.82762	3.88167	5.08075e-65	Actin-like ATPase domain-containing protein	KGO63231.1	hypothetical protein PEX1_084190	#N/A	#N/A
PEX1_074940	6.13242	3.88132	2.61802e-49	Cytochrome P450, variant	KGO73657.1	Cytochrome P450	ERG11	Lanosterol 14-alpha-demethylase; catalyzes the C-14 demethylation of lanosterol to form 4,4''-dimethyl cholesta-8,14,24-triene-3-beta-ol in the ergosterol biosynthesis pathway; member of the cytochrome P450 family; associated and coordinately regulated with the P450 reductase Ncp1p
PEX1_095530	4.07633	3.87847	2.05136e-34	Acetyl esterase	#N/A	#N/A	#N/A	#N/A
PEX1_010630	2.97686	3.87627	0.000277949	Lactam utilization protein LamB	KGO70702.1	Glycoside hydrolase/deacetylase, beta/alpha-barrel	#N/A	#N/A
PEX1_056880	3.81515	3.86846	3.26716e-29	C2H2 transcription factor	KGO42452.1	hypothetical protein PEX1_056880	#N/A	#N/A
PEX1_007480	2.94597	3.86797	4.74862e-31	Extracellular aldonolactonase	KGO61873.1	Cytochrome cd1-nitrite reductase-like, C-terminal heme d1	#N/A	#N/A
PEX1_019980	2.21629	3.86194	6.03504e-06	Carboxylic ester hydrolase	KGO57917.1	hypothetical protein PEX1_019980	#N/A	#N/A
PEX1_008970	2.69727	3.85041	2.64342e-22	Catalase-peroxidase	KGO64906.1	Catalase-peroxidase heme	CCP1	Mitochondrial cytochrome-c peroxidase; degrades reactive oxygen species in mitochondria, involved in the response to oxidative stress
PEX1_062370	3.34844	3.84065	3.11494e-43	Pyridoxal phosphate-dependent enzyme, beta subunit	KGO55787.1	Tryptophan synthase beta subunit-like PLP-dependent enzymes superfamily	THR4	Threonine synthase; conserved protein that catalyzes formation of threonine from O-phosphohomoserine; expression is regulated by the GCN4-mediated general amino acid control pathway
PEX1_048620	6.55573	3.84027	8.8241e-111	#N/A	KGO50953.1	hypothetical protein PEX1_048620	#N/A	#N/A
PEX1_073660	2.10934	3.83378	8.54985e-07	Hexose transporter	KGO38109.1	Major facilitator superfamily domain, general substrate transporter	HXT13	Hexose transporter; induced in the presence of non-fermentable carbon sources, induced by low levels of glucose, repressed by high levels of glucose; HXT13 has a paralog, HXT17, that arose from a segmental duplication
PEX1_099530	2.97866	3.83369	1.53329e-54	Betaine-aldehyde dehydrogenase, putative	KGO69442.1	Aldehyde dehydrogenase, N-terminal	ALD2	Cytoplasmic aldehyde dehydrogenase; involved in ethanol oxidation and beta-alanine biosynthesis; uses NAD+ as the preferred coenzyme; expression is stress induced and glucose repressed; very similar to Ald3p
PEX1_056320	2.65653	3.83177	3.3418e-08	MFS quinate transporter QutD	KGO37664.1	Major facilitator superfamily domain, general substrate transporter	HXT17	Hexose transporter; up-regulated in media containing raffinose and galactose at pH 7.7 versus pH 4.7, repressed by high levels of glucose; HXT17 has a paralog, HXT13, that arose from a segmental duplication
PEX1_049250	2.90477	3.81842	4.24989e-10	NAD(P)-binding domain	KGO61341.1	hypothetical protein PEX1_049250	#N/A	#N/A
PEX1_048630	3.49616	3.80328	5.47622e-37	Gamma glutamyl transpeptidase	KGO50946.1	DNA glycosylase	ECM38	Gamma-glutamyltranspeptidase; major glutathione-degrading enzyme; involved in detoxification of electrophilic xenobiotics; expression induced mainly by nitrogen starvation
PEX1_066450	4.47209	3.77908	1.00031e-19	N-carbamyl-d-amino acid amidohydrolase	KGO62132.1	Asp/Glu/hydantoin racemase	DCG1	Protein of unknown function; expression is sensitive to nitrogen catabolite repression and regulated by Dal80p; contains transmembrane domain
PEX1_073480	4.45134	3.77339	6.09854e-46	Potassium transport protein	KGO38121.1	hypothetical protein PEX1_073480	#N/A	#N/A
PEX1_028030	2.16601	3.77095	0.000101937	2-oxoglutarate dehydrogenase	KGO47201.1	Dehydrogenase, E1 component	KGD1	Subunit of the mitochondrial alpha-ketoglutarate dehydrogenase complex; catalyzes a key step in the tricarboxylic acid (TCA) cycle, the oxidative decarboxylation of alpha-ketoglutarate to form succinyl-CoA
PEX1_043370	3.31051	3.76618	6.22796e-55	N-ethylmaleimide reductase, putative	KGO36695.1	Aldolase-type TIM barrel	OYE2	Conserved NADPH oxidoreductase containing flavin mononucleotide (FMN); responsible for geraniol reduction into citronellol during fermentation; homologous to Oye3p with different ligand binding and catalytic properties; may be involved in sterol metabolism, oxidative stress response, and programmed cell death; protein abundance increases in response to DNA replication stress
PEX1_006300	4.62255	3.74764	1.48284e-67	Down-regulated-in-metastasis protein	KGO58513.1	Down-regulated-in-metastasis protein	UTP20	Component of the small-subunit (SSU) processome; SSU processome is involved in the biogenesis of the 18S rRNA
PEX1_054210	4.10942	3.74748	5.27959e-70	CDR ABC transporter	KGO50806.1	CDR ABC transporter	PDR15	Plasma membrane ATP binding cassette (ABC) transporter; multidrug transporter and general stress response factor implicated in cellular detoxification; regulated by Pdr1p, Pdr3p and Pdr8p; promoter contains a PDR responsive element; PDR15 has a paralog, PDR5, that arose from the whole genome duplication
PEX1_010590	2.73417	3.7395	2.72787e-14	Coenzyme A transferase	KGO69456.1	3-oxoacid CoA-transferase, subunit B	#N/A	#N/A
PEX1_074780	4.27584	3.7306	1.84739e-13	MFS general substrate transporter	KGO73665.1	Major facilitator superfamily domain, general substrate transporter	TPO1	Polyamine transporter of the major facilitator superfamily; member of the 12-spanner drug:H(+) antiporter DHA1 family; recognizes spermine, putrescine, and spermidine; catalyzes uptake of polyamines at alkaline pH and excretion at acidic pH; during oxidative stress exports spermine, spermidine from the cell, which controls timing of expression of stress-responsive genes; phosphorylation enhances …
PEX1_026840	5.05788	3.72557	9.7861e-43	FAD-dependent oxygenase	KGO44156.1	FAD linked oxidase, N-terminal	#N/A	#N/A
PEX1_063190	5.49891	3.71763	9.47783e-99	Serine carboxypeptidase S28	KGO55934.1	Peptidase S28	#N/A	#N/A
PEX1_064840	2.4508	3.70602	7.45133e-05	Arylamine N-acetyltransferase	KGO66620.1	Arylamine N-acetyltransferase	#N/A	#N/A
PEX1_064570	3.2605	3.68271	2.39821e-10	Amino acid/polyamine transporter I	KGO66636.1	Amino acid/polyamine transporter I	CAN1	Plasma membrane arginine permease; requires phosphatidyl ethanolamine (PE) for localization, exclusively associated with lipid rafts; mutation confers canavanine resistance; CAN1 has a paralog, ALP1, that arose from the whole genome duplication
PEX1_050360	4.04379	3.67559	3.72917e-95	Carbamoyl-phosphate synthase arginine-specific large chain	KGO66103.1	ATP-grasp fold, subdomain 1	CPA2	Large subunit of carbamoyl phosphate synthetase; carbamoyl phosphate synthetase catalyzes a step in the synthesis of citrulline, an arginine precursor
PEX1_023850	2.60255	3.66992	0.000268198	Vitamin H transporter	KGO72049.1	Major facilitator superfamily domain, general substrate transporter	DAL5	Allantoate permease; ureidosuccinate permease; also transports dipeptides, though with lower affinity than for allantoate and ureidosuccinate; expression is constitutive but sensitive to nitrogen catabolite repression
PEX1_032900	2.91531	3.66275	3.79744e-12	MFS general substrate transporter	KGO71965.1	Major facilitator superfamily domain, general substrate transporter	DAL5	Allantoate permease; ureidosuccinate permease; also transports dipeptides, though with lower affinity than for allantoate and ureidosuccinate; expression is constitutive but sensitive to nitrogen catabolite repression
PEX1_010650	3.11711	3.66163	3.51906e-05	Allophanatehydrolase: urea carboxylase	KGO70704.1	Allophanate hydrolase subunit 2	DUR1,2	Urea amidolyase; contains both urea carboxylase and allophanate hydrolase activities, degrades urea to CO2 and NH3; expression sensitive to nitrogen catabolite repression and induced by allophanate, an intermediate in allantoin degradation; protein abundance increases in response to DNA replication stress
PEX1_081320	3.40976	3.65067	1.26469e-29	Hydrophobin	KGO50089.1	Hydrophobin	#N/A	#N/A
PEX1_105640	2.41479	3.65045	2.27502e-05	ADP-L-glycero-D-manno-heptose-6-epimerase	KGO73260.1	ADP-L-glycero-D-manno-heptose-6-epimerase	GAL10	UDP-glucose-4-epimerase; catalyzes the interconversion of UDP-galactose and UDP-D-glucose in galactose metabolism; also catalyzes the conversion of alpha-D-glucose or alpha-D-galactose to their beta-anomers
PEX1_071240	3.52714	3.63467	9.06296e-71	GABA transporter	KGO68053.1	Amino acid/polyamine transporter I	HNM1	Plasma membrane transporter for choline, ethanolamine, and carnitine; involved in the uptake of nitrogen mustard and the uptake of glycine betaine during hypersaline stress; co-regulated with phospholipid biosynthetic genes and negatively regulated by choline and myo-inositol
PEX1_012910	2.56189	3.59075	8.88191e-11	Phytanoyl-CoA dioxygenase PhyH	KGO68554.1	Phytanoyl-CoA dioxygenase	#N/A	#N/A
PEX1_096910	3.01829	3.57256	4.60874e-24	Fatty-acid amide hydrolase	#N/A	#N/A	#N/A	#N/A
PEX1_045620	3.78276	3.56555	3.38944e-72	40S ribosomal protein S0	KGO64278.1	Ribosomal protein S2, eukaryotic/archaeal	RPS0A	Ribosomal 40S subunit protein S0A; required for maturation of 18S rRNA along with Rps0Bp; deletion of either RPS0 gene reduces growth rate, deletion of both genes is lethal; homologous to human ribosomal protein SA and bacterial S2; RPS0A has a paralog, RPS0B, that arose from the whole genome duplication;
PEX1_053810	2.78754	3.56291	1.86362e-18	Amine oxidase	KGO50855.1	Copper amine oxidase	#N/A	#N/A
PEX1_052130	2.73517	3.55802	1.84487e-14	Transcription factor, fungi	KGO66312.1	Transcription factor, fungi	#N/A	#N/A
PEX1_037460	2.70518	3.5357	4.80633e-14	Alpha-ketoglutarate-dependent sulfonate dioxygenase	KGO63753.1	Taurine catabolism dioxygenase TauD/TfdA	JLP1	Fe(II)-dependent sulfonate/alpha-ketoglutarate dioxygenase; involved in sulfonate catabolism for use as a sulfur source; contains sequence that resembles a J domain (typified by the E. coli DnaJ protein); induced by sulphur starvation
PEX1_050130	2.18785	3.53364	2.52387e-10	Amino acid permease GABA permease	KGO66134.1	Amino acid/polyamine transporter I	UGA4	GABA (gamma-aminobutyrate) permease; serves as a GABA transport protein involved in the utilization of GABA as a nitrogen source; catalyzes the transport of putrescine and delta-aminolevulinic acid (ALA); localized to the vacuolar membrane
PEX1_019240	4.07197	3.5296	1.1228e-50	Armadillo-type fold	KGO61073.1	HEAT, type 2	UTP10	Nucleolar protein; component of the small subunit (SSU) processome containing the U3 snoRNA that is involved in processing of pre-18S rRNA; mutant has increased aneuploidy tolerance
PEX1_038770	3.24755	3.52878	3.77815e-18	Nitrilase/cyanide hydratase and apolipoprotein N-acyltransferase	KGO60468.1	Carbon-nitrogen hydrolase	NIT1	Nitrilase; member of the nitrilase branch of the nitrilase superfamily; in closely related species and other S. cerevisiae strain backgrounds YIL164C and adjacent ORF, YIL165C, likely constitute a single ORF encoding a nitrilase gene
PEX1_036490	3.97983	3.5067	2.12138e-36	Nitrite reductase NiiA	KGO65888.1	Nitrite reductase	GLR1	Cytosolic and mitochondrial glutathione oxidoreductase; converts oxidized glutathione to reduced glutathione; cytosolic Glr1p is the main determinant of the glutathione redox state of the mitochondrial intermembrane space; mitochondrial Glr1p has a role in resistance to hyperoxia; protein abundance increases in response to DNA replication stress
PEX1_083910	3.19369	3.49895	1.95946e-52	Multiple inositol polyphosphate phosphatase	KGO65768.1	Histidine phosphatase superfamily, clade-2	DIA3	Protein of unknown function; involved in invasive and pseudohyphal growth
PEX1_092730	4.29199	3.48527	4.44453e-54	OPT oligopeptide transporter	#N/A	#N/A	#N/A	#N/A
PEX1_047780	2.0555	3.48349	4.62868e-07	Pisatin demethylase	KGO70804.1	Cytochrome P450	ERG5	C-22 sterol desaturase; a cytochrome P450 enzyme that catalyzes the formation of the C-22(23) double bond in the sterol side chain in ergosterol biosynthesis; may be a target of azole antifungal drugs
PEX1_088220	2.90916	3.47299	2.31267e-16	Carboxylesterase, type B	KGO43494.1	hypothetical protein PEX1_088220	#N/A	#N/A
PEX1_086700	4.07841	3.4723	1.23505e-53	ABC multidrug transporter atrF	KGO56824.1	CDR ABC transporter	SNQ2	Plasma membrane ATP-binding cassette (ABC) transporter; multidrug transporter involved in multidrug resistance and resistance to singlet oxygen species
PEX1_018150	3.72943	3.44654	1.75913e-49	Tetrapyrrole biosynthesis, 5-aminolevulinic acid synthase	KGO61026.1	Aminotransferase, class I/classII	HEM1	5-aminolevulinate synthase; catalyzes the first step in the heme biosynthetic pathway; an N-terminal signal sequence is required for localization to the mitochondrial matrix; expression is regulated by Hap2p-Hap3p
PEX1_077800	5.38578	3.43438	6.26497e-96	Bifunctional epoxide hydrolase	KGO66937.1	hypothetical protein PEX1_077800	YNR064C	Epoxide hydrolase; member of the alpha/beta hydrolase fold family; may have a role in detoxification of epoxides
PEX1_001660	3.68193	3.42927	1.43503e-81	External alternative NADH-ubiquinone oxidoreductase mitochondrial	KGO55234.1	FAD-dependent pyridine nucleotide-disulfide oxidoreductase	NDE1	Mitochondrial external NADH dehydrogenase; type II NAD(P)H:quinone oxidoreductase that catalyzes the oxidation of cytosolic NADH; Nde1p and Nde2p provide cytosolic NADH to the mitochondrial respiratory chain; NDE1 has a paralog, NDE2, that arose from the whole genome duplication
PEX1_052110	2.10466	3.42065	8.13332e-13	Probable iron/ascorbate family oxidoreductases	KGO66310.1	Oxoglutarate/iron-dependent dioxygenase	#N/A	#N/A
PEX1_079520	3.59868	3.41733	9.62616e-74	G-protein comlpex beta subunit CpcB	KGO65530.1	hypothetical protein PEX1_079520	ASC1	G-protein beta subunit and guanine dissociation inhibitor for Gpa2p; ortholog of RACK1 that inhibits translation; core component of the small (40S) ribosomal subunit; regulates P-body formation induced by replication stress; represses Gcn4p in the absence of amino acid starvation
PEX1_051110	3.67534	3.40821	2.59229e-26	Integral membrane protein PTH11-like	KGO64498.1	hypothetical protein PEX1_051110	#N/A	#N/A
PEX1_070570	3.10615	3.38681	1.09632e-69	Large subunit of L-aminoadipate-semialdehyde dehydrogenase	KGO66742.1	Male sterility, NAD-binding	LYS2	Alpha aminoadipate reductase; catalyzes the reduction of alpha-aminoadipate to alpha-aminoadipate 6-semialdehyde, which is the fifth step in biosynthesis of lysine; activation requires posttranslational phosphopantetheinylation by Lys5p
PEX1_028480	3.13739	3.38351	5.3427e-09	Sterigmatocystin biosynthesis monooxygenase stcW	KGO47087.1	hypothetical protein PEX1_028480	#N/A	#N/A
PEX1_085980	3.5811	3.37771	1.3684e-45	Isoamyl alcohol oxidase	KGO50044.1	FAD linked oxidase, N-terminal	#N/A	#N/A
PEX1_043400	2.96219	3.37105	8.93213e-19	Synaptic vesicle transporter SV2	KGO36698.1	FMN-dependent dehydrogenase	CYB2	Cytochrome b2 (L-lactate cytochrome-c oxidoreductase); component of the mitochondrial intermembrane space, required for lactate utilization; expression is repressed by glucose and anaerobic conditions
PEX1_107450	2.79767	3.35861	2.51747e-20	D-isomer specific 2-hydroxyacid dehydrogenase, catalytic domain	KGO71174.1	D-isomer specific 2-hydroxyacid dehydrogenase, NAD-binding	GOR1	Glyoxylate reductase; null mutation results in increased biomass after diauxic shift; the authentic, non-tagged protein is detected in highly purified mitochondria in high-throughput studies; protein abundance increases in response to DNA replication stress
PEX1_106260	3.23527	3.34292	9.6609e-21	Nucleotide-binding, alpha-beta plait	KGO38654.1	Nucleotide-binding, alpha-beta plait	MRD1	Essential conserved small ribosomal subunit (40s) synthesis factor; component of the 90S preribosome; required for production of 18S rRNA and small ribosomal subunit; contains five consensus RNA-binding domains and binds to the pre-rRNA at two sites within the 18S region
PEX1_014680	4.99984	3.33957	1.07209e-46	Extracellular exo-polygalacturonase	KGO67069.1	Glycoside hydrolase, family 28	PGU1	Endo-polygalacturonase; pectolytic enzyme that hydrolyzes the alpha-1,4-glycosidic bonds in the rhamnogalacturonan chains in pectins
PEX1_043310	2.9858	3.32732	5.633e-33	ISP domain-containing protein	KGO36689.1	Aromatic-ring-hydroxylating dioxygenase, alpha subunit	#N/A	#N/A
PEX1_047980	2.38225	3.32598	2.02636e-11	Nicotinic acid plasma membrane transporter	KGO54610.1	Major facilitator superfamily domain, general substrate transporter	TNA1	High affinity nicotinic acid plasma membrane permease; responsible for uptake of low levels of nicotinic acid; expression of the gene increases in the absence of extracellular nicotinic acid or para-aminobenzoate (PABA)
PEX1_020350	2.59423	3.32117	2.31806e-23	Nucleic acid-binding, OB-fold	KGO70972.1	Nucleic acid-binding, OB-fold	RPS28B	Protein component of the small (40S) ribosomal subunit; homologous to mammalian ribosomal protein S28, no bacterial homolog; has an extraribosomal function in autoregulation, in which Rps28Bp binds to a decapping complex via Edc3p, which then binds to RPS28B mRNA leading to its decapping and degradation; RPS28B has a paralog, RPS28A, that arose from the whole genome duplication
PEX1_093080	3.57235	3.3089	5.82153e-36	NAD-dependent aldehyde dehydrogenase	#N/A	#N/A	#N/A	#N/A
PEX1_026850	4.55897	3.30798	9.13425e-07	Integral membrane protein PTH11	KGO44157.1	hypothetical protein PEX1_026850	#N/A	#N/A
PEX1_041710	5.94022	3.30013	6.18761e-13	Ankyrin repeat-containing	KGO70104.1	hypothetical protein PEX1_041710	#N/A	#N/A
PEX1_052430	4.41382	3.2969	5.16813e-115	Alpha/beta hydrolase domain containing protein 1	KGO66345.1	putative AB-hydrolase YheT	YMR210W	Putative acyltransferase with similarity to Eeb1p and Eht1p; has a minor role in medium-chain fatty acid ethyl ester biosynthesis; may be involved in lipid metabolism and detoxification
PEX1_072030	3.81782	3.2862	2.65786e-52	MYB family conidiophore development protein FlbD	KGO71038.1	hypothetical protein PEX1_072030	BAS1	Myb-related transcription factor; involved in regulating basal and induced expression of genes of the purine and histidine biosynthesis pathways; also involved in regulation of meiotic recombination at specific genes
PEX1_102540	3.06545	3.28185	5.16592e-31	Glucose-inducible SAM-dependent methyltransferase Rrg1	KGO48884.1	Vacuolar protein sorting-associated, VPS28	EFM2	S-adenosylmethionine-dependent methyltransferase; seven-beta-strand lysine methyltransferase which dimethylates translation elongation factor EF2 (Eft1p and Eft2p) at lysine 613 and methylates EF3 (Yef3p) at lysine 187; green fluorescent protein (GFP)-fusion protein localizes to the cytoplasm; involved in regulation of translational termination; predicted involvement in ribosome biogenesis
PEX1_105160	3.26858	3.27373	5.69088e-46	Thioesterase/thiol ester dehydrase-isomerase	KGO45713.1	Acyl-CoA thioesterase	#N/A	#N/A
PEX1_102760	3.46453	3.27312	1.46168e-54	Mitochondrial cation transporter	KGO48906.1	Tricarboxylate/iron carrier	FSF1	Putative protein; predicted to be an alpha-isopropylmalate carrier; belongs to the sideroblastic-associated protein family; non-tagged protein is detected in purified mitochondria; likely to play a role in iron homeostasis
PEX1_066430	4.44836	3.27189	2.20108e-57	Nitrilase/cyanide hydratase and apolipoprotein N-acyltransferase	KGO62130.1	Carbon-nitrogen hydrolase	NIT1	Nitrilase; member of the nitrilase branch of the nitrilase superfamily; in closely related species and other S. cerevisiae strain backgrounds YIL164C and adjacent ORF, YIL165C, likely constitute a single ORF encoding a nitrilase gene
PEX1_059250	3.35739	3.27028	7.17427e-106	Permease, cytosine/purines, uracil, thiamine, allantoin	KGO70417.1	Permease, cytosine/purine, uracil, thiamine, allantoin	FCY21	Putative purine-cytosine permease; very similar to Fcy2p but cannot substitute for its function
PEX1_079000	3.71543	3.26393	4.38607e-29	Midasin	KGO63697.1	Midasin	MDN1	Huge dynein-related AAA-type ATPase (midasin); forms extended pre-60S particle with the Rix1 complex (Rix1p-Ipi1p-Ipi3p); acts in removal of ribosomal biogenesis factors at successive steps of pre-60S assembly and export from nucleus
PEX1_080710	3.83604	3.25734	9.21831e-64	WSC domain-containing protein	KGO54021.1	protein of unknown function DUF1996	#N/A	#N/A
PEX1_086390	5.71808	3.23723	7.65272e-63	#N/A	KGO60123.1	Protein of unknown function DUF3328	#N/A	#N/A
PEX1_003620	3.43852	3.23399	1.0835e-54	60S acidic ribosomal protein P0	KGO66446.1	Ribosomal protein L10/acidic P0	RPP0	Conserved ribosomal protein P0 of the ribosomal stalk; involved in interaction between translational elongation factors and the ribosome; phosphorylated on serine 302; homologous to mammalian ribosomal protein LP0 and bacterial L10
PEX1_013300	3.18468	3.23182	8.4864e-30	MFS antiporter	KGO68614.1	Major facilitator superfamily domain, general substrate transporter	QDR3	Multidrug transporter of the major facilitator superfamily; member of the 12-spanner drug:H(+) antiporter DHA1 family; has a role in polyamine homeostasis; involved in spore wall asembly; sequence similarity to DTR1 and QDR1, and the triple mutant dtr1 qdr1 qdr3 exhibits reduced dityrosine fluorescence relative to the single mutants; expression is upregulated under polyamine stress; required for …
PEX1_016100	4.02514	3.22597	2.00838e-128	Acyl-coenzyme A oxidase	KGO64065.1	Acyl-CoA oxidase	POX1	Fatty-acyl coenzyme A oxidase; involved in the fatty acid beta-oxidation pathway; localized to the peroxisomal matrix
PEX1_021390	3.82442	3.21193	6.8538e-43	Armadillo-type fold	KGO48346.1	putative domain NUC173	RRP12	Protein required for export of the ribosomal subunits; associates with the RNA components of the pre-ribosomes; has a role in nuclear import in association with Pse1p; also plays a role in the cell cycle and the DNA damage response; contains HEAT-repeats
PEX1_041800	3.17664	3.20898	1.80059e-30	Cys met metabolism plp-dependent enzyme	KGO70129.1	Pyridoxal phosphate-dependent transferase, major region, subdomain 2	CYS3	Cystathionine gamma-lyase; catalyzes one of the two reactions involved in the transsulfuration pathway that yields cysteine from homocysteine with the intermediary formation of cystathionine; protein abundance increases in response to DNA replication stress
PEX1_069190	3.3868	3.19967	1.6733e-56	60S ribosomal protein L4, C-terminal domain	KGO63336.1	Ribosomal protein L4/L1e	RPL4A	Ribosomal 60S subunit protein L4A; N-terminally acetylated; homologous to mammalian ribosomal protein L4 and bacterial L4; RPL4A has a paralog, RPL4B, that arose from the whole genome duplication
PEX1_090150	3.11226	3.19641	1.57129e-37	Feruloyl esterase C	KGO65400.1	Tannase/feruloyl esterase	#N/A	#N/A
PEX1_023270	2.61381	3.18949	2.46901e-31	SUN domain-containing protein	KGO72224.1	hypothetical protein PEX1_023270	#N/A	#N/A
PEX1_039440	3.26709	3.1491	1.64078e-55	BZIP transcription factor	KGO44651.1	Stm1, N-terminal	STM1	Protein required for optimal translation under nutrient stress; perturbs association of Yef3p with ribosomes; involved in TOR signaling; binds G4 quadruplex and purine motif triplex nucleic acid; helps maintain telomere structure; protein abundance increases in response to DNA replication stress; serves as a ribosome preservation factor both during quiescence and recovery
PEX1_049620	2.37688	3.1457	7.04967e-22	Putative Transcription factor cys6	KGO58003.1	hypothetical protein PEX1_049620	#N/A	#N/A
PEX1_100640	5.27301	3.13172	1.67296e-42	Peroxisomal-coenzyme A synthetase	KGO55618.1	AMP-dependent synthetase/ligase	PCS60	Oxalyl-CoA synthetase; capable of catalyzing conversion of oxalate to oxalyl-CoA; catalyzes first step in pathway of oxalate degradation that functions to protect yeast from inhibitory effects of oxalate; peroxisomal protein that binds mRNA; localizes to both peroxisomal peripheral membrane and matrix, expression is highly inducible by oleic acid; similar to E. coli long chain acyl-CoA synthetase
PEX1_019900	2.87143	3.12153	1.27468e-32	Winged helix-turn-helix transcription repressor DNA-binding	KGO57930.1	Plectin/S10, N-terminal	RPS10A	Protein component of the small (40S) ribosomal subunit; homologous to mammalian ribosomal protein S10, no bacterial homolog; RPS10A has a paralog, RPS10B, that arose from the whole genome duplication
PEX1_013120	4.771	3.11062	7.19562e-58	Efflux pump FUB11	KGO68588.1	Major facilitator superfamily domain, general substrate transporter	TPO2	Polyamine transporter of the major facilitator superfamily; member of the 12-spanner drug:H(+) antiporter DHA1 family; specific for spermine; localizes to the plasma membrane; transcription of TPO2 is regulated by Haa1p; TPO2 has a paralog, TPO3, that arose from the whole genome duplication
PEX1_000810	2.07299	3.10643	2.86523e-38	NADP-dependent oxidoreductase domain	KGO44971.1	Aldo/keto reductase	GRE3	Aldose reductase; involved in methylglyoxal, d-xylose, arabinose, and galactose metabolism; stress induced (osmotic, ionic, oxidative, heat shock, starvation and heavy metals); regulated by the HOG pathway; protein abundance increases in response to DNA replication stress
PEX1_083060	3.80418	3.08384	1.06397e-43	DNA-directed RNA polymerase subunit beta	KGO52987.1	RNA polymerase Rpb2, domain 7	RPA135	RNA polymerase I second largest subunit A135
PEX1_019720	2.86687	3.08218	4.58289e-40	Glutamine amidotransferase type 1	KGO57834.1	hypothetical protein PEX1_019720	YLR126C	Putative glutamine amidotransferase; has Aft1p-binding motif in the promoter; may be involved in copper and iron homeostasis; YLR126C is not an essential protein; relocalizes from nucleus to cytoplasmic foci upon DNA replication stress
PEX1_045040	3.77482	3.04893	3.48426e-43	Serine-type carboxypeptidase F	KGO41521.1	Peptidase S10, serine carboxypeptidase	YBR139W	Putative serine type carboxypeptidase; role in phytochelatin synthesis; green fluorescent protein (GFP)-fusion protein localizes to the vacuole; expression induced by nitrogen limitation in a GLN3, GAT1-independent manner
PEX1_029150	4.41139	3.01999	5.20035e-44	Nitrilase cyanide hydratase CH	KGO47436.1	Carbon-nitrogen hydrolase	NIT1	Nitrilase; member of the nitrilase branch of the nitrilase superfamily; in closely related species and other S. cerevisiae strain backgrounds YIL164C and adjacent ORF, YIL165C, likely constitute a single ORF encoding a nitrilase gene
PEX1_015490	3.55004	3.01938	1.65116e-64	Vesicle coat protein involved in Golgi to plasma membrane transport	KGO71635.1	Folliculin	#N/A	#N/A
PEX1_081770	2.62793	3.01888	0.00454456	MFS monosaccharide transporter	KGO50189.1	Major facilitator superfamily domain, general substrate transporter	RGT2	Plasma membrane high glucose sensor that regulates glucose transport; contains 12 predicted transmembrane segments and a long C-terminal tail required for induction of hexose transporters; RGT2 has a paralog, SNF3, that arose from the whole genome duplication
PEX1_064080	2.13053	3.00549	5.04582e-05	Versiconal hemiacetal acetate reductase	KGO49395.1	Protein of unknown function, DUF1537	#N/A	#N/A
PEX1_048160	3.27398	3.00452	2.3058e-69	RNase L inhibitor of the ABC superfamily	KGO54733.1	ABC transporter, ABCE	RLI1	Essential Fe-S protein; required for ribosome biogenesis, translation initiation/termination; facilitates binding of multifactor complex (MFC) of initiation factors to small ribosomal subunit; Dom34-Hbs1 complex and Rli1p work in dissociating inactive ribosomes, thereby facilitating translation restart; forms complex with Lto1p and Yae1p; dependency on ROS-labile FeS clusters, activity in nuclear…
PEX1_025910	3.04782	3.00189	8.2211e-54	Ribosomal protein S3, eukaryotic/archaeal	KGO68896.1	K Homology, prokaryotic type	RPS3	Protein component of the small (40S) ribosomal subunit; has apurinic/apyrimidinic (AP) endonuclease activity; essential for viability; homologous to mammalian ribosomal protein S3 and bacterial S3
PEX1_078750	3.05284	2.99272	1.52416e-28	Dityrosine transporter 1	KGO68333.1	Major facilitator superfamily domain, general substrate transporter	DTR1	Putative dityrosine transporter of the major facilitator superfamily; member of the 12-spanner drug:H(+) antiporter DHA1 family; required for spore wall synthesis; sequence similarity to QDR1 and QDR3, and the triple mutant dtr1 qdr1 qdr3 exhibits reduced dityrosine fluorescence relative to the single mutants; expressed during sporulation
PEX1_050100	3.68642	2.97323	1.28169e-52	DUF125-domain-containing protein	KGO66176.1	protein of unknown function DUF125, transmembrane	CCC1	Vacuolar Fe2+/Mn2+ transporter; suppresses respiratory deficit of yfh1 mutants, which lack the ortholog of mammalian frataxin, by preventing mitochondrial iron accumulation; relative distribution to the vacuole decreases upon DNA replication stress
PEX1_101560	2.26017	2.96303	1.34635e-09	MFS general substrate transporter	KGO58704.1	Major facilitator superfamily domain, general substrate transporter	FEN2	Plasma membrane H+-pantothenate symporter; confers sensitivity to the antifungal agent fenpropimorph; relocalizes from vacuole to cytoplasm upon DNA replication stress
PEX1_022150	2.96928	2.9608	3.12273e-47	Winged helix-turn-helix transcription repressor DNA-binding	KGO45580.1	Winged helix-turn-helix transcription repressor DNA-binding	SST2	GTPase-activating protein for Gpa1p; regulates desensitization to alpha factor pheromone; also required to prevent receptor-independent signaling of the mating pathway; member of the RGS (regulator of G-protein signaling) family
PEX1_106860	2.47448	2.95962	5.19756e-10	Allantoate permease	KGO69909.1	Major facilitator superfamily domain, general substrate transporter	DAL5	Allantoate permease; ureidosuccinate permease; also transports dipeptides, though with lower affinity than for allantoate and ureidosuccinate; expression is constitutive but sensitive to nitrogen catabolite repression
PEX1_052950	3.19652	2.95464	2.75884e-63	#N/A	KGO64648.1	Protein of unknown function DUF4246	#N/A	#N/A
PEX1_047970	2.48386	2.95371	3.16508e-09	Dipeptidase	KGO54609.1	Peptidase M19, renal dipeptidase	#N/A	#N/A
PEX1_103910	2.85038	2.94928	6.00394e-47	Eukaryotic translation initiation factor 3	KGO51745.1	Eukaryotic initiation factor 3, gamma subunit	GCD10	Subunit of tRNA (1-methyladenosine) methyltransferase with Gcd14p; required for the modification of the adenine at position 58 in tRNAs, especially tRNAi-Met; first identified as a negative regulator of GCN4 expression
PEX1_039420	3.78098	2.9448	7.72747e-47	#N/A	KGO44649.1	hypothetical protein PEX1_039420	#N/A	#N/A
PEX1_013760	3.74604	2.9438	2.77935e-22	Importin subunit beta-4	KGO68660.1	HEAT, type 2	KAP123	Karyopherin beta; mediates nuclear import of ribosomal proteins prior to assembly into ribosomes and import of histones H3 and H4; localizes to the nuclear pore, nucleus, and cytoplasm; exhibits genetic interactions with RAI1
PEX1_070600	3.95539	2.9277	9.65189e-64	Catalase-peroxidase	KGO66745.1	Alkaline phosphatase-like, alpha/beta/alpha	#N/A	#N/A
PEX1_026360	3.12085	2.92629	1.93475e-69	Homoaconitase, mitochondrial	KGO44108.1	Aconitase/3-isopropylmalate dehydratase large subunit, alpha/beta/alpha, subdomain 1/3	LYS4	Homoaconitase; catalyzes the conversion of homocitrate to homoisocitrate, which is a step in the lysine biosynthesis pathway
PEX1_101290	2.75091	2.92126	3.07772e-39	Purine-cytosine permease	KGO58678.1	Permease, cytosine/purine, uracil, thiamine, allantoin	FCY21	Putative purine-cytosine permease; very similar to Fcy2p but cannot substitute for its function
PEX1_037750	2.75708	2.91457	1.75571e-42	AMP-dependent synthetase and ligase	KGO63798.1	Ribosomal protein L13, eukaryotic/archaeal	RPL16A	Ribosomal 60S subunit protein L16A; N-terminally acetylated, binds 5.8 S rRNA; transcriptionally regulated by Rap1p; homologous to mammalian ribosomal protein L13A and bacterial L13; RPL16A has a paralog, RPL16B, that arose from the whole genome duplication; protein abundance increases in response to DNA replication stress
PEX1_081830	2.46424	2.90991	5.86573e-43	Glucose-methanol-choline oxidoreductase	KGO50195.1	Glucose-methanol-choline oxidoreductase	#N/A	#N/A
PEX1_035820	3.3449	2.89582	5.47955e-37	Small nucleolar ribonucleoprotein complex subunit Dip2	KGO67329.1	Small-subunit processome, Utp12	DIP2	Nucleolar protein; specifically associated with the U3 snoRNA, part of the large ribonucleoprotein complex known as the small subunit (SSU) processome, required for 18S rRNA biogenesis, part of the active pre-rRNA processing complex
PEX1_064060	2.09079	2.88929	5.93411e-11	Hydantoinase b oxoprolinase	KGO49393.1	Hydantoinaseoxoprolinase, N-terminal	OXP1	5-oxoprolinase; enzyme is ATP-dependent and functions as a dimer; similar to mouse Oplah gene; green fluorescent protein (GFP)-fusion protein localizes to the cytoplasm; protein abundance increases in response to DNA replication stress
PEX1_027980	3.44048	2.88918	4.65235e-31	WD repeat and HMG-box DNA-binding protein 1	KGO47196.1	hypothetical protein PEX1_027980	#N/A	#N/A
PEX1_107060	2.57828	2.88757	1.34974e-50	Mechanosensitive ion channel MscS	KGO69774.1	Mechanosensitive ion channel MscS	#N/A	#N/A
PEX1_090310	2.74398	2.88303	3.72848e-41	Elongator complex protein 4	KGO65377.1	Elongator complex protein 4	ELP4	Subunit of hexameric RecA-like ATPase Elp456 Elongator subcomplex; which is required for modification of wobble nucleosides in tRNA; required for Elongator structural integrity
PEX1_080120	2.18165	2.87722	7.70996e-13	Quinate transporter	KGO70300.1	Major facilitator superfamily domain, general substrate transporter	HXT13	Hexose transporter; induced in the presence of non-fermentable carbon sources, induced by low levels of glucose, repressed by high levels of glucose; HXT13 has a paralog, HXT17, that arose from a segmental duplication
PEX1_004390	5.122	2.86501	3.40878e-25	Family regulatory	KGO64862.1	Transferase	#N/A	#N/A
PEX1_012580	3.66795	2.86066	8.71971e-107	#N/A	KGO41983.1	hypothetical protein PEX1_012580	#N/A	#N/A
PEX1_012410	2.29003	2.85501	5.36367e-06	ATP-dependent bile acid permease	KGO37499.1	hypothetical protein PEX1_012410	YBT1	Transporter of the ATP-binding cassette (ABC) family; involved in bile acid transport; negative regulator of vacuole fusion; regulates release of lumenal Ca2+ stores; similar to mammalian bile transporters; YBT1 has a paralog, VMR1, that arose from the whole genome duplication
PEX1_018890	3.34815	2.85019	2.24583e-11	H/ACA ribonucleoprotein complex non-core subunit	KGO60987.1	Translation elongation/initiation factor/Ribosomal, beta-barrel	NAF1	RNA-binding protein required for the assembly of box H/ACA snoRNPs; thus required for pre-rRNA processing; forms a complex with Shq1p and interacts with H/ACA snoRNP components Nhp2p and Cbf5p; similar to Gar1p
PEX1_023660	2.08647	2.84996	4.89044e-05	Endoribonuclease L-PSP	KGO72030.1	YjgF/Yer057p/UK114 family	#N/A	#N/A
PEX1_072940	2.52259	2.84969	8.60429e-34	Fructosyl amino acid oxidasesarcosine oxidase	KGO38285.1	FAD dependent oxidoreductase	#N/A	#N/A
PEX1_018910	3.47827	2.84461	3.9695e-46	DNA-directed RNA polymerase I subunit	KGO60989.1	RNA polymerase, alpha subunit	RPA190	RNA polymerase I largest subunit A190
PEX1_000850	2.24532	2.83693	2.19415e-12	Urea active transporter	KGO44975.1	Sodium/solute symporter	DUR3	Plasma membrane transporter for both urea and polyamines; expression is highly sensitive to nitrogen catabolite repression and induced by allophanate, the last intermediate of the allantoin degradative pathway
PEX1_091490	3.35533	2.83234	1.75368e-39	Uracil-regulated protein 1	KGO69640.1	Mannosyltransferase 1, CMT1	#N/A	#N/A
PEX1_082590	2.9073	2.82929	6.25391e-46	60S ribosomal protein L13	KGO53362.1	Ribosomal protein L13e	RPL13A	Ribosomal 60S subunit protein L13A; not essential for viability; homologous to mammalian ribosomal protein L13, no bacterial homolog; RPL13A has a paralog, RPL13B, that arose from the whole genome duplication
PEX1_036700	3.09053	2.82585	1.18209e-30	U3 small nucleolar RNA-associated protein 25	KGO65822.1	Digestive organ expansion factor, predicted	UTP25	Nucleolar protein; required for 35S pre-RNA processing and 40S ribosomal subunit biogenesis
PEX1_018990	3.54482	2.81993	1.05964e-45	SUN domain-containing protein (Adg3)	KGO60996.1	Uncharacterized protein PEX1_018990	YMR244W	Putative protein of unknown function
PEX1_101420	2.61588	2.81474	2.36473e-41	60S ribosomal protein L24	KGO58660.1	Ribosomal protein L24e-like protein	RPL24B	Ribosomal 60S subunit protein L24B; not essential for translation but may be required for normal translation rate; homologous to mammalian ribosomal protein L24, no bacterial homolog; RPL24B has a paralog, RPL24A, that arose from the whole genome duplication
PEX1_065710	2.79339	2.81292	2.66962e-42	Nucleic acid-binding, OB-fold	KGO62509.1	Nucleic acid-binding, OB-fold	RPS11A	Protein component of the small (40S) ribosomal subunit; homologous to mammalian ribosomal protein S11 and bacterial S17; N-terminally propionylated in vivo; RPS11A has a paralog, RPS11B, that arose from the whole genome duplication
PEX1_060220	2.62969	2.80978	3.27244e-35	Multi drug resistance-associated protein MRP	KGO72305.1	ABC transporter, integral membrane type 1	YCF1	Vacuolar glutathione S-conjugate transporter; ABC-C transporter of the ATP-binding cassette family; required for vacuole fusion; forms stable complexes with vacuole fusion machinery; regulates Vam7p recruitment to vacuoles; role in detoxifying metals (Cd, Hg, As); transports GSSG that is not immediately reduced in cytosol to vacuole; transports unconjugated bilirubin, selenodigluthatione, oxidize…
PEX1_092860	3.598	2.80528	1.96925e-60	Differentiation regulator	#N/A	#N/A	#N/A	#N/A
PEX1_061960	2.0163	2.80416	3.17954e-23	Preprotein translocase SecG subunit	KGO59217.1	hypothetical protein PEX1_061960	#N/A	#N/A
PEX1_088070	3.48618	2.80037	5.88853e-33	Pre-mRNA-splicing factor ATP-dependent RNA helicase	KGO43479.1	Helicase, C-terminal	PRP43	RNA helicase in the DEAH-box family; functions in both RNA polymerase I and polymerase II transcript metabolism; catalyzes removal of U2, U5, and U6 snRNPs from the postsplicing lariat-intron ribonucleoprotein complex; required for efficient biogenesis of both small- and large-subunit rRNAs; acts with Sqs1p to promote 20S to 18S rRNA processing catalyzed by endonuclease Nob1p
PEX1_006240	3.09929	2.79714	3.24796e-32	ATP-dependent bile acid permease	KGO69898.1	ABC transporter, integral membrane type 1	YBT1	Transporter of the ATP-binding cassette (ABC) family; involved in bile acid transport; negative regulator of vacuole fusion; regulates release of lumenal Ca2+ stores; similar to mammalian bile transporters; YBT1 has a paralog, VMR1, that arose from the whole genome duplication
PEX1_026220	2.86076	2.79669	4.72849e-48	40S ribosomal protein S6	KGO69119.1	Ribosomal protein S6e	RPS6A	Protein component of the small (40S) ribosomal subunit; homologous to mammalian ribosomal protein S6, no bacterial homolog; RPS6A has a paralog, RPS6B, that arose from the whole genome duplication
PEX1_089550	3.30499	2.78283	3.22295e-70	C2H2 transcription factor, variant	KGO63494.1	Zinc finger, C2H2	#N/A	#N/A
PEX1_088110	3.19846	2.77955	2.3626e-30	Peptidase serine carboxypeptidase	KGO43483.1	Peptidase S10, serine carboxypeptidase	YBR139W	Putative serine type carboxypeptidase; role in phytochelatin synthesis; green fluorescent protein (GFP)-fusion protein localizes to the vacuole; expression induced by nitrogen limitation in a GLN3, GAT1-independent manner
PEX1_049000	3.33211	2.77612	1.00031e-19	Adenosine deaminase	KGO61210.1	Adenosine/adenine deaminase	AAH1	Adenine deaminase (adenine aminohydrolase); converts adenine to hypoxanthine; involved in purine salvage; transcriptionally regulated by nutrient levels and growth phase; Aah1p degraded upon entry into quiescence via SCF and the proteasome
PEX1_045550	3.09345	2.76824	1.07718e-45	ATP-dependent RNA helicase	KGO41208.1	Helicase, C-terminal	TIF1	Translation initiation factor eIF4A; DEA(D/H)-box RNA helicase that couples ATPase activity to RNA binding and unwinding; forms a dumbbell structure of two compact domains connected by a linker; interacts with eIF4G; protein abundance increases in response to DNA replication stress; TIF1 has a paralog, TIF2, that arose from the whole genome duplication
PEX1_037010	2.69473	2.7674	5.47955e-37	Transketolase, C-terminal/Pyruvate-ferredoxin oxidoreductase, domain II	KGO65964.1	Transketolase, C-terminal/Pyruvate-ferredoxin oxidoreductase, domain II	MET5	Sulfite reductase beta subunit; involved in amino acid biosynthesis, transcription repressed by methionine
PEX1_028360	2.6329	2.76385	2.27193e-36	40S ribosomal protein S8	KGO47075.1	protein of unknown function DUF2470	RPS8B	Protein component of the small (40S) ribosomal subunit; homologous to mammalian ribosomal protein S8, no bacterial homolog; RPS8B has a paralog, RPS8A, that arose from the whole genome duplication
PEX1_029450	2.75835	2.75892	4.11891e-35	Ribosomal protein S4/S9, eukaryotic/archaeal	KGO36330.1	Ribosomal protein S4/S9	RPS9B	Protein component of the small (40S) ribosomal subunit; homologous to mammalian ribosomal protein S9 and bacterial S4; RPS9B has a paralog, RPS9A, that arose from the whole genome duplication
PEX1_009340	3.64784	2.75591	7.52015e-44	3-keto steroid reductase classical c SDR	#N/A	#N/A	#N/A	#N/A
PEX1_101940	3.20546	2.75544	2.46959e-54	Mitochondrial aconitate hydratase	KGO59077.1	Aconitase/3-isopropylmalate dehydratase large subunit, alpha/beta/alpha, subdomain 1/3	ACO2	Putative mitochondrial aconitase isozyme; similarity to Aco1p, an aconitase required for the TCA cycle; expression induced during growth on glucose, by amino acid starvation via Gcn4p, and repressed on ethanol
PEX1_036710	3.0839	2.75515	2.12737e-66	Eukaryotic translation initiation factor 3 subunit EifCf	KGO65823.1	JAB1/Mov34/MPN/PAD-1	RPN8	Essential non-ATPase regulatory subunit of the 26S proteasome; has similarity to the human p40 proteasomal subunit and to another S. cerevisiae regulatory subunit, Rpn11p
PEX1_017250	3.95709	2.74817	1.97071e-31	Integral membrane protein PTH11-like	KGO44685.1	hypothetical protein PEX1_017250	#N/A	#N/A
PEX1_063900	2.82922	2.74107	6.47151e-33	C2H2 transcription factor	KGO49343.1	hypothetical protein PEX1_063900	ZAP1	Zinc-regulated transcription factor; binds to zinc-responsive promoters to induce transcription of certain genes in presence of zinc, represses other genes in low zinc; regulates its own transcription; contains seven zinc-finger domains
PEX1_057920	2.35847	2.7389	6.90198e-13	Nitrogen regulatory protein OTam	KGO72829.1	Transcription factor, fungi	DAL81	Positive regulator of genes in multiple nitrogen degradation pathways; contains DNA binding domain but does not appear to bind the dodecanucleotide sequence present in the promoter region of many genes involved in allantoin catabolism
PEX1_033780	2.90534	2.72922	3.60742e-48	Ribosomal protein S5 domain 2-type fold, subgroup	KGO70212.1	Ribosomal protein S5	RPS2	Protein component of the small (40S) subunit; essential for control of translational accuracy; phosphorylation by C-terminal domain kinase I (CTDK-I) enhances translational accuracy; methylated on one or more arginine residues by Hmt1p; homologous to mammalian ribosomal protein S2 and bacterial S5
PEX1_101960	3.82784	2.729	1.41963e-21	Arabinogalactan endo-1,4-beta-galactosidase	KGO59079.1	Glycoside hydrolase, superfamily	#N/A	#N/A
PEX1_003120	3.3756	2.72605	4.16207e-27	mRNA-nucleus export ATPase	KGO48758.1	Armadillo-like helical	NEW1	ATP binding cassette protein; cosediments with polysomes and is required for biogenesis of the small ribosomal subunit; Asn/Gln-rich rich region supports [NU+] prion formation and susceptibility to [PSI+] prion induction
PEX1_078200	4.34683	2.72417	8.25939e-10	Probable enoyl-[acyl-carrier-protein] reductase 1	KGO66944.1	Glucose/ribitol dehydrogenase	YIR035C	Putative cytoplasmic short-chain dehydrogenase/reductase
PEX1_042030	2.58627	2.72222	3.57308e-38	60S ribosomal protein L6-B	KGO70160.1	Translation protein SH3-like, subgroup	RPL6B	Ribosomal 60S subunit protein L6B; binds 5.8S rRNA; homologous to mammalian ribosomal protein L6, no bacterial homolog; RPL6B has a paralog, RPL6A, that arose from the whole genome duplication
PEX1_096450	3.45469	2.71137	5.60839e-23	GTP-binding protein AARP2 involved in 40S ribosome biogenesis	#N/A	#N/A	#N/A	#N/A
PEX1_040750	3.25035	2.71052	6.43079e-61	Eukaryotic translation initiation factor 3 subunit L	KGO50588.1	Translation initiation factor 3 complex, subunit L	#N/A	#N/A
PEX1_092510	2.53149	2.70931	1.05561e-18	RAS small monomeric GTPase	#N/A	#N/A	#N/A	#N/A
PEX1_094820	2.38232	2.70415	3.31329e-08	Allantoate permease	#N/A	#N/A	#N/A	#N/A
PEX1_015310	3.03333	2.69471	5.47274e-13	RNA polymerase I termination factor	KGO71617.1	hypothetical protein PEX1_015310	NSI1	RNA polymerase I termination factor; binds to rDNA terminator element, required for efficient Pol I termination; required for rDNA silencing at NTS1; facilities association of Sir2p with NTS1, contributes to rDNA stability and cell longevity; interacts physically with Fob1p and RENT subunits, Sir2p and Net1p; may interact with ribosomes, based on co-purification experiments; Myb-like DNA-binding …
PEX1_048720	3.55535	2.69269	1.38401e-23	Adenosinetriphosphatase	KGO50956.1	Helicase, C-terminal	ECM16	Essential DEAH-box ATP-dependent RNA helicase specific to U3 snoRNP; predominantly nucleolar in distribution; required for 18S rRNA synthesis
PEX1_018160	3.14293	2.6919	4.06157e-23	DNA-directed RNA polymerase I subunit	KGO61027.1	hypothetical protein PEX1_018160	#N/A	#N/A
PEX1_046530	3.87502	2.69094	3.15226e-33	#N/A	KGO64304.1	hypothetical protein PEX1_046530	#N/A	#N/A
PEX1_078130	3.11266	2.68979	1.84403e-52	Ketol-acid reductoisomerase, mitochondrial	KGO66899.1	Ketol-acid reductoisomerase, fungi	ILV5	Acetohydroxyacid reductoisomerase and mtDNA binding protein; involved in branched-chain amino acid biosynthesis and maintenance of wild-type mitochondrial DNA; found in mitochondrial nucleoids
PEX1_102650	2.52513	2.68912	4.19176e-39	Severe Depolymerization of Actin	KGO48895.1	Ribosomal protein S5/S7, eukaryotic/archaeal	RPS5	Protein component of the small (40S) ribosomal subunit; least basic of non-acidic ribosomal proteins; phosphorylated in vivo; essential for viability; homologous to mammalian ribosomal protein S5 and bacterial S7
PEX1_000770	3.06203	2.68904	8.16229e-37	3-carboxy-cis,cis-mucoante lactonizing enzyme	KGO44967.1	Lactonase, 7-bladed beta propeller	#N/A	#N/A
PEX1_086540	2.71431	2.6726	1.07113e-34	60S ribosomal protein L22	KGO56602.1	Ribosomal protein L22e	RPL22A	Ribosomal 60S subunit protein L22A; required for the oxidative stress response in yeast; homologous to mammalian ribosomal protein L22, no bacterial homolog; RPL22A has a paralog, RPL22B, that arose from the whole genome duplication
PEX1_007210	3.76049	2.66423	9.7608e-21	MFS general substrate transporter	KGO58089.1	Fatty acid desaturase, type 1	#N/A	#N/A
PEX1_044990	2.70387	2.65918	4.02203e-44	Transcriptional activator of protease prtT	KGO41373.1	Homeodomain	#N/A	#N/A
PEX1_011920	3.13888	2.65743	1.80527e-37	S-adenosyl-L-methionine-dependent methyltransferase	KGO37241.1	hypothetical protein PEX1_011920	#N/A	#N/A
PEX1_097020	4.47127	2.65357	5.15337e-129	Pectin lyase fold/virulence factor	#N/A	#N/A	#N/A	#N/A
PEX1_069250	2.95813	2.65351	5.5041e-19	Acetyl-CoA carboxylase, carboxyltransferase component (Subunits alpha and beta)	KGO63342.1	Tetratricopeptide-like helical	#N/A	#N/A
PEX1_073540	3.18305	2.65258	6.13233e-34	DEAD-box ATP-dependent RNA helicase	KGO38127.1	Helicase, C-terminal	DBP1	Putative ATP-dependent RNA helicase of the DEAD-box protein family; mutants show reduced stability of the 40S ribosomal subunit scanning through 5' untranslated regions of mRNAs; protein abundance increases in response to DNA replication stress; DBP1 has a paralog, DED1, that arose from the whole genome duplication
PEX1_004940	3.3349	2.65036	6.90928e-22	Putative ribosome biogenesis protein Pescadillo	KGO61376.1	Pescadillo	NOP7	Component of several different pre-ribosomal particles; forms a complex with Ytm1p and Erb1p that is required for maturation of the large ribosomal subunit; required for exit from G<sub>0</sub> and the initiation of cell proliferation
PEX1_093510	3.63797	2.64574	9.91564e-34	ATP-dependent RNA helicase pitchoune	#N/A	#N/A	#N/A	#N/A
PEX1_061070	2.59225	2.64345	3.28292e-54	Argininosuccinate lyase	KGO72412.1	Fumarate lyase	ARG4	Argininosuccinate lyase; catalyzes the final step in the arginine biosynthesis pathway
PEX1_034150	2.8998	2.64337	9.16233e-39	Hsp70 protein-domain-containing protein	KGO68691.1	Heat shock protein 70 family	SSB2	Cytoplasmic ATPase that is a ribosome-associated molecular chaperone; functions with J-protein partner Zuo1p; may be involved in the folding of newly-synthesized polypeptide chains; member of the HSP70 family; SSB2 has a paralog, SSB1, that arose from the whole genome duplication
PEX1_040340	2.72687	2.63003	9.07657e-19	Ribosome biogenesis protein Rsa4	KGO47722.1	G-protein, beta subunit	RSA4	WD-repeat protein involved in ribosome biogenesis; may interact with ribosomes; required for maturation and efficient intra-nuclear transport or pre-60S ribosomal subunits, localizes to the nucleolus
PEX1_035000	3.22264	2.62848	2.46475e-28	Ribosome biogenesis protein ENP2	KGO68680.1	Uncharacterized protein PEX1_035000	ENP2	Component of the SSU; required for pre-18S rRNA processing, biogenesis of the small ribosomal subunit; interacts with U3 snoRNA, Mpp10p and Bfr2p; contains WD repeats, and has homology to Spb1p
PEX1_091130	2.50106	2.62512	2.47922e-18	MFS general substrate transporter	KGO68212.1	Major facilitator superfamily domain, general substrate transporter	YHK8	Presumed antiporter of the major facilitator superfamily; member of the 12-spanner drug:H(+) antiporter DHA1 family; expression of gene is up-regulated in cells exhibiting reduced susceptibility to azoles
PEX1_099280	2.213	2.61865	4.0633e-06	S-adenosyl-L-methionine-dependent methyltransferase	KGO70890.1	hypothetical protein PEX1_099280	CRG1	S-AdoMet-dependent methyltransferase involved in lipid homeostasis; mediates resistance to a drug cantharidin
PEX1_045920	2.25366	2.60813	9.13932e-19	Vacuolar glutathione S-conjugate transporter	KGO64247.1	ABC transporter, integral membrane type 1	YCF1	Vacuolar glutathione S-conjugate transporter; ABC-C transporter of the ATP-binding cassette family; required for vacuole fusion; forms stable complexes with vacuole fusion machinery; regulates Vam7p recruitment to vacuoles; role in detoxifying metals (Cd, Hg, As); transports GSSG that is not immediately reduced in cytosol to vacuole; transports unconjugated bilirubin, selenodigluthatione, oxidize…
PEX1_017510	2.55802	2.60703	3.00914e-40	Elongator complex protein 1	KGO44711.1	Uncharacterized protein PEX1_017510	IKI3	Subunit of Elongator complex; Elongator is required for modification of wobble nucleosides in tRNA; maintains structural integrity of Elongator; homolog of human IKAP, mutations in which cause familial dysautonomia (FD)
PEX1_044060	2.97986	2.60651	2.38721e-50	Eukaryotic translation initiation factor 3 subunit EifCe	KGO36581.1	Eukaryotic translation initiation factor 3 (eIF3), subunit 6, N-terminal	#N/A	#N/A
PEX1_065950	2.59281	2.60516	1.87474e-11	Succinate-semialdehyde dehydrogenase Uga2	KGO62306.1	Aldehyde dehydrogenase, C-terminal	UGA2	Succinate semialdehyde dehydrogenase; involved in the utilization of gamma-aminobutyrate (GABA) as a nitrogen source; part of the 4-aminobutyrate and glutamate degradation pathways; localized to the cytoplasm
PEX1_015730	2.89415	2.60455	9.24986e-33	Small nucleolar ribonucleoprotein complex subunit (Pwp2)	KGO71545.1	Small-subunit processome, Utp12	PWP2	Conserved 90S pre-ribosomal component; essential for proper endonucleolytic cleavage of the 35 S rRNA precursor at A0, A1, and A2 sites; contains eight WD-repeats; PWP2 deletion leads to defects in cell cycle and bud morphogenesis
PEX1_007610	3.31049	2.59995	3.85804e-35	RNA-binding protein Lupus La	KGO61886.1	Winged helix-turn-helix transcription repressor DNA-binding	#N/A	#N/A
PEX1_076490	2.52037	2.59927	1.27489e-24	40S ribosomal protein S12	KGO54464.1	Ribosomal protein L7Ae/L30e/S12e/Gadd45	RPS12	Protein component of the small (40S) ribosomal subunit; homologous to mammalian ribosomal protein S12, no bacterial homolog
PEX1_095580	2.32713	2.5984	9.53563e-30	Ribosomal protein L18ae	#N/A	#N/A	#N/A	#N/A
PEX1_004980	2.45746	2.58832	2.26942e-41	40S ribosomal protein S1	KGO61380.1	Ribosomal protein S3Ae	RPS1A	Ribosomal protein 10 (rp10) of the small (40S) subunit; homologous to mammalian ribosomal protein S3A, no bacterial homolog; RPS1A has a paralog, RPS1B, that arose from the whole genome duplication
PEX1_045640	2.76768	2.58761	1.91963e-21	tRNA pseudouridine synthase A	KGO64280.1	Pseudouridine synthase I, TruA, N-terminal	DEG1	tRNA:pseudouridine synthase; introduces pseudouridines at position 38 or 39 in tRNA; also responsible for pseudouracil modification of some mRNAs; important for maintenance of translation efficiency and normal cell growth, localizes to both the nucleus and cytoplasm; non-essential for viability
PEX1_097840	2.50227	2.58103	4.29399e-18	Nucleotide-binding, alpha-beta plait	KGO65190.1	Nucleotide-binding, alpha-beta plait	NOP13	Nucleolar protein found in preribosomal complexes; contains an RNA recognition motif (RRM); relative distribution to the nucleolus increases upon DNA replication stress
PEX1_058060	2.05729	2.57859	1.79833e-16	Dihydrodipicolinate synthetase	KGO72584.1	Aldolase-type TIM barrel	#N/A	#N/A
PEX1_054600	3.35187	2.57677	3.15792e-13	Monooxygenase involved in coenzyme Q (Ubiquinone) biosynthesis	KGO50658.1	Monooxygenase, FAD-binding	#N/A	#N/A
PEX1_010880	2.47153	2.57608	1.6503e-34	Hydroxyisocaproate dehydrogenase	KGO70712.1	Ribosomal protein L22/L17	GOR1	Glyoxylate reductase; null mutation results in increased biomass after diauxic shift; the authentic, non-tagged protein is detected in highly purified mitochondria in high-throughput studies; protein abundance increases in response to DNA replication stress
PEX1_053670	2.21893	2.57507	2.44995e-38	Cytoplasmic asparaginyl-tRNA synthetase	KGO64532.1	Nucleic acid-binding, OB-fold	DED81	Cytosolic asparaginyl-tRNA synthetase; required for protein synthesis, catalyzes the specific attachment of asparagine to its cognate tRNA
PEX1_040140	2.33945	2.57169	2.71398e-30	#N/A	KGO47489.1	hypothetical protein PEX1_040140	#N/A	#N/A
PEX1_036600	2.57217	2.56833	5.96457e-10	Microsomal epoxide hydrolase	KGO65898.1	HAD-superfamily hydrolase, subfamily IA, variant 3	#N/A	#N/A
PEX1_063910	3.00234	2.56522	6.6334e-13	Nucleolar GTP-binding protein 2	KGO49333.1	Nucleolar GTP-binding protein 2	NOG2	Putative GTPase; associates with pre-60S ribosomal subunits in the nucleolus and is required for their nuclear export and maturation
PEX1_048610	4.03365	2.55893	5.73574e-33	#N/A	KGO50952.1	hypothetical protein PEX1_048610	#N/A	#N/A
PEX1_067100	2.07275	2.55892	8.76414e-12	RWD domain-containing protein 2B	KGO71387.1	Uncharacterized conserved protein UCP038021, RWD	#N/A	#N/A
PEX1_068590	2.43948	2.5532	3.2494e-28	Ribosomal protein S24	KGO70085.1	Ribosomal protein S24e	RPS24B	Protein component of the small (40S) ribosomal subunit; homologous to mammalian ribosomal protein S24, no bacterial homolog; RPS24B has a paralog, RPS24A, that arose from the whole genome duplication
PEX1_084380	3.22444	2.55308	2.75884e-63	Hydroxymethylglutaryl-CoA synthase	KGO68340.1	Hydroxymethylglutaryl-coenzyme A synthase C-terminal	ERG13	3-hydroxy-3-methylglutaryl-CoA (HMG-CoA) synthase; catalyzes the formation of HMG-CoA from acetyl-CoA and acetoacetyl-CoA; involved in the second step in mevalonate biosynthesis
PEX1_094590	2.60462	2.55124	1.13714e-23	C2H2 transcription factor (RfeC)	#N/A	#N/A	#N/A	#N/A
PEX1_034360	2.95355	2.54217	3.01762e-51	B-zip transcription factor	KGO68763.1	Protein of unknown function DUF2205, coiled-coil	#N/A	#N/A
PEX1_104250	3.12962	2.54138	7.95274e-25	Phenylacetyl-CoA ligase pclA-Penicillium chrysogenum	KGO52031.1	protein of unknown function DUF4009	PCS60	Oxalyl-CoA synthetase; capable of catalyzing conversion of oxalate to oxalyl-CoA; catalyzes first step in pathway of oxalate degradation that functions to protect yeast from inhibitory effects of oxalate; peroxisomal protein that binds mRNA; localizes to both peroxisomal peripheral membrane and matrix, expression is highly inducible by oleic acid; similar to E. coli long chain acyl-CoA synthetase
PEX1_089830	2.92319	2.53656	1.19845e-48	Eukaryotic translation initiation factor 3 subunit B	KGO63522.1	Translation initiation factor eIF-3b	PRT1	eIF3b subunit of the eukaryotic translation initiation factor 3 (eIF3); subunit of the core complex of eIF3; essential for translation; part of a subcomplex (Prt1p-Rpg1p-Nip1p) that stimulates binding of mRNA and tRNA(i)Met to ribosomes
PEX1_001270	2.91838	2.5318	2.39649e-22	RNA cytidine acetyltransferase	KGO55022.1	protein of unknown function DUF1726	KRE33	Protein required for biogenesis of the small ribosomal subunit; heterozygous mutant shows haploinsufficiency in K1 killer toxin resistance; essential gene; NAT10, the human homolog, implicated in several types of cancer and premature aging.
PEX1_061110	2.75129	2.52287	7.46787e-08	#N/A	KGO72416.1	hypothetical protein PEX1_061110	#N/A	#N/A
PEX1_029560	2.54732	2.5185	3.99697e-24	Fungal transcriptional regulatory protein, N-terminal	KGO36308.1	RTA-like protein	RTA1	Protein involved in 7-aminocholesterol resistance; has seven potential membrane-spanning regions; expression is induced under both low-heme and low-oxygen conditions; member of the fungal lipid-translocating exporter (LTE) family of protein; RTA1 has a paralog, YLR046C, that arose from the whole genome duplication
PEX1_089850	3.24718	2.51638	3.73574e-96	Morphogenesis protein, variant	KGO65481.1	protein of unknown function DUF1708	MSB1	Protein of unknown function; may be involved in positive regulation of 1,3-beta-glucan synthesis and the Pkc1p-MAPK pathway; multicopy suppressor of temperature-sensitive mutations in CDC24 and CDC42, and of mutations in BEM4; potential Cdc28p substrate; relocalizes from bud neck to cytoplasm upon DNA replication stress
PEX1_036290	2.53941	2.51286	0.000722442	Synaptic vesicle transporter SVOP	KGO65868.1	Major facilitator superfamily domain, general substrate transporter	TPO3	Polyamine transporter of the major facilitator superfamily; member of the 12-spanner drug:H(+) antiporter DHA1 family; specific for spermine; localizes to the plasma membrane; TPO3 has a paralog, TPO2, that arose from the whole genome duplication
PEX1_040620	2.97347	2.51136	7.55287e-64	Homoisocitrate dehydrogenase mitochondrial	KGO50575.1	Isocitrate and isopropylmalate dehydrogenases family	LYS12	Homo-isocitrate dehydrogenase; an NAD-linked mitochondrial enzyme required for the fourth step in the biosynthesis of lysine, in which homo-isocitrate is oxidatively decarboxylated to alpha-ketoadipate
PEX1_066030	2.42956	2.50621	3.58895e-58	GATA transcription factor nreB-Penicillium chrysogenum	KGO62285.1	Zinc finger, NHR/GATA-type	#N/A	#N/A
PEX1_075520	2.39147	2.50279	1.22956e-31	40S ribosomal protein S4	KGO40255.1	Ribosomal protein S4e	RPS4A	Protein component of the small (40S) ribosomal subunit; mutation affects 20S pre-rRNA processing; homologous to mammalian ribosomal protein S4, no bacterial homolog; RPS4A has a paralog, RPS4B, that arose from the whole genome duplication
PEX1_029460	2.18881	2.50172	1.93485e-27	Ribosomal protein L21e-domain-containing protein	KGO36331.1	Ribosomal protein L21e	RPL21A	Ribosomal 60S subunit protein L21A; homologous to mammalian ribosomal protein L21, no bacterial homolog; RPL21A has a paralog, RPL21B, that arose from the whole genome duplication
PEX1_004350	2.99007	2.50097	2.99326e-71	MFS general substrate transporter	KGO64818.1	Major facilitator superfamily domain, general substrate transporter	TPO4	Polyamine transporter of the major facilitator superfamily; member of the 12-spanner drug:H(+) antiporter DHA1 family; recognizes spermine, putrescine, and spermidine; localizes to the plasma membrane
PEX1_036160	2.63723	2.49938	3.39887e-37	Flavin-binding monooxygenase	KGO65855.1	Ribosomal protein L1, superfamily	RPL1A	Ribosomal 60S subunit protein L1A; N-terminally acetylated; homologous to mammalian ribosomal protein L10A and bacterial L1; RPL1A has a paralog, RPL1B, that arose from the whole genome duplication; rpl1a rpl1b double null mutation is lethal
PEX1_010610	3.52175	2.49898	1.63138e-45	Malic acid transport	KGO70700.1	C4-dicarboxylate transporter/malic acid transport protein	#N/A	#N/A
PEX1_036590	2.65076	2.49781	3.08977e-46	HAD-superfamily hydrolase, subfamily IA, variant 3	KGO65897.1	Ribosomal protein L5 eukaryotic/L18 archaeal, C-terminal	RPL5	Ribosomal 60S subunit protein L5; homologous to mammalian ribosomal protein L5 and bacterial L18; binds 5S rRNA and is required for 60S subunit assembly
PEX1_091550	2.97868	2.49439	3.98695e-40	ATP-dependent helicase	KGO69652.1	Helicase, C-terminal	FUN30	Snf2p family member with ATP-dependent chromatin remodeling activity; has a role in silencing at the mating type locus, telomeres and centromeres; enriched at centromeres and is required for correct chromatin structure around centromeres, as well as at the boundary element of the silent HMR; recruited to DNA double-strand breaks (DSBs) where it promotes 5' strand resection of DSBs; potential Cdc2…
PEX1_090320	2.38863	2.49036	1.4058e-17	tRNA-splicing endonuclease subunit sen-34	KGO65378.1	tRNA-splicing endonuclease	SEN34	Subunit of the tRNA splicing endonuclease; tRNA splicing endonuclease is composed of Sen2p, Sen15p, Sen34p, and Sen54p; Sen34p contains the active site for tRNA 3' splice site cleavage and has similarity to Sen2p and to Archaeal tRNA splicing endonuclease
PEX1_016600	3.38159	2.48466	9.78324e-26	ATP-dependent RNA helicase pitchoune	KGO45544.1	Helicase, C-terminal	MSS116	Mitochondrial transcription elongation factor; DEAD-box protein; required for efficient splicing of mitochondrial Group I and II introns; non-polar RNA helicase that also facilities strand annealing; promotes RNA folding by stabilizing an early assembly intermediate
PEX1_050620	3.60614	2.4804	2.16577e-08	#N/A	KGO66129.1	hypothetical protein PEX1_050620	#N/A	#N/A
PEX1_062060	2.34351	2.47825	5.68765e-27	Cytosolic large ribosomal subunit protein L7A	KGO55713.1	Ribosomal protein L7A/L8	RPL8B	Ribosomal 60S subunit protein L8B; required for processing of 27SA3 pre-rRNA to 27SB pre-rRNA during assembly of large ribosomal subunit; depletion leads to a turnover of pre-rRNA; L8 binds to Domain I of 25S and 5.8 S rRNAs; mutation results in decreased amounts of free 60S subunits; homologous to mammalian ribosomal protein L7A, no bacterial homolog; RPL8B has a paralog, RPL8A, that arose from …
PEX1_005300	2.2297	2.47675	1.22253e-14	pH signal transduction protein PalI	KGO61355.1	Actin cortical patch SUR7/pH-response regulator PalI	RIM9	Plasma membrane protein of unknown function; involved in the proteolytic activation of Rim101p in response to alkaline pH; interacts with Rim21p and Dfg16p to form a pH-sensing complex in the Rim101 pathway and is required to maintain Rim21p levels; has similarity to A. nidulans PalI;
PEX1_050440	2.33851	2.47133	9.14033e-33	Ribosomal protein S19	KGO66111.1	Ribosomal protein S19, superfamily	RPS15	Protein component of the small (40S) ribosomal subunit; homologous to mammalian ribosomal protein S15 and bacterial S19
PEX1_080490	4.02974	2.46893	1.85316e-15	#N/A	KGO40237.1	hypothetical protein PEX1_080490	#N/A	#N/A
PEX1_090070	2.74217	2.46618	3.78497e-37	AMP-dependent synthetase and ligase	KGO65480.1	AMP-dependent synthetase/ligase	FAA2	Medium chain fatty acyl-CoA synthetase; activates imported fatty acids; accepts a wide range of fatty acid chain lengths with a preference for medium chains, C9:0-C13:0; localized to the peroxisome; comparative analysis suggests that a mitochondrially targeted form may result from translation starting at a non-canonical codon upstream of the annotated start codon
PEX1_094530	2.36195	2.46589	1.74442e-27	Ribosomal protein S16	#N/A	#N/A	#N/A	#N/A
PEX1_059340	2.90604	2.46586	5.06019e-23	Small nucleolar ribonucleo protein complex subunit	KGO70490.1	hypothetical protein PEX1_059340	UTP4	Subunit of U3-containing 90S preribosome and SSU processome complexes; involved in production of 18S rRNA and assembly of small ribosomal subunit; member of t-Utp subcomplex involved with transcription of 35S rRNA transcript; Small Subunit processome is also known as SSU processome
PEX1_097070	4.22272	2.46514	8.70784e-35	Vesicular amine transporter	#N/A	#N/A	#N/A	#N/A
PEX1_040220	2.60955	2.46405	7.52585e-54	Mitochondrial oxaloacetate transporter	KGO47653.1	Mitochondrial substrate/solute carrier	OAC1	Mitochondrial inner membrane transporter; transports oxaloacetate, sulfate, thiosulfate, and isopropylmalate; member of the mitochondrial carrier family
PEX1_015330	2.79173	2.46203	9.6385e-35	Ribosome-associated complex subunit	KGO71619.1	Heat shock protein 70 family	SSZ1	Hsp70 protein that interacts with Zuo1p (a DnaJ homolog); interacts with Zuo1p to form a ribosome-associated complex that binds the ribosome via the Zuo1p subunit; also involved in pleiotropic drug resistance via sequential activation of PDR1 and PDR5; binds ATP
PEX1_013080	2.48975	2.45873	8.75281e-29	Leucine permease transcriptional regulator (SAC3), putative	KGO68584.1	SAC3/GANP/Nin1/mts3/eIF-3 p25	SAC3	mRNA export factor; required for biogenesis of the small ribosomal subunit; component of TREX-2 complex (Sac3p-Thp1p-Sus1p-Cdc31p) involved in transcription elongation and mRNA export from the nucleus; involved in post-transcriptional tethering of active genes to the nuclear periphery and to non-nascent mRNP; similar to the human germinal center-associated nuclear protein (GANP)
PEX1_031490	4.5787	2.45727	8.89162e-37	Aspartic proteinase aspergillopepsin I pepA	KGO54918.1	Peptidase aspartic, catalytic	PEP4	Vacuolar aspartyl protease (proteinase A); required for posttranslational precursor maturation of vacuolar proteinases; important for protein turnover after oxidative damage; plays a protective role in acetic acid induced apoptosis; synthesized as a zymogen, self-activates
PEX1_092800	2.60638	2.45445	2.93858e-34	Eukaryotic translation initiation factor 3 subunit I	#N/A	#N/A	#N/A	#N/A
PEX1_060140	2.98727	2.4524	5.52023e-46	Eukaryotic translation initiation factor 3 subunit A	KGO72371.1	hypothetical protein PEX1_060140	RPG1	eIF3a subunit of the eukaryotic translation initiation factor 3 (eIF3); subunit of the core complex of eIF3; essential for translation; part of a Prt1p-Rpg1p-Nip1p subcomplex that stimulates binding of mRNA and tRNA(i)Met to ribosomes; involved in translation reinitiation
PEX1_035480	2.22399	2.45152	8.5766e-24	Ribosomal protein S17e	KGO67278.1	Ribosomal protein S17e	RPS17B	Ribosomal protein 51 (rp51) of the small (40s) subunit; homologous to mammalian ribosomal protein S17, no bacterial homolog; RPS17B has a paralog, RPS17A, that arose from the whole genome duplication; protein abundance increases in response to DNA replication stress
PEX1_093670	2.26248	2.4509	7.14987e-28	40S ribosomal protein S26	#N/A	#N/A	#N/A	#N/A
PEX1_068530	3.1798	2.45027	6.52969e-87	Cytochrome P450 sterol C-22 desaturase, putaitve	KGO70079.1	Cytochrome P450	ERG5	C-22 sterol desaturase; a cytochrome P450 enzyme that catalyzes the formation of the C-22(23) double bond in the sterol side chain in ergosterol biosynthesis; may be a target of azole antifungal drugs
PEX1_102660	2.82243	2.44566	2.91706e-15	Ribosomal protein S5/S7, eukaryotic/archaeal	KGO48896.1	putative domain NUC130/133, N-terminal	SDA1	Protein required for actin organization and passage through Start; highly conserved nuclear protein; required for actin cytoskeleton organization; plays a critical role in G1 events; binds Nap1p; involved in 60S ribosome biogenesis
PEX1_064860	5.49434	2.44311	2.47585e-35	Integral membrane protein TmpA	KGO66615.1	hypothetical protein PEX1_064860	#N/A	#N/A
PEX1_079560	2.30758	2.44214	2.88709e-20	Ribosomal protein L11, C-terminal	KGO65519.1	Ribosomal protein L11, C-terminal	RPL12A	Ribosomal 60S subunit protein L12A; rpl12a rpl12b double mutant exhibits slow growth and slow translation; homologous to mammalian ribosomal protein L12 and bacterial L11; RPL12A has a paralog, RPL12B, that arose from the whole genome duplication
PEX1_028980	3.11278	2.43686	2.22311e-19	Small nucleolar ribonucleo protein complex component	KGO47419.1	Small-subunit processome, Utp12	UTP5	Subunit of U3-containing Small Subunit (SSU) processome complex; involved in production of 18S rRNA and assembly of small ribosomal subunit
PEX1_021510	2.1441	2.43551	7.37376e-25	Ribosomal protein of the small subunit	KGO48443.1	Ribosomal protein S23, eukaryotic/archaeal	RPS23B	Ribosomal protein 28 (rp28) of the small (40S) ribosomal subunit; required for translational accuracy; homologous to mammalian ribosomal protein S23 and bacterial S12; RPS23B has a paralog, RPS23A, that arose from the whole genome duplication; deletion of both RPS23A and RPS23B is lethal
PEX1_071120	3.38523	2.43544	5.35129e-36	Nucleolar pre-ribosomal-associated protein 2	KGO68179.1	Nucleolar 27S pre-rRNA processing, Urb2/Npa2, C-terminal	#N/A	#N/A
PEX1_030080	3.25148	2.43358	6.17551e-46	von Willebrand factor, type A	KGO36244.1	Zinc finger, RING-type	#N/A	#N/A
PEX1_039270	2.70618	2.43037	7.55779e-40	Eukaryotic translation initiation factor 3 subunit M	KGO44658.1	hypothetical protein PEX1_039270	RPN9	Non-ATPase regulatory subunit of the 26S proteasome; similar to putative proteasomal subunits in other species; null mutant is temperature sensitive and exhibits cell cycle and proteasome assembly defects; protein abundance increases in response to DNA replication stress; relocalizes to the cytosol in response to hypoxia
PEX1_014400	2.18442	2.42868	7.31104e-15	C6 finger domain-containing protein, putative	KGO67169.1	Protein of unknown function DUF3468	#N/A	#N/A
PEX1_079490	3.25458	2.42849	2.73098e-48	Nascent polypeptide-associated complex subunit alpha	KGO65527.1	hypothetical protein PEX1_079490	#N/A	#N/A
PEX1_105980	2.89824	2.42314	1.85727e-40	Isoamyl alcohol oxidase	KGO73378.1	FAD linked oxidase, N-terminal	ALO1	D-Arabinono-1,4-lactone oxidase; catalyzes the final step in biosynthesis of dehydro-D-arabinono-1,4-lactone, which is protective against oxidative stress
PEX1_000450	3.15019	2.42253	7.38657e-41	Fatty acyl-CoA elongase/Polyunsaturated fatty acid specific elongation enzyme	KGO45270.1	GNS1/SUR4 membrane protein	ELO2	Fatty acid elongase, involved in sphingolipid biosynthesis; acts on fatty acids of up to 24 carbons in length; mutations have regulatory effects on 1,3-beta-glucan synthase, vacuolar ATPase, and the secretory pathway; ELO2 has a paralog, ELO1, that arose from the whole genome duplication
PEX1_012040	2.36042	2.42215	5.11675e-37	ATP-dependent DNA helicase	KGO37237.1	Helicase-like, DEXD box c2 type	CHL1	Probable DNA helicase; involved in sister-chromatid cohesion and genome integrity and interstrand cross-link repair; interacts with ECO1 and CTF18; mutants are defective in silencing, rDNA recombination, aging and the heat shock response; FANCJ-like helicase family member; mutations in the human homolog, DDX11/ChLR1, cause Warsaw breakage syndrome
PEX1_002110	4.00377	2.42021	0.000636164	Aromatic ring-opening dioxygenase LigB subunit	KGO54857.1	Extradiol ring-cleavage dioxygenase, class III enzyme, subunit B	#N/A	#N/A
PEX1_025620	4.7232	2.41924	2.20108e-57	Aromatic compound monooxygenase yhj G	KGO69084.1	Monooxygenase, FAD-binding	#N/A	#N/A
PEX1_050430	2.31367	2.41235	1.66116e-26	60s acidic ribosomal protein-domain-containing protein	KGO66110.1	hypothetical protein PEX1_050430	RPP2B	Ribosomal protein P2 beta; a component of the ribosomal stalk, which is involved in the interaction between translational elongation factors and the ribosome; free (non-ribosomal) P2 stimulates the phosphorylation of the eIF2 alpha subunit (Sui2p) by Gcn2p; regulates the accumulation of P1 (Rpp1Ap and Rpp1Bp) in the cytoplasm
PEX1_021210	2.74538	2.41094	9.82467e-08	Copper-translocating p-type atpase	KGO48250.1	protein of unknown function DUF861, cupin-3	#N/A	#N/A
PEX1_054840	3.13664	2.40832	2.42127e-79	Meiotically up-regulated protein PB1A10.08	KGO50766.1	hypothetical protein PEX1_054840	#N/A	#N/A
PEX1_031910	2.83269	2.40365	1.44593e-53	Armadillo-type fold	KGO40652.1	Armadillo-like helical	NMD5	Karyopherin; a carrier protein involved in nuclear import of proteins; importin beta homolog
PEX1_066780	2.97654	2.39732	8.79467e-39	rRNA processing/ribosome biogenesi	KGO71359.1	hypothetical protein PEX1_066780	#N/A	#N/A
PEX1_043990	3.13897	2.3962	1.71272e-70	Dihydroxy-acid and 6-phosphogluconate dehydratase	KGO37092.1	Dihydroxy-acid/6-phosphogluconate dehydratase	ILV3	Dihydroxyacid dehydratase; catalyzes third step in the common pathway leading to biosynthesis of branched-chain amino acids
PEX1_048570	2.98498	2.39237	4.69855e-15	Tetracycline resistance protein TetB/drug resistance transporter	KGO50936.1	Major facilitator superfamily domain, general substrate transporter	VBA5	Plasma membrane protein of the Major Facilitator Superfamily (MFS); involved in amino acid uptake and drug sensitivity; VBA5 has a paralog, VBA3, that arose from a segmental duplication
PEX1_013420	2.43524	2.39227	3.74745e-11	Acetamidase formamidase	KGO68626.1	Acetamidase/Formamidase	#N/A	#N/A
PEX1_011110	2.45608	2.3898	2.57624e-17	FMN-linked oxidoreductase	KGO70635.1	tRNA-dihydrouridine synthase	DUS3	Dihydrouridine synthase; member of a widespread family of conserved proteins including Smm1p, Dus1p, and Dus4p; contains a consensus oleate response element (ORE) in its promoter region; forms nuclear foci upon DNA replication stress
PEX1_024570	2.70347	2.38231	2.07344e-16	Dead box ATP-dependent rna helicase	KGO67419.1	Helicase, C-terminal	DBP10	Putative ATP-dependent RNA helicase of the DEAD-box protein family; constituent of 66S pre-ribosomal particles; essential protein involved in ribosome biogenesis
PEX1_013470	2.03948	2.38091	4.36936e-45	Plasma membrane low affinity zinc ion transporter	KGO68631.1	Zinc/iron permease, fungal/plant	ZRT2	Low-affinity zinc transporter of the plasma membrane; transcription is induced under low-zinc conditions by the Zap1p transcription factor
PEX1_077820	2.04702	2.37581	1.6514e-20	Large subunit ribosomal protein L37Ae	KGO66939.1	Ribosomal protein L37ae	RPL43A	Ribosomal 60S subunit protein L43A; null mutation confers a dominant lethal phenotype; homologous to mammalian ribosomal protein L37A, no bacterial homolog; RPL43A has a paralog, RPL43B, that arose from the whole genome duplication
PEX1_052650	2.17255	2.37225	2.43855e-13	Putative choline monooxygenase	KGO66260.1	hypothetical protein PEX1_052650	#N/A	#N/A
PEX1_077920	3.59997	2.36802	3.23497e-39	#N/A	KGO66878.1	hypothetical protein PEX1_077920	#N/A	#N/A
PEX1_069150	2.49097	2.36191	2.0964e-31	EEF1-gamma domain-containing protein	KGO63427.1	Translation elongation factor EF1B, gamma chain, conserved	CAM1	One of two isoforms of the gamma subunit of eEF1B; stimulates the release of GDP from eEF1A (Tef1p/Tef2p) post association with the ribosomal complex with eEF1Balpha subunit; nuclear protein required for transcription of MXR1; binds the MXR1 promoter in the presence of other nuclear factors; binds calcium and phospholipids
PEX1_101910	2.27016	2.3601	1.07121e-26	60s acidic ribosomal protein-domain-containing protein	KGO59074.1	Ribosomal protein 60S	RPP1A	Ribosomal stalk protein P1 alpha; involved in the interaction between translational elongation factors and the ribosome; free (non-ribosomal) P1 stimulates the phosphorylation of the eIF2 alpha subunit (Sui2p) by Gcn2p; accumulation of P1 in the cytoplasm is regulated by phosphorylation and interaction with the P2 stalk component
PEX1_079960	2.42285	2.35756	2.03005e-25	Chromate ion transporter	KGO72839.1	Ribosomal protein S15P	RPS13	Protein component of the small (40S) ribosomal subunit; homologous to mammalian ribosomal protein S13 and bacterial S15
PEX1_088370	2.06064	2.35635	6.26325e-17	Fatty-acid amide hydrolase	KGO43734.1	Amidase	AMD2	Putative amidase
PEX1_003820	2.50605	2.35416	7.2388e-42	Eukaryotic translation initiation factor 3 subunit H	KGO66438.1	JAB1/Mov34/MPN/PAD-1	RPN11	Metalloprotease subunit of 19S regulatory particle; part of 26S proteasome lid; couples the deubiquitination and degradation of proteasome substrates; involved, independent of catalytic activity, in fission of mitochondria and peroxisomes; protein abundance increases in response to DNA replication stress
PEX1_052510	2.83486	2.35298	2.09599e-20	Nucleotide-binding, alpha-beta plait	KGO66246.1	hypothetical protein PEX1_052510	NOP6	rRNA-binding protein required for 40S ribosomal subunit biogenesis; contains an RNA recognition motif (RRM); hydrophilin essential to overcome the stress of the desiccation-rehydration process; NOP6 may be a fungal-specific gene as no homologs have been yet identified in higher eukaryotes
PEX1_008200	2.40016	2.34933	2.24093e-36	DsDNA-dependent ATPase	KGO61634.1	Helicase, C-terminal	RDH54	DNA-dependent ATPase; DNA recombination/repair translocase, supercoils DNA and promotes DNA strand opening; stimulates strand exchange by modifying dsDNA topology; involved in recombinational repair of DNA double-strand breaks (DSBs) during mitosis and meiosis; phosphorylated in Mec1p-, Rad53p-dependent way in response to one DSB; contributes to remodelling of nucleosomes; proposed to be involved…
PEX1_073110	2.07071	2.34642	3.38201e-19	Ankyrin repeat-containing domain	KGO38365.1	hypothetical protein PEX1_073110	YAR1	Ankyrin-repeat containing, nucleocytoplasmic shuttling chaperone; prevents aggregation of Rps3p in the cytoplasm, associates with free Rps3p in the cytoplasm and delivers it to the 90S in the nucleus; required for 40S ribosomal subunit export, biogenesis and adaptation to osmotic and oxidative stress; expression repressed by heat shock
PEX1_086380	5.34105	2.34261	1.76164e-88	Metallopeptidase MepB	KGO60122.1	Neurolysin/Thimet oligopeptidase, N-terminal	PRD1	Zinc metalloendopeptidase; found in the cytoplasm and intermembrane space of mitochondria; with Cym1p, involved in degradation of mitochondrial proteins and of presequence peptides cleaved from imported proteins; protein abundance increases in response to DNA replication stress
PEX1_088410	2.72945	2.34072	2.89243e-22	Armadillo-type fold	KGO43738.1	Armadillo-like helical	NOP9	Essential subunit of U3-containing 90S preribosome; involved in production of 18S rRNA and assembly of small ribosomal subunit; also part of pre-40S ribosome and required for its export into cytoplasm; binds RNA and contains pumilio domain
PEX1_084010	3.01715	2.33211	9.18918e-22	rRNA maturation protein (Nop14)	KGO63217.1	Nop14-like protein	NOP14	Nucleolar protein; forms a complex with Noc4p that mediates maturation and nuclear export of 40S ribosomal subunits; also present in the small subunit processome complex, which is required for processing of pre-18S rRNA
PEX1_029870	3.42089	2.32769	1.49868e-43	#N/A	KGO36277.1	hypothetical protein PEX1_029870	#N/A	#N/A
PEX1_099020	2.62539	2.32559	6.47851e-13	DNA polymerase alpha catalytic subunit	KGO70877.1	Helicase, C-terminal	DBP2	ATP-dependent RNA helicase of the DEAD-box protein family; has a strong preference for dsRNA; interacts with YRA1; required for the assembly of Yra1p, Nab2p and Mex67p onto mRNA and formation of nuclear mRNP; involved in mRNA decay and rRNA processing; may be involved in suppression of transcription from cryptic initiation sites
PEX1_095790	2.58771	2.32331	1.05403e-46	Extracellular thaumatin domain protein, putative	#N/A	#N/A	#N/A	#N/A
PEX1_016730	2.82386	2.32303	2.14436e-65	Armadillo-type fold	KGO45557.1	Armadillo-like helical	KAP95	Karyopherin beta; forms a complex with Srp1p/Kap60p; interacts with nucleoporins to mediate nuclear import of NLS-containing cargo proteins via the nuclear pore complex; regulates PC biosynthesis; GDP-to-GTP exchange factor for Gsp1p
PEX1_043150	2.26892	2.32116	4.48854e-29	Ribosomal protein S11	KGO36676.1	Ribosomal protein S11	RPS14A	Protein component of the small (40S) ribosomal subunit; required for ribosome assembly and 20S pre-rRNA processing; mutations confer cryptopleurine resistance; homologous to mammalian ribosomal protein S14 and bacterial S11; RPS14A has a paralog, RPS14B, that arose from the whole genome duplication
PEX1_033680	2.86446	2.31584	1.5602e-52	Mitochondrial exoribonuclease Cyt-4	KGO70202.1	Ribonuclease II/R	#N/A	#N/A
PEX1_001810	2.09992	2.31284	2.30063e-12	Peptidase M20 domain-containing protein 2	KGO55273.1	Peptidase M20D, amidohydrolase, predicted	#N/A	#N/A
PEX1_064890	2.60104	2.30808	6.49089e-14	Small nucleolar ribonucleo protein complex subunit	KGO66625.1	hypothetical protein PEX1_064890	UTP18	Small-subunit processome protein involved in pre-18S rRNA maturation; part of a subunit of the 90S preribosomal particle capable of interacting directly with the 5' ETS of the 35S pre-rRNA; contains WD40 repeats
PEX1_070810	2.13425	2.30631	4.37109e-35	Potassium ABC transporter ATPase	KGO68061.1	hypothetical protein PEX1_070810	#N/A	#N/A
PEX1_074930	4.9311	2.30601	9.11399e-66	Fad-dependent isoamyl alcohol oxidase	KGO73656.1	FAD linked oxidase, N-terminal	#N/A	#N/A
PEX1_105170	3.11821	2.30174	4.9713e-14	Isoflavone reductase like IRL	KGO45714.1	hypothetical protein PEX1_105170	#N/A	#N/A
PEX1_104360	2.17253	2.29991	8.23312e-21	ABC transporter	KGO52042.1	hypothetical protein PEX1_104360	ARB1	ATPase of the ATP-binding cassette (ABC) family; involved in 40S and 60S ribosome biogenesis, has similarity to Gcn20p; shuttles from nucleus to cytoplasm, physically interacts with Tif6p, Lsg1p
PEX1_008610	2.7381	2.29241	8.33705e-63	Importin alpha re-exporter	KGO61576.1	CAS/CSE, C-terminal	CSE1	Nuclear envelope protein that acts as a recycling factor; mediates the nuclear export of Srp1p (importin alpha) back to the cytoplasm after its import substrates have been released into the nucleoplasm, thereby allowing the participation of Srp1p in multiple rounds of nuclear import; required for accurate chromosome segregation; homolog of metazoan CAS
PEX1_062360	2.02904	2.29144	9.33542e-22	NADP-dependent alcohol dehydrogenase	KGO55786.1	Alcohol dehydrogenase superfamily, zinc-type	ADH6	NADPH-dependent medium chain alcohol dehydrogenase; has broad substrate specificity; member of the cinnamyl family of alcohol dehydrogenases; may be involved in fusel alcohol synthesis or in aldehyde tolerance; protein abundance increases in response to DNA replication stress
PEX1_067050	2.03334	2.28977	2.62847e-25	60S ribosomal protein L27-A	KGO71336.1	Ribosomal protein L27e	RPL27A	Ribosomal 60S subunit protein L27A; homologous to mammalian ribosomal protein L27, no bacterial homolog; RPL27A has a paralog, RPL27B, that arose from the whole genome duplication
PEX1_017060	2.15848	2.2893	1.61115e-12	Acyl-CoA N-acyltransferase	KGO44768.1	Acyl-CoA N-acyltransferase	#N/A	#N/A
PEX1_095890	2.13518	2.28804	2.28199e-29	Nucleic acid-binding, OB-fold	#N/A	#N/A	#N/A	#N/A
PEX1_084710	2.03405	2.28333	2.03732e-43	Catalase	KGO67012.1	Catalase, mono-functional, heme-containing	CTA1	Catalase A; breaks down hydrogen peroxide in the peroxisomal matrix formed by acyl-CoA oxidase (Pox1p) during fatty acid beta-oxidation
PEX1_042820	2.27592	2.28143	2.6352e-29	40S ribosomal protein S19	KGO44445.1	Ribosomal protein S19e	RPS19B	Protein component of the small (40S) ribosomal subunit; required for assembly and maturation of pre-40 S particles; homologous to mammalian ribosomal protein S19, no bacterial homolog; mutations in human RPS19 are associated with Diamond Blackfan anemia; RPS19B has a paralog, RPS19A, that arose from the whole genome duplication
PEX1_091620	2.98147	2.28124	5.89496e-29	FAD/FMN-containing isoamyl alcohol oxidase MreA	KGO71060.1	FAD linked oxidase, N-terminal	#N/A	#N/A
PEX1_062720	2.54533	2.28097	7.24216e-20	S-adenosyl-L-methionine-dependent methyltransferase	KGO55912.1	(Uracil-5)-methyltransferase	TRM2	tRNA methyltransferase; 5-methylates the uridine residue at position 54 of tRNAs and may also have a role in tRNA stabilization or maturation; endo-exonuclease with a role in DNA repair
PEX1_048600	3.76976	2.27927	3.37769e-11	Serine hydrolase	KGO50951.1	Beta-lactamase-like protein	#N/A	#N/A
PEX1_039250	2.31719	2.27898	2.11935e-18	Thioesterase	KGO44656.1	Thioesterase superfamily	FMP10	Putative protein of unknown function; the authentic, non-tagged protein is detected in highly purified mitochondria in high-throughput studies
PEX1_049850	2.85459	2.277	4.57216e-25	Ribosome bioproteinsis protein erb1	KGO66196.1	hypothetical protein PEX1_049850	ERB1	Constituent of 66S pre-ribosomal particles; forms a complex with Nop7p and Ytm1p that is required for maturation of the large ribosomal subunit; required for maturation of the 25S and 5.8S ribosomal RNAs; homologous to mammalian Bop1
PEX1_104310	2.11843	2.27679	3.18099e-08	Peroxisomal copper amine oxidase	KGO52037.1	Copper amine oxidase, N2-terminal	#N/A	#N/A
PEX1_024110	2.59631	2.2748	1.62087e-53	#N/A	KGO67385.1	hypothetical protein PEX1_024110	#N/A	#N/A
PEX1_089560	2.72771	2.2705	1.20451e-24	Pentatricopeptide repeat-containing protein 2, mitochondrial	KGO63495.1	hypothetical protein PEX1_089560	#N/A	#N/A
PEX1_034530	2.37184	2.26649	1.07118e-18	Ribosome biogenesis protein Alb1	KGO68731.1	Ribosome biogenesis protein Alb1	ECM1	Pre-ribosomal factor involved in 60S ribosomal protein subunit export; associates with the pre-60S particle; shuttles between the nucleus and cytoplasm
PEX1_016740	2.10131	2.26436	3.22062e-19	40S ribosomal protein S22 (Broad)	KGO45558.1	Ribosomal protein S8	RPS22A	Protein component of the small (40S) ribosomal subunit; homologous to mammalian ribosomal protein S15A and bacterial S8; RPS22A has a paralog, RPS22B, that arose from the whole genome duplication
PEX1_029350	2.23347	2.26361	3.48158e-21	Gly-Xaa carboxypeptidase	KGO36320.1	Peptidase M20	CPS1	Vacuolar carboxypeptidase S; expression is induced under low-nitrogen conditions
PEX1_058020	2.79961	2.26103	4.40078e-23	Alpha-ketoglutarate-dependent-dichlorophenoxyacetate	KGO72580.1	Taurine catabolism dioxygenase TauD/TfdA	JLP1	Fe(II)-dependent sulfonate/alpha-ketoglutarate dioxygenase; involved in sulfonate catabolism for use as a sulfur source; contains sequence that resembles a J domain (typified by the E. coli DnaJ protein); induced by sulphur starvation
PEX1_026470	2.54355	2.26066	2.43359e-13	rRNA processing protein Bystin	KGO44024.1	Bystin	ENP1	Protein associated with U3 and U14 snoRNAs; required for pre-rRNA processing and 40S ribosomal subunit synthesis; localized in the nucleus and concentrated in the nucleolus
PEX1_091020	2.66127	2.25827	1.07189e-17	U3 small nucleolar RNA-associated protein 22	KGO66818.1	Nrap protein	UTP22	Component of the small-subunit processome; required for nuclear export of tRNAs; may facilitate binding of Utp8p to aminoacylated tRNAs and their delivery to Los1p for export; conserved from yeast to mammals
PEX1_039290	2.33631	2.25679	1.01041e-37	Uridylate kinase	KGO44660.1	hypothetical protein PEX1_039290	#N/A	#N/A
PEX1_054900	2.60873	2.25613	1.95626e-16	AdoMet-dependent rRNA methyltransferase SPB1	KGO50772.1	Ribosomal RNA methyltransferase, Spb1, C-terminal	SPB1	AdoMet-dependent methyltransferase; involved in rRNA processing and 60S ribosomal subunit maturation; methylates G2922 in the tRNA docking site of the large subunit rRNA and in the absence of snR52, U2921; suppressor of PAB1 mutants
PEX1_103880	2.61348	2.25202	4.0103e-24	Histidine acid phosphatase	KGO51742.1	Histidine phosphatase superfamily, clade-2	#N/A	#N/A
PEX1_025220	2.13763	2.24597	7.65719e-15	Multidrug resistance protein 3	KGO68986.1	Tetratricopeptide-like helical	#N/A	#N/A
PEX1_060660	2.42821	2.24488	1.82954e-27	Winged helix-turn-helix transcription repressor DNA-binding	KGO72260.1	Winged helix-turn-helix transcription repressor DNA-binding	LHP1	RNA binding protein required for maturation of tRNA and U6 snRNA; acts as a molecular chaperone for RNAs transcribed by polymerase III; homologous to human La (SS-B) autoantigen
PEX1_091900	2.0105	2.2397	8.868e-26	Ribosomal protein S13	KGO71154.1	Ribosomal protein S13	RPS18B	Protein component of the small (40S) ribosomal subunit; homologous to mammalian ribosomal protein S18 and bacterial S13; RPS18B has a paralog, RPS18A, that arose from the whole genome duplication; protein abundance increases in response to DNA replication stress
PEX1_041130	2.07988	2.23885	3.37263e-24	Pyruvate carboxylase subunit A	KGO53940.1	Pyruvate carboxyltransferase	PYC2	Pyruvate carboxylase isoform; cytoplasmic enzyme that converts pyruvate to oxaloacetate; differentially regulated than isoform Pyc1p; mutations in the human homolog are associated with lactic acidosis; PYC2 has a paralog, PYC1, that arose from the whole genome duplication
PEX1_063010	2.47211	2.23193	9.0798e-34	Ubiquitin carboxyl-terminal hydrolase	KGO55891.1	Peptidase C19, ubiquitin carboxyl-terminal hydrolase 2	UBP12	Ubiquitin-specific protease; cleaves ubiquitin from ubiquitinated proteins; present in the nucleus and cytoplasm
PEX1_052330	2.44214	2.22938	8.77334e-27	Bifunctional purine biosynthetic protein ADE1	KGO66335.1	Phosphoribosylglycinamide synthetase, N-terminal	ADE5,7	Enzyme of the 'de novo' purine nucleotide biosynthetic pathway; contains aminoimidazole ribotide synthetase and glycinamide ribotide synthetase activities
PEX1_043810	3.33185	2.22851	6.10223e-14	ATP-binding protein cassette transporter	KGO37074.1	CDR ABC transporter	PDR15	Plasma membrane ATP binding cassette (ABC) transporter; multidrug transporter and general stress response factor implicated in cellular detoxification; regulated by Pdr1p, Pdr3p and Pdr8p; promoter contains a PDR responsive element; PDR15 has a paralog, PDR5, that arose from the whole genome duplication
PEX1_005200	2.05741	2.2254	6.44147e-26	ER to Golgi transport protein Yif1	KGO61345.1	Ribosomal protein L14	RPL14A	Ribosomal 60S subunit protein L14A; N-terminally acetylated; homologous to mammalian ribosomal protein L14, no bacterial homolog; RPL14A has a paralog, RPL14B, that arose from the whole genome duplication
PEX1_002090	4.97975	2.22289	2.04735e-05	Short-chain dehydrogenase	KGO54855.1	Short-chain dehydrogenase/reductase SDR	#N/A	#N/A
PEX1_055510	2.09576	2.22109	6.49132e-26	tRNA guanosine-2'-O-methyltransferase TRM11	KGO47917.1	tRNA guanosine-2\'-O-methyltransferase, TRM11	TRM11	Catalytic subunit of adoMet-dependent tRNA methyltransferase complex; required for the methylation of the guanosine nucleotide at position 10 (m2G10) in tRNAs; contains a THUMP domain and a methyltransferase domain; another complex member is Trm112p
PEX1_074920	5.17084	2.22044	2.94856e-20	Aflatoxin biosynthesis ketoreductase nor-1	KGO73655.1	Short-chain dehydrogenase/reductase SDR	YKL071W	Putative protein of unknown function; expression induced in cells treated with the mycotoxin patulin, and also the quinone methide triterpene celastrol; green fluorescent protein (GFP)-fusion protein localizes to the cytoplasm
PEX1_059480	2.4634	2.21781	3.41408e-16	ATP-dependent rRNA helicase	KGO70471.1	Helicase, C-terminal	RRP3	Protein involved in rRNA processing; required for maturation of the 35S primary transcript of pre-rRNA and for cleavage leading to mature 18S rRNA; homologous to eIF-4a, which is a DEAD box RNA-dependent ATPase with helicase activity
PEX1_058160	2.52993	2.21533	5.04925e-46	#N/A	KGO72594.1	Protein of unknown function DUF2457	#N/A	#N/A
PEX1_048540	2.02917	2.21249	1.3377e-23	#N/A	KGO50940.1	hypothetical protein PEX1_048540	#N/A	#N/A
PEX1_059660	3.01732	2.21217	5.66853e-37	S-adenosyl-L-methionine-dependent methyltransferase	KGO70557.1	hypothetical protein PEX1_059660	#N/A	#N/A
PEX1_040900	2.5125	2.21199	6.29017e-18	Small nucleolar ribonucleo protein complex subunit	KGO50474.1	Sof1-like protein	SOF1	Protein required for biogenesis of 40S (small) ribosomal subunit; has similarity to the beta subunit of trimeric G-proteins and the splicing factor Prp4p; essential gene
PEX1_046090	2.54005	2.20975	3.30486e-21	Exosome complex exonuclease	KGO64225.1	Exosome-associated factor Rrp6, N-terminal	RRP6	Nuclear exosome exonuclease component; has 3'-5' exonuclease activity that is regulated by Lrp1p; involved in RNA processing, maturation, surveillance, degradation, tethering, and export; role in sn/snoRNAs precursor degradation; forms a stable heterodimer with Lrp1p; has similarity to E. coli RNase D and to human PM-Sc1 100 (EXOSC10); mutant displays reduced transcription elongation in the G-les…
PEX1_089390	2.45112	2.20746	3.05907e-50	Eukaryotic translation initiation factor 2 gamma subunit	KGO63478.1	Translation elongation factor EF1A/initiation factor IF2gamma, C-terminal	GCD11	Gamma subunit of the translation initiation factor eIF2; involved in the identification of the start codon; binds GTP when forming the ternary complex with GTP and tRNAi-Met; mutations in human ortholog cause X-linked intellectual disability (XLID)
PEX1_093530	2.98329	2.20615	8.69132e-31	B-zip transcription factor	#N/A	#N/A	#N/A	#N/A
PEX1_024000	2.63228	2.20443	2.64329e-20	P-loop containing nucleoside triphosphate hydrolase protein	KGO67374.1	hypothetical protein PEX1_024000	NUG1	GTPase that associates with nuclear 60S pre-ribosomes; required for export of 60S ribosomal subunits from the nucleus
PEX1_028250	2.69313	2.2027	8.18988e-16	Inosine triphosphate pyrophosphatase	KGO47064.1	SRP40, C-terminal	HAM1	Nucleoside triphosphate pyrophosphohydrolase; active against a wide range of substrates including ITP, dITP and XTP; mediates exclusion of noncanonical purines and pyrimidines from deoxyribonucleoside triphosphate pools; functions together with YJL055W to mediate resistance to 5-FU; specifically reduces the incorporation of 5-FU into RNA without affecting uptake or incorporation of uracil into RN…
PEX1_098080	2.436	2.20123	2.48614e-21	Pre-rRNA processing nucleolar protein Sik1	KGO65209.1	Uncharacterized protein PEX1_098080	NOP56	Essential evolutionarily-conserved nucleolar protein; component of the box C/D snoRNP complexes that direct 2'-O-methylation of pre-rRNA during its maturation; overexpression causes spindle orientation defects
PEX1_049860	2.68718	2.19989	8.77782e-42	Ribosome biogenesis ATPase	KGO66197.1	ATPase, AAA-type, core	RIX7	Putative ATPase of the AAA family; required for export of pre-ribosomal large subunits from the nucleus; distributed between the nucleolus, nucleoplasm, and nuclear periphery depending on growth conditions
PEX1_024100	2.6412	2.19863	2.48436e-18	Pumilio-like proteiny domain family member	KGO67384.1	Uncharacterized protein PEX1_024100	PUF6	Pumilio-homology domain protein; binds the 3' UTR of ASH1 mRNA and represses its translation, resulting in proper asymmetric localization of ASH1 mRNA; required at post-transcriptional step for efficient retrotransposition; absence results in decreased Ty1 Gag:GFP protein levels; co-sediments with the 60S ribosomal subunit and is required for its biogenesis
PEX1_028390	2.69612	2.19668	1.71729e-20	Small nucleolar ribonucleo protein complex subunit Utp14, putatrive	KGO47078.1	Small-subunit processome, Utp14	UTP14	Subunit of U3-containing Small Subunit (SSU) processome complex; involved in production of 18S rRNA and assembly of small ribosomal subunit
PEX1_106900	3.01531	2.19215	6.02413e-30	Ribosomal biogenesis protein Gar2	KGO36452.1	Nucleotide-binding, alpha-beta plait	#N/A	#N/A
PEX1_102020	2.31714	2.19081	5.99496e-50	Chorismate synthase activity	KGO59085.1	Chorismate synthase	ARO2	Bifunctional chorismate synthase and flavin reductase; catalyzes the conversion of 5-enolpyruvylshikimate 3-phosphate (EPSP) to form chorismate, which is a precursor to aromatic amino acids; protein abundance increases in response to DNA replication stress
PEX1_028640	2.51739	2.1897	2.37966e-38	Eukaryotic translation initiation factor 3 subunit EifCc	KGO47103.1	Winged helix-turn-helix transcription repressor DNA-binding	NIP1	eIF3c subunit of the eukaryotic translation initiation factor 3 (eIF3); involved in the assembly of preinitiation complex and start codon selection
PEX1_074620	2.23253	2.1865	5.02997e-19	Sulphate anion transporter	KGO72860.1	sulfate transporter	YGR125W	Putative protein of unknown function; deletion mutant has decreased rapamycin resistance but normal wormannin resistance; green fluorescent protein (GFP)-fusion protein localizes to the vacuole
PEX1_052340	2.8537	2.18398	2.29733e-18	Mitochondrial mRNA processing protein PET127	KGO66336.1	Mitochondrial protein Pet127	PET127	Protein with a role in 5'-end processing of mitochondrial RNAs; located in the mitochondrial membrane
PEX1_015440	2.17097	2.18347	2.02292e-27	Polynucleotide 5'-hydroxyl-kinase	KGO71630.1	Pre-mRNA cleavage complex II Clp1	GRC3	Polynucleotide kinase present on rDNA; required for efficient transcription termination by RNA polymerase I; functions with Las1p in a conserved mechanism to modulate rRNA processing and ribosome biogenesis; required for cell growth; mRNA is cell-cycle regulated
PEX1_085940	2.72125	2.18215	2.88452e-57	Alpha/beta-hydrolase	KGO50040.1	hypothetical protein PEX1_085940	#N/A	#N/A
PEX1_032640	2.16276	2.18036	5.30585e-20	Possible secreted cellulose-binding protein	KGO36100.1	Chitin-binding, domain 3	#N/A	#N/A
PEX1_103060	2.33159	2.17841	1.14787e-18	RNA polymerase I-specific transcription initiation factor	KGO51890.1	hypothetical protein PEX1_103060	#N/A	#N/A
PEX1_026690	2.77633	2.17351	4.76203e-35	Streptomyces cyclase/dehydrase	KGO44141.1	Cyclase/dehydrase	COQ10	Coenzyme Q (ubiquinone) binding protein; functions in the delivery of Q<sub>6</sub> to its proper location for electron transport during respiration; START domain protein with homologs in bacteria and eukaryotes
PEX1_019050	2.90646	2.16545	1.05551e-12	MFS general substrate transporter	KGO61002.1	hypothetical protein PEX1_019050	#N/A	#N/A
PEX1_057100	2.01944	2.15384	4.93238e-15	60S ribosomal export protein NMD3	KGO70749.1	hypothetical protein PEX1_057100	NMD3	Protein involved in nuclear export of the large ribosomal subunit; acts as a Crm1p-dependent adapter protein for export of nascent ribosomal subunits through the nuclear pore complex
PEX1_062660	2.5259	2.14858	4.37231e-47	Pre-mRNA-processing-splicing factor	KGO55778.1	Uncharacterized protein PEX1_062660	PRP8	Component of U4/U6-U5 snRNP complex; involved in second catalytic step of splicing; participates in spliceosomal assembly through its interaction with U1 snRNA; largest and most evolutionarily conserved protein of the spliceosome; mutations in its human ortholog, PRPF8, cause Retinitis pigmentosa and missplicing in Myelodysplastic syndrome.
PEX1_053700	2.9402	2.14393	8.83207e-47	#N/A	KGO50785.1	hypothetical protein PEX1_053700	#N/A	#N/A
PEX1_021360	2.67059	2.14382	6.74826e-17	Dead box ATP-dependent rna helicase	KGO48343.1	Helicase, C-terminal	HAS1	ATP-dependent RNA helicase; involved in the biogenesis of 40S and 60S ribosome subunits; localizes to both the nuclear periphery and nucleolus; highly enriched in nuclear pore complex fractions; constituent of 66S pre-ribosomal particles
PEX1_104040	2.31211	2.14295	7.14092e-65	MYB family transcription factor	KGO51757.1	hypothetical protein PEX1_104040	#N/A	#N/A
PEX1_098660	2.048	2.14248	1.14435e-24	60S ribosomal protein L7	KGO62530.1	Ribosomal protein L30, N-terminal	RPL7A	Ribosomal 60S subunit protein L7A; required for processing of 27SA3 pre-rRNA to 27SB pre-rRNA during assembly of large ribosomal subunit; depletion leads to a turnover of pre-rRNA; contains a conserved C-terminal Nucleic acid Binding Domain (NDB2); binds to Domain II of 25S and 5.8S rRNAs; homologous to mammalian ribosomal protein L7 and bacterial L30; RPL7A has a paralog, RPL7B, that arose from …
PEX1_066470	2.04992	2.14127	4.12928e-14	AMID-like mitochondrial oxidoreductase	KGO62134.1	FAD-dependent pyridine nucleotide-disulfide oxidoreductase	NDE2	Mitochondrial external NADH dehydrogenase; catalyzes the oxidation of cytosolic NADH; Nde1p and Nde2p are involved in providing the cytosolic NADH to the mitochondrial respiratory chain; NDE2 has a paralog, NDE1, that arose from the whole genome duplication
PEX1_083390	2.16116	2.13386	2.97616e-28	Ribosomal protein L19	KGO65748.1	protein of unknown function DUF3554	GCN1	Positive regulator of the Gcn2p kinase activity; forms a complex with Gcn20p; proposed to stimulate Gcn2p activation by an uncharged tRNA
PEX1_042050	2.27892	2.13038	2.32894e-11	Something about silencing protein 10	KGO70162.1	Sas10/Utp3/C1D	SAS10	Subunit of U3-containing Small Subunit (SSU) processome complex; involved in production of 18S rRNA and assembly of small ribosomal subunit; disrupts silencing when overproduced; mutant has increased aneuploidy tolerance; essential gene
PEX1_058030	2.44671	2.12043	6.59843e-14	Transmembrane amino acid transporter protein	KGO72581.1	Protein of unknown function DUF3830	#N/A	#N/A
PEX1_012780	2.01756	2.11976	4.95908e-05	S-adenosyl-L-methionine-dependent methyltransferase	KGO41945.1	hypothetical protein PEX1_012780	#N/A	#N/A
PEX1_010820	3.28421	2.11787	4.65702e-96	Pleiotropic drug resistance protein PDR	KGO70706.1	CDR ABC transporter	PDR5	Plasma membrane ATP-binding cassette (ABC) transporter; multidrug transporter actively regulated by Pdr1p; also involved in steroid transport, cation resistance, and cellular detoxification during exponential growth; PDR5 has a paralog, PDR15, that arose from the whole genome duplication
PEX1_076080	3.2648	2.10678	1.39916e-39	DENN domain	KGO53729.1	hypothetical protein PEX1_076080	#N/A	#N/A
PEX1_012250	2.21245	2.10563	4.08536e-24	Serine hydroxymethyltransferase	KGO37387.1	Pyridoxal phosphate-dependent transferase, major region, subdomain 2	SHM2	Cytosolic serine hydroxymethyltransferase; converts serine to glycine plus 5,10 methylenetetrahydrofolate; major isoform involved in generating precursors for purine, pyrimidine, amino acid, and lipid biosynthesis
PEX1_106180	2.62981	2.10246	1.3915e-41	#N/A	KGO38662.1	hypothetical protein PEX1_106180	#N/A	#N/A
PEX1_060860	2.76639	2.10238	9.97859e-19	CCAAT-box-binding transcription factor	KGO72391.1	CCAAT-binding factor	MAK21	Constituent of 66S pre-ribosomal particles; required for large (60S) ribosomal subunit biogenesis; acts as part of a Mak21p-Noc2p-Rrp5p module that associates with nascent pre-rRNA during transcription and has a role in bigenesis of the large ribosomal subunit; involved in nuclear export of pre-ribosomes; required for maintenance of dsRNA virus; homolog of human CAATT-binding protein
PEX1_027650	2.15121	2.09463	1.73908e-18	C6 transcription factor	KGO47302.1	hypothetical protein PEX1_027650	#N/A	#N/A
PEX1_005520	3.17297	2.09443	5.33327e-38	Bicyclomycin resistance protein, putative	KGO48825.1	Major facilitator superfamily domain, general substrate transporter	YHK8	Presumed antiporter of the major facilitator superfamily; member of the 12-spanner drug:H(+) antiporter DHA1 family; expression of gene is up-regulated in cells exhibiting reduced susceptibility to azoles
PEX1_073840	2.19619	2.08998	1.1443e-44	Leucyl-tRNA synthetase	KGO38378.1	Aminoacyl-tRNA synthetase, class 1a, anticodon-binding	CDC60	Cytosolic leucyl tRNA synthetase; ligates leucine to the appropriate tRNA
PEX1_022480	2.5671	2.08846	8.31993e-45	Forkhead box protein K2	KGO70369.1	Winged helix-turn-helix transcription repressor DNA-binding	#N/A	#N/A
PEX1_060510	2.21721	2.08779	4.0143e-17	ATP-dependent RNA helicase	KGO72245.1	Helicase, C-terminal	MAK5	Essential nucleolar protein; putative DEAD-box RNA helicase required for maintenance of M1 dsRNA virus; involved in biogenesis of large (60S) ribosomal subunits
PEX1_089290	2.04458	2.08448	2.46698e-15	Fluconazole resistance protein 1	KGO63468.1	hypothetical protein PEX1_089290	#N/A	#N/A
PEX1_022920	2.17734	2.07926	1.57423e-41	Winged helix-turn-helix transcription repressor DNA-binding	KGO72094.1	Winged helix-turn-helix transcription repressor DNA-binding	ARX1	Nuclear export factor for the ribosomal pre-60S subunit; shuttling factor which directly binds FG rich nucleoporins and facilities translocation through the nuclear pore complex; interacts directly with Alb1p; responsible for Tif6p recycling defects in the absence of Rei1; associated with the ribosomal export complex
PEX1_034830	2.1676	2.07832	1.31717e-18	Zinc finger, CCCH-type	KGO68663.1	Zinc finger, CCCH-type	#N/A	#N/A
PEX1_028010	2.13639	2.06979	8.12619e-12	FMN-binding split barrel	KGO47199.1	FMN-binding split barrel-like protein	#N/A	#N/A
PEX1_026550	2.25172	2.06963	1.06632e-26	N2,N2-dimethylguanosine tRNA methyltransferase	KGO44032.1	tRNA (guanine(26)-N(2))-dimethyltransferase	TRM1	tRNA methyltransferase; two forms of protein are made by alternative translation starts; localizes to both nucleus and mitochondrion to produce modified base N2,N2-dimethylguanosine in tRNAs in both compartments; nuclear Trm1p is evenly distributed around inner membrane in WT, but mislocalizes as puncta near ER-nucleus junctions in spindle pole body (SPB) mutants; both Trm1p inner nuclear membran…
PEX1_100860	2.50568	2.06845	6.48775e-16	ATP-binding cassette multidrug transporter	KGO58810.1	CDR ABC transporter	PDR18	Putative transporter of the ATP-binding cassette (ABC) family; role in plasma membrane sterol incorporation; implicated in pleiotropic drug resistance; provides resistance to ethanol stress and contributes to a decreased intracellular accumulation of ethanol; the authentic, non-tagged protein is detected in highly purified mitochondria in high-throughput studies
PEX1_022040	2.225	2.0672	1.53247e-23	tRNA pseudouridine synthase A	KGO45379.1	Pseudouridine synthase I, TruA	PUS1	tRNA:pseudouridine synthase; introduces pseudouridines at positions 26-28, 34-36, 65, and 67 of tRNA; also acts on U2 snRNA; also pseudouridylates some mRNAs, and pseudouridylation level varies with growth phase; nuclear protein that appears to be involved in tRNA export; PUS1 has a paralog, PUS2, that arose from the whole genome duplication
PEX1_022290	2.07076	2.0665	4.13119e-34	Malate dehydrogenase	KGO70340.1	Ribosomal protein L28e	#N/A	#N/A
PEX1_068640	2.53541	2.06441	6.58186e-24	Zinc finger protein GIS2	KGO70090.1	Zinc finger, CCHC-type	GIS2	Translational activator for mRNAs with internal ribosome entry sites; associates with polysomes and binds to a specific subset of mRNAs; localizes to RNA processing bodies (P bodies) and to stress granules; may have a role in translation regulation under stress conditions; ortholog of human ZNF9/CNBP, a gene involved in myotonic dystrophy type 2
PEX1_076000	2.07571	2.06042	3.87216e-22	Ribosomal protein L26, eukaryotic/archaeal	KGO53721.1	Ribosomal protein L26/L24P, eukaryotic/archaeal	RPL26B	Ribosomal 60S subunit protein L26B; binds to 5.8S rRNA; non-essential even when paralog is also deleted; deletion has minimal affections on ribosome biosynthesis; homologous to mammalian ribosomal protein L26 and bacterial L24; RPL26B has a paralog, RPL26A, that arose from the whole genome duplication
PEX1_092090	2.50402	2.05677	4.18847e-19	Ribosome biogenesis protein tsr1 like	KGO73131.1	Ribosome biogenesis protein BMS1/TSR1, C-terminal	TSR1	Protein required for processing of 20S pre-rRNA in the cytoplasm; associates with pre-40S ribosomal particles; inhibits the premature association of 60S subunits with assembling 40S subunits in the cytoplasm; similar to Bms1p; relocalizes from nucleus to cytoplasm upon DNA replication stress
PEX1_023480	2.85944	2.05553	2.89765e-21	Integral membrane protein (Fragment)	KGO72188.1	hypothetical protein PEX1_023480	#N/A	#N/A
PEX1_014290	2.06859	2.05305	5.68454e-10	#N/A	KGO67188.1	hypothetical protein PEX1_014290	FAF1	Protein required for pre-rRNA processing; also required for 40S ribosomal subunit assembly
PEX1_094480	2.58072	2.0525	1.90258e-66	ATP-dependent bile acid permease	#N/A	#N/A	#N/A	#N/A
PEX1_020480	3.3322	2.05097	1.44112e-33	Epidermal growth factor-like domain	KGO66082.1	hypothetical protein PEX1_020480	#N/A	#N/A
PEX1_055850	3.01239	2.04079	3.6175e-20	Ankyrin repeat and KH domain-containing protein mask	KGO48163.1	hypothetical protein PEX1_055850	#N/A	#N/A
PEX1_016030	2.5051	2.04027	6.85087e-14	MFS general substrate transporter	KGO71608.1	Major facilitator superfamily domain, general substrate transporter	VBA2	Permease of basic amino acids in the vacuolar membrane
PEX1_030210	2.32255	2.03825	4.41627e-23	ATP-dependent RNA helicase	KGO36203.1	Helicase, C-terminal	DHR2	Predominantly nucleolar DEAH-box ATP-dependent RNA helicase; required for 18S rRNA synthesis
PEX1_105050	2.19897	2.03651	1.78321e-25	#N/A	KGO42799.1	Protein of unknown function DUF3431	#N/A	#N/A
PEX1_022880	2.76738	2.03379	8.32583e-30	Citrinin biosynthesis cluster MFS transporter mrr1	KGO72090.1	Major facilitator superfamily domain, general substrate transporter	TPO1	Polyamine transporter of the major facilitator superfamily; member of the 12-spanner drug:H(+) antiporter DHA1 family; recognizes spermine, putrescine, and spermidine; catalyzes uptake of polyamines at alkaline pH and excretion at acidic pH; during oxidative stress exports spermine, spermidine from the cell, which controls timing of expression of stress-responsive genes; phosphorylation enhances …
PEX1_077300	2.19165	2.03363	1.26539e-37	PHD transcription factor	KGO66838.1	Zinc finger, PHD-type	SPP1	Subunit of COMPASS (Set1C); a complex which methylates histone H3 on lysine 4 and is required in telomeric transcriptional silencing; interacts with Orc2p; PHD finger domain protein similar to human CGBP, an unmethylated CpG binding protein; relocalizes to the cytosol in response to hypoxia
PEX1_025460	2.24672	2.0291	1.79787e-41	Non-repetitive/WGA-negative nucleoporin C-terminal	KGO69053.1	Nucleoporin, Nup133/Nup155-like, N-terminal	NUP170	Subunit of the inner ring of the nuclear pore complex (NPC); contributes to NPC assembly and nucleocytoplasmic transport; both Nup170p and NUP157p are similar to human Nup155p; NUP170 has a paralog, NUP157, that arose from the whole genome duplication
PEX1_035450	3.17406	2.02539	6.22264e-33	ATPase, F1/V1/A1 complex, alpha/beta subunit, nucleotide-binding domain, active site	KGO67275.1	hypothetical protein PEX1_035450	#N/A	#N/A
PEX1_095010	2.11347	2.02435	3.11987e-22	Phosphatidylethanolamine N-methyltransferase	#N/A	#N/A	#N/A	#N/A
PEX1_102520	2.67313	2.02273	1.73218e-16	Ribosome assembly protein Noc2	KGO48882.1	Uncharacterized protein family UPF0120	NOC2	Protein involved in ribosome biogenesis; forms a nucleolar complex with Mak21p that binds to 90S and 66S pre-ribosomes; forms a nuclear complex with Noc3p that binds to 66S pre-ribosomes; both complexes mediate intranuclear transport of ribosomal precursors; acts as part of a Mak21p-Noc2p-Rrp5p module that associates with nascent pre-rRNA during transcription and has a role in bigenesis of the la…
PEX1_094600	2.4573	2.02094	6.51178e-44	Vacuolar metal resistance ABC transporter	#N/A	#N/A	#N/A	#N/A
PEX1_053870	2.27519	2.01836	4.29683e-22	DNA polymerase sigma subunit	KGO50861.1	PAP/25A-associated	PAP2	Non-canonical poly(A) polymerase; involved in nuclear RNA degradation as a component of TRAMP; catalyzes polyadenylation of hypomodified tRNAs, and snoRNA and rRNA precursors; required for mRNA surveillance and maintenance of genome integrity, serving as a link between RNA and DNA metabolism; overlapping but non-redundant functions with Trf5p; relocalizes to cytosol in response to hypoxia
PEX1_073460	2.65093	2.01766	7.49198e-42	Translation initiation factor	KGO38119.1	MIF4-like, type 1/2/3	TIF4631	Translation initiation factor eIF4G; subunit of the mRNA cap-binding protein complex (eIF4F) that also contains eIF4E (Cdc33p); interacts with Pab1p and with eIF4A (Tif1p); also has a role in biogenesis of the large ribosomal subunit; TIF4631 has a paralog, TIF4632, that arose from the whole genome duplication
PEX1_043790	2.66406	2.0129	7.52138e-21	Serine/threonine-protein kinase/endoribonuclease	KGO37072.1	hypothetical protein PEX1_043790	#N/A	#N/A
PEX1_013930	2.37157	2.01254	2.00209e-14	Pre-rRNA processing protein Esf1, putative	KGO67221.1	Uncharacterized protein PEX1_013930	ESF1	Nucleolar protein involved in pre-rRNA processing; depletion causes severely decreased 18S rRNA levels
PEX1_061260	2.20029	2.01185	9.34379e-35	Zinc finger protein, cchc domain containing protein, putative	KGO59185.1	PAP/25A-associated	TRF5	Non-canonical poly(A) polymerase; involved in nuclear RNA degradation as a component of the TRAMP complex; catalyzes polyadenylation of hypomodified tRNAs, and snoRNA and rRNA precursors; overlapping but non-redundant functions with Pap2p
PEX1_010450	2.22213	2.01008	4.03693e-32	Eukaryotic translation initiation factor 6	KGO69126.1	hypothetical protein PEX1_010450	#N/A	#N/A
PEX1_055210	2.43502	2.00289	6.31384e-14	Electron transfer flavo protein alpha-subunit	KGO54185.1	Ribosomal protein L1	UTP30	Putative subunit of U3-containing 90S preribosome complex; complex is involved in production of 18S rRNA and assembly of small ribosomal subunit
PEX1_104800	4.21337	2.00129	7.20472e-72	Trichodiene oxygenase	KGO43049.1	Cytochrome P450	ERG11	Lanosterol 14-alpha-demethylase; catalyzes the C-14 demethylation of lanosterol to form 4,4''-dimethyl cholesta-8,14,24-triene-3-beta-ol in the ergosterol biosynthesis pathway; member of the cytochrome P450 family; associated and coordinately regulated with the P450 reductase Ncp1p
PEX1_000280	2.59975	2.00034	9.93042e-13	Ribosomal assembly complex component Ipi3	KGO45188.1	hypothetical protein PEX1_000280	IPI3	Component of the Rix1 complex and pre-replicative complexes (pre-RCs); required for processing of ITS2 sequences from 35S pre-rRNA; component of the pre-60S ribosomal particle with the dynein-related AAA-type ATPase Mdn1p; required for pre-RC formation and maintenance during DNA replication licensing; highly conserved protein which contains several WD40 motifs; IPI3 is an essential gene; other me…

## Sheet: UP - P. expansum + P. terrestr
Locus	logFC	FDR	Description	Genbank transcript id	Protein Annotation	SGD Gene name	SGD Annotation
PEX1_022400	6.63539	2.54711e-151	Exo-beta-D-glucosaminidase	KGO70353.1	Glycoside hydrolase, family 2, N-terminal	#N/A	#N/A
PEX1_012350	6.59676	1.96853e-16	Exo-alpha-sialidase	KGO37493.1	Sialidase family	#N/A	#N/A
PEX1_027760	6.55428	5.92404e-124	Endo-chitosanase C	KGO47124.1	Fungal chitosanase	#N/A	#N/A
PEX1_023120	6.50961	5.14187e-87	Amino acid transporter	KGO72209.1	Amino acid/polyamine transporter I	HNM1	Plasma membrane transporter for choline, ethanolamine, and carnitine; involved in the uptake of nitrogen mustard and the uptake of glycine betaine during hypersaline stress; co-regulated with phospholipid biosynthetic genes and negatively regulated by choline and myo-inositol
PEX1_010930	6.27665	1.07255e-27	MFS general substrate transporter	KGO70626.1	Major facilitator superfamily domain, general substrate transporter	TPO2	Polyamine transporter of the major facilitator superfamily; member of the 12-spanner drug:H(+) antiporter DHA1 family; specific for spermine; localizes to the plasma membrane; transcription of TPO2 is regulated by Haa1p; TPO2 has a paralog, TPO3, that arose from the whole genome duplication
PEX1_056040	6.18798	2.87349e-50	Endo-chitosanase B	KGO47843.1	Fungal chitosanase	#N/A	#N/A
PEX1_012360	6.15148	1.57635e-14	Dihydrodipicolinate synthetase	KGO37494.1	Aldolase-type TIM barrel	#N/A	#N/A
PEX1_065360	5.69479	1.18921e-06	#N/A	KGO65153.1	hypothetical protein PEX1_065360	#N/A	#N/A
PEX1_088900	5.516	3.79473e-11	Threonine dehydrogenase	KGO43319.1	Alcohol dehydrogenase superfamily, zinc-type	BDH1	NAD-dependent (R,R)-butanediol dehydrogenase; catalyzes oxidation of (R,R)-2,3-butanediol to (3R)-acetoin, oxidation of meso-butanediol to (3S)-acetoin, and reduction of acetoin; enhances use of 2,3-butanediol as an aerobic carbon source
PEX1_019210	5.30227	1.2741e-11	Glycoside hydrolase	KGO61070.1	Glycoside hydrolase, superfamily	CTS2	Putative chitinase; functionally complements A. gossypii cts2 mutant sporulation defect
PEX1_005750	4.80591	3.18708e-06	Cysteine-type peptidase	KGO69134.1	ThiJ/PfpI	HSP31	Methylglyoxalase that converts methylglyoxal to D-lactate; involved in oxidative stress resistance, diauxic shift, and stationary phase survival; has similarity to E. coli Hsp31 and C. albicans Glx3p; member of the DJ-1/ThiJ/PfpI superfamily, which includes human DJ-1 involved in Parkinson's disease and cancer; exists as a dimer and contains a putative metal-binding site; protein abundance increa…
PEX1_044380	4.61066	1.16664e-09	Decarboxylase DEC1	KGO36613.1	Acetoacetate decarboxylase	#N/A	#N/A
PEX1_088350	4.60998	4.78304e-10	#N/A	KGO43732.1	hypothetical protein PEX1_088350	#N/A	#N/A
PEX1_071780	4.57344	1.94485e-05	D-aminoacid aminotransferase-like PLP-dependent enzyme	KGO71016.1	Aminotransferase, class IV	#N/A	#N/A
PEX1_103690	4.4401	1.21979e-07	Citrinin biosynthesis transcriptional activator	KGO51842.1	Transcription factor, fungi	#N/A	#N/A
PEX1_040580	4.39464	2.45395e-08	#N/A	KGO47746.1	hypothetical protein PEX1_040580	#N/A	#N/A
PEX1_072210	4.27505	2.60404e-19	Aquaglyceroporin like protein, other eukaryote	KGO72908.1	Major intrinsic protein	YFL054C	Putative channel-like protein; similar to Fps1p; mediates passive diffusion of glycerol in the presence of ethanol
PEX1_049140	4.26553	9.56185e-26	NADH-dependent flavin oxidoreductase nadA	KGO61329.1	Aldolase-type TIM barrel	#N/A	#N/A
PEX1_093060	4.10682	5.26413e-32	N-acetyl-glucosamine-6-phosphate deacetylase	#N/A	#N/A	#N/A	#N/A
PEX1_004560	4.09332	0.000300554	Tryptophan synthase beta chain	KGO64839.1	Aldolase-type TIM barrel	TRP5	Tryptophan synthase; catalyzes the last step of tryptophan biosynthesis; regulated by the general control system of amino acid biosynthesis
PEX1_063240	4.08486	3.23079e-05	MFS monocarboxylate transporter	KGO55939.1	Major facilitator superfamily domain, general substrate transporter	MCH5	Plasma membrane riboflavin transporter; facilitates the uptake of vitamin B2; required for FAD-dependent processes; sequence similarity to mammalian monocarboxylate permeases, however mutants are not deficient in monocarboxylate transport
PEX1_010380	4.06919	7.12152e-06	NAD-dependent aldehyde dehydrogenase	KGO69360.1	Aldehyde dehydrogenase, N-terminal	ALD5	Mitochondrial aldehyde dehydrogenase; involved in regulation or biosynthesis of electron transport chain components and acetate formation; activated by K+; utilizes NADP+ as the preferred coenzyme; constitutively expressed
PEX1_038110	4.02341	6.18437e-10	GPI-anchored CFEM domain protein B	KGO63905.1	hypothetical protein PEX1_038110	#N/A	#N/A
PEX1_060320	3.96068	9.41688e-06	Related to ferric-chelate reductase	KGO72315.1	FAD-binding 8	FRE5	Putative ferric reductase with similarity to Fre2p; expression induced by low iron levels; the authentic, non-tagged protein is detected in highly purified mitochondria in high-throughput studies
PEX1_010940	3.86921	8.88786e-15	Glucokinase regulator family	KGO70627.1	N-acetylmuramic acid 6-phosphate etherase MurQ	#N/A	#N/A
PEX1_007810	3.8534	2.93349e-27	MFS monosaccharide transporter	KGO61595.1	Major facilitator superfamily domain, general substrate transporter	HXT2	High-affinity glucose transporter of the major facilitator superfamily; expression is induced by low levels of glucose and repressed by high levels of glucose
PEX1_093090	3.81143	1.10859e-33	Glucosamine-6-phosphate isomerase	#N/A	#N/A	#N/A	#N/A
PEX1_074800	3.77269	5.64172e-05	#N/A	KGO73667.1	hypothetical protein PEX1_074800	#N/A	#N/A
PEX1_069330	3.69595	1.96682e-05	Cation-transporting ATPase	KGO63253.1	hypothetical protein PEX1_069330	#N/A	#N/A
PEX1_007300	3.68098	2.41256e-05	Phenol hydroxylase reductase	KGO58098.1	Cytochrome b5	CBR1	Microsomal cytochrome b reductase; not essential for viability; also detected in mitochondria; mutation in conserved NADH binding domain of the human ortholog results in type I methemoglobinemia
PEX1_041040	3.66619	7.13423e-20	Vitamin H transporter	KGO50631.1	Major facilitator superfamily domain, general substrate transporter	DAL5	Allantoate permease; ureidosuccinate permease; also transports dipeptides, though with lower affinity than for allantoate and ureidosuccinate; expression is constitutive but sensitive to nitrogen catabolite repression
PEX1_018760	3.64587	9.06428e-12	MFS general substrate transporter	KGO60883.1	Major facilitator superfamily domain, general substrate transporter	STL1	Glycerol proton symporter of the plasma membrane; subject to glucose-induced inactivation, strongly but transiently induced when cells are subjected to osmotic shock
PEX1_080430	3.62619	7.75814e-12	MFS general substrate transporter	KGO39864.1	Major facilitator superfamily domain, general substrate transporter	STL1	Glycerol proton symporter of the plasma membrane; subject to glucose-induced inactivation, strongly but transiently induced when cells are subjected to osmotic shock
PEX1_095470	3.62549	0.000109423	Ammonia transport outward protein 2	#N/A	#N/A	#N/A	#N/A
PEX1_051540	3.5875	1.39935e-05	Tubulin alpha chain	KGO64518.1	Tubulin	TUB1	Alpha-tubulin; associates with beta-tubulin (Tub2p) to form tubulin dimer, which polymerizes to form microtubules; relative distribution to nuclear foci increases upon DNA replication stress; TUB1 has a paralog, TUB3, that arose from the whole genome duplication
PEX1_036620	3.58106	2.57274e-07	#N/A	KGO65900.1	hypothetical protein PEX1_036620	#N/A	#N/A
PEX1_005860	3.57399	4.74248e-13	Adenosine deaminase	KGO69143.1	Adenosine/adenine deaminase	AAH1	Adenine deaminase (adenine aminohydrolase); converts adenine to hypoxanthine; involved in purine salvage; transcriptionally regulated by nutrient levels and growth phase; Aah1p degraded upon entry into quiescence via SCF and the proteasome
PEX1_090080	3.54291	8.10218e-37	Esterase lipase	KGO65393.1	Alpha/beta hydrolase fold-3	BNA7	Formylkynurenine formamidase; involved in the de novo biosynthesis of NAD from tryptophan via kynurenine
PEX1_107290	3.52868	4.06251e-26	Hexose transporter	KGO71209.1	Major facilitator superfamily domain, general substrate transporter	STL1	Glycerol proton symporter of the plasma membrane; subject to glucose-induced inactivation, strongly but transiently induced when cells are subjected to osmotic shock
PEX1_018110	3.51718	1.89016e-23	Transporter mfs1	KGO61022.1	Major facilitator superfamily domain, general substrate transporter	YHK8	Presumed antiporter of the major facilitator superfamily; member of the 12-spanner drug:H(+) antiporter DHA1 family; expression of gene is up-regulated in cells exhibiting reduced susceptibility to azoles
PEX1_077310	3.50451	1.6471e-22	#N/A	KGO66839.1	hypothetical protein PEX1_077310	#N/A	#N/A
PEX1_080860	3.48404	3.47219e-05	Metal-dependent hydrolase, composite domain protein	KGO69922.1	Amidohydrolase 1	GUD1	Guanine deaminase; a catabolic enzyme of the guanine salvage pathway producing xanthine and ammonia from guanine; activity is low in exponentially-growing cultures but expression is increased in post-diauxic and stationary-phase cultures
PEX1_025060	3.37254	3.95695e-45	#N/A	KGO67428.1	hypothetical protein PEX1_025060	#N/A	#N/A
PEX1_062870	3.34825	4.90321e-07	Proclavaminate amidinohydrolase	KGO55927.1	Ureohydrolase	CAR1	Arginase, catabolizes arginine to ornithine and urea; expression responds to both induction by arginine and nitrogen catabolite repression; disruption decreases production of carcinogen ethyl carbamate during wine fermentation and also enhances freeze tolerance
PEX1_083830	3.33237	3.46978e-18	NADP-dependent oxidoreductase domain	KGO65760.1	Aldo/keto reductase	AAD14	Putative aryl-alcohol dehydrogenase; similar to P. chrysosporium aryl-alcohol dehydrogenase; mutational analysis has not yet revealed a physiological role; members of the AAD gene family comprise three pairs (AAD3 + AAD15, AAD6/AAD16 + AAD4, AAD10 + AAD14) whose two genes are more related to one another than to other members of the family
PEX1_048440	3.31883	4.41741e-08	N-sulfoglucosamine sulfohydrolase SgsH	KGO54514.1	Alkaline phosphatase-like, alpha/beta/alpha	#N/A	#N/A
PEX1_045030	3.31761	1.311e-17	#N/A	KGO41520.1	hypothetical protein PEX1_045030	#N/A	#N/A
PEX1_040120	3.29284	1.58775e-11	Related to aryl-alcohol dehydrogenases	KGO47487.1	Aldo/keto reductase	YPL088W	Putative aryl alcohol dehydrogenase; transcription is activated by paralogous transcription factors Yrm1p and Yrr1p along with genes involved in multidrug resistance
PEX1_005740	3.27818	5.5902e-08	#N/A	KGO69133.1	hypothetical protein PEX1_005740	#N/A	#N/A
PEX1_043340	3.26491	2.83539e-22	N-acyl homoserine lactonase AttM	KGO36692.1	hypothetical protein PEX1_043340	#N/A	#N/A
PEX1_010990	3.26107	4.10074e-05	#N/A	KGO70632.1	hypothetical protein PEX1_010990	#N/A	#N/A
PEX1_040610	3.25357	7.3398e-08	F-box domain-containing protein	KGO50574.1	Protein of unknown function DUF1769	#N/A	#N/A
PEX1_083280	3.1954	3.72593e-27	Photosynthetic reaction centre, L/M	KGO65752.1	hypothetical protein PEX1_083280	#N/A	#N/A
PEX1_056300	3.1405	2.30963e-06	Xylose isomerase domain-containing protein TIM barrel	KGO37662.1	hypothetical protein PEX1_056300	#N/A	#N/A
PEX1_038280	3.1128	8.82079e-08	Benzoate 4-monooxygenase	KGO63875.1	Cytochrome P450, E-class, group I	ERG11	Lanosterol 14-alpha-demethylase; catalyzes the C-14 demethylation of lanosterol to form 4,4''-dimethyl cholesta-8,14,24-triene-3-beta-ol in the ergosterol biosynthesis pathway; member of the cytochrome P450 family; associated and coordinately regulated with the P450 reductase Ncp1p
PEX1_023550	3.11086	5.12245e-06	F-box domain protein	KGO72195.1	hypothetical protein PEX1_023550	#N/A	#N/A
PEX1_075820	3.05367	1.52147e-12	Mitochondrial dicarboxylate transporter	KGO40413.1	Mitochondrial carrier protein	DIC1	Mitochondrial dicarboxylate carrier; integral membrane protein, catalyzes a dicarboxylate-phosphate exchange across the inner mitochondrial membrane, transports cytoplasmic dicarboxylates into the mitochondrial matrix
PEX1_001280	3.03297	1.10538e-10	Putative UDP-Xyl: (Mannosyl) glucuronoxylomannan/galactoxylomannan beta-1,2-xylosyltransferase	KGO55023.1	Lipopolysaccharide-modifying protein	#N/A	#N/A
PEX1_099670	2.97914	1.36146e-11	Arylacetamide deacetylase	KGO65819.1	Alpha/beta hydrolase fold-3	#N/A	#N/A
PEX1_013290	2.94182	4.22884e-22	Amidohydrolase 3	KGO68613.1	Amidohydrolase 3	#N/A	#N/A
PEX1_019830	2.93673	2.22585e-07	Amino acid transporter transmembrane	KGO57845.1	Amino acid transporter, transmembrane	#N/A	#N/A
PEX1_091800	2.90322	0.00111832	Carboxylic ester hydrolase	KGO71067.1	Tannase/feruloyl esterase	#N/A	#N/A
PEX1_057760	2.79003	3.83188e-14	Thiamine repressible genes regulatory protein	KGO72813.1	Transcription factor, fungi	STB5	Transcription factor; involved in regulating multidrug resistance and oxidative stress response; forms a heterodimer with Pdr1p; contains a Zn(II)2Cys6 zinc finger domain that interacts with a pleiotropic drug resistance element in vitro
PEX1_058010	2.77739	3.86714e-13	Fungal specific transcription factor	KGO72579.1	Transcription factor, fungi	PUT3	Transcriptional activator; binds specific gene recruitment sequences and is required for DNA zip code-mediated targeting of genes to nuclear periphery; regulates proline utilization genes, constitutively binds PUT1 and PUT2 promoters as a dimer, undergoes conformational change to form active state; binds other promoters only under activating conditions; differentially phosphorylated in presence o…
PEX1_053970	2.7596	0.000207697	Periplasmic beta-glucosidase	KGO50871.1	Glycoside hydrolase family 3	#N/A	#N/A
PEX1_021880	2.74225	1.19642e-06	7alpha-cephem-methoxylase P8 chain related protein (Fragment)	KGO45405.1	hypothetical protein PEX1_021880	#N/A	#N/A
PEX1_060060	2.72633	0.000838809	MFS general substrate transporter	KGO72363.1	Major facilitator superfamily domain, general substrate transporter	QDR2	Plasma membrane transporter of the major facilitator superfamily; member of the 12-spanner drug:H(+) antiporter DHA1 family; exports copper; has broad substrate specificity and can transport many mono- and divalent cations; transports a variety of drugs and is required for resistance to quinidine, barban, cisplatin, and bleomycin; contributes to potassium homeostasis; expression is regulated by c…
PEX1_030640	2.71983	3.02224e-07	Glycoside hydrolase	KGO40891.1	Glycoside hydrolase, family 1	#N/A	#N/A
PEX1_004520	2.70836	1.0654e-05	Fungal transcriptional regulatory protein, N-terminal	KGO64835.1	Transcription factor, fungi	#N/A	#N/A
PEX1_063820	2.70574	0.000681335	Xylose isomerase domain-containing protein TIM barrel	KGO52227.1	hypothetical protein PEX1_063820	#N/A	#N/A
PEX1_107280	2.69001	8.52828e-21	Intracellular beta-galactosidase BgaD	KGO71208.1	Glycoside hydrolase, family 2, N-terminal	#N/A	#N/A
PEX1_055860	2.6678	0.00068749	Short-chain dehydrogenase reductase sdr	KGO48164.1	Short-chain dehydrogenase/reductase SDR	IRC24	Putative benzil reductase;(GFP)-fusion protein localizes to the cytoplasm and is induced by the DNA-damaging agent MMS; sequence similarity with short-chain dehydrogenase/reductases; null mutant has increased spontaneous Rad52p foci
PEX1_065270	2.66689	7.62289e-08	Tetratricopeptide-like helical	KGO65108.1	Tetratricopeptide-like helical	#N/A	#N/A
PEX1_078030	2.64592	9.18363e-20	Copper amine oxidase ao-I	KGO66889.1	Copper amine oxidase	#N/A	#N/A
PEX1_060470	2.63948	1.56658e-06	Medium-chain specific acyl-CoA dehydrogenase	KGO72241.1	Acyl-CoA dehydrogenase, N-terminal	#N/A	#N/A
PEX1_079820	2.61787	5.06943e-15	FadB, 3-hydroxyacyl-CoA dehydrogenase	KGO72847.1	NACHT nucleoside triphosphatase	#N/A	#N/A
PEX1_061500	2.60945	8.98003e-07	Short-chain dehydrogenase	KGO59130.1	Short-chain dehydrogenase/reductase SDR	SPS19	Peroxisomal 2,4-dienoyl-CoA reductase; auxiliary enzyme of fatty acid beta-oxidation; homodimeric enzyme required for growth and sporulation on petroselineate medium; expression induced during late sporulation and in the presence of oleate
PEX1_039510	2.59849	6.1835e-07	Molybdenum cofactor biosynthesis protein A	KGO44628.1	Molybdenum cofactor biosynthesis protein A	#N/A	#N/A
PEX1_063200	2.59774	4.46014e-08	Serine peptidase	KGO55935.1	Cytochrome P450, E-class, CYP52	DIT2	N-formyltyrosine oxidase; sporulation-specific microsomal enzyme involved in the production of N,N-bisformyl dityrosine required for spore wall maturation, homologous to cytochrome P-450s
PEX1_017970	2.59391	0.00172132	Flavoprotein monooxygenase	KGO61008.1	Monooxygenase, FAD-binding	BNA4	Kynurenine 3-mono oxygenase; required for the de novo biosynthesis of NAD from tryptophan via kynurenine; expression regulated by Hst1p; putative therapeutic target for Huntington disease
PEX1_027300	2.574	0.000291803	Phenylalanine ammonia-lyase	KGO44308.1	Phenylalanine ammonia-lyase	#N/A	#N/A
PEX1_072790	2.55998	0.000213428	Flavo protein NADH-dependent oxidoreductase	KGO73040.1	Aldolase-type TIM barrel	OYE3	Conserved NADPH oxidoreductase containing flavin mononucleotide (FMN); homologous to Oye2p with different ligand binding and catalytic properties; has potential roles in oxidative stress response and programmed cell death
PEX1_086000	2.54358	1.33078e-07	Iron-dependent peroxidase	KGO49967.1	Short-chain dehydrogenase/reductase SDR	FOX2	3-hydroxyacyl-CoA dehydrogenase and enoyl-CoA hydratase; multifunctional enzyme of the peroxisomal fatty acid beta-oxidation pathway
PEX1_090090	2.543	5.3001e-19	TGF-beta receptor type I/II extracellular region	KGO65394.1	Major facilitator superfamily domain, general substrate transporter	PTR2	Integral membrane peptide transporter; mediates transport of di- and tri-peptides; conserved protein that contains 12 transmembrane domains; PTR2 expression is regulated by the N-end rule pathway via repression by Cup9p
PEX1_057910	2.52932	4.30464e-11	Transcription factor, fungi	KGO72828.1	Transcription factor, fungi	ASG1	Zinc cluster protein proposed to be a transcriptional regulator; regulator involved in the stress response; null mutants have a respiratory deficiency, calcofluor white sensitivity and slightly increased cycloheximide resistance
PEX1_064320	2.51639	8.90937e-06	Mitochondrial cytochrome b2	KGO67852.1	Aldolase-type TIM barrel	CYB2	Cytochrome b2 (L-lactate cytochrome-c oxidoreductase); component of the mitochondrial intermembrane space, required for lactate utilization; expression is repressed by glucose and anaerobic conditions
PEX1_075350	2.51044	8.93041e-11	C6 transcription factor	KGO73525.1	Protein of unknown function DUF3468	#N/A	#N/A
PEX1_047270	2.50861	4.95572e-16	Palmitoyltransferase AKR1	KGO44012.1	Protein of unknown function DUF3468	#N/A	#N/A
PEX1_085840	2.4672	3.44758e-09	Pleiotropic Drug Resistance PDR Family protein	KGO50030.1	Major facilitator superfamily domain, general substrate transporter	TNA1	High affinity nicotinic acid plasma membrane permease; responsible for uptake of low levels of nicotinic acid; expression of the gene increases in the absence of extracellular nicotinic acid or para-aminobenzoate (PABA)
PEX1_021890	2.42217	7.23049e-10	Kelch-type beta propeller	KGO45406.1	Galactose oxidase/kelch, beta-propeller	KEL1	Protein required for proper cell fusion and cell morphology; functions in a complex with Kel2p to negatively regulate mitotic exit, interacts with Tem1p and Lte1p; localizes to regions of polarized growth; potential Cdc28p substrate; KEL1 has a paralog, KEL2, that arose from the whole genome duplication
PEX1_072410	2.40465	6.77136e-09	Copper amine oxidase	KGO72896.1	Copper amine oxidase, N2-terminal	#N/A	#N/A
PEX1_004790	2.3959	6.15658e-05	#N/A	KGO61396.1	hypothetical protein PEX1_004790	#N/A	#N/A
PEX1_106360	2.38993	3.24544e-05	Arylsulfatase	KGO38567.1	Alkaline phosphatase-like, alpha/beta/alpha	#N/A	#N/A
PEX1_029780	2.38963	0.00059008	Cyclin-like F-box	KGO36268.1	hypothetical protein PEX1_029780	#N/A	#N/A
PEX1_063690	2.37693	0.00170182	FAD-dependent monooxygenase roqM	KGO55705.1	Monooxygenase, FAD-binding	BNA4	Kynurenine 3-mono oxygenase; required for the de novo biosynthesis of NAD from tryptophan via kynurenine; expression regulated by Hst1p; putative therapeutic target for Huntington disease
PEX1_080440	2.3626	1.01945e-07	Serine/threonine-protein kinase STK	KGO39865.1	hypothetical protein PEX1_080440	PHO85	Cyclin-dependent kinase; has ten cyclin partners; involved in regulating the cellular response to nutrient levels and environmental conditions and progression through the cell cycle; human lissencephaly-associated homolog CDK5 functionally complements null mutation
PEX1_088250	2.36244	0.000134042	Zinc-binding oxidoreductase	KGO43497.1	Polyketide synthase, enoylreductase	YNL134C	Protein of unknown function; similar to dehydrogenases from other model organisms; green fluorescent protein (GFP)-fusion protein localizes to both the cytoplasm and nucleus; protein abundance increases in response to DNA replication stress
PEX1_090110	2.36096	0.000691908	Major facilitator superfamily domain, general substrate transporter	KGO65396.1	hypothetical protein PEX1_090110	#N/A	#N/A
PEX1_092210	2.35988	0.00765513	Long-chain fatty acid transporter	KGO73122.1	Pyridoxal phosphate-dependent transferase, major region, subdomain 1	BNA3	Kynurenine aminotransferase; catalyzes formation of kynurenic acid from kynurenine; potential Cdc28p substrate
PEX1_078040	2.35164	0.0278238	Putative amino-acid permease	KGO66890.1	hypothetical protein PEX1_078040	HNM1	Plasma membrane transporter for choline, ethanolamine, and carnitine; involved in the uptake of nitrogen mustard and the uptake of glycine betaine during hypersaline stress; co-regulated with phospholipid biosynthetic genes and negatively regulated by choline and myo-inositol
PEX1_096240	2.34622	8.57806e-06	#N/A	#N/A	#N/A	#N/A	#N/A
PEX1_088830	2.33937	2.88912e-09	Protein involved in the organization of the actin cytoskeleton	KGO43312.1	hypothetical protein PEX1_088830	YSC84	Actin-binding protein; involved in bundling of actin filaments and endocytosis of actin cortical patches; activity stimulated by Las17p; contains SH3 domain similar to Rvs167p; YSC84 has a paralog, LSB3, that arose from the whole genome duplication
PEX1_020020	2.33211	6.71065e-08	HAT dimerization domain protein	KGO57921.1	Short-chain dehydrogenase/reductase SDR	SPS19	Peroxisomal 2,4-dienoyl-CoA reductase; auxiliary enzyme of fatty acid beta-oxidation; homodimeric enzyme required for growth and sporulation on petroselineate medium; expression induced during late sporulation and in the presence of oleate
PEX1_040790	2.33021	5.89703e-09	Novobiocin biosynthesis protein novR	KGO50584.1	Class II aldolase/adducin N-terminal	#N/A	#N/A
PEX1_025150	2.3206	4.30259e-15	Amine oxidase	KGO67437.1	Flavin amine oxidase	FMS1	Polyamine oxidase; converts spermine to spermidine, which is required for the essential hypusination modification of translation factor eIF-5A; also involved in pantothenic acid biosynthesis
PEX1_096640	2.31484	1.95682e-05	Related to A.gambiae ATP-binding-cassette protein	#N/A	#N/A	#N/A	#N/A
PEX1_046910	2.31175	0.00260819	Phosphatidyl synthase	KGO70847.1	hypothetical protein PEX1_046910	YKR070W	Putative protein of unknown function; the authentic, non-tagged protein is detected in highly purified mitochondria in high-throughput studies
PEX1_061520	2.30449	4.69459e-11	Fungal transcriptional regulatory protein, N-terminal	KGO59132.1	Ureidoglycolate hydrolase	DAL81	Positive regulator of genes in multiple nitrogen degradation pathways; contains DNA binding domain but does not appear to bind the dodecanucleotide sequence present in the promoter region of many genes involved in allantoin catabolism
PEX1_047400	2.29259	0.000261244	Heterokaryon incompatibility	KGO43967.1	Heterokaryon incompatibility	#N/A	#N/A
PEX1_012370	2.26874	2.53693e-05	Methyltransf-16 multi-domain protein	KGO37495.1	Protein of unknown function DUF3468	#N/A	#N/A
PEX1_010430	2.26572	1.43679e-06	MFS general substrate transporter	KGO69365.1	Major facilitator superfamily domain, general substrate transporter	TPO1	Polyamine transporter of the major facilitator superfamily; member of the 12-spanner drug:H(+) antiporter DHA1 family; recognizes spermine, putrescine, and spermidine; catalyzes uptake of polyamines at alkaline pH and excretion at acidic pH; during oxidative stress exports spermine, spermidine from the cell, which controls timing of expression of stress-responsive genes; phosphorylation enhances …
PEX1_041030	2.26325	1.13875e-09	Peptidase M20 domain-containing protein 2	KGO50630.1	Amidohydrolase	#N/A	#N/A
PEX1_077700	2.25975	4.37189e-06	Mitochondrial succinate-fumarate antiporter	KGO66927.1	Mitochondrial carrier protein	SFC1	Mitochondrial succinate-fumarate transporter; transports succinate into and fumarate out of the mitochondrion; required for ethanol and acetate utilization
PEX1_016890	2.25854	5.16784e-11	Mitogen-activated protein kinase HOG1	KGO44751.1	hypothetical protein PEX1_016890	HOG1	Mitogen-activated protein kinase involved in osmoregulation; controls global reallocation of RNAPII in osmotic shock; activates CDC28 by stimulating antisense RNA transcription; mediates recruitment/activation of RNAPII at Hot1p-dependent promoters; with Mrc1p defines novel S-phase checkpoint that prevent conflicts between DNA replication and transcription; nuclear form represses pseudohyphal gro…
PEX1_002640	2.25656	6.15918e-05	Bypass of stop codon protein 6	KGO51238.1	Major facilitator superfamily domain, general substrate transporter	BSC6	Protein of unknown function with 8 putative transmembrane segments; ORF exhibits genomic organization compatible with a translational readthrough-dependent mode of expression
PEX1_049310	2.25032	9.07655e-09	NAD binding Rossmann fold oxidoreductase	KGO58061.1	Oxidoreductase, N-terminal	#N/A	#N/A
PEX1_047590	2.24453	1.65448e-05	Transcriptional activator of proteases prtT	KGO70823.1	hypothetical protein PEX1_047590	CHA4	DNA binding transcriptional activator; mediates serine/threonine activation of the catabolic L-serine (L-threonine) deaminase (CHA1); Zinc-finger protein with Zn[2]-Cys[6] fungal-type binuclear cluster domain
PEX1_040950	2.2388	0.0026671	Ketopantoate reductase ApbA/PanE, C-terminal	KGO50471.1	Ketopantoate reductase ApbA/PanE, C-terminal	YDL144C	Protein of unknown function; green fluorescent protein (GFP)-fusion protein localizes to the cytoplasm and nucleus; YDL144C is not an essential gene; protein abundance increases in response to DNA replication stress
PEX1_099450	2.20063	1.09354e-06	Carboxyphosphonoenolpyruvate phosphonomutase	KGO69392.1	Pyruvate/Phosphoenolpyruvate kinase	ICL2	2-methylisocitrate lyase of the mitochondrial matrix; functions in the methylcitrate cycle to catalyze the conversion of 2-methylisocitrate to succinate and pyruvate; ICL2 transcription is repressed by glucose and induced by ethanol
PEX1_064090	2.19717	6.26323e-15	C6 zinc finger domain-containing protein (Nucleus protein)	KGO49382.1	Transcription factor, fungi	CEP3	Essential kinetochore protein; component of the CBF3 complex that binds the CDEIII region of the centromere; contains an N-terminal Zn2Cys6 type zinc finger domain, a C-terminal acidic domain, and a putative coiled coil dimerization domain
PEX1_102310	2.18992	0.00916215	Acyl-CoA thioesterase 2	KGO49318.1	hypothetical protein PEX1_102310	#N/A	#N/A
PEX1_027390	2.18621	1.27879e-09	Arginine metabolism regulation protein II	KGO47276.1	Protein of unknown function DUF3468	#N/A	#N/A
PEX1_052040	2.17114	0.000301057	Catabolic 3-dehydroquinase	KGO66300.1	Dehydroquinase, class II	#N/A	#N/A
PEX1_045850	2.15415	0.00509059	S-adenosyl-L-methionine-dependent methyltransferase	KGO64267.1	Mycolic acid cyclopropane synthase	#N/A	#N/A
PEX1_051740	2.14722	0.00512289	Nonribosomal brevianamide peptide synthase FtmA	KGO66369.1	Male sterility, NAD-binding	LYS2	Alpha aminoadipate reductase; catalyzes the reduction of alpha-aminoadipate to alpha-aminoadipate 6-semialdehyde, which is the fifth step in biosynthesis of lysine; activation requires posttranslational phosphopantetheinylation by Lys5p
PEX1_016180	2.13769	6.86647e-14	Unnamed protein product	KGO71880.1	hypothetical protein PEX1_016180	#N/A	#N/A
PEX1_094070	2.13095	0.00066815	Inorganic phosphate transporter	#N/A	#N/A	#N/A	#N/A
PEX1_019740	2.11756	2.75241e-14	Lactonase 7-bladed beta-propeller	KGO57836.1	Cytochrome cd1-nitrite reductase-like, C-terminal heme d1	#N/A	#N/A
PEX1_091770	2.117	3.03014e-14	Flap endonuclease 1	KGO71119.1	Protein of unknown function DUF1857	#N/A	#N/A
PEX1_060940	2.09997	0.00064917	Acetolactate synthase	KGO72399.1	Acetolactate synthase, large subunit, biosynthetic	ILV2	Acetolactate synthase; catalyses the first common step in isoleucine and valine biosynthesis and is the target of several classes of inhibitors, localizes to the mitochondria; expression of the gene is under general amino acid control
PEX1_075870	2.09715	0.000105642	Arylacetamide deacetylase	KGO40418.1	Alpha/beta hydrolase fold-3	#N/A	#N/A
PEX1_050250	2.09519	1.94888e-05	MFS general substrate transporter	KGO66146.1	Major facilitator superfamily domain, general substrate transporter	TNA1	High affinity nicotinic acid plasma membrane permease; responsible for uptake of low levels of nicotinic acid; expression of the gene increases in the absence of extracellular nicotinic acid or para-aminobenzoate (PABA)
PEX1_048950	2.08563	0.000252235	Endoribonuclease L-PSP chorismate mutase	KGO61205.1	YjgF/Yer057p/UK114 family	#N/A	#N/A
PEX1_055790	2.07423	3.07174e-06	Phosphate H+ symporter	KGO48157.1	Cation/H+ exchanger	#N/A	#N/A
PEX1_003730	2.07256	4.61101e-05	Nonribosomal peptide synthase	KGO66457.1	AMP-dependent synthetase/ligase	#N/A	#N/A
PEX1_082380	2.06205	1.92149e-10	MFS monosaccharide transporter	KGO53366.1	Major facilitator superfamily domain, general substrate transporter	HXT10	Putative hexose transporter; expressed at low levels and expression is repressed by glucose
PEX1_052700	2.06104	3.64079e-08	General substrate transporter	KGO66265.1	Major facilitator superfamily domain, general substrate transporter	STL1	Glycerol proton symporter of the plasma membrane; subject to glucose-induced inactivation, strongly but transiently induced when cells are subjected to osmotic shock
PEX1_033590	2.0335	0.000718239	#N/A	KGO70224.1	hypothetical protein PEX1_033590	#N/A	#N/A
PEX1_042870	2.03319	3.11595e-12	Phosphoesterase-domain-containing protein	KGO44450.1	Phosphoesterase	#N/A	#N/A
PEX1_072920	2.01357	2.44255e-08	Allantoate permease	KGO38283.1	Major facilitator superfamily domain, general substrate transporter	DAL5	Allantoate permease; ureidosuccinate permease; also transports dipeptides, though with lower affinity than for allantoate and ureidosuccinate; expression is constitutive but sensitive to nitrogen catabolite repression
PEX1_101340	2.01145	0.00350102	#N/A	KGO58683.1	hypothetical protein PEX1_101340	#N/A	#N/A
