# Supplementary material for: Transcriptomic investigation of the interaction between a biocontrol yeast, Papiliotrema terrestris strain PT22AV, and the postharvest fungal pathogen Penicillium expansum on apple
Source: Commun Biol. 2024 Mar 22;7:359. doi: 10.1038/s42003-024-06031-w (PMC10960036; doi:10.1038/s42003-024-06031-w)
Supplement: Supplementary file 4 — Supplementary Data 1-20 [file 42003_2024_6031_MOESM4_ESM.zip › Supplementary Data 9.xlsx]

## Sheet: P. exp_Biol Process
Biological Process	Locus	logFC	PValue	FDR	Description	Genbank transcript id	ProteinAnn	GeneName	Annotation	GO_accession
oxidation-reduction process.	PEX1_012170	2.15979	5.78796e-14	1.73948e-13	Bifunctional cytochrome P450/NADPH--P450 reductase	KGO37393.1	Amidohydrolase	NCP1	NADP-cytochrome P450 reductase; involved in ergosterol biosynthesis; associated and coordinately regulated with Erg11p	GO:0055114, GO:0006629, GO:0006091
oxidation-reduction process.	PEX1_045210	2.02574	3.15003e-12	8.53147e-12	Acetyl-CoA acetyltransferase	KGO41691.1	Thiolase, C-terminal	POT1	3-ketoacyl-CoA thiolase with broad chain length specificity; cleaves 3-ketoacyl-CoA into acyl-CoA and acetyl-CoA during beta-oxidation of fatty acids	GO:0010124, GO:0006635, GO:0032366
oxidation-reduction process.	PEX1_028440	3.82901	5.48039e-09	1.19735e-08	Isocitrate/isopropylmalate dehydrogenase	KGO47083.1	hypothetical protein PEX1_028440	LYS12	Homo-isocitrate dehydrogenase; an NAD-linked mitochondrial enzyme required for the fourth step in the biosynthesis of lysine, in which homo-isocitrate is oxidatively decarboxylated to alpha-ketoadipate	GO:0055114
oxidation-reduction process.	PEX1_002410	2.69006	1.44663e-20	6.20869e-20	M-hydroxybenzyl alcohol hydroxylase	KGO51503.1	Cytochrome P450	ERG5	C-22 sterol desaturase; a cytochrome P450 enzyme that catalyzes the formation of the C-22(23) double bond in the sterol side chain in ergosterol biosynthesis; may be a target of azole antifungal drugs	GO:0055114
oxidation-reduction process.	PEX1_002430	4.01985	7.57443e-26	4.22347e-25	Non-reducing polyketide synthase yanA	KGO51505.1	Acyl transferase/acyl hydrolase/lysophospholipase	CEM1	Mitochondrial beta-keto-acyl synthase; possible role in fatty acid synthesis; required for mitochondrial respiration	GO:0017000, GO:0055114, GO:0055085
oxidation-reduction process.	PEX1_038740	2.27578	2.78096e-44	3.46778e-43	Mannan endo-1,6-alpha-mannosidase	KGO60675.1	hypothetical protein PEX1_038740	DCW1	Putative mannosidase; GPI-anchored membrane protein required for cell wall biosynthesis in bud formation;homologous to Dfg5p	GO:0016052, GO:0009272, GO:0055114
oxidation-reduction process.	PEX1_005160	2.773	1.75886e-08	3.7232e-08	Isoepoxydon dehydrogenase patN	KGO61369.1	Glucose/ribitol dehydrogenase	SPS19	Peroxisomal 2,4-dienoyl-CoA reductase; auxiliary enzyme of fatty acid beta-oxidation; homodimeric enzyme required for growth and sporulation on petroselineate medium; expression induced during late sporulation and in the presence of oleate	GO:0055114
oxidation-reduction process.	PEX1_005170	5.09348	9.29592e-35	7.73572e-34	FAD-linked oxidoreductase patO	KGO61370.1	FAD linked oxidase, N-terminal	#N/A	#N/A	GO:0055114
oxidation-reduction process.	PEX1_008270	3.46276	4.74119e-11	1.19158e-10	Dye-decolorizing peroxidase	KGO61641.1	Dyp-type peroxidase	#N/A	#N/A	GO:0098869, GO:0055114
oxidation-reduction process.	PEX1_037860	4.01964	1.26529e-07	2.52938e-07	Versicolorin B desaturase	KGO63766.1	Cytochrome P450, E-class, group I	ERG5	C-22 sterol desaturase; a cytochrome P450 enzyme that catalyzes the formation of the C-22(23) double bond in the sterol side chain in ergosterol biosynthesis; may be a target of azole antifungal drugs	GO:0055114
oxidation-reduction process.	PEX1_046680	2.04658	0.000165479	0.000264278	Cytochrome P450 oxidoreductase	KGO64319.1	Cytochrome P450, E-class, group I	DIT2	N-formyltyrosine oxidase; sporulation-specific microsomal enzyme involved in the production of N,N-bisformyl dityrosine required for spore wall maturation, homologous to cytochrome P-450s	GO:0032259, GO:0055114
oxidation-reduction process.	PEX1_083870	2.73357	9.48596e-10	2.19699e-09	MFS general substrate transporter	KGO65764.1	Major facilitator superfamily domain, general substrate transporter	VBA5	Plasma membrane protein of the Major Facilitator Superfamily (MFS); involved in amino acid uptake and drug sensitivity; VBA5 has a paralog, VBA3, that arose from a segmental duplication	GO:0055085, GO:0055114
oxidation-reduction process.	PEX1_037100	2.44512	9.43614e-17	3.32748e-16	2-polyprenyl-6-methoxyphenol hydroxylase	KGO65973.1	Monooxygenase, FAD-binding	#N/A	#N/A	GO:0055114, GO:0000387
oxidation-reduction process.	PEX1_020530	2.16233	0.000421215	0.000649361	Macrolide phosphotransferase k	KGO66087.1	Major facilitator superfamily domain, general substrate transporter	VBA5	Plasma membrane protein of the Major Facilitator Superfamily (MFS); involved in amino acid uptake and drug sensitivity; VBA5 has a paralog, VBA3, that arose from a segmental duplication	GO:0055085, GO:0006979, GO:0098869, GO:0055114
oxidation-reduction process.	PEX1_071970	2.33272	9.3318e-19	3.64212e-18	Glyceraldehyde-3-phosphate dehydrogenase, putative	KGO71032.1	Glyceraldehyde/Erythrose phosphate dehydrogenase family	TDH1	Glyceraldehyde-3-phosphate dehydrogenase (GAPDH), isozyme 1; involved in glycolysis and gluconeogenesis; tetramer that catalyzes the reaction of glyceraldehyde-3-phosphate to 1,3 bis-phosphoglycerate; detected in the cytoplasm and cell wall; protein abundance increases in response to DNA replication stress; GAPDH-derived antimicrobial peptides secreted by S. cerevisiae are active against a wide v…	GO:0006006, GO:0055114, GO:0006096, GO:0019319
oxidation-reduction process.	PEX1_023820	2.12445	1.63235e-13	4.77322e-13	NADP-dependent mannitol dehydrogenase	KGO72046.1	Glucose/ribitol dehydrogenase	SPS19	Peroxisomal 2,4-dienoyl-CoA reductase; auxiliary enzyme of fatty acid beta-oxidation; homodimeric enzyme required for growth and sporulation on petroselineate medium; expression induced during late sporulation and in the presence of oleate	GO:0055114
long-chain fatty acid metabolic process.	PEX1_045200	4.55479	5.41874e-23	2.61999e-22	Bifunctional fatty acid transporter and acyl-CoA synthetase	KGO41690.1	AMP-dependent synthetase/ligase	FAT1	Very long chain fatty acyl-CoA synthetase and fatty acid transporter; activates imported fatty acids with a preference for very long lengths (C20-C26); has a separate function in the transport of long chain fatty acids	GO:0001676, GO:0140354, GO:0000038, GO:0015909
long-chain fatty acid metabolic process.	PEX1_089690	3.05592	0.00100193	0.00149598	Fatty acid synthase subunit alpha reductase	KGO63508.1	Acyl transferase/acyl hydrolase/lysophospholipase	FAS2	Alpha subunit of fatty acid synthetase; complex catalyzes the synthesis of long-chain saturated fatty acids; contains the acyl-carrier protein domain and beta-ketoacyl reductase, beta-ketoacyl synthase and self-pantetheinylation activities	GO:0042759
fatty acid metabolic process.	PEX1_045200	4.55479	5.41874e-23	2.61999e-22	Bifunctional fatty acid transporter and acyl-CoA synthetase	KGO41690.1	AMP-dependent synthetase/ligase	FAT1	Very long chain fatty acyl-CoA synthetase and fatty acid transporter; activates imported fatty acids with a preference for very long lengths (C20-C26); has a separate function in the transport of long chain fatty acids	GO:0001676, GO:0140354, GO:0000038, GO:0015909
fatty acid metabolic process.	PEX1_045210	2.02574	3.15003e-12	8.53147e-12	Acetyl-CoA acetyltransferase	KGO41691.1	Thiolase, C-terminal	POT1	3-ketoacyl-CoA thiolase with broad chain length specificity; cleaves 3-ketoacyl-CoA into acyl-CoA and acetyl-CoA during beta-oxidation of fatty acids	GO:0010124, GO:0006635, GO:0032366
fatty acid metabolic process.	PEX1_089690	3.05592	0.00100193	0.00149598	Fatty acid synthase subunit alpha reductase	KGO63508.1	Acyl transferase/acyl hydrolase/lysophospholipase	FAS2	Alpha subunit of fatty acid synthetase; complex catalyzes the synthesis of long-chain saturated fatty acids; contains the acyl-carrier protein domain and beta-ketoacyl reductase, beta-ketoacyl synthase and self-pantetheinylation activities	GO:0042759
long-chain fatty acid biosynthetic proce...	PEX1_089690	3.05592	0.00100193	0.00149598	Fatty acid synthase subunit alpha reductase	KGO63508.1	Acyl transferase/acyl hydrolase/lysophospholipase	FAS2	Alpha subunit of fatty acid synthetase; complex catalyzes the synthesis of long-chain saturated fatty acids; contains the acyl-carrier protein domain and beta-ketoacyl reductase, beta-ketoacyl synthase and self-pantetheinylation activities	GO:0042759
lipid transport.	PEX1_045200	4.55479	5.41874e-23	2.61999e-22	Bifunctional fatty acid transporter and acyl-CoA synthetase	KGO41690.1	AMP-dependent synthetase/ligase	FAT1	Very long chain fatty acyl-CoA synthetase and fatty acid transporter; activates imported fatty acids with a preference for very long lengths (C20-C26); has a separate function in the transport of long chain fatty acids	GO:0001676, GO:0140354, GO:0000038, GO:0015909
lipid transport.	PEX1_045210	2.02574	3.15003e-12	8.53147e-12	Acetyl-CoA acetyltransferase	KGO41691.1	Thiolase, C-terminal	POT1	3-ketoacyl-CoA thiolase with broad chain length specificity; cleaves 3-ketoacyl-CoA into acyl-CoA and acetyl-CoA during beta-oxidation of fatty acids	GO:0010124, GO:0006635, GO:0032366
cellular oxidant detoxification.	PEX1_008270	3.46276	4.74119e-11	1.19158e-10	Dye-decolorizing peroxidase	KGO61641.1	Dyp-type peroxidase	#N/A	#N/A	GO:0098869, GO:0055114
cellular oxidant detoxification.	PEX1_020530	2.16233	0.000421215	0.000649361	Macrolide phosphotransferase k	KGO66087.1	Major facilitator superfamily domain, general substrate transporter	VBA5	Plasma membrane protein of the Major Facilitator Superfamily (MFS); involved in amino acid uptake and drug sensitivity; VBA5 has a paralog, VBA3, that arose from a segmental duplication	GO:0055085, GO:0006979, GO:0098869, GO:0055114
lipid localization.	PEX1_045200	4.55479	5.41874e-23	2.61999e-22	Bifunctional fatty acid transporter and acyl-CoA synthetase	KGO41690.1	AMP-dependent synthetase/ligase	FAT1	Very long chain fatty acyl-CoA synthetase and fatty acid transporter; activates imported fatty acids with a preference for very long lengths (C20-C26); has a separate function in the transport of long chain fatty acids	GO:0001676, GO:0140354, GO:0000038, GO:0015909
lipid localization.	PEX1_045210	2.02574	3.15003e-12	8.53147e-12	Acetyl-CoA acetyltransferase	KGO41691.1	Thiolase, C-terminal	POT1	3-ketoacyl-CoA thiolase with broad chain length specificity; cleaves 3-ketoacyl-CoA into acyl-CoA and acetyl-CoA during beta-oxidation of fatty acids	GO:0010124, GO:0006635, GO:0032366
spliceosomal snRNP assembly	PEX1_037100	2.44512	9.43614e-17	3.32748e-16	2-polyprenyl-6-methoxyphenol hydroxylase	KGO65973.1	Monooxygenase, FAD-binding	#N/A	#N/A	GO:0055114, GO:0000387
xenobiotic metabolic process	PEX1_045210	2.02574	3.15003e-12	8.53147e-12	Acetyl-CoA acetyltransferase	KGO41691.1	Thiolase, C-terminal	POT1	3-ketoacyl-CoA thiolase with broad chain length specificity; cleaves 3-ketoacyl-CoA into acyl-CoA and acetyl-CoA during beta-oxidation of fatty acids	GO:0010124, GO:0006635, GO:0032366
response to xenobiotic stimulus	PEX1_045210	2.02574	3.15003e-12	8.53147e-12	Acetyl-CoA acetyltransferase	KGO41691.1	Thiolase, C-terminal	POT1	3-ketoacyl-CoA thiolase with broad chain length specificity; cleaves 3-ketoacyl-CoA into acyl-CoA and acetyl-CoA during beta-oxidation of fatty acids	GO:0010124, GO:0006635, GO:0032366
phenylacetate catabolic process	PEX1_045210	2.02574	3.15003e-12	8.53147e-12	Acetyl-CoA acetyltransferase	KGO41691.1	Thiolase, C-terminal	POT1	3-ketoacyl-CoA thiolase with broad chain length specificity; cleaves 3-ketoacyl-CoA into acyl-CoA and acetyl-CoA during beta-oxidation of fatty acids	GO:0010124, GO:0006635, GO:0032366
fatty acid transport	PEX1_045200	4.55479	5.41874e-23	2.61999e-22	Bifunctional fatty acid transporter and acyl-CoA synthetase	KGO41690.1	AMP-dependent synthetase/ligase	FAT1	Very long chain fatty acyl-CoA synthetase and fatty acid transporter; activates imported fatty acids with a preference for very long lengths (C20-C26); has a separate function in the transport of long chain fatty acids	GO:0001676, GO:0140354, GO:0000038, GO:0015909
long-chain fatty acid transport	PEX1_045200	4.55479	5.41874e-23	2.61999e-22	Bifunctional fatty acid transporter and acyl-CoA synthetase	KGO41690.1	AMP-dependent synthetase/ligase	FAT1	Very long chain fatty acyl-CoA synthetase and fatty acid transporter; activates imported fatty acids with a preference for very long lengths (C20-C26); has a separate function in the transport of long chain fatty acids	GO:0001676, GO:0140354, GO:0000038, GO:0015909
xenobiotic catabolic process	PEX1_045210	2.02574	3.15003e-12	8.53147e-12	Acetyl-CoA acetyltransferase	KGO41691.1	Thiolase, C-terminal	POT1	3-ketoacyl-CoA thiolase with broad chain length specificity; cleaves 3-ketoacyl-CoA into acyl-CoA and acetyl-CoA during beta-oxidation of fatty acids	GO:0010124, GO:0006635, GO:0032366
cellular response to xenobiotic stimulus	PEX1_045210	2.02574	3.15003e-12	8.53147e-12	Acetyl-CoA acetyltransferase	KGO41691.1	Thiolase, C-terminal	POT1	3-ketoacyl-CoA thiolase with broad chain length specificity; cleaves 3-ketoacyl-CoA into acyl-CoA and acetyl-CoA during beta-oxidation of fatty acids	GO:0010124, GO:0006635, GO:0032366
cellular response to toxic substance.	PEX1_008270	3.46276	4.74119e-11	1.19158e-10	Dye-decolorizing peroxidase	KGO61641.1	Dyp-type peroxidase	#N/A	#N/A	GO:0098869, GO:0055114
cellular response to toxic substance.	PEX1_020530	2.16233	0.000421215	0.000649361	Macrolide phosphotransferase k	KGO66087.1	Major facilitator superfamily domain, general substrate transporter	VBA5	Plasma membrane protein of the Major Facilitator Superfamily (MFS); involved in amino acid uptake and drug sensitivity; VBA5 has a paralog, VBA3, that arose from a segmental duplication	GO:0055085, GO:0006979, GO:0098869, GO:0055114
cellular detoxification.	PEX1_008270	3.46276	4.74119e-11	1.19158e-10	Dye-decolorizing peroxidase	KGO61641.1	Dyp-type peroxidase	#N/A	#N/A	GO:0098869, GO:0055114
cellular detoxification.	PEX1_020530	2.16233	0.000421215	0.000649361	Macrolide phosphotransferase k	KGO66087.1	Major facilitator superfamily domain, general substrate transporter	VBA5	Plasma membrane protein of the Major Facilitator Superfamily (MFS); involved in amino acid uptake and drug sensitivity; VBA5 has a paralog, VBA3, that arose from a segmental duplication	GO:0055085, GO:0006979, GO:0098869, GO:0055114
monocarboxylic acid metabolic process.	PEX1_045200	4.55479	5.41874e-23	2.61999e-22	Bifunctional fatty acid transporter and acyl-CoA synthetase	KGO41690.1	AMP-dependent synthetase/ligase	FAT1	Very long chain fatty acyl-CoA synthetase and fatty acid transporter; activates imported fatty acids with a preference for very long lengths (C20-C26); has a separate function in the transport of long chain fatty acids	GO:0001676, GO:0140354, GO:0000038, GO:0015909
monocarboxylic acid metabolic process.	PEX1_045210	2.02574	3.15003e-12	8.53147e-12	Acetyl-CoA acetyltransferase	KGO41691.1	Thiolase, C-terminal	POT1	3-ketoacyl-CoA thiolase with broad chain length specificity; cleaves 3-ketoacyl-CoA into acyl-CoA and acetyl-CoA during beta-oxidation of fatty acids	GO:0010124, GO:0006635, GO:0032366
monocarboxylic acid metabolic process.	PEX1_089690	3.05592	0.00100193	0.00149598	Fatty acid synthase subunit alpha reductase	KGO63508.1	Acyl transferase/acyl hydrolase/lysophospholipase	FAS2	Alpha subunit of fatty acid synthetase; complex catalyzes the synthesis of long-chain saturated fatty acids; contains the acyl-carrier protein domain and beta-ketoacyl reductase, beta-ketoacyl synthase and self-pantetheinylation activities	GO:0042759
monocarboxylic acid metabolic process.	PEX1_071970	2.33272	9.3318e-19	3.64212e-18	Glyceraldehyde-3-phosphate dehydrogenase, putative	KGO71032.1	Glyceraldehyde/Erythrose phosphate dehydrogenase family	TDH1	Glyceraldehyde-3-phosphate dehydrogenase (GAPDH), isozyme 1; involved in glycolysis and gluconeogenesis; tetramer that catalyzes the reaction of glyceraldehyde-3-phosphate to 1,3 bis-phosphoglycerate; detected in the cytoplasm and cell wall; protein abundance increases in response to DNA replication stress; GAPDH-derived antimicrobial peptides secreted by S. cerevisiae are active against a wide v…	GO:0006006, GO:0055114, GO:0006096, GO:0019319
lipid metabolic process.	PEX1_012170	2.15979	5.78796e-14	1.73948e-13	Bifunctional cytochrome P450/NADPH--P450 reductase	KGO37393.1	Amidohydrolase	NCP1	NADP-cytochrome P450 reductase; involved in ergosterol biosynthesis; associated and coordinately regulated with Erg11p	GO:0055114, GO:0006629, GO:0006091
lipid metabolic process.	PEX1_045200	4.55479	5.41874e-23	2.61999e-22	Bifunctional fatty acid transporter and acyl-CoA synthetase	KGO41690.1	AMP-dependent synthetase/ligase	FAT1	Very long chain fatty acyl-CoA synthetase and fatty acid transporter; activates imported fatty acids with a preference for very long lengths (C20-C26); has a separate function in the transport of long chain fatty acids	GO:0001676, GO:0140354, GO:0000038, GO:0015909
lipid metabolic process.	PEX1_045210	2.02574	3.15003e-12	8.53147e-12	Acetyl-CoA acetyltransferase	KGO41691.1	Thiolase, C-terminal	POT1	3-ketoacyl-CoA thiolase with broad chain length specificity; cleaves 3-ketoacyl-CoA into acyl-CoA and acetyl-CoA during beta-oxidation of fatty acids	GO:0010124, GO:0006635, GO:0032366
lipid metabolic process.	PEX1_069530	2.67226	5.95333e-17	2.11702e-16	Non-reducing polyketide synthase ausA	KGO63457.1	Acyl transferase/acyl hydrolase/lysophospholipase	#N/A	#N/A	GO:0016114, GO:0032259
lipid metabolic process.	PEX1_089690	3.05592	0.00100193	0.00149598	Fatty acid synthase subunit alpha reductase	KGO63508.1	Acyl transferase/acyl hydrolase/lysophospholipase	FAS2	Alpha subunit of fatty acid synthetase; complex catalyzes the synthesis of long-chain saturated fatty acids; contains the acyl-carrier protein domain and beta-ketoacyl reductase, beta-ketoacyl synthase and self-pantetheinylation activities	GO:0042759
cell wall chitin metabolic process	PEX1_038610	3.6045	2.37961e-15	7.78631e-15	Extracellular cell wall glucanase Crf1/allergen Asp F9	KGO60691.1	Concanavalin A-like lectin/glucanases superfamily	CRH1	Chitin transglycosylase; functions in the transfer of chitin to beta(1-6) and beta(1-3) glucans in the cell wall; similar and functionally redundant to Utr2; localizes to sites of polarized growth; expression induced by cell wall stress	GO:0071555, GO:0005975, GO:0006037, GO:0071852

## Sheet: P.exp + P.terr_Biol Process
Biological Process	Locus	logFC	PValue	FDR	Description	Genbank transcript id	Protein Annotation	SGD Gene name	SGD Annotation	GO_accession
transmembrane transport.	PEX1_072920	2.01357	8.13894e-09	2.44255e-08	Allantoate permease	KGO38283.1	Major facilitator superfamily domain, general substrate transporter	DAL5	Allantoate permease; ureidosuccinate permease; also transports dipeptides, though with lower affinity than for allantoate and ureidosuccinate; expression is constitutive but sensitive to nitrogen catabolite repression	GO:0055085, GO:0055114
transmembrane transport.	PEX1_106360	2.38993	1.5293e-05	3.24544e-05	Arylsulfatase	KGO38567.1	Alkaline phosphatase-like, alpha/beta/alpha	#N/A	#N/A	GO:0018958, GO:0006351, GO:0055085, GO:0006357, GO:0030203
transmembrane transport.	PEX1_080430	3.62619	1.92621e-12	7.75814e-12	MFS general substrate transporter	KGO39864.1	Major facilitator superfamily domain, general substrate transporter	STL1	Glycerol proton symporter of the plasma membrane; subject to glucose-induced inactivation, strongly but transiently induced when cells are subjected to osmotic shock	GO:0055085, GO:0008643, GO:0015791, GO:0015672
transmembrane transport.	PEX1_075820	3.05367	3.56849e-13	1.52147e-12	Mitochondrial dicarboxylate transporter	KGO40413.1	Mitochondrial carrier protein	DIC1	Mitochondrial dicarboxylate carrier; integral membrane protein, catalyzes a dicarboxylate-phosphate exchange across the inner mitochondrial membrane, transports cytoplasmic dicarboxylates into the mitochondrial matrix	GO:0015867, GO:0055085, GO:0015742, GO:0015743
transmembrane transport.	PEX1_039510	2.59849	2.38931e-07	6.1835e-07	Molybdenum cofactor biosynthesis protein A	KGO44628.1	Molybdenum cofactor biosynthesis protein A	#N/A	#N/A	GO:0006777, GO:0030007, GO:0032324, GO:0098655, GO:0006813, GO:0098660, GO:0055114
transmembrane transport.	PEX1_055790	2.07423	1.28007e-06	3.07174e-06	Phosphate H+ symporter	KGO48157.1	Cation/H+ exchanger	#N/A	#N/A	GO:1902600, GO:0006396
transmembrane transport.	PEX1_085840	2.4672	1.06303e-09	3.44758e-09	Pleiotropic Drug Resistance PDR Family protein	KGO50030.1	Major facilitator superfamily domain, general substrate transporter	TNA1	High affinity nicotinic acid plasma membrane permease; responsible for uptake of low levels of nicotinic acid; expression of the gene increases in the absence of extracellular nicotinic acid or para-aminobenzoate (PABA)	GO:0055085, GO:0055114
transmembrane transport.	PEX1_041040	3.66619	9.77767e-21	7.13423e-20	Vitamin H transporter	KGO50631.1	Major facilitator superfamily domain, general substrate transporter	DAL5	Allantoate permease; ureidosuccinate permease; also transports dipeptides, though with lower affinity than for allantoate and ureidosuccinate; expression is constitutive but sensitive to nitrogen catabolite repression	GO:0055085
transmembrane transport.	PEX1_002640	2.25656	2.99131e-05	6.15918e-05	Bypass of stop codon protein 6	KGO51238.1	Major facilitator superfamily domain, general substrate transporter	BSC6	Protein of unknown function with 8 putative transmembrane segments; ORF exhibits genomic organization compatible with a translational readthrough-dependent mode of expression	GO:0055085, GO:0045859
transmembrane transport.	PEX1_082380	2.06205	5.3716e-11	1.92149e-10	MFS monosaccharide transporter	KGO53366.1	Major facilitator superfamily domain, general substrate transporter	HXT10	Putative hexose transporter; expressed at low levels and expression is repressed by glucose	GO:0055085, GO:0098657, GO:0008643, GO:0015672
transmembrane transport.	PEX1_063240	4.08486	1.52202e-05	3.23079e-05	MFS monocarboxylate transporter	KGO55939.1	Major facilitator superfamily domain, general substrate transporter	MCH5	Plasma membrane riboflavin transporter; facilitates the uptake of vitamin B2; required for FAD-dependent processes; sequence similarity to mammalian monocarboxylate permeases, however mutants are not deficient in monocarboxylate transport	GO:0055085
transmembrane transport.	PEX1_019830	2.93673	8.18171e-08	2.22585e-07	Amino acid transporter transmembrane	KGO57845.1	Amino acid transporter, transmembrane	#N/A	#N/A	GO:0003333
transmembrane transport.	PEX1_018760	3.64587	2.27198e-12	9.06428e-12	MFS general substrate transporter	KGO60883.1	Major facilitator superfamily domain, general substrate transporter	STL1	Glycerol proton symporter of the plasma membrane; subject to glucose-induced inactivation, strongly but transiently induced when cells are subjected to osmotic shock	GO:0008643, GO:0055085, GO:0015672
transmembrane transport.	PEX1_018110	3.51718	2.05316e-24	1.89016e-23	Transporter mfs1	KGO61022.1	Major facilitator superfamily domain, general substrate transporter	YHK8	Presumed antiporter of the major facilitator superfamily; member of the 12-spanner drug:H(+) antiporter DHA1 family; expression of gene is up-regulated in cells exhibiting reduced susceptibility to azoles	GO:0055085
transmembrane transport.	PEX1_007810	3.8534	2.57835e-28	2.93349e-27	MFS monosaccharide transporter	KGO61595.1	Major facilitator superfamily domain, general substrate transporter	HXT2	High-affinity glucose transporter of the major facilitator superfamily; expression is induced by low levels of glucose and repressed by high levels of glucose	GO:0055085
transmembrane transport.	PEX1_069330	3.69595	9.007e-06	1.96682e-05	Cation-transporting ATPase	KGO63253.1	hypothetical protein PEX1_069330	#N/A	#N/A	GO:0006812, GO:0055092, GO:0030026, GO:0006874, GO:0034220
transmembrane transport.	PEX1_004560	4.09332	0.000157825	0.000300554	Tryptophan synthase beta chain	KGO64839.1	Aldolase-type TIM barrel	TRP5	Tryptophan synthase; catalyzes the last step of tryptophan biosynthesis; regulated by the general control system of amino acid biosynthesis	GO:0000162, GO:0055085
transmembrane transport.	PEX1_090090	2.543	7.66574e-20	5.3001e-19	TGF-beta receptor type I/II extracellular region	KGO65394.1	Major facilitator superfamily domain, general substrate transporter	PTR2	Integral membrane peptide transporter; mediates transport of di- and tri-peptides; conserved protein that contains 12 transmembrane domains; PTR2 expression is regulated by the N-end rule pathway via repression by Cup9p	GO:0006857, GO:0055085, GO:0055114
transmembrane transport.	PEX1_050250	2.09519	8.91565e-06	1.94888e-05	MFS general substrate transporter	KGO66146.1	Major facilitator superfamily domain, general substrate transporter	TNA1	High affinity nicotinic acid plasma membrane permease; responsible for uptake of low levels of nicotinic acid; expression of the gene increases in the absence of extracellular nicotinic acid or para-aminobenzoate (PABA)	GO:0055085, GO:1901264, GO:0015931
transmembrane transport.	PEX1_052700	2.06104	1.23516e-08	3.64079e-08	General substrate transporter	KGO66265.1	Major facilitator superfamily domain, general substrate transporter	STL1	Glycerol proton symporter of the plasma membrane; subject to glucose-induced inactivation, strongly but transiently induced when cells are subjected to osmotic shock	GO:0008643, GO:0055085, GO:0006351, GO:0015672
transmembrane transport.	PEX1_078030	2.64592	1.26626e-20	9.18363e-20	Copper amine oxidase ao-I	KGO66889.1	Copper amine oxidase	#N/A	#N/A	GO:0009308, GO:0055114, GO:0006357, GO:0006351, GO:0071805, GO:0009152
transmembrane transport.	PEX1_078040	2.35164	0.0191688	0.0278238	Putative amino-acid permease	KGO66890.1	hypothetical protein PEX1_078040	HNM1	Plasma membrane transporter for choline, ethanolamine, and carnitine; involved in the uptake of nitrogen mustard and the uptake of glycine betaine during hypersaline stress; co-regulated with phospholipid biosynthetic genes and negatively regulated by choline and myo-inositol	GO:0055085, GO:0006865
transmembrane transport.	PEX1_077700	2.25975	1.85813e-06	4.37189e-06	Mitochondrial succinate-fumarate antiporter	KGO66927.1	Mitochondrial carrier protein	SFC1	Mitochondrial succinate-fumarate transporter; transports succinate into and fumarate out of the mitochondrion; required for ethanol and acetate utilization	GO:0015867, GO:0055085, GO:0015741, GO:0015744, GO:0045733, GO:0015976, GO:0009062
transmembrane transport.	PEX1_025150	2.3206	8.14953e-16	4.30259e-15	Amine oxidase	KGO67437.1	Flavin amine oxidase	FMS1	Polyamine oxidase; converts spermine to spermidine, which is required for the essential hypusination modification of translation factor eIF-5A; also involved in pantothenic acid biosynthesis	GO:0055114, GO:0006357, GO:0055085, GO:0006508
transmembrane transport.	PEX1_013290	2.94182	5.00427e-23	4.22884e-22	Amidohydrolase 3	KGO68613.1	Amidohydrolase 3	#N/A	#N/A	GO:0009116, GO:0055085
transmembrane transport.	PEX1_010430	2.26572	5.77475e-07	1.43679e-06	MFS general substrate transporter	KGO69365.1	Major facilitator superfamily domain, general substrate transporter	TPO1	Polyamine transporter of the major facilitator superfamily; member of the 12-spanner drug:H(+) antiporter DHA1 family; recognizes spermine, putrescine, and spermidine; catalyzes uptake of polyamines at alkaline pH and excretion at acidic pH; during oxidative stress exports spermine, spermidine from the cell, which controls timing of expression of stress-responsive genes; phosphorylation enhances …	GO:0055085
transmembrane transport.	PEX1_010930	6.27665	9.22375e-29	1.07255e-27	MFS general substrate transporter	KGO70626.1	Major facilitator superfamily domain, general substrate transporter	TPO2	Polyamine transporter of the major facilitator superfamily; member of the 12-spanner drug:H(+) antiporter DHA1 family; specific for spermine; localizes to the plasma membrane; transcription of TPO2 is regulated by Haa1p; TPO2 has a paralog, TPO3, that arose from the whole genome duplication	GO:0055085
transmembrane transport.	PEX1_091800	2.90322	0.000631355	0.00111832	Carboxylic ester hydrolase	KGO71067.1	Tannase/feruloyl esterase	#N/A	#N/A	GO:0006470, GO:0055085
transmembrane transport.	PEX1_107290	3.52868	3.81131e-27	4.06251e-26	Hexose transporter	KGO71209.1	Major facilitator superfamily domain, general substrate transporter	STL1	Glycerol proton symporter of the plasma membrane; subject to glucose-induced inactivation, strongly but transiently induced when cells are subjected to osmotic shock	GO:0055085
transmembrane transport.	PEX1_023120	6.50961	3.34995e-89	5.14187e-87	Amino acid transporter	KGO72209.1	Amino acid/polyamine transporter I	HNM1	Plasma membrane transporter for choline, ethanolamine, and carnitine; involved in the uptake of nitrogen mustard and the uptake of glycine betaine during hypersaline stress; co-regulated with phospholipid biosynthetic genes and negatively regulated by choline and myo-inositol	GO:0055085
transmembrane transport.	PEX1_060060	2.72633	0.000466303	0.000838809	MFS general substrate transporter	KGO72363.1	Major facilitator superfamily domain, general substrate transporter	QDR2	Plasma membrane transporter of the major facilitator superfamily; member of the 12-spanner drug:H(+) antiporter DHA1 family; exports copper; has broad substrate specificity and can transport many mono- and divalent cations; transports a variety of drugs and is required for resistance to quinidine, barban, cisplatin, and bleomycin; contributes to potassium homeostasis; expression is regulated by c…	GO:0055085
transmembrane transport.	PEX1_072210	4.27505	3.68921e-20	2.60404e-19	Aquaglyceroporin like protein, other eukaryote	KGO72908.1	Major intrinsic protein	YFL054C	Putative channel-like protein; similar to Fps1p; mediates passive diffusion of glycerol in the presence of ethanol	GO:0055085
amino sugar catabolic process.	PEX1_019210	5.30227	3.2328e-12	1.2741e-11	Glycoside hydrolase	KGO61070.1	Glycoside hydrolase, superfamily	CTS2	Putative chitinase; functionally complements A. gossypii cts2 mutant sporulation defect	GO:0005975, GO:0006032
amino sugar catabolic process.	PEX1_022400	6.63539	1.81031e-154	2.54711e-151	Exo-beta-D-glucosaminidase	KGO70353.1	Glycoside hydrolase, family 2, N-terminal	#N/A	#N/A	GO:0000272, GO:0006032, GO:0055114
amino sugar catabolic process.	PEX1_010940	3.86921	1.73188e-15	8.88786e-15	Glucokinase regulator family	KGO70627.1	N-acetylmuramic acid 6-phosphate etherase MurQ	#N/A	#N/A	GO:0046348, GO:0016310, GO:0033132, GO:0009750, GO:0042593, GO:0009254
oxidation-reduction process.	PEX1_043340	3.26491	3.31837e-23	2.83539e-22	N-acyl homoserine lactonase AttM	KGO36692.1	hypothetical protein PEX1_043340	#N/A	#N/A	GO:0055114
oxidation-reduction process.	PEX1_056300	3.1405	9.47163e-07	2.30963e-06	Xylose isomerase domain-containing protein TIM barrel	KGO37662.1	hypothetical protein PEX1_056300	#N/A	#N/A	GO:0055114
oxidation-reduction process.	PEX1_072920	2.01357	8.13894e-09	2.44255e-08	Allantoate permease	KGO38283.1	Major facilitator superfamily domain, general substrate transporter	DAL5	Allantoate permease; ureidosuccinate permease; also transports dipeptides, though with lower affinity than for allantoate and ureidosuccinate; expression is constitutive but sensitive to nitrogen catabolite repression	GO:0055085, GO:0055114
oxidation-reduction process.	PEX1_075870	2.09715	5.26583e-05	0.000105642	Arylacetamide deacetylase	KGO40418.1	Alpha/beta hydrolase fold-3	#N/A	#N/A	GO:0055114
oxidation-reduction process.	PEX1_088900	5.516	1.00285e-11	3.79473e-11	Threonine dehydrogenase	KGO43319.1	Alcohol dehydrogenase superfamily, zinc-type	BDH1	NAD-dependent (R,R)-butanediol dehydrogenase; catalyzes oxidation of (R,R)-2,3-butanediol to (3R)-acetoin, oxidation of meso-butanediol to (3S)-acetoin, and reduction of acetoin; enhances use of 2,3-butanediol as an aerobic carbon source	GO:0055114
oxidation-reduction process.	PEX1_088250	2.36244	6.75291e-05	0.000134042	Zinc-binding oxidoreductase	KGO43497.1	Polyketide synthase, enoylreductase	YNL134C	Protein of unknown function; similar to dehydrogenases from other model organisms; green fluorescent protein (GFP)-fusion protein localizes to both the cytoplasm and nucleus; protein abundance increases in response to DNA replication stress	GO:0055114
oxidation-reduction process.	PEX1_047400	2.29259	0.000136068	0.000261244	Heterokaryon incompatibility	KGO43967.1	Heterokaryon incompatibility	#N/A	#N/A	GO:0055114
oxidation-reduction process.	PEX1_039510	2.59849	2.38931e-07	6.1835e-07	Molybdenum cofactor biosynthesis protein A	KGO44628.1	Molybdenum cofactor biosynthesis protein A	#N/A	#N/A	GO:0006777, GO:0030007, GO:0032324, GO:0098655, GO:0006813, GO:0098660, GO:0055114
oxidation-reduction process.	PEX1_027760	6.55428	1.12277e-126	5.92404e-124	Endo-chitosanase C	KGO47124.1	Fungal chitosanase	#N/A	#N/A	GO:0000272, GO:0006357, GO:0055114
oxidation-reduction process.	PEX1_040120	3.29284	4.06623e-12	1.58775e-11	Related to aryl-alcohol dehydrogenases	KGO47487.1	Aldo/keto reductase	YPL088W	Putative aryl alcohol dehydrogenase; transcription is activated by paralogous transcription factors Yrm1p and Yrr1p along with genes involved in multidrug resistance	GO:0055114
oxidation-reduction process.	PEX1_055860	2.6678	0.000377378	0.00068749	Short-chain dehydrogenase reductase sdr	KGO48164.1	Short-chain dehydrogenase/reductase SDR	IRC24	Putative benzil reductase;(GFP)-fusion protein localizes to the cytoplasm and is induced by the DNA-damaging agent MMS; sequence similarity with short-chain dehydrogenase/reductases; null mutant has increased spontaneous Rad52p foci	GO:0055114
oxidation-reduction process.	PEX1_086000	2.54358	4.78748e-08	1.33078e-07	Iron-dependent peroxidase	KGO49967.1	Short-chain dehydrogenase/reductase SDR	FOX2	3-hydroxyacyl-CoA dehydrogenase and enoyl-CoA hydratase; multifunctional enzyme of the peroxisomal fatty acid beta-oxidation pathway	GO:0098869, GO:0055114
oxidation-reduction process.	PEX1_085840	2.4672	1.06303e-09	3.44758e-09	Pleiotropic Drug Resistance PDR Family protein	KGO50030.1	Major facilitator superfamily domain, general substrate transporter	TNA1	High affinity nicotinic acid plasma membrane permease; responsible for uptake of low levels of nicotinic acid; expression of the gene increases in the absence of extracellular nicotinic acid or para-aminobenzoate (PABA)	GO:0055085, GO:0055114
oxidation-reduction process.	PEX1_040950	2.2388	0.00157966	0.0026671	Ketopantoate reductase ApbA/PanE, C-terminal	KGO50471.1	Ketopantoate reductase ApbA/PanE, C-terminal	YDL144C	Protein of unknown function; green fluorescent protein (GFP)-fusion protein localizes to the cytoplasm and nucleus; YDL144C is not an essential gene; protein abundance increases in response to DNA replication stress	GO:0015940, GO:0055114
oxidation-reduction process.	PEX1_063820	2.70574	0.000373435	0.000681335	Xylose isomerase domain-containing protein TIM barrel	KGO52227.1	hypothetical protein PEX1_063820	#N/A	#N/A	GO:0055114
oxidation-reduction process.	PEX1_063200	2.59774	1.52898e-08	4.46014e-08	Serine peptidase	KGO55935.1	Cytochrome P450, E-class, CYP52	DIT2	N-formyltyrosine oxidase; sporulation-specific microsomal enzyme involved in the production of N,N-bisformyl dityrosine required for spore wall maturation, homologous to cytochrome P-450s	GO:0055114, GO:0055088
oxidation-reduction process.	PEX1_049310	2.25032	2.90295e-09	9.07655e-09	NAD binding Rossmann fold oxidoreductase	KGO58061.1	Oxidoreductase, N-terminal	#N/A	#N/A	GO:0055114, GO:0006739, GO:0006091
oxidation-reduction process.	PEX1_007300	3.68098	1.11883e-05	2.41256e-05	Phenol hydroxylase reductase	KGO58098.1	Cytochrome b5	CBR1	Microsomal cytochrome b reductase; not essential for viability; also detected in mitochondria; mutation in conserved NADH binding domain of the human ortholog results in type I methemoglobinemia	GO:0055114
oxidation-reduction process.	PEX1_061500	2.60945	3.52096e-07	8.98003e-07	Short-chain dehydrogenase	KGO59130.1	Short-chain dehydrogenase/reductase SDR	SPS19	Peroxisomal 2,4-dienoyl-CoA reductase; auxiliary enzyme of fatty acid beta-oxidation; homodimeric enzyme required for growth and sporulation on petroselineate medium; expression induced during late sporulation and in the presence of oleate	GO:0055114, GO:0019290
oxidation-reduction process.	PEX1_049140	4.26553	9.09519e-27	9.56185e-26	NADH-dependent flavin oxidoreductase nadA	KGO61329.1	Aldolase-type TIM barrel	#N/A	#N/A	GO:0055114
oxidation-reduction process.	PEX1_038280	3.1128	3.12102e-08	8.82079e-08	Benzoate 4-monooxygenase	KGO63875.1	Cytochrome P450, E-class, group I	ERG11	Lanosterol 14-alpha-demethylase; catalyzes the C-14 demethylation of lanosterol to form 4,4''-dimethyl cholesta-8,14,24-triene-3-beta-ol in the ergosterol biosynthesis pathway; member of the cytochrome P450 family; associated and coordinately regulated with the P450 reductase Ncp1p	GO:0055114
oxidation-reduction process.	PEX1_090090	2.543	7.66574e-20	5.3001e-19	TGF-beta receptor type I/II extracellular region	KGO65394.1	Major facilitator superfamily domain, general substrate transporter	PTR2	Integral membrane peptide transporter; mediates transport of di- and tri-peptides; conserved protein that contains 12 transmembrane domains; PTR2 expression is regulated by the N-end rule pathway via repression by Cup9p	GO:0006857, GO:0055085, GO:0055114
oxidation-reduction process.	PEX1_083830	3.33237	5.33496e-19	3.46978e-18	NADP-dependent oxidoreductase domain	KGO65760.1	Aldo/keto reductase	AAD14	Putative aryl-alcohol dehydrogenase; similar to P. chrysosporium aryl-alcohol dehydrogenase; mutational analysis has not yet revealed a physiological role; members of the AAD gene family comprise three pairs (AAD3 + AAD15, AAD6/AAD16 + AAD4, AAD10 + AAD14) whose two genes are more related to one another than to other members of the family	GO:0055114
oxidation-reduction process.	PEX1_078030	2.64592	1.26626e-20	9.18363e-20	Copper amine oxidase ao-I	KGO66889.1	Copper amine oxidase	#N/A	#N/A	GO:0009308, GO:0055114, GO:0006357, GO:0006351, GO:0071805, GO:0009152
oxidation-reduction process.	PEX1_025150	2.3206	8.14953e-16	4.30259e-15	Amine oxidase	KGO67437.1	Flavin amine oxidase	FMS1	Polyamine oxidase; converts spermine to spermidine, which is required for the essential hypusination modification of translation factor eIF-5A; also involved in pantothenic acid biosynthesis	GO:0055114, GO:0006357, GO:0055085, GO:0006508
oxidation-reduction process.	PEX1_064320	2.51639	3.91856e-06	8.90937e-06	Mitochondrial cytochrome b2	KGO67852.1	Aldolase-type TIM barrel	CYB2	Cytochrome b2 (L-lactate cytochrome-c oxidoreductase); component of the mitochondrial intermembrane space, required for lactate utilization; expression is repressed by glucose and anaerobic conditions	GO:0055114, GO:0006089
oxidation-reduction process.	PEX1_005860	3.57399	1.06456e-13	4.74248e-13	Adenosine deaminase	KGO69143.1	Adenosine/adenine deaminase	AAH1	Adenine deaminase (adenine aminohydrolase); converts adenine to hypoxanthine; involved in purine salvage; transcriptionally regulated by nutrient levels and growth phase; Aah1p degraded upon entry into quiescence via SCF and the proteasome	GO:0043103, GO:0006146, GO:0009168, GO:0009117, GO:0010389, GO:0006541, GO:0055114
oxidation-reduction process.	PEX1_010380	4.06919	3.09932e-06	7.12152e-06	NAD-dependent aldehyde dehydrogenase	KGO69360.1	Aldehyde dehydrogenase, N-terminal	ALD5	Mitochondrial aldehyde dehydrogenase; involved in regulation or biosynthesis of electron transport chain components and acetate formation; activated by K+; utilizes NADP+ as the preferred coenzyme; constitutively expressed	GO:0055114
oxidation-reduction process.	PEX1_022400	6.63539	1.81031e-154	2.54711e-151	Exo-beta-D-glucosaminidase	KGO70353.1	Glycoside hydrolase, family 2, N-terminal	#N/A	#N/A	GO:0000272, GO:0006032, GO:0055114
oxidation-reduction process.	PEX1_023550	3.11086	2.19109e-06	5.12245e-06	F-box domain protein	KGO72195.1	hypothetical protein PEX1_023550	#N/A	#N/A	GO:0055114
oxidation-reduction process.	PEX1_060470	2.63948	6.32235e-07	1.56658e-06	Medium-chain specific acyl-CoA dehydrogenase	KGO72241.1	Acyl-CoA dehydrogenase, N-terminal	#N/A	#N/A	GO:0055114
oxidation-reduction process.	PEX1_060320	3.96068	4.15516e-06	9.41688e-06	Related to ferric-chelate reductase	KGO72315.1	FAD-binding 8	FRE5	Putative ferric reductase with similarity to Fre2p; expression induced by low iron levels; the authentic, non-tagged protein is detected in highly purified mitochondria in high-throughput studies	GO:0055114
oxidation-reduction process.	PEX1_072410	2.40465	2.15044e-09	6.77136e-09	Copper amine oxidase	KGO72896.1	Copper amine oxidase, N2-terminal	#N/A	#N/A	GO:0009308, GO:0055114, GO:0005975
oxidation-reduction process.	PEX1_072790	2.55998	0.000110127	0.000213428	Flavo protein NADH-dependent oxidoreductase	KGO73040.1	Aldolase-type TIM barrel	OYE3	Conserved NADPH oxidoreductase containing flavin mononucleotide (FMN); homologous to Oye2p with different ligand binding and catalytic properties; has potential roles in oxidative stress response and programmed cell death	GO:0055114
aminoglycan metabolic process.	PEX1_106360	2.38993	1.5293e-05	3.24544e-05	Arylsulfatase	KGO38567.1	Alkaline phosphatase-like, alpha/beta/alpha	#N/A	#N/A	GO:0018958, GO:0006351, GO:0055085, GO:0006357, GO:0030203
aminoglycan metabolic process.	PEX1_019210	5.30227	3.2328e-12	1.2741e-11	Glycoside hydrolase	KGO61070.1	Glycoside hydrolase, superfamily	CTS2	Putative chitinase; functionally complements A. gossypii cts2 mutant sporulation defect	GO:0005975, GO:0006032
aminoglycan metabolic process.	PEX1_022400	6.63539	1.81031e-154	2.54711e-151	Exo-beta-D-glucosaminidase	KGO70353.1	Glycoside hydrolase, family 2, N-terminal	#N/A	#N/A	GO:0000272, GO:0006032, GO:0055114
aminoglycan metabolic process.	PEX1_010940	3.86921	1.73188e-15	8.88786e-15	Glucokinase regulator family	KGO70627.1	N-acetylmuramic acid 6-phosphate etherase MurQ	#N/A	#N/A	GO:0046348, GO:0016310, GO:0033132, GO:0009750, GO:0042593, GO:0009254
monovalent inorganic cation transport.	PEX1_080430	3.62619	1.92621e-12	7.75814e-12	MFS general substrate transporter	KGO39864.1	Major facilitator superfamily domain, general substrate transporter	STL1	Glycerol proton symporter of the plasma membrane; subject to glucose-induced inactivation, strongly but transiently induced when cells are subjected to osmotic shock	GO:0055085, GO:0008643, GO:0015791, GO:0015672
monovalent inorganic cation transport.	PEX1_039510	2.59849	2.38931e-07	6.1835e-07	Molybdenum cofactor biosynthesis protein A	KGO44628.1	Molybdenum cofactor biosynthesis protein A	#N/A	#N/A	GO:0006777, GO:0030007, GO:0032324, GO:0098655, GO:0006813, GO:0098660, GO:0055114
monovalent inorganic cation transport.	PEX1_055790	2.07423	1.28007e-06	3.07174e-06	Phosphate H+ symporter	KGO48157.1	Cation/H+ exchanger	#N/A	#N/A	GO:1902600, GO:0006396
monovalent inorganic cation transport.	PEX1_082380	2.06205	5.3716e-11	1.92149e-10	MFS monosaccharide transporter	KGO53366.1	Major facilitator superfamily domain, general substrate transporter	HXT10	Putative hexose transporter; expressed at low levels and expression is repressed by glucose	GO:0055085, GO:0098657, GO:0008643, GO:0015672
monovalent inorganic cation transport.	PEX1_018760	3.64587	2.27198e-12	9.06428e-12	MFS general substrate transporter	KGO60883.1	Major facilitator superfamily domain, general substrate transporter	STL1	Glycerol proton symporter of the plasma membrane; subject to glucose-induced inactivation, strongly but transiently induced when cells are subjected to osmotic shock	GO:0008643, GO:0055085, GO:0015672
monovalent inorganic cation transport.	PEX1_052700	2.06104	1.23516e-08	3.64079e-08	General substrate transporter	KGO66265.1	Major facilitator superfamily domain, general substrate transporter	STL1	Glycerol proton symporter of the plasma membrane; subject to glucose-induced inactivation, strongly but transiently induced when cells are subjected to osmotic shock	GO:0008643, GO:0055085, GO:0006351, GO:0015672
monovalent inorganic cation transport.	PEX1_078030	2.64592	1.26626e-20	9.18363e-20	Copper amine oxidase ao-I	KGO66889.1	Copper amine oxidase	#N/A	#N/A	GO:0009308, GO:0055114, GO:0006357, GO:0006351, GO:0071805, GO:0009152
polysaccharide catabolic process.	PEX1_027760	6.55428	1.12277e-126	5.92404e-124	Endo-chitosanase C	KGO47124.1	Fungal chitosanase	#N/A	#N/A	GO:0000272, GO:0006357, GO:0055114
polysaccharide catabolic process.	PEX1_056040	6.18798	7.79471e-52	2.87349e-50	Endo-chitosanase B	KGO47843.1	Fungal chitosanase	#N/A	#N/A	GO:0000272
polysaccharide catabolic process.	PEX1_053970	2.7596	0.000106924	0.000207697	Periplasmic beta-glucosidase	KGO50871.1	Glycoside hydrolase family 3	#N/A	#N/A	GO:0030245, GO:0006351
polysaccharide catabolic process.	PEX1_022400	6.63539	1.81031e-154	2.54711e-151	Exo-beta-D-glucosaminidase	KGO70353.1	Glycoside hydrolase, family 2, N-terminal	#N/A	#N/A	GO:0000272, GO:0006032, GO:0055114
regulation of transcription from RNA pol....	PEX1_012370	2.26874	1.18041e-05	2.53693e-05	Methyltransf-16 multi-domain protein	KGO37495.1	Protein of unknown function DUF3468	#N/A	#N/A	GO:0006357
regulation of transcription from RNA pol....	PEX1_106360	2.38993	1.5293e-05	3.24544e-05	Arylsulfatase	KGO38567.1	Alkaline phosphatase-like, alpha/beta/alpha	#N/A	#N/A	GO:0018958, GO:0006351, GO:0055085, GO:0006357, GO:0030203
regulation of transcription from RNA pol....	PEX1_042870	2.03319	7.47061e-13	3.11595e-12	Phosphoesterase-domain-containing protein	KGO44450.1	Phosphoesterase	#N/A	#N/A	GO:0006357
regulation of transcription from RNA pol....	PEX1_027760	6.55428	1.12277e-126	5.92404e-124	Endo-chitosanase C	KGO47124.1	Fungal chitosanase	#N/A	#N/A	GO:0000272, GO:0006357, GO:0055114
regulation of transcription from RNA pol....	PEX1_027390	2.18621	3.80212e-10	1.27879e-09	Arginine metabolism regulation protein II	KGO47276.1	Protein of unknown function DUF3468	#N/A	#N/A	GO:0006357
regulation of transcription from RNA pol....	PEX1_103690	4.4401	4.37083e-08	1.21979e-07	Citrinin biosynthesis transcriptional activator	KGO51842.1	Transcription factor, fungi	#N/A	#N/A	GO:0006357, GO:0006351
regulation of transcription from RNA pol....	PEX1_020020	2.33211	2.35056e-08	6.71065e-08	HAT dimerization domain protein	KGO57921.1	Short-chain dehydrogenase/reductase SDR	SPS19	Peroxisomal 2,4-dienoyl-CoA reductase; auxiliary enzyme of fatty acid beta-oxidation; homodimeric enzyme required for growth and sporulation on petroselineate medium; expression induced during late sporulation and in the presence of oleate	GO:0006357
regulation of transcription from RNA pol....	PEX1_004520	2.70836	4.74268e-06	1.0654e-05	Fungal transcriptional regulatory protein, N-terminal	KGO64835.1	Transcription factor, fungi	#N/A	#N/A	GO:0006357, GO:0006351
regulation of transcription from RNA pol....	PEX1_078030	2.64592	1.26626e-20	9.18363e-20	Copper amine oxidase ao-I	KGO66889.1	Copper amine oxidase	#N/A	#N/A	GO:0009308, GO:0055114, GO:0006357, GO:0006351, GO:0071805, GO:0009152
regulation of transcription from RNA pol....	PEX1_025150	2.3206	8.14953e-16	4.30259e-15	Amine oxidase	KGO67437.1	Flavin amine oxidase	FMS1	Polyamine oxidase; converts spermine to spermidine, which is required for the essential hypusination modification of translation factor eIF-5A; also involved in pantothenic acid biosynthesis	GO:0055114, GO:0006357, GO:0055085, GO:0006508
regulation of transcription from RNA pol....	PEX1_047590	2.24453	7.50414e-06	1.65448e-05	Transcriptional activator of proteases prtT	KGO70823.1	hypothetical protein PEX1_047590	CHA4	DNA binding transcriptional activator; mediates serine/threonine activation of the catabolic L-serine (L-threonine) deaminase (CHA1); Zinc-finger protein with Zn[2]-Cys[6] fungal-type binuclear cluster domain	GO:0006357, GO:0006351, GO:0006508
regulation of transcription from RNA pol....	PEX1_058010	2.77739	8.64404e-14	3.86714e-13	Fungal specific transcription factor	KGO72579.1	Transcription factor, fungi	PUT3	Transcriptional activator; binds specific gene recruitment sequences and is required for DNA zip code-mediated targeting of genes to nuclear periphery; regulates proline utilization genes, constitutively binds PUT1 and PUT2 promoters as a dimer, undergoes conformational change to form active state; binds other promoters only under activating conditions; differentially phosphorylated in presence o…	GO:0006351, GO:0006357
regulation of transcription from RNA pol....	PEX1_057760	2.79003	7.82989e-15	3.83188e-14	Thiamine repressible genes regulatory protein	KGO72813.1	Transcription factor, fungi	STB5	Transcription factor; involved in regulating multidrug resistance and oxidative stress response; forms a heterodimer with Pdr1p; contains a Zn(II)2Cys6 zinc finger domain that interacts with a pleiotropic drug resistance element in vitro	GO:0006357, GO:0006351
regulation of transcription from RNA pol....	PEX1_057910	2.52932	1.14321e-11	4.30464e-11	Transcription factor, fungi	KGO72828.1	Transcription factor, fungi	ASG1	Zinc cluster protein proposed to be a transcriptional regulator; regulator involved in the stress response; null mutants have a respiratory deficiency, calcofluor white sensitivity and slightly increased cycloheximide resistance	GO:0006351, GO:0006357
regulation of transcription from RNA pol....	PEX1_075350	2.51044	2.43307e-11	8.93041e-11	C6 transcription factor	KGO73525.1	Protein of unknown function DUF3468	#N/A	#N/A	GO:0006357, GO:0006351
carbohydrate transport.	PEX1_080430	3.62619	1.92621e-12	7.75814e-12	MFS general substrate transporter	KGO39864.1	Major facilitator superfamily domain, general substrate transporter	STL1	Glycerol proton symporter of the plasma membrane; subject to glucose-induced inactivation, strongly but transiently induced when cells are subjected to osmotic shock	GO:0055085, GO:0008643, GO:0015791, GO:0015672
carbohydrate transport.	PEX1_082380	2.06205	5.3716e-11	1.92149e-10	MFS monosaccharide transporter	KGO53366.1	Major facilitator superfamily domain, general substrate transporter	HXT10	Putative hexose transporter; expressed at low levels and expression is repressed by glucose	GO:0055085, GO:0098657, GO:0008643, GO:0015672
carbohydrate transport.	PEX1_018760	3.64587	2.27198e-12	9.06428e-12	MFS general substrate transporter	KGO60883.1	Major facilitator superfamily domain, general substrate transporter	STL1	Glycerol proton symporter of the plasma membrane; subject to glucose-induced inactivation, strongly but transiently induced when cells are subjected to osmotic shock	GO:0008643, GO:0055085, GO:0015672
carbohydrate transport.	PEX1_052700	2.06104	1.23516e-08	3.64079e-08	General substrate transporter	KGO66265.1	Major facilitator superfamily domain, general substrate transporter	STL1	Glycerol proton symporter of the plasma membrane; subject to glucose-induced inactivation, strongly but transiently induced when cells are subjected to osmotic shock	GO:0008643, GO:0055085, GO:0006351, GO:0015672
transport.	PEX1_072920	2.01357	8.13894e-09	2.44255e-08	Allantoate permease	KGO38283.1	Major facilitator superfamily domain, general substrate transporter	DAL5	Allantoate permease; ureidosuccinate permease; also transports dipeptides, though with lower affinity than for allantoate and ureidosuccinate; expression is constitutive but sensitive to nitrogen catabolite repression	GO:0055085, GO:0055114
transport.	PEX1_106360	2.38993	1.5293e-05	3.24544e-05	Arylsulfatase	KGO38567.1	Alkaline phosphatase-like, alpha/beta/alpha	#N/A	#N/A	GO:0018958, GO:0006351, GO:0055085, GO:0006357, GO:0030203
transport.	PEX1_080430	3.62619	1.92621e-12	7.75814e-12	MFS general substrate transporter	KGO39864.1	Major facilitator superfamily domain, general substrate transporter	STL1	Glycerol proton symporter of the plasma membrane; subject to glucose-induced inactivation, strongly but transiently induced when cells are subjected to osmotic shock	GO:0055085, GO:0008643, GO:0015791, GO:0015672
transport.	PEX1_075820	3.05367	3.56849e-13	1.52147e-12	Mitochondrial dicarboxylate transporter	KGO40413.1	Mitochondrial carrier protein	DIC1	Mitochondrial dicarboxylate carrier; integral membrane protein, catalyzes a dicarboxylate-phosphate exchange across the inner mitochondrial membrane, transports cytoplasmic dicarboxylates into the mitochondrial matrix	GO:0015867, GO:0055085, GO:0015742, GO:0015743
transport.	PEX1_039510	2.59849	2.38931e-07	6.1835e-07	Molybdenum cofactor biosynthesis protein A	KGO44628.1	Molybdenum cofactor biosynthesis protein A	#N/A	#N/A	GO:0006777, GO:0030007, GO:0032324, GO:0098655, GO:0006813, GO:0098660, GO:0055114
transport.	PEX1_055790	2.07423	1.28007e-06	3.07174e-06	Phosphate H+ symporter	KGO48157.1	Cation/H+ exchanger	#N/A	#N/A	GO:1902600, GO:0006396
transport.	PEX1_085840	2.4672	1.06303e-09	3.44758e-09	Pleiotropic Drug Resistance PDR Family protein	KGO50030.1	Major facilitator superfamily domain, general substrate transporter	TNA1	High affinity nicotinic acid plasma membrane permease; responsible for uptake of low levels of nicotinic acid; expression of the gene increases in the absence of extracellular nicotinic acid or para-aminobenzoate (PABA)	GO:0055085, GO:0055114
transport.	PEX1_041040	3.66619	9.77767e-21	7.13423e-20	Vitamin H transporter	KGO50631.1	Major facilitator superfamily domain, general substrate transporter	DAL5	Allantoate permease; ureidosuccinate permease; also transports dipeptides, though with lower affinity than for allantoate and ureidosuccinate; expression is constitutive but sensitive to nitrogen catabolite repression	GO:0055085
transport.	PEX1_002640	2.25656	2.99131e-05	6.15918e-05	Bypass of stop codon protein 6	KGO51238.1	Major facilitator superfamily domain, general substrate transporter	BSC6	Protein of unknown function with 8 putative transmembrane segments; ORF exhibits genomic organization compatible with a translational readthrough-dependent mode of expression	GO:0055085, GO:0045859
transport.	PEX1_082380	2.06205	5.3716e-11	1.92149e-10	MFS monosaccharide transporter	KGO53366.1	Major facilitator superfamily domain, general substrate transporter	HXT10	Putative hexose transporter; expressed at low levels and expression is repressed by glucose	GO:0055085, GO:0098657, GO:0008643, GO:0015672
transport.	PEX1_063240	4.08486	1.52202e-05	3.23079e-05	MFS monocarboxylate transporter	KGO55939.1	Major facilitator superfamily domain, general substrate transporter	MCH5	Plasma membrane riboflavin transporter; facilitates the uptake of vitamin B2; required for FAD-dependent processes; sequence similarity to mammalian monocarboxylate permeases, however mutants are not deficient in monocarboxylate transport	GO:0055085
transport.	PEX1_019830	2.93673	8.18171e-08	2.22585e-07	Amino acid transporter transmembrane	KGO57845.1	Amino acid transporter, transmembrane	#N/A	#N/A	GO:0003333
transport.	PEX1_018760	3.64587	2.27198e-12	9.06428e-12	MFS general substrate transporter	KGO60883.1	Major facilitator superfamily domain, general substrate transporter	STL1	Glycerol proton symporter of the plasma membrane; subject to glucose-induced inactivation, strongly but transiently induced when cells are subjected to osmotic shock	GO:0008643, GO:0055085, GO:0015672
transport.	PEX1_018110	3.51718	2.05316e-24	1.89016e-23	Transporter mfs1	KGO61022.1	Major facilitator superfamily domain, general substrate transporter	YHK8	Presumed antiporter of the major facilitator superfamily; member of the 12-spanner drug:H(+) antiporter DHA1 family; expression of gene is up-regulated in cells exhibiting reduced susceptibility to azoles	GO:0055085
transport.	PEX1_007810	3.8534	2.57835e-28	2.93349e-27	MFS monosaccharide transporter	KGO61595.1	Major facilitator superfamily domain, general substrate transporter	HXT2	High-affinity glucose transporter of the major facilitator superfamily; expression is induced by low levels of glucose and repressed by high levels of glucose	GO:0055085
transport.	PEX1_069330	3.69595	9.007e-06	1.96682e-05	Cation-transporting ATPase	KGO63253.1	hypothetical protein PEX1_069330	#N/A	#N/A	GO:0006812, GO:0055092, GO:0030026, GO:0006874, GO:0034220
transport.	PEX1_051540	3.5875	6.29891e-06	1.39935e-05	Tubulin alpha chain	KGO64518.1	Tubulin	TUB1	Alpha-tubulin; associates with beta-tubulin (Tub2p) to form tubulin dimer, which polymerizes to form microtubules; relative distribution to nuclear foci increases upon DNA replication stress; TUB1 has a paralog, TUB3, that arose from the whole genome duplication	GO:0007017, GO:0007010, GO:0007097, GO:0000280, GO:0000278, GO:0006928, GO:0030437
transport.	PEX1_004560	4.09332	0.000157825	0.000300554	Tryptophan synthase beta chain	KGO64839.1	Aldolase-type TIM barrel	TRP5	Tryptophan synthase; catalyzes the last step of tryptophan biosynthesis; regulated by the general control system of amino acid biosynthesis	GO:0000162, GO:0055085
transport.	PEX1_090090	2.543	7.66574e-20	5.3001e-19	TGF-beta receptor type I/II extracellular region	KGO65394.1	Major facilitator superfamily domain, general substrate transporter	PTR2	Integral membrane peptide transporter; mediates transport of di- and tri-peptides; conserved protein that contains 12 transmembrane domains; PTR2 expression is regulated by the N-end rule pathway via repression by Cup9p	GO:0006857, GO:0055085, GO:0055114
transport.	PEX1_050250	2.09519	8.91565e-06	1.94888e-05	MFS general substrate transporter	KGO66146.1	Major facilitator superfamily domain, general substrate transporter	TNA1	High affinity nicotinic acid plasma membrane permease; responsible for uptake of low levels of nicotinic acid; expression of the gene increases in the absence of extracellular nicotinic acid or para-aminobenzoate (PABA)	GO:0055085, GO:1901264, GO:0015931
transport.	PEX1_052700	2.06104	1.23516e-08	3.64079e-08	General substrate transporter	KGO66265.1	Major facilitator superfamily domain, general substrate transporter	STL1	Glycerol proton symporter of the plasma membrane; subject to glucose-induced inactivation, strongly but transiently induced when cells are subjected to osmotic shock	GO:0008643, GO:0055085, GO:0006351, GO:0015672
transport.	PEX1_078030	2.64592	1.26626e-20	9.18363e-20	Copper amine oxidase ao-I	KGO66889.1	Copper amine oxidase	#N/A	#N/A	GO:0009308, GO:0055114, GO:0006357, GO:0006351, GO:0071805, GO:0009152
transport.	PEX1_078040	2.35164	0.0191688	0.0278238	Putative amino-acid permease	KGO66890.1	hypothetical protein PEX1_078040	HNM1	Plasma membrane transporter for choline, ethanolamine, and carnitine; involved in the uptake of nitrogen mustard and the uptake of glycine betaine during hypersaline stress; co-regulated with phospholipid biosynthetic genes and negatively regulated by choline and myo-inositol	GO:0055085, GO:0006865
transport.	PEX1_077700	2.25975	1.85813e-06	4.37189e-06	Mitochondrial succinate-fumarate antiporter	KGO66927.1	Mitochondrial carrier protein	SFC1	Mitochondrial succinate-fumarate transporter; transports succinate into and fumarate out of the mitochondrion; required for ethanol and acetate utilization	GO:0015867, GO:0055085, GO:0015741, GO:0015744, GO:0045733, GO:0015976, GO:0009062
transport.	PEX1_025150	2.3206	8.14953e-16	4.30259e-15	Amine oxidase	KGO67437.1	Flavin amine oxidase	FMS1	Polyamine oxidase; converts spermine to spermidine, which is required for the essential hypusination modification of translation factor eIF-5A; also involved in pantothenic acid biosynthesis	GO:0055114, GO:0006357, GO:0055085, GO:0006508
transport.	PEX1_013290	2.94182	5.00427e-23	4.22884e-22	Amidohydrolase 3	KGO68613.1	Amidohydrolase 3	#N/A	#N/A	GO:0009116, GO:0055085
transport.	PEX1_010430	2.26572	5.77475e-07	1.43679e-06	MFS general substrate transporter	KGO69365.1	Major facilitator superfamily domain, general substrate transporter	TPO1	Polyamine transporter of the major facilitator superfamily; member of the 12-spanner drug:H(+) antiporter DHA1 family; recognizes spermine, putrescine, and spermidine; catalyzes uptake of polyamines at alkaline pH and excretion at acidic pH; during oxidative stress exports spermine, spermidine from the cell, which controls timing of expression of stress-responsive genes; phosphorylation enhances …	GO:0055085
transport.	PEX1_010930	6.27665	9.22375e-29	1.07255e-27	MFS general substrate transporter	KGO70626.1	Major facilitator superfamily domain, general substrate transporter	TPO2	Polyamine transporter of the major facilitator superfamily; member of the 12-spanner drug:H(+) antiporter DHA1 family; specific for spermine; localizes to the plasma membrane; transcription of TPO2 is regulated by Haa1p; TPO2 has a paralog, TPO3, that arose from the whole genome duplication	GO:0055085
transport.	PEX1_091800	2.90322	0.000631355	0.00111832	Carboxylic ester hydrolase	KGO71067.1	Tannase/feruloyl esterase	#N/A	#N/A	GO:0006470, GO:0055085
transport.	PEX1_107290	3.52868	3.81131e-27	4.06251e-26	Hexose transporter	KGO71209.1	Major facilitator superfamily domain, general substrate transporter	STL1	Glycerol proton symporter of the plasma membrane; subject to glucose-induced inactivation, strongly but transiently induced when cells are subjected to osmotic shock	GO:0055085
transport.	PEX1_023120	6.50961	3.34995e-89	5.14187e-87	Amino acid transporter	KGO72209.1	Amino acid/polyamine transporter I	HNM1	Plasma membrane transporter for choline, ethanolamine, and carnitine; involved in the uptake of nitrogen mustard and the uptake of glycine betaine during hypersaline stress; co-regulated with phospholipid biosynthetic genes and negatively regulated by choline and myo-inositol	GO:0055085
transport.	PEX1_060060	2.72633	0.000466303	0.000838809	MFS general substrate transporter	KGO72363.1	Major facilitator superfamily domain, general substrate transporter	QDR2	Plasma membrane transporter of the major facilitator superfamily; member of the 12-spanner drug:H(+) antiporter DHA1 family; exports copper; has broad substrate specificity and can transport many mono- and divalent cations; transports a variety of drugs and is required for resistance to quinidine, barban, cisplatin, and bleomycin; contributes to potassium homeostasis; expression is regulated by c…	GO:0055085
transport.	PEX1_072210	4.27505	3.68921e-20	2.60404e-19	Aquaglyceroporin like protein, other eukaryote	KGO72908.1	Major intrinsic protein	YFL054C	Putative channel-like protein; similar to Fps1p; mediates passive diffusion of glycerol in the presence of ethanol	GO:0055085
establishment of localization.	PEX1_072920	2.01357	8.13894e-09	2.44255e-08	Allantoate permease	KGO38283.1	Major facilitator superfamily domain, general substrate transporter	DAL5	Allantoate permease; ureidosuccinate permease; also transports dipeptides, though with lower affinity than for allantoate and ureidosuccinate; expression is constitutive but sensitive to nitrogen catabolite repression	GO:0055085, GO:0055114
establishment of localization.	PEX1_106360	2.38993	1.5293e-05	3.24544e-05	Arylsulfatase	KGO38567.1	Alkaline phosphatase-like, alpha/beta/alpha	#N/A	#N/A	GO:0018958, GO:0006351, GO:0055085, GO:0006357, GO:0030203
establishment of localization.	PEX1_080430	3.62619	1.92621e-12	7.75814e-12	MFS general substrate transporter	KGO39864.1	Major facilitator superfamily domain, general substrate transporter	STL1	Glycerol proton symporter of the plasma membrane; subject to glucose-induced inactivation, strongly but transiently induced when cells are subjected to osmotic shock	GO:0055085, GO:0008643, GO:0015791, GO:0015672
establishment of localization.	PEX1_075820	3.05367	3.56849e-13	1.52147e-12	Mitochondrial dicarboxylate transporter	KGO40413.1	Mitochondrial carrier protein	DIC1	Mitochondrial dicarboxylate carrier; integral membrane protein, catalyzes a dicarboxylate-phosphate exchange across the inner mitochondrial membrane, transports cytoplasmic dicarboxylates into the mitochondrial matrix	GO:0015867, GO:0055085, GO:0015742, GO:0015743
establishment of localization.	PEX1_039510	2.59849	2.38931e-07	6.1835e-07	Molybdenum cofactor biosynthesis protein A	KGO44628.1	Molybdenum cofactor biosynthesis protein A	#N/A	#N/A	GO:0006777, GO:0030007, GO:0032324, GO:0098655, GO:0006813, GO:0098660, GO:0055114
establishment of localization.	PEX1_055790	2.07423	1.28007e-06	3.07174e-06	Phosphate H+ symporter	KGO48157.1	Cation/H+ exchanger	#N/A	#N/A	GO:1902600, GO:0006396
establishment of localization.	PEX1_085840	2.4672	1.06303e-09	3.44758e-09	Pleiotropic Drug Resistance PDR Family protein	KGO50030.1	Major facilitator superfamily domain, general substrate transporter	TNA1	High affinity nicotinic acid plasma membrane permease; responsible for uptake of low levels of nicotinic acid; expression of the gene increases in the absence of extracellular nicotinic acid or para-aminobenzoate (PABA)	GO:0055085, GO:0055114
establishment of localization.	PEX1_041040	3.66619	9.77767e-21	7.13423e-20	Vitamin H transporter	KGO50631.1	Major facilitator superfamily domain, general substrate transporter	DAL5	Allantoate permease; ureidosuccinate permease; also transports dipeptides, though with lower affinity than for allantoate and ureidosuccinate; expression is constitutive but sensitive to nitrogen catabolite repression	GO:0055085
establishment of localization.	PEX1_002640	2.25656	2.99131e-05	6.15918e-05	Bypass of stop codon protein 6	KGO51238.1	Major facilitator superfamily domain, general substrate transporter	BSC6	Protein of unknown function with 8 putative transmembrane segments; ORF exhibits genomic organization compatible with a translational readthrough-dependent mode of expression	GO:0055085, GO:0045859
establishment of localization.	PEX1_082380	2.06205	5.3716e-11	1.92149e-10	MFS monosaccharide transporter	KGO53366.1	Major facilitator superfamily domain, general substrate transporter	HXT10	Putative hexose transporter; expressed at low levels and expression is repressed by glucose	GO:0055085, GO:0098657, GO:0008643, GO:0015672
establishment of localization.	PEX1_063240	4.08486	1.52202e-05	3.23079e-05	MFS monocarboxylate transporter	KGO55939.1	Major facilitator superfamily domain, general substrate transporter	MCH5	Plasma membrane riboflavin transporter; facilitates the uptake of vitamin B2; required for FAD-dependent processes; sequence similarity to mammalian monocarboxylate permeases, however mutants are not deficient in monocarboxylate transport	GO:0055085
establishment of localization.	PEX1_019830	2.93673	8.18171e-08	2.22585e-07	Amino acid transporter transmembrane	KGO57845.1	Amino acid transporter, transmembrane	#N/A	#N/A	GO:0003333
establishment of localization.	PEX1_018760	3.64587	2.27198e-12	9.06428e-12	MFS general substrate transporter	KGO60883.1	Major facilitator superfamily domain, general substrate transporter	STL1	Glycerol proton symporter of the plasma membrane; subject to glucose-induced inactivation, strongly but transiently induced when cells are subjected to osmotic shock	GO:0008643, GO:0055085, GO:0015672
establishment of localization.	PEX1_018110	3.51718	2.05316e-24	1.89016e-23	Transporter mfs1	KGO61022.1	Major facilitator superfamily domain, general substrate transporter	YHK8	Presumed antiporter of the major facilitator superfamily; member of the 12-spanner drug:H(+) antiporter DHA1 family; expression of gene is up-regulated in cells exhibiting reduced susceptibility to azoles	GO:0055085
establishment of localization.	PEX1_007810	3.8534	2.57835e-28	2.93349e-27	MFS monosaccharide transporter	KGO61595.1	Major facilitator superfamily domain, general substrate transporter	HXT2	High-affinity glucose transporter of the major facilitator superfamily; expression is induced by low levels of glucose and repressed by high levels of glucose	GO:0055085
establishment of localization.	PEX1_069330	3.69595	9.007e-06	1.96682e-05	Cation-transporting ATPase	KGO63253.1	hypothetical protein PEX1_069330	#N/A	#N/A	GO:0006812, GO:0055092, GO:0030026, GO:0006874, GO:0034220
establishment of localization.	PEX1_051540	3.5875	6.29891e-06	1.39935e-05	Tubulin alpha chain	KGO64518.1	Tubulin	TUB1	Alpha-tubulin; associates with beta-tubulin (Tub2p) to form tubulin dimer, which polymerizes to form microtubules; relative distribution to nuclear foci increases upon DNA replication stress; TUB1 has a paralog, TUB3, that arose from the whole genome duplication	GO:0007017, GO:0007010, GO:0007097, GO:0000280, GO:0000278, GO:0006928, GO:0030437
establishment of localization.	PEX1_004560	4.09332	0.000157825	0.000300554	Tryptophan synthase beta chain	KGO64839.1	Aldolase-type TIM barrel	TRP5	Tryptophan synthase; catalyzes the last step of tryptophan biosynthesis; regulated by the general control system of amino acid biosynthesis	GO:0000162, GO:0055085
establishment of localization.	PEX1_090090	2.543	7.66574e-20	5.3001e-19	TGF-beta receptor type I/II extracellular region	KGO65394.1	Major facilitator superfamily domain, general substrate transporter	PTR2	Integral membrane peptide transporter; mediates transport of di- and tri-peptides; conserved protein that contains 12 transmembrane domains; PTR2 expression is regulated by the N-end rule pathway via repression by Cup9p	GO:0006857, GO:0055085, GO:0055114
establishment of localization.	PEX1_050250	2.09519	8.91565e-06	1.94888e-05	MFS general substrate transporter	KGO66146.1	Major facilitator superfamily domain, general substrate transporter	TNA1	High affinity nicotinic acid plasma membrane permease; responsible for uptake of low levels of nicotinic acid; expression of the gene increases in the absence of extracellular nicotinic acid or para-aminobenzoate (PABA)	GO:0055085, GO:1901264, GO:0015931
establishment of localization.	PEX1_052700	2.06104	1.23516e-08	3.64079e-08	General substrate transporter	KGO66265.1	Major facilitator superfamily domain, general substrate transporter	STL1	Glycerol proton symporter of the plasma membrane; subject to glucose-induced inactivation, strongly but transiently induced when cells are subjected to osmotic shock	GO:0008643, GO:0055085, GO:0006351, GO:0015672
establishment of localization.	PEX1_078030	2.64592	1.26626e-20	9.18363e-20	Copper amine oxidase ao-I	KGO66889.1	Copper amine oxidase	#N/A	#N/A	GO:0009308, GO:0055114, GO:0006357, GO:0006351, GO:0071805, GO:0009152
establishment of localization.	PEX1_078040	2.35164	0.0191688	0.0278238	Putative amino-acid permease	KGO66890.1	hypothetical protein PEX1_078040	HNM1	Plasma membrane transporter for choline, ethanolamine, and carnitine; involved in the uptake of nitrogen mustard and the uptake of glycine betaine during hypersaline stress; co-regulated with phospholipid biosynthetic genes and negatively regulated by choline and myo-inositol	GO:0055085, GO:0006865
establishment of localization.	PEX1_077700	2.25975	1.85813e-06	4.37189e-06	Mitochondrial succinate-fumarate antiporter	KGO66927.1	Mitochondrial carrier protein	SFC1	Mitochondrial succinate-fumarate transporter; transports succinate into and fumarate out of the mitochondrion; required for ethanol and acetate utilization	GO:0015867, GO:0055085, GO:0015741, GO:0015744, GO:0045733, GO:0015976, GO:0009062
establishment of localization.	PEX1_025150	2.3206	8.14953e-16	4.30259e-15	Amine oxidase	KGO67437.1	Flavin amine oxidase	FMS1	Polyamine oxidase; converts spermine to spermidine, which is required for the essential hypusination modification of translation factor eIF-5A; also involved in pantothenic acid biosynthesis	GO:0055114, GO:0006357, GO:0055085, GO:0006508
establishment of localization.	PEX1_013290	2.94182	5.00427e-23	4.22884e-22	Amidohydrolase 3	KGO68613.1	Amidohydrolase 3	#N/A	#N/A	GO:0009116, GO:0055085
establishment of localization.	PEX1_010430	2.26572	5.77475e-07	1.43679e-06	MFS general substrate transporter	KGO69365.1	Major facilitator superfamily domain, general substrate transporter	TPO1	Polyamine transporter of the major facilitator superfamily; member of the 12-spanner drug:H(+) antiporter DHA1 family; recognizes spermine, putrescine, and spermidine; catalyzes uptake of polyamines at alkaline pH and excretion at acidic pH; during oxidative stress exports spermine, spermidine from the cell, which controls timing of expression of stress-responsive genes; phosphorylation enhances …	GO:0055085
establishment of localization.	PEX1_010930	6.27665	9.22375e-29	1.07255e-27	MFS general substrate transporter	KGO70626.1	Major facilitator superfamily domain, general substrate transporter	TPO2	Polyamine transporter of the major facilitator superfamily; member of the 12-spanner drug:H(+) antiporter DHA1 family; specific for spermine; localizes to the plasma membrane; transcription of TPO2 is regulated by Haa1p; TPO2 has a paralog, TPO3, that arose from the whole genome duplication	GO:0055085
establishment of localization.	PEX1_091800	2.90322	0.000631355	0.00111832	Carboxylic ester hydrolase	KGO71067.1	Tannase/feruloyl esterase	#N/A	#N/A	GO:0006470, GO:0055085
establishment of localization.	PEX1_107290	3.52868	3.81131e-27	4.06251e-26	Hexose transporter	KGO71209.1	Major facilitator superfamily domain, general substrate transporter	STL1	Glycerol proton symporter of the plasma membrane; subject to glucose-induced inactivation, strongly but transiently induced when cells are subjected to osmotic shock	GO:0055085
establishment of localization.	PEX1_023120	6.50961	3.34995e-89	5.14187e-87	Amino acid transporter	KGO72209.1	Amino acid/polyamine transporter I	HNM1	Plasma membrane transporter for choline, ethanolamine, and carnitine; involved in the uptake of nitrogen mustard and the uptake of glycine betaine during hypersaline stress; co-regulated with phospholipid biosynthetic genes and negatively regulated by choline and myo-inositol	GO:0055085
establishment of localization.	PEX1_060060	2.72633	0.000466303	0.000838809	MFS general substrate transporter	KGO72363.1	Major facilitator superfamily domain, general substrate transporter	QDR2	Plasma membrane transporter of the major facilitator superfamily; member of the 12-spanner drug:H(+) antiporter DHA1 family; exports copper; has broad substrate specificity and can transport many mono- and divalent cations; transports a variety of drugs and is required for resistance to quinidine, barban, cisplatin, and bleomycin; contributes to potassium homeostasis; expression is regulated by c…	GO:0055085
establishment of localization.	PEX1_072210	4.27505	3.68921e-20	2.60404e-19	Aquaglyceroporin like protein, other eukaryote	KGO72908.1	Major intrinsic protein	YFL054C	Putative channel-like protein; similar to Fps1p; mediates passive diffusion of glycerol in the presence of ethanol	GO:0055085
localization.	PEX1_072920	2.01357	8.13894e-09	2.44255e-08	Allantoate permease	KGO38283.1	Major facilitator superfamily domain, general substrate transporter	DAL5	Allantoate permease; ureidosuccinate permease; also transports dipeptides, though with lower affinity than for allantoate and ureidosuccinate; expression is constitutive but sensitive to nitrogen catabolite repression	GO:0055085, GO:0055114
localization.	PEX1_106360	2.38993	1.5293e-05	3.24544e-05	Arylsulfatase	KGO38567.1	Alkaline phosphatase-like, alpha/beta/alpha	#N/A	#N/A	GO:0018958, GO:0006351, GO:0055085, GO:0006357, GO:0030203
localization.	PEX1_080430	3.62619	1.92621e-12	7.75814e-12	MFS general substrate transporter	KGO39864.1	Major facilitator superfamily domain, general substrate transporter	STL1	Glycerol proton symporter of the plasma membrane; subject to glucose-induced inactivation, strongly but transiently induced when cells are subjected to osmotic shock	GO:0055085, GO:0008643, GO:0015791, GO:0015672
localization.	PEX1_075820	3.05367	3.56849e-13	1.52147e-12	Mitochondrial dicarboxylate transporter	KGO40413.1	Mitochondrial carrier protein	DIC1	Mitochondrial dicarboxylate carrier; integral membrane protein, catalyzes a dicarboxylate-phosphate exchange across the inner mitochondrial membrane, transports cytoplasmic dicarboxylates into the mitochondrial matrix	GO:0015867, GO:0055085, GO:0015742, GO:0015743
localization.	PEX1_088830	2.33937	8.84326e-10	2.88912e-09	Protein involved in the organization of the actin cytoskeleton	KGO43312.1	hypothetical protein PEX1_088830	YSC84	Actin-binding protein; involved in bundling of actin filaments and endocytosis of actin cortical patches; activity stimulated by Las17p; contains SH3 domain similar to Rvs167p; YSC84 has a paralog, LSB3, that arose from the whole genome duplication	GO:1900027, GO:0051666, GO:0051017
localization.	PEX1_039510	2.59849	2.38931e-07	6.1835e-07	Molybdenum cofactor biosynthesis protein A	KGO44628.1	Molybdenum cofactor biosynthesis protein A	#N/A	#N/A	GO:0006777, GO:0030007, GO:0032324, GO:0098655, GO:0006813, GO:0098660, GO:0055114
localization.	PEX1_055790	2.07423	1.28007e-06	3.07174e-06	Phosphate H+ symporter	KGO48157.1	Cation/H+ exchanger	#N/A	#N/A	GO:1902600, GO:0006396
localization.	PEX1_085840	2.4672	1.06303e-09	3.44758e-09	Pleiotropic Drug Resistance PDR Family protein	KGO50030.1	Major facilitator superfamily domain, general substrate transporter	TNA1	High affinity nicotinic acid plasma membrane permease; responsible for uptake of low levels of nicotinic acid; expression of the gene increases in the absence of extracellular nicotinic acid or para-aminobenzoate (PABA)	GO:0055085, GO:0055114
localization.	PEX1_041040	3.66619	9.77767e-21	7.13423e-20	Vitamin H transporter	KGO50631.1	Major facilitator superfamily domain, general substrate transporter	DAL5	Allantoate permease; ureidosuccinate permease; also transports dipeptides, though with lower affinity than for allantoate and ureidosuccinate; expression is constitutive but sensitive to nitrogen catabolite repression	GO:0055085
localization.	PEX1_002640	2.25656	2.99131e-05	6.15918e-05	Bypass of stop codon protein 6	KGO51238.1	Major facilitator superfamily domain, general substrate transporter	BSC6	Protein of unknown function with 8 putative transmembrane segments; ORF exhibits genomic organization compatible with a translational readthrough-dependent mode of expression	GO:0055085, GO:0045859
localization.	PEX1_082380	2.06205	5.3716e-11	1.92149e-10	MFS monosaccharide transporter	KGO53366.1	Major facilitator superfamily domain, general substrate transporter	HXT10	Putative hexose transporter; expressed at low levels and expression is repressed by glucose	GO:0055085, GO:0098657, GO:0008643, GO:0015672
localization.	PEX1_063240	4.08486	1.52202e-05	3.23079e-05	MFS monocarboxylate transporter	KGO55939.1	Major facilitator superfamily domain, general substrate transporter	MCH5	Plasma membrane riboflavin transporter; facilitates the uptake of vitamin B2; required for FAD-dependent processes; sequence similarity to mammalian monocarboxylate permeases, however mutants are not deficient in monocarboxylate transport	GO:0055085
localization.	PEX1_019830	2.93673	8.18171e-08	2.22585e-07	Amino acid transporter transmembrane	KGO57845.1	Amino acid transporter, transmembrane	#N/A	#N/A	GO:0003333
localization.	PEX1_018760	3.64587	2.27198e-12	9.06428e-12	MFS general substrate transporter	KGO60883.1	Major facilitator superfamily domain, general substrate transporter	STL1	Glycerol proton symporter of the plasma membrane; subject to glucose-induced inactivation, strongly but transiently induced when cells are subjected to osmotic shock	GO:0008643, GO:0055085, GO:0015672
localization.	PEX1_018110	3.51718	2.05316e-24	1.89016e-23	Transporter mfs1	KGO61022.1	Major facilitator superfamily domain, general substrate transporter	YHK8	Presumed antiporter of the major facilitator superfamily; member of the 12-spanner drug:H(+) antiporter DHA1 family; expression of gene is up-regulated in cells exhibiting reduced susceptibility to azoles	GO:0055085
localization.	PEX1_007810	3.8534	2.57835e-28	2.93349e-27	MFS monosaccharide transporter	KGO61595.1	Major facilitator superfamily domain, general substrate transporter	HXT2	High-affinity glucose transporter of the major facilitator superfamily; expression is induced by low levels of glucose and repressed by high levels of glucose	GO:0055085
localization.	PEX1_069330	3.69595	9.007e-06	1.96682e-05	Cation-transporting ATPase	KGO63253.1	hypothetical protein PEX1_069330	#N/A	#N/A	GO:0006812, GO:0055092, GO:0030026, GO:0006874, GO:0034220
localization.	PEX1_051540	3.5875	6.29891e-06	1.39935e-05	Tubulin alpha chain	KGO64518.1	Tubulin	TUB1	Alpha-tubulin; associates with beta-tubulin (Tub2p) to form tubulin dimer, which polymerizes to form microtubules; relative distribution to nuclear foci increases upon DNA replication stress; TUB1 has a paralog, TUB3, that arose from the whole genome duplication	GO:0007017, GO:0007010, GO:0007097, GO:0000280, GO:0000278, GO:0006928, GO:0030437
localization.	PEX1_004560	4.09332	0.000157825	0.000300554	Tryptophan synthase beta chain	KGO64839.1	Aldolase-type TIM barrel	TRP5	Tryptophan synthase; catalyzes the last step of tryptophan biosynthesis; regulated by the general control system of amino acid biosynthesis	GO:0000162, GO:0055085
localization.	PEX1_090090	2.543	7.66574e-20	5.3001e-19	TGF-beta receptor type I/II extracellular region	KGO65394.1	Major facilitator superfamily domain, general substrate transporter	PTR2	Integral membrane peptide transporter; mediates transport of di- and tri-peptides; conserved protein that contains 12 transmembrane domains; PTR2 expression is regulated by the N-end rule pathway via repression by Cup9p	GO:0006857, GO:0055085, GO:0055114
localization.	PEX1_050250	2.09519	8.91565e-06	1.94888e-05	MFS general substrate transporter	KGO66146.1	Major facilitator superfamily domain, general substrate transporter	TNA1	High affinity nicotinic acid plasma membrane permease; responsible for uptake of low levels of nicotinic acid; expression of the gene increases in the absence of extracellular nicotinic acid or para-aminobenzoate (PABA)	GO:0055085, GO:1901264, GO:0015931
localization.	PEX1_052700	2.06104	1.23516e-08	3.64079e-08	General substrate transporter	KGO66265.1	Major facilitator superfamily domain, general substrate transporter	STL1	Glycerol proton symporter of the plasma membrane; subject to glucose-induced inactivation, strongly but transiently induced when cells are subjected to osmotic shock	GO:0008643, GO:0055085, GO:0006351, GO:0015672
localization.	PEX1_078030	2.64592	1.26626e-20	9.18363e-20	Copper amine oxidase ao-I	KGO66889.1	Copper amine oxidase	#N/A	#N/A	GO:0009308, GO:0055114, GO:0006357, GO:0006351, GO:0071805, GO:0009152
localization.	PEX1_078040	2.35164	0.0191688	0.0278238	Putative amino-acid permease	KGO66890.1	hypothetical protein PEX1_078040	HNM1	Plasma membrane transporter for choline, ethanolamine, and carnitine; involved in the uptake of nitrogen mustard and the uptake of glycine betaine during hypersaline stress; co-regulated with phospholipid biosynthetic genes and negatively regulated by choline and myo-inositol	GO:0055085, GO:0006865
localization.	PEX1_077700	2.25975	1.85813e-06	4.37189e-06	Mitochondrial succinate-fumarate antiporter	KGO66927.1	Mitochondrial carrier protein	SFC1	Mitochondrial succinate-fumarate transporter; transports succinate into and fumarate out of the mitochondrion; required for ethanol and acetate utilization	GO:0015867, GO:0055085, GO:0015741, GO:0015744, GO:0045733, GO:0015976, GO:0009062
localization.	PEX1_025150	2.3206	8.14953e-16	4.30259e-15	Amine oxidase	KGO67437.1	Flavin amine oxidase	FMS1	Polyamine oxidase; converts spermine to spermidine, which is required for the essential hypusination modification of translation factor eIF-5A; also involved in pantothenic acid biosynthesis	GO:0055114, GO:0006357, GO:0055085, GO:0006508
localization.	PEX1_013290	2.94182	5.00427e-23	4.22884e-22	Amidohydrolase 3	KGO68613.1	Amidohydrolase 3	#N/A	#N/A	GO:0009116, GO:0055085
localization.	PEX1_010430	2.26572	5.77475e-07	1.43679e-06	MFS general substrate transporter	KGO69365.1	Major facilitator superfamily domain, general substrate transporter	TPO1	Polyamine transporter of the major facilitator superfamily; member of the 12-spanner drug:H(+) antiporter DHA1 family; recognizes spermine, putrescine, and spermidine; catalyzes uptake of polyamines at alkaline pH and excretion at acidic pH; during oxidative stress exports spermine, spermidine from the cell, which controls timing of expression of stress-responsive genes; phosphorylation enhances …	GO:0055085
localization.	PEX1_010930	6.27665	9.22375e-29	1.07255e-27	MFS general substrate transporter	KGO70626.1	Major facilitator superfamily domain, general substrate transporter	TPO2	Polyamine transporter of the major facilitator superfamily; member of the 12-spanner drug:H(+) antiporter DHA1 family; specific for spermine; localizes to the plasma membrane; transcription of TPO2 is regulated by Haa1p; TPO2 has a paralog, TPO3, that arose from the whole genome duplication	GO:0055085
localization.	PEX1_091800	2.90322	0.000631355	0.00111832	Carboxylic ester hydrolase	KGO71067.1	Tannase/feruloyl esterase	#N/A	#N/A	GO:0006470, GO:0055085
localization.	PEX1_107290	3.52868	3.81131e-27	4.06251e-26	Hexose transporter	KGO71209.1	Major facilitator superfamily domain, general substrate transporter	STL1	Glycerol proton symporter of the plasma membrane; subject to glucose-induced inactivation, strongly but transiently induced when cells are subjected to osmotic shock	GO:0055085
localization.	PEX1_023120	6.50961	3.34995e-89	5.14187e-87	Amino acid transporter	KGO72209.1	Amino acid/polyamine transporter I	HNM1	Plasma membrane transporter for choline, ethanolamine, and carnitine; involved in the uptake of nitrogen mustard and the uptake of glycine betaine during hypersaline stress; co-regulated with phospholipid biosynthetic genes and negatively regulated by choline and myo-inositol	GO:0055085
localization.	PEX1_060060	2.72633	0.000466303	0.000838809	MFS general substrate transporter	KGO72363.1	Major facilitator superfamily domain, general substrate transporter	QDR2	Plasma membrane transporter of the major facilitator superfamily; member of the 12-spanner drug:H(+) antiporter DHA1 family; exports copper; has broad substrate specificity and can transport many mono- and divalent cations; transports a variety of drugs and is required for resistance to quinidine, barban, cisplatin, and bleomycin; contributes to potassium homeostasis; expression is regulated by c…	GO:0055085
localization.	PEX1_072210	4.27505	3.68921e-20	2.60404e-19	Aquaglyceroporin like protein, other eukaryote	KGO72908.1	Major intrinsic protein	YFL054C	Putative channel-like protein; similar to Fps1p; mediates passive diffusion of glycerol in the presence of ethanol	GO:0055085
transcription from RNA polymerase II pro....	PEX1_012370	2.26874	1.18041e-05	2.53693e-05	Methyltransf-16 multi-domain protein	KGO37495.1	Protein of unknown function DUF3468	#N/A	#N/A	GO:0006357
transcription from RNA polymerase II pro....	PEX1_106360	2.38993	1.5293e-05	3.24544e-05	Arylsulfatase	KGO38567.1	Alkaline phosphatase-like, alpha/beta/alpha	#N/A	#N/A	GO:0018958, GO:0006351, GO:0055085, GO:0006357, GO:0030203
transcription from RNA polymerase II pro....	PEX1_042870	2.03319	7.47061e-13	3.11595e-12	Phosphoesterase-domain-containing protein	KGO44450.1	Phosphoesterase	#N/A	#N/A	GO:0006357
transcription from RNA polymerase II pro....	PEX1_027760	6.55428	1.12277e-126	5.92404e-124	Endo-chitosanase C	KGO47124.1	Fungal chitosanase	#N/A	#N/A	GO:0000272, GO:0006357, GO:0055114
transcription from RNA polymerase II pro....	PEX1_027390	2.18621	3.80212e-10	1.27879e-09	Arginine metabolism regulation protein II	KGO47276.1	Protein of unknown function DUF3468	#N/A	#N/A	GO:0006357
transcription from RNA polymerase II pro....	PEX1_103690	4.4401	4.37083e-08	1.21979e-07	Citrinin biosynthesis transcriptional activator	KGO51842.1	Transcription factor, fungi	#N/A	#N/A	GO:0006357, GO:0006351
transcription from RNA polymerase II pro....	PEX1_020020	2.33211	2.35056e-08	6.71065e-08	HAT dimerization domain protein	KGO57921.1	Short-chain dehydrogenase/reductase SDR	SPS19	Peroxisomal 2,4-dienoyl-CoA reductase; auxiliary enzyme of fatty acid beta-oxidation; homodimeric enzyme required for growth and sporulation on petroselineate medium; expression induced during late sporulation and in the presence of oleate	GO:0006357
transcription from RNA polymerase II pro....	PEX1_004520	2.70836	4.74268e-06	1.0654e-05	Fungal transcriptional regulatory protein, N-terminal	KGO64835.1	Transcription factor, fungi	#N/A	#N/A	GO:0006357, GO:0006351
transcription from RNA polymerase II pro....	PEX1_078030	2.64592	1.26626e-20	9.18363e-20	Copper amine oxidase ao-I	KGO66889.1	Copper amine oxidase	#N/A	#N/A	GO:0009308, GO:0055114, GO:0006357, GO:0006351, GO:0071805, GO:0009152
transcription from RNA polymerase II pro....	PEX1_025150	2.3206	8.14953e-16	4.30259e-15	Amine oxidase	KGO67437.1	Flavin amine oxidase	FMS1	Polyamine oxidase; converts spermine to spermidine, which is required for the essential hypusination modification of translation factor eIF-5A; also involved in pantothenic acid biosynthesis	GO:0055114, GO:0006357, GO:0055085, GO:0006508
transcription from RNA polymerase II pro....	PEX1_047590	2.24453	7.50414e-06	1.65448e-05	Transcriptional activator of proteases prtT	KGO70823.1	hypothetical protein PEX1_047590	CHA4	DNA binding transcriptional activator; mediates serine/threonine activation of the catabolic L-serine (L-threonine) deaminase (CHA1); Zinc-finger protein with Zn[2]-Cys[6] fungal-type binuclear cluster domain	GO:0006357, GO:0006351, GO:0006508
transcription from RNA polymerase II pro....	PEX1_058010	2.77739	8.64404e-14	3.86714e-13	Fungal specific transcription factor	KGO72579.1	Transcription factor, fungi	PUT3	Transcriptional activator; binds specific gene recruitment sequences and is required for DNA zip code-mediated targeting of genes to nuclear periphery; regulates proline utilization genes, constitutively binds PUT1 and PUT2 promoters as a dimer, undergoes conformational change to form active state; binds other promoters only under activating conditions; differentially phosphorylated in presence o…	GO:0006351, GO:0006357
transcription from RNA polymerase II pro....	PEX1_057760	2.79003	7.82989e-15	3.83188e-14	Thiamine repressible genes regulatory protein	KGO72813.1	Transcription factor, fungi	STB5	Transcription factor; involved in regulating multidrug resistance and oxidative stress response; forms a heterodimer with Pdr1p; contains a Zn(II)2Cys6 zinc finger domain that interacts with a pleiotropic drug resistance element in vitro	GO:0006357, GO:0006351
transcription from RNA polymerase II pro....	PEX1_057910	2.52932	1.14321e-11	4.30464e-11	Transcription factor, fungi	KGO72828.1	Transcription factor, fungi	ASG1	Zinc cluster protein proposed to be a transcriptional regulator; regulator involved in the stress response; null mutants have a respiratory deficiency, calcofluor white sensitivity and slightly increased cycloheximide resistance	GO:0006351, GO:0006357
transcription from RNA polymerase II pro....	PEX1_075350	2.51044	2.43307e-11	8.93041e-11	C6 transcription factor	KGO73525.1	Protein of unknown function DUF3468	#N/A	#N/A	GO:0006357, GO:0006351
aminoglycan catabolic process.	PEX1_019210	5.30227	3.2328e-12	1.2741e-11	Glycoside hydrolase	KGO61070.1	Glycoside hydrolase, superfamily	CTS2	Putative chitinase; functionally complements A. gossypii cts2 mutant sporulation defect	GO:0005975, GO:0006032
aminoglycan catabolic process.	PEX1_022400	6.63539	1.81031e-154	2.54711e-151	Exo-beta-D-glucosaminidase	KGO70353.1	Glycoside hydrolase, family 2, N-terminal	#N/A	#N/A	GO:0000272, GO:0006032, GO:0055114
chitin catabolic process.	PEX1_019210	5.30227	3.2328e-12	1.2741e-11	Glycoside hydrolase	KGO61070.1	Glycoside hydrolase, superfamily	CTS2	Putative chitinase; functionally complements A. gossypii cts2 mutant sporulation defect	GO:0005975, GO:0006032
chitin catabolic process.	PEX1_022400	6.63539	1.81031e-154	2.54711e-151	Exo-beta-D-glucosaminidase	KGO70353.1	Glycoside hydrolase, family 2, N-terminal	#N/A	#N/A	GO:0000272, GO:0006032, GO:0055114
C-dicarboxylate transport.	PEX1_075820	3.05367	3.56849e-13	1.52147e-12	Mitochondrial dicarboxylate transporter	KGO40413.1	Mitochondrial carrier protein	DIC1	Mitochondrial dicarboxylate carrier; integral membrane protein, catalyzes a dicarboxylate-phosphate exchange across the inner mitochondrial membrane, transports cytoplasmic dicarboxylates into the mitochondrial matrix	GO:0015867, GO:0055085, GO:0015742, GO:0015743
C-dicarboxylate transport.	PEX1_077700	2.25975	1.85813e-06	4.37189e-06	Mitochondrial succinate-fumarate antiporter	KGO66927.1	Mitochondrial carrier protein	SFC1	Mitochondrial succinate-fumarate transporter; transports succinate into and fumarate out of the mitochondrion; required for ethanol and acetate utilization	GO:0015867, GO:0055085, GO:0015741, GO:0015744, GO:0045733, GO:0015976, GO:0009062
lipid homeostasis.	PEX1_063200	2.59774	1.52898e-08	4.46014e-08	Serine peptidase	KGO55935.1	Cytochrome P450, E-class, CYP52	DIT2	N-formyltyrosine oxidase; sporulation-specific microsomal enzyme involved in the production of N,N-bisformyl dityrosine required for spore wall maturation, homologous to cytochrome P-450s	GO:0055114, GO:0055088
lipid homeostasis.	PEX1_069330	3.69595	9.007e-06	1.96682e-05	Cation-transporting ATPase	KGO63253.1	hypothetical protein PEX1_069330	#N/A	#N/A	GO:0006812, GO:0055092, GO:0030026, GO:0006874, GO:0034220
glucosamine-containing compound cataboli....	PEX1_019210	5.30227	3.2328e-12	1.2741e-11	Glycoside hydrolase	KGO61070.1	Glycoside hydrolase, superfamily	CTS2	Putative chitinase; functionally complements A. gossypii cts2 mutant sporulation defect	GO:0005975, GO:0006032
glucosamine-containing compound cataboli....	PEX1_022400	6.63539	1.81031e-154	2.54711e-151	Exo-beta-D-glucosaminidase	KGO70353.1	Glycoside hydrolase, family 2, N-terminal	#N/A	#N/A	GO:0000272, GO:0006032, GO:0055114
amino sugar metabolic process.	PEX1_019210	5.30227	3.2328e-12	1.2741e-11	Glycoside hydrolase	KGO61070.1	Glycoside hydrolase, superfamily	CTS2	Putative chitinase; functionally complements A. gossypii cts2 mutant sporulation defect	GO:0005975, GO:0006032
amino sugar metabolic process.	PEX1_022400	6.63539	1.81031e-154	2.54711e-151	Exo-beta-D-glucosaminidase	KGO70353.1	Glycoside hydrolase, family 2, N-terminal	#N/A	#N/A	GO:0000272, GO:0006032, GO:0055114
amino sugar metabolic process.	PEX1_010940	3.86921	1.73188e-15	8.88786e-15	Glucokinase regulator family	KGO70627.1	N-acetylmuramic acid 6-phosphate etherase MurQ	#N/A	#N/A	GO:0046348, GO:0016310, GO:0033132, GO:0009750, GO:0042593, GO:0009254
carbohydrate derivative catabolic proces....	PEX1_019210	5.30227	3.2328e-12	1.2741e-11	Glycoside hydrolase	KGO61070.1	Glycoside hydrolase, superfamily	CTS2	Putative chitinase; functionally complements A. gossypii cts2 mutant sporulation defect	GO:0005975, GO:0006032
carbohydrate derivative catabolic proces....	PEX1_022400	6.63539	1.81031e-154	2.54711e-151	Exo-beta-D-glucosaminidase	KGO70353.1	Glycoside hydrolase, family 2, N-terminal	#N/A	#N/A	GO:0000272, GO:0006032, GO:0055114
carbohydrate derivative catabolic proces....	PEX1_010940	3.86921	1.73188e-15	8.88786e-15	Glucokinase regulator family	KGO70627.1	N-acetylmuramic acid 6-phosphate etherase MurQ	#N/A	#N/A	GO:0046348, GO:0016310, GO:0033132, GO:0009750, GO:0042593, GO:0009254
phenol-containing compound metabolic pro....	PEX1_106360	2.38993	1.5293e-05	3.24544e-05	Arylsulfatase	KGO38567.1	Alkaline phosphatase-like, alpha/beta/alpha	#N/A	#N/A	GO:0018958, GO:0006351, GO:0055085, GO:0006357, GO:0030203
phenol-containing compound metabolic pro....	PEX1_052040	2.17114	0.000158125	0.000301057	Catabolic 3-dehydroquinase	KGO66300.1	Dehydroquinase, class II	#N/A	#N/A	GO:0046279, GO:0019630, GO:1901616, GO:0044282, GO:0046838, GO:0043647, GO:0046434, GO:0009073, GO:1901361, GO:0044248

## Sheet: Common_Biological Process
Biological Process	Locus	logFC_P. expansum	logFC_P.expansum + P. terrestris	PValue	FDR	Description	Genbank transcript id	Protein Annotation	SGD Gene name	SGD Annotation	GO_accession
peptide metabolic process.	PEX1_029450	2.75835	2.75892	4.6839e-36	4.11891e-35	Ribosomal protein S4/S9, eukaryotic/archaeal	KGO36330.1	Ribosomal protein S4/S9	RPS9B	Protein component of the small (40S) ribosomal subunit; homologous to mammalian ribosomal protein S9 and bacterial S4; RPS9B has a paralog, RPS9A, that arose from the whole genome duplication	GO:0006412, GO:0045903, GO:0042254
peptide metabolic process.	PEX1_029460	2.18881	2.50172	3.07807e-28	1.93485e-27	Ribosomal protein L21e-domain-containing protein	KGO36331.1	Ribosomal protein L21e	RPL21A	Ribosomal 60S subunit protein L21A; homologous to mammalian ribosomal protein L21, no bacterial homolog; RPL21A has a paralog, RPL21B, that arose from the whole genome duplication	GO:0006412
peptide metabolic process.	PEX1_044060	2.97986	2.60651	1.44217e-51	2.38721e-50	Eukaryotic translation initiation factor 3 subunit EifCe	KGO36581.1	Eukaryotic translation initiation factor 3 (eIF3), subunit 6, N-terminal	#N/A	#N/A	GO:0001732
peptide metabolic process.	PEX1_043150	2.26892	2.32116	6.67805e-30	4.48854e-29	Ribosomal protein S11	KGO36676.1	Ribosomal protein S11	RPS14A	Protein component of the small (40S) ribosomal subunit; required for ribosome assembly and 20S pre-rRNA processing; mutations confer cryptopleurine resistance; homologous to mammalian ribosomal protein S14 and bacterial S11; RPS14A has a paralog, RPS14B, that arose from the whole genome duplication	GO:0006412, GO:0000028, GO:0000462
peptide metabolic process.	PEX1_012040	2.36042	2.42215	5.35798e-38	5.11675e-37	ATP-dependent DNA helicase	KGO37237.1	Helicase-like, DEXD box c2 type	CHL1	Probable DNA helicase; involved in sister-chromatid cohesion and genome integrity and interstrand cross-link repair; interacts with ECO1 and CTF18; mutants are defective in silencing, rDNA recombination, aging and the heat shock response; FANCJ-like helicase family member; mutations in the human homolog, DDX11/ChLR1, cause Warsaw breakage syndrome	GO:0032508, GO:0006412, GO:0006139
peptide metabolic process.	PEX1_073460	2.65093	2.01766	6.31875e-43	7.49198e-42	Translation initiation factor	KGO38119.1	MIF4-like, type 1/2/3	TIF4631	Translation initiation factor eIF4G; subunit of the mRNA cap-binding protein complex (eIF4F) that also contains eIF4E (Cdc33p); interacts with Pab1p and with eIF4A (Tif1p); also has a role in biogenesis of the large ribosomal subunit; TIF4631 has a paralog, TIF4632, that arose from the whole genome duplication	GO:0006413
peptide metabolic process.	PEX1_073540	3.18305	2.65258	7.34398e-35	6.13233e-34	DEAD-box ATP-dependent RNA helicase	KGO38127.1	Helicase, C-terminal	DBP1	Putative ATP-dependent RNA helicase of the DEAD-box protein family; mutants show reduced stability of the 40S ribosomal subunit scanning through 5' untranslated regions of mRNAs; protein abundance increases in response to DNA replication stress; DBP1 has a paralog, DED1, that arose from the whole genome duplication	GO:0006413, GO:0097308
peptide metabolic process.	PEX1_073840	2.19619	2.08998	8.68862e-46	1.1443e-44	Leucyl-tRNA synthetase	KGO38378.1	Aminoacyl-tRNA synthetase, class 1a, anticodon-binding	CDC60	Cytosolic leucyl tRNA synthetase; ligates leucine to the appropriate tRNA	GO:0006429, GO:0106074
peptide metabolic process.	PEX1_075520	2.39147	2.50279	1.63563e-32	1.22956e-31	40S ribosomal protein S4	KGO40255.1	Ribosomal protein S4e	RPS4A	Protein component of the small (40S) ribosomal subunit; mutation affects 20S pre-rRNA processing; homologous to mammalian ribosomal protein S4, no bacterial homolog; RPS4A has a paralog, RPS4B, that arose from the whole genome duplication	GO:0006412
peptide metabolic process.	PEX1_045550	3.09345	2.76824	7.75796e-47	1.07718e-45	ATP-dependent RNA helicase	KGO41208.1	Helicase, C-terminal	TIF1	Translation initiation factor eIF4A; DEA(D/H)-box RNA helicase that couples ATPase activity to RNA binding and unwinding; forms a dumbbell structure of two compact domains connected by a linker; interacts with eIF4G; protein abundance increases in response to DNA replication stress; TIF1 has a paralog, TIF2, that arose from the whole genome duplication	GO:0006413
peptide metabolic process.	PEX1_042820	2.27592	2.28143	3.85821e-30	2.6352e-29	40S ribosomal protein S19	KGO44445.1	Ribosomal protein S19e	RPS19B	Protein component of the small (40S) ribosomal subunit; required for assembly and maturation of pre-40 S particles; homologous to mammalian ribosomal protein S19, no bacterial homolog; mutations in human RPS19 are associated with Diamond Blackfan anemia; RPS19B has a paralog, RPS19A, that arose from the whole genome duplication	GO:0006412, GO:0000028, GO:0035335
peptide metabolic process.	PEX1_039270	2.70618	2.43037	7.02779e-41	7.55779e-40	Eukaryotic translation initiation factor 3 subunit M	KGO44658.1	hypothetical protein PEX1_039270	RPN9	Non-ATPase regulatory subunit of the 26S proteasome; similar to putative proteasomal subunits in other species; null mutant is temperature sensitive and exhibits cell cycle and proteasome assembly defects; protein abundance increases in response to DNA replication stress; relocalizes to the cytosol in response to hypoxia	GO:0001732, GO:0097308, GO:0070588
peptide metabolic process.	PEX1_016600	3.38159	2.48466	1.70587e-26	9.78324e-26	ATP-dependent RNA helicase pitchoune	KGO45544.1	Helicase, C-terminal	MSS116	Mitochondrial transcription elongation factor; DEAD-box protein; required for efficient splicing of mitochondrial Group I and II introns; non-polar RNA helicase that also facilities strand annealing; promotes RNA folding by stabilizing an early assembly intermediate	GO:0006417, GO:0008380, GO:0006397
peptide metabolic process.	PEX1_016740	2.10131	2.26436	7.79023e-20	3.22062e-19	40S ribosomal protein S22 (Broad)	KGO45558.1	Ribosomal protein S8	RPS22A	Protein component of the small (40S) ribosomal subunit; homologous to mammalian ribosomal protein S15A and bacterial S8; RPS22A has a paralog, RPS22B, that arose from the whole genome duplication	GO:0006412
peptide metabolic process.	PEX1_028360	2.6329	2.76385	2.45439e-37	2.27193e-36	40S ribosomal protein S8	KGO47075.1	protein of unknown function DUF2470	RPS8B	Protein component of the small (40S) ribosomal subunit; homologous to mammalian ribosomal protein S8, no bacterial homolog; RPS8B has a paralog, RPS8A, that arose from the whole genome duplication	GO:0006412, GO:0000462
peptide metabolic process.	PEX1_028640	2.51739	2.1897	2.34527e-39	2.37966e-38	Eukaryotic translation initiation factor 3 subunit EifCc	KGO47103.1	Winged helix-turn-helix transcription repressor DNA-binding	NIP1	eIF3c subunit of the eukaryotic translation initiation factor 3 (eIF3); involved in the assembly of preinitiation complex and start codon selection	GO:0001732, GO:0006571, GO:0055114, GO:0006468
peptide metabolic process.	PEX1_021510	2.1441	2.43551	1.33902e-25	7.37376e-25	Ribosomal protein of the small subunit	KGO48443.1	Ribosomal protein S23, eukaryotic/archaeal	RPS23B	Ribosomal protein 28 (rp28) of the small (40S) ribosomal subunit; required for translational accuracy; homologous to mammalian ribosomal protein S23 and bacterial S12; RPS23B has a paralog, RPS23A, that arose from the whole genome duplication; deletion of both RPS23A and RPS23B is lethal	GO:0006412
peptide metabolic process.	PEX1_003120	3.3756	2.72605	6.69027e-28	4.16207e-27	mRNA-nucleus export ATPase	KGO48758.1	Armadillo-like helical	NEW1	ATP binding cassette protein; cosediments with polysomes and is required for biogenesis of the small ribosomal subunit; Asn/Gln-rich rich region supports [NU+] prion formation and susceptibility to [PSI+] prion induction	GO:0016973, GO:0006449, GO:0006415, GO:0042274, GO:0019752
peptide metabolic process.	PEX1_102540	3.06545	3.28185	7.08616e-32	5.16592e-31	Glucose-inducible SAM-dependent methyltransferase Rrg1	KGO48884.1	Vacuolar protein sorting-associated, VPS28	EFM2	S-adenosylmethionine-dependent methyltransferase; seven-beta-strand lysine methyltransferase which dimethylates translation elongation factor EF2 (Eft1p and Eft2p) at lysine 613 and methylates EF3 (Yef3p) at lysine 187; green fluorescent protein (GFP)-fusion protein localizes to the cytoplasm; involved in regulation of translational termination; predicted involvement in ribosome biogenesis	GO:0032259, GO:0045905, GO:0018205, GO:0008213
peptide metabolic process.	PEX1_102650	2.52513	2.68912	4.01202e-40	4.19176e-39	Severe Depolymerization of Actin	KGO48895.1	Ribosomal protein S5/S7, eukaryotic/archaeal	RPS5	Protein component of the small (40S) ribosomal subunit; least basic of non-acidic ribosomal proteins; phosphorylated in vivo; essential for viability; homologous to mammalian ribosomal protein S5 and bacterial S7	GO:0006407, GO:0006412, GO:0000028
peptide metabolic process.	PEX1_102660	2.82243	2.44566	8.70072e-16	2.91706e-15	Ribosomal protein S5/S7, eukaryotic/archaeal	KGO48896.1	putative domain NUC130/133, N-terminal	SDA1	Protein required for actin organization and passage through Start; highly conserved nuclear protein; required for actin cytoskeleton organization; plays a critical role in G1 events; binds Nap1p; involved in 60S ribosome biogenesis	GO:0000055, GO:0042273, GO:0030036, GO:0006412
peptide metabolic process.	PEX1_040750	3.25035	2.71052	2.75758e-62	6.43079e-61	Eukaryotic translation initiation factor 3 subunit L	KGO50588.1	Translation initiation factor 3 complex, subunit L	#N/A	#N/A	GO:0001732, GO:0006351
peptide metabolic process.	PEX1_048630	3.49616	3.80328	5.74737e-38	5.47622e-37	Gamma glutamyl transpeptidase	KGO50946.1	DNA glycosylase	ECM38	Gamma-glutamyltranspeptidase; major glutathione-degrading enzyme; involved in detoxification of electrophilic xenobiotics; expression induced mainly by nitrogen starvation	GO:0006751, GO:0006284, GO:0006508
peptide metabolic process.	PEX1_103910	2.85038	2.94928	4.08228e-48	6.00394e-47	Eukaryotic translation initiation factor 3	KGO51745.1	Eukaryotic initiation factor 3, gamma subunit	GCD10	Subunit of tRNA (1-methyladenosine) methyltransferase with Gcd14p; required for the modification of the adenine at position 58 in tRNAs, especially tRNAi-Met; first identified as a negative regulator of GCN4 expression	GO:0030488, GO:0006413
peptide metabolic process.	PEX1_103060	2.33159	2.17841	2.84861e-19	1.14787e-18	RNA polymerase I-specific transcription initiation factor	KGO51890.1	hypothetical protein PEX1_103060	#N/A	#N/A	GO:0006413
peptide metabolic process.	PEX1_082590	2.9073	2.82929	4.45967e-47	6.25391e-46	60S ribosomal protein L13	KGO53362.1	Ribosomal protein L13e	RPL13A	Ribosomal 60S subunit protein L13A; not essential for viability; homologous to mammalian ribosomal protein L13, no bacterial homolog; RPL13A has a paralog, RPL13B, that arose from the whole genome duplication	GO:0006412
peptide metabolic process.	PEX1_076000	2.07571	2.06042	8.06833e-23	3.87216e-22	Ribosomal protein L26, eukaryotic/archaeal	KGO53721.1	Ribosomal protein L26/L24P, eukaryotic/archaeal	RPL26B	Ribosomal 60S subunit protein L26B; binds to 5.8S rRNA; non-essential even when paralog is also deleted; deletion has minimal affections on ribosome biosynthesis; homologous to mammalian ribosomal protein L26 and bacterial L24; RPL26B has a paralog, RPL26A, that arose from the whole genome duplication	GO:0006412, GO:0042273
peptide metabolic process.	PEX1_041130	2.07988	2.23885	6.34415e-25	3.37263e-24	Pyruvate carboxylase subunit A	KGO53940.1	Pyruvate carboxyltransferase	PYC2	Pyruvate carboxylase isoform; cytoplasmic enzyme that converts pyruvate to oxaloacetate; differentially regulated than isoform Pyc1p; mutations in the human homolog are associated with lactic acidosis; PYC2 has a paralog, PYC1, that arose from the whole genome duplication	GO:0006094, GO:0006090, GO:0015976, GO:0006750, GO:1901575, GO:0000398, GO:0006757, GO:0019538
peptide metabolic process.	PEX1_076490	2.52037	2.59927	2.34228e-25	1.27489e-24	40S ribosomal protein S12	KGO54464.1	Ribosomal protein L7Ae/L30e/S12e/Gadd45	RPS12	Protein component of the small (40S) ribosomal subunit; homologous to mammalian ribosomal protein S12, no bacterial homolog	GO:0006412, GO:0009166, GO:0006468
peptide metabolic process.	PEX1_048160	3.27398	3.00452	7.75702e-71	2.3058e-69	RNase L inhibitor of the ABC superfamily	KGO54733.1	ABC transporter, ABCE	RLI1	Essential Fe-S protein; required for ribosome biogenesis, translation initiation/termination; facilitates binding of multifactor complex (MFC) of initiation factors to small ribosomal subunit; Dom34-Hbs1 complex and Rli1p work in dissociating inactive ribosomes, thereby facilitating translation restart; forms complex with Lto1p and Yae1p; dependency on ROS-labile FeS clusters, activity in nuclear…	GO:0032790, GO:0000054, GO:0006415, GO:0045727, GO:0042273, GO:0006413
peptide metabolic process.	PEX1_086540	2.71431	2.6726	1.24978e-35	1.07113e-34	60S ribosomal protein L22	KGO56602.1	Ribosomal protein L22e	RPL22A	Ribosomal 60S subunit protein L22A; required for the oxidative stress response in yeast; homologous to mammalian ribosomal protein L22, no bacterial homolog; RPL22A has a paralog, RPL22B, that arose from the whole genome duplication	GO:0006412
peptide metabolic process.	PEX1_049460	4.15652	6.55251	9.82857e-16	3.28215e-15	Carbon-nitrogen ligase activity, with glutamine as amido-N-donor	KGO58026.1	Amidase	DUR1,2	Urea amidolyase; contains both urea carboxylase and allophanate hydrolase activities, degrades urea to CO2 and NH3; expression sensitive to nitrogen catabolite repression and induced by allophanate, an intermediate in allantoin degradation; protein abundance increases in response to DNA replication stress	GO:0070681, GO:0032543
peptide metabolic process.	PEX1_101420	2.61588	2.81474	2.06165e-42	2.36473e-41	60S ribosomal protein L24	KGO58660.1	Ribosomal protein L24e-like protein	RPL24B	Ribosomal 60S subunit protein L24B; not essential for translation but may be required for normal translation rate; homologous to mammalian ribosomal protein L24, no bacterial homolog; RPL24B has a paralog, RPL24A, that arose from the whole genome duplication	GO:1902626, GO:0000027, GO:0006412
peptide metabolic process.	PEX1_101910	2.27016	2.3601	1.75362e-27	1.07121e-26	60s acidic ribosomal protein-domain-containing protein	KGO59074.1	Ribosomal protein 60S	RPP1A	Ribosomal stalk protein P1 alpha; involved in the interaction between translational elongation factors and the ribosome; free (non-ribosomal) P1 stimulates the phosphorylation of the eIF2 alpha subunit (Sui2p) by Gcn2p; accumulation of P1 in the cytoplasm is regulated by phosphorylation and interaction with the P2 stalk component	GO:0006414, GO:0002181, GO:0032147
peptide metabolic process.	PEX1_101940	3.20546	2.75544	1.31641e-55	2.46959e-54	Mitochondrial aconitate hydratase	KGO59077.1	Aconitase/3-isopropylmalate dehydratase large subunit, alpha/beta/alpha, subdomain 1/3	ACO2	Putative mitochondrial aconitase isozyme; similarity to Aco1p, an aconitase required for the TCA cycle; expression induced during growth on glucose, by amino acid starvation via Gcn4p, and repressed on ethanol	GO:0006099, GO:0032543, GO:0006431
peptide metabolic process.	PEX1_086380	5.34105	2.34261	3.2136e-90	1.76164e-88	Metallopeptidase MepB	KGO60122.1	Neurolysin/Thimet oligopeptidase, N-terminal	PRD1	Zinc metalloendopeptidase; found in the cytoplasm and intermembrane space of mitochondria; with Cym1p, involved in degradation of mitochondrial proteins and of presequence peptides cleaved from imported proteins; protein abundance increases in response to DNA replication stress	GO:0006508, GO:0006518
peptide metabolic process.	PEX1_005200	2.05741	2.2254	1.11326e-26	6.44147e-26	ER to Golgi transport protein Yif1	KGO61345.1	Ribosomal protein L14	RPL14A	Ribosomal 60S subunit protein L14A; N-terminally acetylated; homologous to mammalian ribosomal protein L14, no bacterial homolog; RPL14A has a paralog, RPL14B, that arose from the whole genome duplication	GO:0006412, GO:0006888
peptide metabolic process.	PEX1_004980	2.45746	2.58832	1.97586e-42	2.26942e-41	40S ribosomal protein S1	KGO61380.1	Ribosomal protein S3Ae	RPS1A	Ribosomal protein 10 (rp10) of the small (40S) subunit; homologous to mammalian ribosomal protein S3A, no bacterial homolog; RPS1A has a paralog, RPS1B, that arose from the whole genome duplication	GO:0006412, GO:0009116, GO:0009231
peptide metabolic process.	PEX1_065710	2.79339	2.81292	2.2231e-43	2.66962e-42	Nucleic acid-binding, OB-fold	KGO62509.1	Nucleic acid-binding, OB-fold	RPS11A	Protein component of the small (40S) ribosomal subunit; homologous to mammalian ribosomal protein S11 and bacterial S17; N-terminally propionylated in vivo; RPS11A has a paralog, RPS11B, that arose from the whole genome duplication	GO:0006412
peptide metabolic process.	PEX1_069190	3.3868	3.19967	8.3249e-58	1.6733e-56	60S ribosomal protein L4, C-terminal domain	KGO63336.1	Ribosomal protein L4/L1e	RPL4A	Ribosomal 60S subunit protein L4A; N-terminally acetylated; homologous to mammalian ribosomal protein L4 and bacterial L4; RPL4A has a paralog, RPL4B, that arose from the whole genome duplication	GO:0006412
peptide metabolic process.	PEX1_069150	2.49097	2.36191	2.81854e-32	2.0964e-31	EEF1-gamma domain-containing protein	KGO63427.1	Translation elongation factor EF1B, gamma chain, conserved	CAM1	One of two isoforms of the gamma subunit of eEF1B; stimulates the release of GDP from eEF1A (Tef1p/Tef2p) post association with the ribosomal complex with eEF1Balpha subunit; nuclear protein required for transcription of MXR1; binds the MXR1 promoter in the presence of other nuclear factors; binds calcium and phospholipids	GO:0006414
peptide metabolic process.	PEX1_089390	2.45112	2.20746	1.85892e-51	3.05907e-50	Eukaryotic translation initiation factor 2 gamma subunit	KGO63478.1	Translation elongation factor EF1A/initiation factor IF2gamma, C-terminal	GCD11	Gamma subunit of the translation initiation factor eIF2; involved in the identification of the start codon; binds GTP when forming the ternary complex with GTP and tRNAi-Met; mutations in human ortholog cause X-linked intellectual disability (XLID)	GO:0006413, GO:0045903, GO:0002181, GO:0022618, GO:0006414
peptide metabolic process.	PEX1_089830	2.92319	2.53656	7.65177e-50	1.19845e-48	Eukaryotic translation initiation factor 3 subunit B	KGO63522.1	Translation initiation factor eIF-3b	PRT1	eIF3b subunit of the eukaryotic translation initiation factor 3 (eIF3); subunit of the core complex of eIF3; essential for translation; part of a subcomplex (Prt1p-Rpg1p-Nip1p) that stimulates binding of mRNA and tRNA(i)Met to ribosomes	GO:0001732, GO:0009847, GO:0043547, GO:0006357
peptide metabolic process.	PEX1_037750	2.75708	2.91457	1.45581e-43	1.75571e-42	AMP-dependent synthetase and ligase	KGO63798.1	Ribosomal protein L13, eukaryotic/archaeal	RPL16A	Ribosomal 60S subunit protein L16A; N-terminally acetylated, binds 5.8 S rRNA; transcriptionally regulated by Rap1p; homologous to mammalian ribosomal protein L13A and bacterial L13; RPL16A has a paralog, RPL16B, that arose from the whole genome duplication; protein abundance increases in response to DNA replication stress	GO:0006412
peptide metabolic process.	PEX1_045620	3.78276	3.56555	1.00374e-73	3.38944e-72	40S ribosomal protein S0	KGO64278.1	Ribosomal protein S2, eukaryotic/archaeal	RPS0A	Ribosomal 40S subunit protein S0A; required for maturation of 18S rRNA along with Rps0Bp; deletion of either RPS0 gene reduces growth rate, deletion of both genes is lethal; homologous to human ribosomal protein SA and bacterial S2; RPS0A has a paralog, RPS0B, that arose from the whole genome duplication;	GO:0000028, GO:0006412, GO:0005975
peptide metabolic process.	PEX1_053670	2.21893	2.57507	2.41744e-39	2.44995e-38	Cytoplasmic asparaginyl-tRNA synthetase	KGO64532.1	Nucleic acid-binding, OB-fold	DED81	Cytosolic asparaginyl-tRNA synthetase; required for protein synthesis, catalyzes the specific attachment of asparagine to its cognate tRNA	GO:0006421
peptide metabolic process.	PEX1_079560	2.30758	2.44214	6.5936e-21	2.88709e-20	Ribosomal protein L11, C-terminal	KGO65519.1	Ribosomal protein L11, C-terminal	RPL12A	Ribosomal 60S subunit protein L12A; rpl12a rpl12b double mutant exhibits slow growth and slow translation; homologous to mammalian ribosomal protein L12 and bacterial L11; RPL12A has a paralog, RPL12B, that arose from the whole genome duplication	GO:0006412, GO:0000027, GO:0006888, GO:0048194, GO:0006886
peptide metabolic process.	PEX1_079520	3.59868	3.41733	2.71384e-75	9.62616e-74	G-protein comlpex beta subunit CpcB	KGO65530.1	hypothetical protein PEX1_079520	ASC1	G-protein beta subunit and guanine dissociation inhibitor for Gpa2p; ortholog of RACK1 that inhibits translation; core component of the small (40S) ribosomal subunit; regulates P-body formation induced by replication stress; represses Gcn4p in the absence of amino acid starvation	GO:0070791, GO:0072344, GO:0001934, GO:0009405
peptide metabolic process.	PEX1_083390	2.16116	2.13386	4.56542e-29	2.97616e-28	Ribosomal protein L19	KGO65748.1	protein of unknown function DUF3554	GCN1	Positive regulator of the Gcn2p kinase activity; forms a complex with Gcn20p; proposed to stimulate Gcn2p activation by an uncharged tRNA	GO:0033674, GO:0045859, GO:0006417, GO:0006412
peptide metabolic process.	PEX1_036710	3.0839	2.75515	7.83715e-68	2.12737e-66	Eukaryotic translation initiation factor 3 subunit EifCf	KGO65823.1	JAB1/Mov34/MPN/PAD-1	RPN8	Essential non-ATPase regulatory subunit of the 26S proteasome; has similarity to the human p40 proteasomal subunit and to another S. cerevisiae regulatory subunit, Rpn11p	GO:0001732, GO:0006508
peptide metabolic process.	PEX1_036160	2.63723	2.49938	3.51885e-38	3.39887e-37	Flavin-binding monooxygenase	KGO65855.1	Ribosomal protein L1, superfamily	RPL1A	Ribosomal 60S subunit protein L1A; N-terminally acetylated; homologous to mammalian ribosomal protein L10A and bacterial L1; RPL1A has a paralog, RPL1B, that arose from the whole genome duplication; rpl1a rpl1b double null mutation is lethal	GO:0006412, GO:0000470, GO:0055114
peptide metabolic process.	PEX1_036590	2.65076	2.49781	2.15574e-47	3.08977e-46	HAD-superfamily hydrolase, subfamily IA, variant 3	KGO65897.1	Ribosomal protein L5 eukaryotic/L18 archaeal, C-terminal	RPL5	Ribosomal 60S subunit protein L5; homologous to mammalian ribosomal protein L5 and bacterial L18; binds 5S rRNA and is required for 60S subunit assembly	GO:0006412, GO:0000027, GO:0031122, GO:0007020
peptide metabolic process.	PEX1_050430	2.31367	2.41235	2.7509e-27	1.66116e-26	60s acidic ribosomal protein-domain-containing protein	KGO66110.1	hypothetical protein PEX1_050430	RPP2B	Ribosomal protein P2 beta; a component of the ribosomal stalk, which is involved in the interaction between translational elongation factors and the ribosome; free (non-ribosomal) P2 stimulates the phosphorylation of the eIF2 alpha subunit (Sui2p) by Gcn2p; regulates the accumulation of P1 (Rpp1Ap and Rpp1Bp) in the cytoplasm	GO:0006414, GO:0042254, GO:0002181, GO:0022618, GO:0070925
peptide metabolic process.	PEX1_050440	2.33851	2.47133	1.16501e-33	9.14033e-33	Ribosomal protein S19	KGO66111.1	Ribosomal protein S19, superfamily	RPS15	Protein component of the small (40S) ribosomal subunit; homologous to mammalian ribosomal protein S15 and bacterial S19	GO:0006412, GO:0000028
peptide metabolic process.	PEX1_003820	2.50605	2.35416	6.09664e-43	7.2388e-42	Eukaryotic translation initiation factor 3 subunit H	KGO66438.1	JAB1/Mov34/MPN/PAD-1	RPN11	Metalloprotease subunit of 19S regulatory particle; part of 26S proteasome lid; couples the deubiquitination and degradation of proteasome substrates; involved, independent of catalytic activity, in fission of mitochondria and peroxisomes; protein abundance increases in response to DNA replication stress	GO:0001732, GO:0006508, GO:0006278, GO:0006730
peptide metabolic process.	PEX1_003620	3.43852	3.23399	5.71144e-56	1.0835e-54	60S acidic ribosomal protein P0	KGO66446.1	Ribosomal protein L10/acidic P0	RPP0	Conserved ribosomal protein P0 of the ribosomal stalk; involved in interaction between translational elongation factors and the ribosome; phosphorylated on serine 302; homologous to mammalian ribosomal protein LP0 and bacterial L10	GO:0042254, GO:0002181, GO:0022618, GO:0070925
peptide metabolic process.	PEX1_077820	2.04702	2.37581	3.72063e-21	1.6514e-20	Large subunit ribosomal protein L37Ae	KGO66939.1	Ribosomal protein L37ae	RPL43A	Ribosomal 60S subunit protein L43A; null mutation confers a dominant lethal phenotype; homologous to mammalian ribosomal protein L37A, no bacterial homolog; RPL43A has a paralog, RPL43B, that arose from the whole genome duplication	GO:0006412
peptide metabolic process.	PEX1_035480	2.22399	2.45152	1.64481e-24	8.5766e-24	Ribosomal protein S17e	KGO67278.1	Ribosomal protein S17e	RPS17B	Ribosomal protein 51 (rp51) of the small (40s) subunit; homologous to mammalian ribosomal protein S17, no bacterial homolog; RPS17B has a paralog, RPS17A, that arose from the whole genome duplication; protein abundance increases in response to DNA replication stress	GO:0006412
peptide metabolic process.	PEX1_034150	2.8998	2.64337	8.89968e-40	9.16233e-39	Hsp70 protein-domain-containing protein	KGO68691.1	Heat shock protein 70 family	SSB2	Cytoplasmic ATPase that is a ribosome-associated molecular chaperone; functions with J-protein partner Zuo1p; may be involved in the folding of newly-synthesized polypeptide chains; member of the HSP70 family; SSB2 has a paralog, SSB1, that arose from the whole genome duplication	GO:0051083, GO:0042149, GO:0000054, GO:0006452, GO:0002181, GO:0006450, GO:0006364, GO:0006415, GO:0051085, GO:0034620, GO:0042026, GO:0016192, GO:0055114, GO:0005975
peptide metabolic process.	PEX1_025910	3.04782	3.00189	4.46989e-55	8.2211e-54	Ribosomal protein S3, eukaryotic/archaeal	KGO68896.1	K Homology, prokaryotic type	RPS3	Protein component of the small (40S) ribosomal subunit; has apurinic/apyrimidinic (AP) endonuclease activity; essential for viability; homologous to mammalian ribosomal protein S3 and bacterial S3	GO:0006407, GO:0000056, GO:0006412, GO:0035335, GO:0006357, GO:0006351, GO:0006281
peptide metabolic process.	PEX1_026220	2.86076	2.79669	3.09744e-49	4.72849e-48	40S ribosomal protein S6	KGO69119.1	Ribosomal protein S6e	RPS6A	Protein component of the small (40S) ribosomal subunit; homologous to mammalian ribosomal protein S6, no bacterial homolog; RPS6A has a paralog, RPS6B, that arose from the whole genome duplication	GO:0006412, GO:0019722, GO:0055114
peptide metabolic process.	PEX1_068590	2.43948	2.5532	4.99489e-29	3.2494e-28	Ribosomal protein S24	KGO70085.1	Ribosomal protein S24e	RPS24B	Protein component of the small (40S) ribosomal subunit; homologous to mammalian ribosomal protein S24, no bacterial homolog; RPS24B has a paralog, RPS24A, that arose from the whole genome duplication	GO:0006412
peptide metabolic process.	PEX1_068640	2.53541	2.06441	1.25603e-24	6.58186e-24	Zinc finger protein GIS2	KGO70090.1	Zinc finger, CCHC-type	GIS2	Translational activator for mRNAs with internal ribosome entry sites; associates with polysomes and binds to a specific subset of mRNAs; localizes to RNA processing bodies (P bodies) and to stress granules; may have a role in translation regulation under stress conditions; ortholog of human ZNF9/CNBP, a gene involved in myotonic dystrophy type 2	GO:2000767
peptide metabolic process.	PEX1_042030	2.58627	2.72222	3.55954e-39	3.57308e-38	60S ribosomal protein L6-B	KGO70160.1	Translation protein SH3-like, subgroup	RPL6B	Ribosomal 60S subunit protein L6B; binds 5.8S rRNA; homologous to mammalian ribosomal protein L6, no bacterial homolog; RPL6B has a paralog, RPL6A, that arose from the whole genome duplication	GO:0006412, GO:0000027
peptide metabolic process.	PEX1_033780	2.90534	2.72922	2.34171e-49	3.60742e-48	Ribosomal protein S5 domain 2-type fold, subgroup	KGO70212.1	Ribosomal protein S5	RPS2	Protein component of the small (40S) subunit; essential for control of translational accuracy; phosphorylation by C-terminal domain kinase I (CTDK-I) enhances translational accuracy; methylated on one or more arginine residues by Hmt1p; homologous to mammalian ribosomal protein S2 and bacterial S5	GO:0045903, GO:0006407, GO:0006412
peptide metabolic process.	PEX1_022290	2.07076	2.0665	4.92298e-35	4.13119e-34	Malate dehydrogenase	KGO70340.1	Ribosomal protein L28e	#N/A	#N/A	GO:0006412
peptide metabolic process.	PEX1_059660	3.01732	2.21217	5.96935e-38	5.66853e-37	S-adenosyl-L-methionine-dependent methyltransferase	KGO70557.1	hypothetical protein PEX1_059660	#N/A	#N/A	GO:0032259, GO:0030435, GO:0033240, GO:1900378, GO:0051176, GO:0062013, GO:0009405, GO:0043385, GO:0052067, GO:1900689, GO:0033244, GO:0010913, GO:0042316, GO:0034250, GO:0075296, GO:1901376, GO:0031328, GO:0034293, GO:0022413, GO:0017000, GO:1903046, GO:0009403, GO:0048468, GO:0009072, GO:0044272, GO:1901605, GO:0043043, GO:0018130, GO:1901362
peptide metabolic process.	PEX1_010880	2.47153	2.57608	1.93923e-35	1.6503e-34	Hydroxyisocaproate dehydrogenase	KGO70712.1	Ribosomal protein L22/L17	GOR1	Glyoxylate reductase; null mutation results in increased biomass after diauxic shift; the authentic, non-tagged protein is detected in highly purified mitochondria in high-throughput studies; protein abundance increases in response to DNA replication stress	GO:0006412, GO:0055114
peptide metabolic process.	PEX1_020350	2.59423	3.32117	4.56363e-24	2.31806e-23	Nucleic acid-binding, OB-fold	KGO70972.1	Nucleic acid-binding, OB-fold	RPS28B	Protein component of the small (40S) ribosomal subunit; homologous to mammalian ribosomal protein S28, no bacterial homolog; has an extraribosomal function in autoregulation, in which Rps28Bp binds to a decapping complex via Edc3p, which then binds to RPS28B mRNA leading to its decapping and degradation; RPS28B has a paralog, RPS28A, that arose from the whole genome duplication	GO:0006412, GO:0000028, GO:0030490
peptide metabolic process.	PEX1_091900	2.0105	2.2397	1.54313e-26	8.868e-26	Ribosomal protein S13	KGO71154.1	Ribosomal protein S13	RPS18B	Protein component of the small (40S) ribosomal subunit; homologous to mammalian ribosomal protein S18 and bacterial S13; RPS18B has a paralog, RPS18A, that arose from the whole genome duplication; protein abundance increases in response to DNA replication stress	GO:0006412
peptide metabolic process.	PEX1_067050	2.03334	2.28977	4.65167e-26	2.62847e-25	60S ribosomal protein L27-A	KGO71336.1	Ribosomal protein L27e	RPL27A	Ribosomal 60S subunit protein L27A; homologous to mammalian ribosomal protein L27, no bacterial homolog; RPL27A has a paralog, RPL27B, that arose from the whole genome duplication	GO:0006412
peptide metabolic process.	PEX1_015330	2.79173	2.46203	1.11661e-35	9.6385e-35	Ribosome-associated complex subunit	KGO71619.1	Heat shock protein 70 family	SSZ1	Hsp70 protein that interacts with Zuo1p (a DnaJ homolog); interacts with Zuo1p to form a ribosome-associated complex that binds the ribosome via the Zuo1p subunit; also involved in pleiotropic drug resistance via sequential activation of PDR1 and PDR5; binds ATP	GO:0051085, GO:0034620, GO:0002181, GO:0042026, GO:0006450
peptide metabolic process.	PEX1_060140	2.98727	2.4524	3.90379e-47	5.52023e-46	Eukaryotic translation initiation factor 3 subunit A	KGO72371.1	hypothetical protein PEX1_060140	RPG1	eIF3a subunit of the eukaryotic translation initiation factor 3 (eIF3); subunit of the core complex of eIF3; essential for translation; part of a Prt1p-Rpg1p-Nip1p subcomplex that stimulates binding of mRNA and tRNA(i)Met to ribosomes; involved in translation reinitiation	GO:0001732, GO:0002188, GO:0055085
peptide metabolic process.	PEX1_059870	6.34938	5.82341	3.5059e-69	9.93182e-68	Formate dehydrogenase	KGO72387.1	D-isomer specific 2-hydroxyacid dehydrogenase, NAD-binding	FDH1	NAD(+)-dependent formate dehydrogenase; may protect cells from exogenous formate	GO:0042183, GO:0055114, GO:0033609, GO:0006429, GO:0006083, GO:0106074, GO:0009311
peptide metabolic process.	PEX1_079960	2.42285	2.35756	3.58061e-26	2.03005e-25	Chromate ion transporter	KGO72839.1	Ribosomal protein S15P	RPS13	Protein component of the small (40S) ribosomal subunit; homologous to mammalian ribosomal protein S13 and bacterial S15	GO:0006412
peptide metabolic process.	PEX1_080170	2.9597	4.09748	1.05761e-09	2.43876e-09	Aminoglycoside phosphotransferase	KGO73568.1	Aminoglycoside phosphotransferase	#N/A	#N/A	GO:0006412
peptide biosynthetic process.	PEX1_029450	2.75835	2.75892	4.6839e-36	4.11891e-35	Ribosomal protein S4/S9, eukaryotic/archaeal	KGO36330.1	Ribosomal protein S4/S9	RPS9B	Protein component of the small (40S) ribosomal subunit; homologous to mammalian ribosomal protein S9 and bacterial S4; RPS9B has a paralog, RPS9A, that arose from the whole genome duplication	GO:0006412, GO:0045903, GO:0042254
peptide biosynthetic process.	PEX1_029460	2.18881	2.50172	3.07807e-28	1.93485e-27	Ribosomal protein L21e-domain-containing protein	KGO36331.1	Ribosomal protein L21e	RPL21A	Ribosomal 60S subunit protein L21A; homologous to mammalian ribosomal protein L21, no bacterial homolog; RPL21A has a paralog, RPL21B, that arose from the whole genome duplication	GO:0006412
peptide biosynthetic process.	PEX1_044060	2.97986	2.60651	1.44217e-51	2.38721e-50	Eukaryotic translation initiation factor 3 subunit EifCe	KGO36581.1	Eukaryotic translation initiation factor 3 (eIF3), subunit 6, N-terminal	#N/A	#N/A	GO:0001732
peptide biosynthetic process.	PEX1_043150	2.26892	2.32116	6.67805e-30	4.48854e-29	Ribosomal protein S11	KGO36676.1	Ribosomal protein S11	RPS14A	Protein component of the small (40S) ribosomal subunit; required for ribosome assembly and 20S pre-rRNA processing; mutations confer cryptopleurine resistance; homologous to mammalian ribosomal protein S14 and bacterial S11; RPS14A has a paralog, RPS14B, that arose from the whole genome duplication	GO:0006412, GO:0000028, GO:0000462
peptide biosynthetic process.	PEX1_012040	2.36042	2.42215	5.35798e-38	5.11675e-37	ATP-dependent DNA helicase	KGO37237.1	Helicase-like, DEXD box c2 type	CHL1	Probable DNA helicase; involved in sister-chromatid cohesion and genome integrity and interstrand cross-link repair; interacts with ECO1 and CTF18; mutants are defective in silencing, rDNA recombination, aging and the heat shock response; FANCJ-like helicase family member; mutations in the human homolog, DDX11/ChLR1, cause Warsaw breakage syndrome	GO:0032508, GO:0006412, GO:0006139
peptide biosynthetic process.	PEX1_073460	2.65093	2.01766	6.31875e-43	7.49198e-42	Translation initiation factor	KGO38119.1	MIF4-like, type 1/2/3	TIF4631	Translation initiation factor eIF4G; subunit of the mRNA cap-binding protein complex (eIF4F) that also contains eIF4E (Cdc33p); interacts with Pab1p and with eIF4A (Tif1p); also has a role in biogenesis of the large ribosomal subunit; TIF4631 has a paralog, TIF4632, that arose from the whole genome duplication	GO:0006413
peptide biosynthetic process.	PEX1_073540	3.18305	2.65258	7.34398e-35	6.13233e-34	DEAD-box ATP-dependent RNA helicase	KGO38127.1	Helicase, C-terminal	DBP1	Putative ATP-dependent RNA helicase of the DEAD-box protein family; mutants show reduced stability of the 40S ribosomal subunit scanning through 5' untranslated regions of mRNAs; protein abundance increases in response to DNA replication stress; DBP1 has a paralog, DED1, that arose from the whole genome duplication	GO:0006413, GO:0097308
peptide biosynthetic process.	PEX1_073840	2.19619	2.08998	8.68862e-46	1.1443e-44	Leucyl-tRNA synthetase	KGO38378.1	Aminoacyl-tRNA synthetase, class 1a, anticodon-binding	CDC60	Cytosolic leucyl tRNA synthetase; ligates leucine to the appropriate tRNA	GO:0006429, GO:0106074
peptide biosynthetic process.	PEX1_075520	2.39147	2.50279	1.63563e-32	1.22956e-31	40S ribosomal protein S4	KGO40255.1	Ribosomal protein S4e	RPS4A	Protein component of the small (40S) ribosomal subunit; mutation affects 20S pre-rRNA processing; homologous to mammalian ribosomal protein S4, no bacterial homolog; RPS4A has a paralog, RPS4B, that arose from the whole genome duplication	GO:0006412
peptide biosynthetic process.	PEX1_045550	3.09345	2.76824	7.75796e-47	1.07718e-45	ATP-dependent RNA helicase	KGO41208.1	Helicase, C-terminal	TIF1	Translation initiation factor eIF4A; DEA(D/H)-box RNA helicase that couples ATPase activity to RNA binding and unwinding; forms a dumbbell structure of two compact domains connected by a linker; interacts with eIF4G; protein abundance increases in response to DNA replication stress; TIF1 has a paralog, TIF2, that arose from the whole genome duplication	GO:0006413
peptide biosynthetic process.	PEX1_042820	2.27592	2.28143	3.85821e-30	2.6352e-29	40S ribosomal protein S19	KGO44445.1	Ribosomal protein S19e	RPS19B	Protein component of the small (40S) ribosomal subunit; required for assembly and maturation of pre-40 S particles; homologous to mammalian ribosomal protein S19, no bacterial homolog; mutations in human RPS19 are associated with Diamond Blackfan anemia; RPS19B has a paralog, RPS19A, that arose from the whole genome duplication	GO:0006412, GO:0000028, GO:0035335
peptide biosynthetic process.	PEX1_039270	2.70618	2.43037	7.02779e-41	7.55779e-40	Eukaryotic translation initiation factor 3 subunit M	KGO44658.1	hypothetical protein PEX1_039270	RPN9	Non-ATPase regulatory subunit of the 26S proteasome; similar to putative proteasomal subunits in other species; null mutant is temperature sensitive and exhibits cell cycle and proteasome assembly defects; protein abundance increases in response to DNA replication stress; relocalizes to the cytosol in response to hypoxia	GO:0001732, GO:0097308, GO:0070588
peptide biosynthetic process.	PEX1_016600	3.38159	2.48466	1.70587e-26	9.78324e-26	ATP-dependent RNA helicase pitchoune	KGO45544.1	Helicase, C-terminal	MSS116	Mitochondrial transcription elongation factor; DEAD-box protein; required for efficient splicing of mitochondrial Group I and II introns; non-polar RNA helicase that also facilities strand annealing; promotes RNA folding by stabilizing an early assembly intermediate	GO:0006417, GO:0008380, GO:0006397
peptide biosynthetic process.	PEX1_016740	2.10131	2.26436	7.79023e-20	3.22062e-19	40S ribosomal protein S22 (Broad)	KGO45558.1	Ribosomal protein S8	RPS22A	Protein component of the small (40S) ribosomal subunit; homologous to mammalian ribosomal protein S15A and bacterial S8; RPS22A has a paralog, RPS22B, that arose from the whole genome duplication	GO:0006412
peptide biosynthetic process.	PEX1_028360	2.6329	2.76385	2.45439e-37	2.27193e-36	40S ribosomal protein S8	KGO47075.1	protein of unknown function DUF2470	RPS8B	Protein component of the small (40S) ribosomal subunit; homologous to mammalian ribosomal protein S8, no bacterial homolog; RPS8B has a paralog, RPS8A, that arose from the whole genome duplication	GO:0006412, GO:0000462
peptide biosynthetic process.	PEX1_028640	2.51739	2.1897	2.34527e-39	2.37966e-38	Eukaryotic translation initiation factor 3 subunit EifCc	KGO47103.1	Winged helix-turn-helix transcription repressor DNA-binding	NIP1	eIF3c subunit of the eukaryotic translation initiation factor 3 (eIF3); involved in the assembly of preinitiation complex and start codon selection	GO:0001732, GO:0006571, GO:0055114, GO:0006468
peptide biosynthetic process.	PEX1_021510	2.1441	2.43551	1.33902e-25	7.37376e-25	Ribosomal protein of the small subunit	KGO48443.1	Ribosomal protein S23, eukaryotic/archaeal	RPS23B	Ribosomal protein 28 (rp28) of the small (40S) ribosomal subunit; required for translational accuracy; homologous to mammalian ribosomal protein S23 and bacterial S12; RPS23B has a paralog, RPS23A, that arose from the whole genome duplication; deletion of both RPS23A and RPS23B is lethal	GO:0006412
peptide biosynthetic process.	PEX1_003120	3.3756	2.72605	6.69027e-28	4.16207e-27	mRNA-nucleus export ATPase	KGO48758.1	Armadillo-like helical	NEW1	ATP binding cassette protein; cosediments with polysomes and is required for biogenesis of the small ribosomal subunit; Asn/Gln-rich rich region supports [NU+] prion formation and susceptibility to [PSI+] prion induction	GO:0016973, GO:0006449, GO:0006415, GO:0042274, GO:0019752
peptide biosynthetic process.	PEX1_102540	3.06545	3.28185	7.08616e-32	5.16592e-31	Glucose-inducible SAM-dependent methyltransferase Rrg1	KGO48884.1	Vacuolar protein sorting-associated, VPS28	EFM2	S-adenosylmethionine-dependent methyltransferase; seven-beta-strand lysine methyltransferase which dimethylates translation elongation factor EF2 (Eft1p and Eft2p) at lysine 613 and methylates EF3 (Yef3p) at lysine 187; green fluorescent protein (GFP)-fusion protein localizes to the cytoplasm; involved in regulation of translational termination; predicted involvement in ribosome biogenesis	GO:0032259, GO:0045905, GO:0018205, GO:0008213
peptide biosynthetic process.	PEX1_102650	2.52513	2.68912	4.01202e-40	4.19176e-39	Severe Depolymerization of Actin	KGO48895.1	Ribosomal protein S5/S7, eukaryotic/archaeal	RPS5	Protein component of the small (40S) ribosomal subunit; least basic of non-acidic ribosomal proteins; phosphorylated in vivo; essential for viability; homologous to mammalian ribosomal protein S5 and bacterial S7	GO:0006407, GO:0006412, GO:0000028
peptide biosynthetic process.	PEX1_102660	2.82243	2.44566	8.70072e-16	2.91706e-15	Ribosomal protein S5/S7, eukaryotic/archaeal	KGO48896.1	putative domain NUC130/133, N-terminal	SDA1	Protein required for actin organization and passage through Start; highly conserved nuclear protein; required for actin cytoskeleton organization; plays a critical role in G1 events; binds Nap1p; involved in 60S ribosome biogenesis	GO:0000055, GO:0042273, GO:0030036, GO:0006412
peptide biosynthetic process.	PEX1_040750	3.25035	2.71052	2.75758e-62	6.43079e-61	Eukaryotic translation initiation factor 3 subunit L	KGO50588.1	Translation initiation factor 3 complex, subunit L	#N/A	#N/A	GO:0001732, GO:0006351
peptide biosynthetic process.	PEX1_103910	2.85038	2.94928	4.08228e-48	6.00394e-47	Eukaryotic translation initiation factor 3	KGO51745.1	Eukaryotic initiation factor 3, gamma subunit	GCD10	Subunit of tRNA (1-methyladenosine) methyltransferase with Gcd14p; required for the modification of the adenine at position 58 in tRNAs, especially tRNAi-Met; first identified as a negative regulator of GCN4 expression	GO:0030488, GO:0006413
peptide biosynthetic process.	PEX1_103060	2.33159	2.17841	2.84861e-19	1.14787e-18	RNA polymerase I-specific transcription initiation factor	KGO51890.1	hypothetical protein PEX1_103060	#N/A	#N/A	GO:0006413
peptide biosynthetic process.	PEX1_082590	2.9073	2.82929	4.45967e-47	6.25391e-46	60S ribosomal protein L13	KGO53362.1	Ribosomal protein L13e	RPL13A	Ribosomal 60S subunit protein L13A; not essential for viability; homologous to mammalian ribosomal protein L13, no bacterial homolog; RPL13A has a paralog, RPL13B, that arose from the whole genome duplication	GO:0006412
peptide biosynthetic process.	PEX1_076000	2.07571	2.06042	8.06833e-23	3.87216e-22	Ribosomal protein L26, eukaryotic/archaeal	KGO53721.1	Ribosomal protein L26/L24P, eukaryotic/archaeal	RPL26B	Ribosomal 60S subunit protein L26B; binds to 5.8S rRNA; non-essential even when paralog is also deleted; deletion has minimal affections on ribosome biosynthesis; homologous to mammalian ribosomal protein L26 and bacterial L24; RPL26B has a paralog, RPL26A, that arose from the whole genome duplication	GO:0006412, GO:0042273
peptide biosynthetic process.	PEX1_041130	2.07988	2.23885	6.34415e-25	3.37263e-24	Pyruvate carboxylase subunit A	KGO53940.1	Pyruvate carboxyltransferase	PYC2	Pyruvate carboxylase isoform; cytoplasmic enzyme that converts pyruvate to oxaloacetate; differentially regulated than isoform Pyc1p; mutations in the human homolog are associated with lactic acidosis; PYC2 has a paralog, PYC1, that arose from the whole genome duplication	GO:0006094, GO:0006090, GO:0015976, GO:0006750, GO:1901575, GO:0000398, GO:0006757, GO:0019538
peptide biosynthetic process.	PEX1_076490	2.52037	2.59927	2.34228e-25	1.27489e-24	40S ribosomal protein S12	KGO54464.1	Ribosomal protein L7Ae/L30e/S12e/Gadd45	RPS12	Protein component of the small (40S) ribosomal subunit; homologous to mammalian ribosomal protein S12, no bacterial homolog	GO:0006412, GO:0009166, GO:0006468
peptide biosynthetic process.	PEX1_048160	3.27398	3.00452	7.75702e-71	2.3058e-69	RNase L inhibitor of the ABC superfamily	KGO54733.1	ABC transporter, ABCE	RLI1	Essential Fe-S protein; required for ribosome biogenesis, translation initiation/termination; facilitates binding of multifactor complex (MFC) of initiation factors to small ribosomal subunit; Dom34-Hbs1 complex and Rli1p work in dissociating inactive ribosomes, thereby facilitating translation restart; forms complex with Lto1p and Yae1p; dependency on ROS-labile FeS clusters, activity in nuclear…	GO:0032790, GO:0000054, GO:0006415, GO:0045727, GO:0042273, GO:0006413
peptide biosynthetic process.	PEX1_086540	2.71431	2.6726	1.24978e-35	1.07113e-34	60S ribosomal protein L22	KGO56602.1	Ribosomal protein L22e	RPL22A	Ribosomal 60S subunit protein L22A; required for the oxidative stress response in yeast; homologous to mammalian ribosomal protein L22, no bacterial homolog; RPL22A has a paralog, RPL22B, that arose from the whole genome duplication	GO:0006412
peptide biosynthetic process.	PEX1_049460	4.15652	6.55251	9.82857e-16	3.28215e-15	Carbon-nitrogen ligase activity, with glutamine as amido-N-donor	KGO58026.1	Amidase	DUR1,2	Urea amidolyase; contains both urea carboxylase and allophanate hydrolase activities, degrades urea to CO2 and NH3; expression sensitive to nitrogen catabolite repression and induced by allophanate, an intermediate in allantoin degradation; protein abundance increases in response to DNA replication stress	GO:0070681, GO:0032543
peptide biosynthetic process.	PEX1_101420	2.61588	2.81474	2.06165e-42	2.36473e-41	60S ribosomal protein L24	KGO58660.1	Ribosomal protein L24e-like protein	RPL24B	Ribosomal 60S subunit protein L24B; not essential for translation but may be required for normal translation rate; homologous to mammalian ribosomal protein L24, no bacterial homolog; RPL24B has a paralog, RPL24A, that arose from the whole genome duplication	GO:1902626, GO:0000027, GO:0006412
peptide biosynthetic process.	PEX1_101910	2.27016	2.3601	1.75362e-27	1.07121e-26	60s acidic ribosomal protein-domain-containing protein	KGO59074.1	Ribosomal protein 60S	RPP1A	Ribosomal stalk protein P1 alpha; involved in the interaction between translational elongation factors and the ribosome; free (non-ribosomal) P1 stimulates the phosphorylation of the eIF2 alpha subunit (Sui2p) by Gcn2p; accumulation of P1 in the cytoplasm is regulated by phosphorylation and interaction with the P2 stalk component	GO:0006414, GO:0002181, GO:0032147
peptide biosynthetic process.	PEX1_101940	3.20546	2.75544	1.31641e-55	2.46959e-54	Mitochondrial aconitate hydratase	KGO59077.1	Aconitase/3-isopropylmalate dehydratase large subunit, alpha/beta/alpha, subdomain 1/3	ACO2	Putative mitochondrial aconitase isozyme; similarity to Aco1p, an aconitase required for the TCA cycle; expression induced during growth on glucose, by amino acid starvation via Gcn4p, and repressed on ethanol	GO:0006099, GO:0032543, GO:0006431
peptide biosynthetic process.	PEX1_005200	2.05741	2.2254	1.11326e-26	6.44147e-26	ER to Golgi transport protein Yif1	KGO61345.1	Ribosomal protein L14	RPL14A	Ribosomal 60S subunit protein L14A; N-terminally acetylated; homologous to mammalian ribosomal protein L14, no bacterial homolog; RPL14A has a paralog, RPL14B, that arose from the whole genome duplication	GO:0006412, GO:0006888
peptide biosynthetic process.	PEX1_004980	2.45746	2.58832	1.97586e-42	2.26942e-41	40S ribosomal protein S1	KGO61380.1	Ribosomal protein S3Ae	RPS1A	Ribosomal protein 10 (rp10) of the small (40S) subunit; homologous to mammalian ribosomal protein S3A, no bacterial homolog; RPS1A has a paralog, RPS1B, that arose from the whole genome duplication	GO:0006412, GO:0009116, GO:0009231
peptide biosynthetic process.	PEX1_065710	2.79339	2.81292	2.2231e-43	2.66962e-42	Nucleic acid-binding, OB-fold	KGO62509.1	Nucleic acid-binding, OB-fold	RPS11A	Protein component of the small (40S) ribosomal subunit; homologous to mammalian ribosomal protein S11 and bacterial S17; N-terminally propionylated in vivo; RPS11A has a paralog, RPS11B, that arose from the whole genome duplication	GO:0006412
peptide biosynthetic process.	PEX1_069190	3.3868	3.19967	8.3249e-58	1.6733e-56	60S ribosomal protein L4, C-terminal domain	KGO63336.1	Ribosomal protein L4/L1e	RPL4A	Ribosomal 60S subunit protein L4A; N-terminally acetylated; homologous to mammalian ribosomal protein L4 and bacterial L4; RPL4A has a paralog, RPL4B, that arose from the whole genome duplication	GO:0006412
peptide biosynthetic process.	PEX1_069150	2.49097	2.36191	2.81854e-32	2.0964e-31	EEF1-gamma domain-containing protein	KGO63427.1	Translation elongation factor EF1B, gamma chain, conserved	CAM1	One of two isoforms of the gamma subunit of eEF1B; stimulates the release of GDP from eEF1A (Tef1p/Tef2p) post association with the ribosomal complex with eEF1Balpha subunit; nuclear protein required for transcription of MXR1; binds the MXR1 promoter in the presence of other nuclear factors; binds calcium and phospholipids	GO:0006414
peptide biosynthetic process.	PEX1_089390	2.45112	2.20746	1.85892e-51	3.05907e-50	Eukaryotic translation initiation factor 2 gamma subunit	KGO63478.1	Translation elongation factor EF1A/initiation factor IF2gamma, C-terminal	GCD11	Gamma subunit of the translation initiation factor eIF2; involved in the identification of the start codon; binds GTP when forming the ternary complex with GTP and tRNAi-Met; mutations in human ortholog cause X-linked intellectual disability (XLID)	GO:0006413, GO:0045903, GO:0002181, GO:0022618, GO:0006414
peptide biosynthetic process.	PEX1_089830	2.92319	2.53656	7.65177e-50	1.19845e-48	Eukaryotic translation initiation factor 3 subunit B	KGO63522.1	Translation initiation factor eIF-3b	PRT1	eIF3b subunit of the eukaryotic translation initiation factor 3 (eIF3); subunit of the core complex of eIF3; essential for translation; part of a subcomplex (Prt1p-Rpg1p-Nip1p) that stimulates binding of mRNA and tRNA(i)Met to ribosomes	GO:0001732, GO:0009847, GO:0043547, GO:0006357
peptide biosynthetic process.	PEX1_037750	2.75708	2.91457	1.45581e-43	1.75571e-42	AMP-dependent synthetase and ligase	KGO63798.1	Ribosomal protein L13, eukaryotic/archaeal	RPL16A	Ribosomal 60S subunit protein L16A; N-terminally acetylated, binds 5.8 S rRNA; transcriptionally regulated by Rap1p; homologous to mammalian ribosomal protein L13A and bacterial L13; RPL16A has a paralog, RPL16B, that arose from the whole genome duplication; protein abundance increases in response to DNA replication stress	GO:0006412
peptide biosynthetic process.	PEX1_045620	3.78276	3.56555	1.00374e-73	3.38944e-72	40S ribosomal protein S0	KGO64278.1	Ribosomal protein S2, eukaryotic/archaeal	RPS0A	Ribosomal 40S subunit protein S0A; required for maturation of 18S rRNA along with Rps0Bp; deletion of either RPS0 gene reduces growth rate, deletion of both genes is lethal; homologous to human ribosomal protein SA and bacterial S2; RPS0A has a paralog, RPS0B, that arose from the whole genome duplication;	GO:0000028, GO:0006412, GO:0005975
peptide biosynthetic process.	PEX1_053670	2.21893	2.57507	2.41744e-39	2.44995e-38	Cytoplasmic asparaginyl-tRNA synthetase	KGO64532.1	Nucleic acid-binding, OB-fold	DED81	Cytosolic asparaginyl-tRNA synthetase; required for protein synthesis, catalyzes the specific attachment of asparagine to its cognate tRNA	GO:0006421
peptide biosynthetic process.	PEX1_079560	2.30758	2.44214	6.5936e-21	2.88709e-20	Ribosomal protein L11, C-terminal	KGO65519.1	Ribosomal protein L11, C-terminal	RPL12A	Ribosomal 60S subunit protein L12A; rpl12a rpl12b double mutant exhibits slow growth and slow translation; homologous to mammalian ribosomal protein L12 and bacterial L11; RPL12A has a paralog, RPL12B, that arose from the whole genome duplication	GO:0006412, GO:0000027, GO:0006888, GO:0048194, GO:0006886
peptide biosynthetic process.	PEX1_079520	3.59868	3.41733	2.71384e-75	9.62616e-74	G-protein comlpex beta subunit CpcB	KGO65530.1	hypothetical protein PEX1_079520	ASC1	G-protein beta subunit and guanine dissociation inhibitor for Gpa2p; ortholog of RACK1 that inhibits translation; core component of the small (40S) ribosomal subunit; regulates P-body formation induced by replication stress; represses Gcn4p in the absence of amino acid starvation	GO:0070791, GO:0072344, GO:0001934, GO:0009405
peptide biosynthetic process.	PEX1_083390	2.16116	2.13386	4.56542e-29	2.97616e-28	Ribosomal protein L19	KGO65748.1	protein of unknown function DUF3554	GCN1	Positive regulator of the Gcn2p kinase activity; forms a complex with Gcn20p; proposed to stimulate Gcn2p activation by an uncharged tRNA	GO:0033674, GO:0045859, GO:0006417, GO:0006412
peptide biosynthetic process.	PEX1_036710	3.0839	2.75515	7.83715e-68	2.12737e-66	Eukaryotic translation initiation factor 3 subunit EifCf	KGO65823.1	JAB1/Mov34/MPN/PAD-1	RPN8	Essential non-ATPase regulatory subunit of the 26S proteasome; has similarity to the human p40 proteasomal subunit and to another S. cerevisiae regulatory subunit, Rpn11p	GO:0001732, GO:0006508
peptide biosynthetic process.	PEX1_036160	2.63723	2.49938	3.51885e-38	3.39887e-37	Flavin-binding monooxygenase	KGO65855.1	Ribosomal protein L1, superfamily	RPL1A	Ribosomal 60S subunit protein L1A; N-terminally acetylated; homologous to mammalian ribosomal protein L10A and bacterial L1; RPL1A has a paralog, RPL1B, that arose from the whole genome duplication; rpl1a rpl1b double null mutation is lethal	GO:0006412, GO:0000470, GO:0055114
peptide biosynthetic process.	PEX1_036590	2.65076	2.49781	2.15574e-47	3.08977e-46	HAD-superfamily hydrolase, subfamily IA, variant 3	KGO65897.1	Ribosomal protein L5 eukaryotic/L18 archaeal, C-terminal	RPL5	Ribosomal 60S subunit protein L5; homologous to mammalian ribosomal protein L5 and bacterial L18; binds 5S rRNA and is required for 60S subunit assembly	GO:0006412, GO:0000027, GO:0031122, GO:0007020
peptide biosynthetic process.	PEX1_050430	2.31367	2.41235	2.7509e-27	1.66116e-26	60s acidic ribosomal protein-domain-containing protein	KGO66110.1	hypothetical protein PEX1_050430	RPP2B	Ribosomal protein P2 beta; a component of the ribosomal stalk, which is involved in the interaction between translational elongation factors and the ribosome; free (non-ribosomal) P2 stimulates the phosphorylation of the eIF2 alpha subunit (Sui2p) by Gcn2p; regulates the accumulation of P1 (Rpp1Ap and Rpp1Bp) in the cytoplasm	GO:0006414, GO:0042254, GO:0002181, GO:0022618, GO:0070925
peptide biosynthetic process.	PEX1_050440	2.33851	2.47133	1.16501e-33	9.14033e-33	Ribosomal protein S19	KGO66111.1	Ribosomal protein S19, superfamily	RPS15	Protein component of the small (40S) ribosomal subunit; homologous to mammalian ribosomal protein S15 and bacterial S19	GO:0006412, GO:0000028
peptide biosynthetic process.	PEX1_003820	2.50605	2.35416	6.09664e-43	7.2388e-42	Eukaryotic translation initiation factor 3 subunit H	KGO66438.1	JAB1/Mov34/MPN/PAD-1	RPN11	Metalloprotease subunit of 19S regulatory particle; part of 26S proteasome lid; couples the deubiquitination and degradation of proteasome substrates; involved, independent of catalytic activity, in fission of mitochondria and peroxisomes; protein abundance increases in response to DNA replication stress	GO:0001732, GO:0006508, GO:0006278, GO:0006730
peptide biosynthetic process.	PEX1_003620	3.43852	3.23399	5.71144e-56	1.0835e-54	60S acidic ribosomal protein P0	KGO66446.1	Ribosomal protein L10/acidic P0	RPP0	Conserved ribosomal protein P0 of the ribosomal stalk; involved in interaction between translational elongation factors and the ribosome; phosphorylated on serine 302; homologous to mammalian ribosomal protein LP0 and bacterial L10	GO:0042254, GO:0002181, GO:0022618, GO:0070925
peptide biosynthetic process.	PEX1_077820	2.04702	2.37581	3.72063e-21	1.6514e-20	Large subunit ribosomal protein L37Ae	KGO66939.1	Ribosomal protein L37ae	RPL43A	Ribosomal 60S subunit protein L43A; null mutation confers a dominant lethal phenotype; homologous to mammalian ribosomal protein L37A, no bacterial homolog; RPL43A has a paralog, RPL43B, that arose from the whole genome duplication	GO:0006412
peptide biosynthetic process.	PEX1_035480	2.22399	2.45152	1.64481e-24	8.5766e-24	Ribosomal protein S17e	KGO67278.1	Ribosomal protein S17e	RPS17B	Ribosomal protein 51 (rp51) of the small (40s) subunit; homologous to mammalian ribosomal protein S17, no bacterial homolog; RPS17B has a paralog, RPS17A, that arose from the whole genome duplication; protein abundance increases in response to DNA replication stress	GO:0006412
peptide biosynthetic process.	PEX1_034150	2.8998	2.64337	8.89968e-40	9.16233e-39	Hsp70 protein-domain-containing protein	KGO68691.1	Heat shock protein 70 family	SSB2	Cytoplasmic ATPase that is a ribosome-associated molecular chaperone; functions with J-protein partner Zuo1p; may be involved in the folding of newly-synthesized polypeptide chains; member of the HSP70 family; SSB2 has a paralog, SSB1, that arose from the whole genome duplication	GO:0051083, GO:0042149, GO:0000054, GO:0006452, GO:0002181, GO:0006450, GO:0006364, GO:0006415, GO:0051085, GO:0034620, GO:0042026, GO:0016192, GO:0055114, GO:0005975
peptide biosynthetic process.	PEX1_025910	3.04782	3.00189	4.46989e-55	8.2211e-54	Ribosomal protein S3, eukaryotic/archaeal	KGO68896.1	K Homology, prokaryotic type	RPS3	Protein component of the small (40S) ribosomal subunit; has apurinic/apyrimidinic (AP) endonuclease activity; essential for viability; homologous to mammalian ribosomal protein S3 and bacterial S3	GO:0006407, GO:0000056, GO:0006412, GO:0035335, GO:0006357, GO:0006351, GO:0006281
peptide biosynthetic process.	PEX1_026220	2.86076	2.79669	3.09744e-49	4.72849e-48	40S ribosomal protein S6	KGO69119.1	Ribosomal protein S6e	RPS6A	Protein component of the small (40S) ribosomal subunit; homologous to mammalian ribosomal protein S6, no bacterial homolog; RPS6A has a paralog, RPS6B, that arose from the whole genome duplication	GO:0006412, GO:0019722, GO:0055114
peptide biosynthetic process.	PEX1_068590	2.43948	2.5532	4.99489e-29	3.2494e-28	Ribosomal protein S24	KGO70085.1	Ribosomal protein S24e	RPS24B	Protein component of the small (40S) ribosomal subunit; homologous to mammalian ribosomal protein S24, no bacterial homolog; RPS24B has a paralog, RPS24A, that arose from the whole genome duplication	GO:0006412
peptide biosynthetic process.	PEX1_068640	2.53541	2.06441	1.25603e-24	6.58186e-24	Zinc finger protein GIS2	KGO70090.1	Zinc finger, CCHC-type	GIS2	Translational activator for mRNAs with internal ribosome entry sites; associates with polysomes and binds to a specific subset of mRNAs; localizes to RNA processing bodies (P bodies) and to stress granules; may have a role in translation regulation under stress conditions; ortholog of human ZNF9/CNBP, a gene involved in myotonic dystrophy type 2	GO:2000767
peptide biosynthetic process.	PEX1_042030	2.58627	2.72222	3.55954e-39	3.57308e-38	60S ribosomal protein L6-B	KGO70160.1	Translation protein SH3-like, subgroup	RPL6B	Ribosomal 60S subunit protein L6B; binds 5.8S rRNA; homologous to mammalian ribosomal protein L6, no bacterial homolog; RPL6B has a paralog, RPL6A, that arose from the whole genome duplication	GO:0006412, GO:0000027
peptide biosynthetic process.	PEX1_033780	2.90534	2.72922	2.34171e-49	3.60742e-48	Ribosomal protein S5 domain 2-type fold, subgroup	KGO70212.1	Ribosomal protein S5	RPS2	Protein component of the small (40S) subunit; essential for control of translational accuracy; phosphorylation by C-terminal domain kinase I (CTDK-I) enhances translational accuracy; methylated on one or more arginine residues by Hmt1p; homologous to mammalian ribosomal protein S2 and bacterial S5	GO:0045903, GO:0006407, GO:0006412
peptide biosynthetic process.	PEX1_022290	2.07076	2.0665	4.92298e-35	4.13119e-34	Malate dehydrogenase	KGO70340.1	Ribosomal protein L28e	#N/A	#N/A	GO:0006412
peptide biosynthetic process.	PEX1_059660	3.01732	2.21217	5.96935e-38	5.66853e-37	S-adenosyl-L-methionine-dependent methyltransferase	KGO70557.1	hypothetical protein PEX1_059660	#N/A	#N/A	GO:0032259, GO:0030435, GO:0033240, GO:1900378, GO:0051176, GO:0062013, GO:0009405, GO:0043385, GO:0052067, GO:1900689, GO:0033244, GO:0010913, GO:0042316, GO:0034250, GO:0075296, GO:1901376, GO:0031328, GO:0034293, GO:0022413, GO:0017000, GO:1903046, GO:0009403, GO:0048468, GO:0009072, GO:0044272, GO:1901605, GO:0043043, GO:0018130, GO:1901362
peptide biosynthetic process.	PEX1_010880	2.47153	2.57608	1.93923e-35	1.6503e-34	Hydroxyisocaproate dehydrogenase	KGO70712.1	Ribosomal protein L22/L17	GOR1	Glyoxylate reductase; null mutation results in increased biomass after diauxic shift; the authentic, non-tagged protein is detected in highly purified mitochondria in high-throughput studies; protein abundance increases in response to DNA replication stress	GO:0006412, GO:0055114
peptide biosynthetic process.	PEX1_020350	2.59423	3.32117	4.56363e-24	2.31806e-23	Nucleic acid-binding, OB-fold	KGO70972.1	Nucleic acid-binding, OB-fold	RPS28B	Protein component of the small (40S) ribosomal subunit; homologous to mammalian ribosomal protein S28, no bacterial homolog; has an extraribosomal function in autoregulation, in which Rps28Bp binds to a decapping complex via Edc3p, which then binds to RPS28B mRNA leading to its decapping and degradation; RPS28B has a paralog, RPS28A, that arose from the whole genome duplication	GO:0006412, GO:0000028, GO:0030490
peptide biosynthetic process.	PEX1_091900	2.0105	2.2397	1.54313e-26	8.868e-26	Ribosomal protein S13	KGO71154.1	Ribosomal protein S13	RPS18B	Protein component of the small (40S) ribosomal subunit; homologous to mammalian ribosomal protein S18 and bacterial S13; RPS18B has a paralog, RPS18A, that arose from the whole genome duplication; protein abundance increases in response to DNA replication stress	GO:0006412
peptide biosynthetic process.	PEX1_067050	2.03334	2.28977	4.65167e-26	2.62847e-25	60S ribosomal protein L27-A	KGO71336.1	Ribosomal protein L27e	RPL27A	Ribosomal 60S subunit protein L27A; homologous to mammalian ribosomal protein L27, no bacterial homolog; RPL27A has a paralog, RPL27B, that arose from the whole genome duplication	GO:0006412
peptide biosynthetic process.	PEX1_015330	2.79173	2.46203	1.11661e-35	9.6385e-35	Ribosome-associated complex subunit	KGO71619.1	Heat shock protein 70 family	SSZ1	Hsp70 protein that interacts with Zuo1p (a DnaJ homolog); interacts with Zuo1p to form a ribosome-associated complex that binds the ribosome via the Zuo1p subunit; also involved in pleiotropic drug resistance via sequential activation of PDR1 and PDR5; binds ATP	GO:0051085, GO:0034620, GO:0002181, GO:0042026, GO:0006450
peptide biosynthetic process.	PEX1_060140	2.98727	2.4524	3.90379e-47	5.52023e-46	Eukaryotic translation initiation factor 3 subunit A	KGO72371.1	hypothetical protein PEX1_060140	RPG1	eIF3a subunit of the eukaryotic translation initiation factor 3 (eIF3); subunit of the core complex of eIF3; essential for translation; part of a Prt1p-Rpg1p-Nip1p subcomplex that stimulates binding of mRNA and tRNA(i)Met to ribosomes; involved in translation reinitiation	GO:0001732, GO:0002188, GO:0055085
peptide biosynthetic process.	PEX1_059870	6.34938	5.82341	3.5059e-69	9.93182e-68	Formate dehydrogenase	KGO72387.1	D-isomer specific 2-hydroxyacid dehydrogenase, NAD-binding	FDH1	NAD(+)-dependent formate dehydrogenase; may protect cells from exogenous formate	GO:0042183, GO:0055114, GO:0033609, GO:0006429, GO:0006083, GO:0106074, GO:0009311
peptide biosynthetic process.	PEX1_079960	2.42285	2.35756	3.58061e-26	2.03005e-25	Chromate ion transporter	KGO72839.1	Ribosomal protein S15P	RPS13	Protein component of the small (40S) ribosomal subunit; homologous to mammalian ribosomal protein S13 and bacterial S15	GO:0006412
peptide biosynthetic process.	PEX1_080170	2.9597	4.09748	1.05761e-09	2.43876e-09	Aminoglycoside phosphotransferase	KGO73568.1	Aminoglycoside phosphotransferase	#N/A	#N/A	GO:0006412
translation.	PEX1_029450	2.75835	2.75892	4.6839e-36	4.11891e-35	Ribosomal protein S4/S9, eukaryotic/archaeal	KGO36330.1	Ribosomal protein S4/S9	RPS9B	Protein component of the small (40S) ribosomal subunit; homologous to mammalian ribosomal protein S9 and bacterial S4; RPS9B has a paralog, RPS9A, that arose from the whole genome duplication	GO:0006412, GO:0045903, GO:0042254
translation.	PEX1_029460	2.18881	2.50172	3.07807e-28	1.93485e-27	Ribosomal protein L21e-domain-containing protein	KGO36331.1	Ribosomal protein L21e	RPL21A	Ribosomal 60S subunit protein L21A; homologous to mammalian ribosomal protein L21, no bacterial homolog; RPL21A has a paralog, RPL21B, that arose from the whole genome duplication	GO:0006412
translation.	PEX1_044060	2.97986	2.60651	1.44217e-51	2.38721e-50	Eukaryotic translation initiation factor 3 subunit EifCe	KGO36581.1	Eukaryotic translation initiation factor 3 (eIF3), subunit 6, N-terminal	#N/A	#N/A	GO:0001732
translation.	PEX1_043150	2.26892	2.32116	6.67805e-30	4.48854e-29	Ribosomal protein S11	KGO36676.1	Ribosomal protein S11	RPS14A	Protein component of the small (40S) ribosomal subunit; required for ribosome assembly and 20S pre-rRNA processing; mutations confer cryptopleurine resistance; homologous to mammalian ribosomal protein S14 and bacterial S11; RPS14A has a paralog, RPS14B, that arose from the whole genome duplication	GO:0006412, GO:0000028, GO:0000462
translation.	PEX1_012040	2.36042	2.42215	5.35798e-38	5.11675e-37	ATP-dependent DNA helicase	KGO37237.1	Helicase-like, DEXD box c2 type	CHL1	Probable DNA helicase; involved in sister-chromatid cohesion and genome integrity and interstrand cross-link repair; interacts with ECO1 and CTF18; mutants are defective in silencing, rDNA recombination, aging and the heat shock response; FANCJ-like helicase family member; mutations in the human homolog, DDX11/ChLR1, cause Warsaw breakage syndrome	GO:0032508, GO:0006412, GO:0006139
translation.	PEX1_073460	2.65093	2.01766	6.31875e-43	7.49198e-42	Translation initiation factor	KGO38119.1	MIF4-like, type 1/2/3	TIF4631	Translation initiation factor eIF4G; subunit of the mRNA cap-binding protein complex (eIF4F) that also contains eIF4E (Cdc33p); interacts with Pab1p and with eIF4A (Tif1p); also has a role in biogenesis of the large ribosomal subunit; TIF4631 has a paralog, TIF4632, that arose from the whole genome duplication	GO:0006413
translation.	PEX1_073540	3.18305	2.65258	7.34398e-35	6.13233e-34	DEAD-box ATP-dependent RNA helicase	KGO38127.1	Helicase, C-terminal	DBP1	Putative ATP-dependent RNA helicase of the DEAD-box protein family; mutants show reduced stability of the 40S ribosomal subunit scanning through 5' untranslated regions of mRNAs; protein abundance increases in response to DNA replication stress; DBP1 has a paralog, DED1, that arose from the whole genome duplication	GO:0006413, GO:0097308
translation.	PEX1_073840	2.19619	2.08998	8.68862e-46	1.1443e-44	Leucyl-tRNA synthetase	KGO38378.1	Aminoacyl-tRNA synthetase, class 1a, anticodon-binding	CDC60	Cytosolic leucyl tRNA synthetase; ligates leucine to the appropriate tRNA	GO:0006429, GO:0106074
translation.	PEX1_075520	2.39147	2.50279	1.63563e-32	1.22956e-31	40S ribosomal protein S4	KGO40255.1	Ribosomal protein S4e	RPS4A	Protein component of the small (40S) ribosomal subunit; mutation affects 20S pre-rRNA processing; homologous to mammalian ribosomal protein S4, no bacterial homolog; RPS4A has a paralog, RPS4B, that arose from the whole genome duplication	GO:0006412
translation.	PEX1_045550	3.09345	2.76824	7.75796e-47	1.07718e-45	ATP-dependent RNA helicase	KGO41208.1	Helicase, C-terminal	TIF1	Translation initiation factor eIF4A; DEA(D/H)-box RNA helicase that couples ATPase activity to RNA binding and unwinding; forms a dumbbell structure of two compact domains connected by a linker; interacts with eIF4G; protein abundance increases in response to DNA replication stress; TIF1 has a paralog, TIF2, that arose from the whole genome duplication	GO:0006413
translation.	PEX1_042820	2.27592	2.28143	3.85821e-30	2.6352e-29	40S ribosomal protein S19	KGO44445.1	Ribosomal protein S19e	RPS19B	Protein component of the small (40S) ribosomal subunit; required for assembly and maturation of pre-40 S particles; homologous to mammalian ribosomal protein S19, no bacterial homolog; mutations in human RPS19 are associated with Diamond Blackfan anemia; RPS19B has a paralog, RPS19A, that arose from the whole genome duplication	GO:0006412, GO:0000028, GO:0035335
translation.	PEX1_039270	2.70618	2.43037	7.02779e-41	7.55779e-40	Eukaryotic translation initiation factor 3 subunit M	KGO44658.1	hypothetical protein PEX1_039270	RPN9	Non-ATPase regulatory subunit of the 26S proteasome; similar to putative proteasomal subunits in other species; null mutant is temperature sensitive and exhibits cell cycle and proteasome assembly defects; protein abundance increases in response to DNA replication stress; relocalizes to the cytosol in response to hypoxia	GO:0001732, GO:0097308, GO:0070588
translation.	PEX1_016600	3.38159	2.48466	1.70587e-26	9.78324e-26	ATP-dependent RNA helicase pitchoune	KGO45544.1	Helicase, C-terminal	MSS116	Mitochondrial transcription elongation factor; DEAD-box protein; required for efficient splicing of mitochondrial Group I and II introns; non-polar RNA helicase that also facilities strand annealing; promotes RNA folding by stabilizing an early assembly intermediate	GO:0006417, GO:0008380, GO:0006397
translation.	PEX1_016740	2.10131	2.26436	7.79023e-20	3.22062e-19	40S ribosomal protein S22 (Broad)	KGO45558.1	Ribosomal protein S8	RPS22A	Protein component of the small (40S) ribosomal subunit; homologous to mammalian ribosomal protein S15A and bacterial S8; RPS22A has a paralog, RPS22B, that arose from the whole genome duplication	GO:0006412
translation.	PEX1_028360	2.6329	2.76385	2.45439e-37	2.27193e-36	40S ribosomal protein S8	KGO47075.1	protein of unknown function DUF2470	RPS8B	Protein component of the small (40S) ribosomal subunit; homologous to mammalian ribosomal protein S8, no bacterial homolog; RPS8B has a paralog, RPS8A, that arose from the whole genome duplication	GO:0006412, GO:0000462
translation.	PEX1_028640	2.51739	2.1897	2.34527e-39	2.37966e-38	Eukaryotic translation initiation factor 3 subunit EifCc	KGO47103.1	Winged helix-turn-helix transcription repressor DNA-binding	NIP1	eIF3c subunit of the eukaryotic translation initiation factor 3 (eIF3); involved in the assembly of preinitiation complex and start codon selection	GO:0001732, GO:0006571, GO:0055114, GO:0006468
translation.	PEX1_021510	2.1441	2.43551	1.33902e-25	7.37376e-25	Ribosomal protein of the small subunit	KGO48443.1	Ribosomal protein S23, eukaryotic/archaeal	RPS23B	Ribosomal protein 28 (rp28) of the small (40S) ribosomal subunit; required for translational accuracy; homologous to mammalian ribosomal protein S23 and bacterial S12; RPS23B has a paralog, RPS23A, that arose from the whole genome duplication; deletion of both RPS23A and RPS23B is lethal	GO:0006412
translation.	PEX1_003120	3.3756	2.72605	6.69027e-28	4.16207e-27	mRNA-nucleus export ATPase	KGO48758.1	Armadillo-like helical	NEW1	ATP binding cassette protein; cosediments with polysomes and is required for biogenesis of the small ribosomal subunit; Asn/Gln-rich rich region supports [NU+] prion formation and susceptibility to [PSI+] prion induction	GO:0016973, GO:0006449, GO:0006415, GO:0042274, GO:0019752
translation.	PEX1_102540	3.06545	3.28185	7.08616e-32	5.16592e-31	Glucose-inducible SAM-dependent methyltransferase Rrg1	KGO48884.1	Vacuolar protein sorting-associated, VPS28	EFM2	S-adenosylmethionine-dependent methyltransferase; seven-beta-strand lysine methyltransferase which dimethylates translation elongation factor EF2 (Eft1p and Eft2p) at lysine 613 and methylates EF3 (Yef3p) at lysine 187; green fluorescent protein (GFP)-fusion protein localizes to the cytoplasm; involved in regulation of translational termination; predicted involvement in ribosome biogenesis	GO:0032259, GO:0045905, GO:0018205, GO:0008213
translation.	PEX1_102650	2.52513	2.68912	4.01202e-40	4.19176e-39	Severe Depolymerization of Actin	KGO48895.1	Ribosomal protein S5/S7, eukaryotic/archaeal	RPS5	Protein component of the small (40S) ribosomal subunit; least basic of non-acidic ribosomal proteins; phosphorylated in vivo; essential for viability; homologous to mammalian ribosomal protein S5 and bacterial S7	GO:0006407, GO:0006412, GO:0000028
translation.	PEX1_102660	2.82243	2.44566	8.70072e-16	2.91706e-15	Ribosomal protein S5/S7, eukaryotic/archaeal	KGO48896.1	putative domain NUC130/133, N-terminal	SDA1	Protein required for actin organization and passage through Start; highly conserved nuclear protein; required for actin cytoskeleton organization; plays a critical role in G1 events; binds Nap1p; involved in 60S ribosome biogenesis	GO:0000055, GO:0042273, GO:0030036, GO:0006412
translation.	PEX1_040750	3.25035	2.71052	2.75758e-62	6.43079e-61	Eukaryotic translation initiation factor 3 subunit L	KGO50588.1	Translation initiation factor 3 complex, subunit L	#N/A	#N/A	GO:0001732, GO:0006351
translation.	PEX1_103910	2.85038	2.94928	4.08228e-48	6.00394e-47	Eukaryotic translation initiation factor 3	KGO51745.1	Eukaryotic initiation factor 3, gamma subunit	GCD10	Subunit of tRNA (1-methyladenosine) methyltransferase with Gcd14p; required for the modification of the adenine at position 58 in tRNAs, especially tRNAi-Met; first identified as a negative regulator of GCN4 expression	GO:0030488, GO:0006413
translation.	PEX1_103060	2.33159	2.17841	2.84861e-19	1.14787e-18	RNA polymerase I-specific transcription initiation factor	KGO51890.1	hypothetical protein PEX1_103060	#N/A	#N/A	GO:0006413
translation.	PEX1_082590	2.9073	2.82929	4.45967e-47	6.25391e-46	60S ribosomal protein L13	KGO53362.1	Ribosomal protein L13e	RPL13A	Ribosomal 60S subunit protein L13A; not essential for viability; homologous to mammalian ribosomal protein L13, no bacterial homolog; RPL13A has a paralog, RPL13B, that arose from the whole genome duplication	GO:0006412
translation.	PEX1_076000	2.07571	2.06042	8.06833e-23	3.87216e-22	Ribosomal protein L26, eukaryotic/archaeal	KGO53721.1	Ribosomal protein L26/L24P, eukaryotic/archaeal	RPL26B	Ribosomal 60S subunit protein L26B; binds to 5.8S rRNA; non-essential even when paralog is also deleted; deletion has minimal affections on ribosome biosynthesis; homologous to mammalian ribosomal protein L26 and bacterial L24; RPL26B has a paralog, RPL26A, that arose from the whole genome duplication	GO:0006412, GO:0042273
translation.	PEX1_076490	2.52037	2.59927	2.34228e-25	1.27489e-24	40S ribosomal protein S12	KGO54464.1	Ribosomal protein L7Ae/L30e/S12e/Gadd45	RPS12	Protein component of the small (40S) ribosomal subunit; homologous to mammalian ribosomal protein S12, no bacterial homolog	GO:0006412, GO:0009166, GO:0006468
translation.	PEX1_048160	3.27398	3.00452	7.75702e-71	2.3058e-69	RNase L inhibitor of the ABC superfamily	KGO54733.1	ABC transporter, ABCE	RLI1	Essential Fe-S protein; required for ribosome biogenesis, translation initiation/termination; facilitates binding of multifactor complex (MFC) of initiation factors to small ribosomal subunit; Dom34-Hbs1 complex and Rli1p work in dissociating inactive ribosomes, thereby facilitating translation restart; forms complex with Lto1p and Yae1p; dependency on ROS-labile FeS clusters, activity in nuclear…	GO:0032790, GO:0000054, GO:0006415, GO:0045727, GO:0042273, GO:0006413
translation.	PEX1_086540	2.71431	2.6726	1.24978e-35	1.07113e-34	60S ribosomal protein L22	KGO56602.1	Ribosomal protein L22e	RPL22A	Ribosomal 60S subunit protein L22A; required for the oxidative stress response in yeast; homologous to mammalian ribosomal protein L22, no bacterial homolog; RPL22A has a paralog, RPL22B, that arose from the whole genome duplication	GO:0006412
translation.	PEX1_049460	4.15652	6.55251	9.82857e-16	3.28215e-15	Carbon-nitrogen ligase activity, with glutamine as amido-N-donor	KGO58026.1	Amidase	DUR1,2	Urea amidolyase; contains both urea carboxylase and allophanate hydrolase activities, degrades urea to CO2 and NH3; expression sensitive to nitrogen catabolite repression and induced by allophanate, an intermediate in allantoin degradation; protein abundance increases in response to DNA replication stress	GO:0070681, GO:0032543
translation.	PEX1_101420	2.61588	2.81474	2.06165e-42	2.36473e-41	60S ribosomal protein L24	KGO58660.1	Ribosomal protein L24e-like protein	RPL24B	Ribosomal 60S subunit protein L24B; not essential for translation but may be required for normal translation rate; homologous to mammalian ribosomal protein L24, no bacterial homolog; RPL24B has a paralog, RPL24A, that arose from the whole genome duplication	GO:1902626, GO:0000027, GO:0006412
translation.	PEX1_101910	2.27016	2.3601	1.75362e-27	1.07121e-26	60s acidic ribosomal protein-domain-containing protein	KGO59074.1	Ribosomal protein 60S	RPP1A	Ribosomal stalk protein P1 alpha; involved in the interaction between translational elongation factors and the ribosome; free (non-ribosomal) P1 stimulates the phosphorylation of the eIF2 alpha subunit (Sui2p) by Gcn2p; accumulation of P1 in the cytoplasm is regulated by phosphorylation and interaction with the P2 stalk component	GO:0006414, GO:0002181, GO:0032147
translation.	PEX1_101940	3.20546	2.75544	1.31641e-55	2.46959e-54	Mitochondrial aconitate hydratase	KGO59077.1	Aconitase/3-isopropylmalate dehydratase large subunit, alpha/beta/alpha, subdomain 1/3	ACO2	Putative mitochondrial aconitase isozyme; similarity to Aco1p, an aconitase required for the TCA cycle; expression induced during growth on glucose, by amino acid starvation via Gcn4p, and repressed on ethanol	GO:0006099, GO:0032543, GO:0006431
translation.	PEX1_005200	2.05741	2.2254	1.11326e-26	6.44147e-26	ER to Golgi transport protein Yif1	KGO61345.1	Ribosomal protein L14	RPL14A	Ribosomal 60S subunit protein L14A; N-terminally acetylated; homologous to mammalian ribosomal protein L14, no bacterial homolog; RPL14A has a paralog, RPL14B, that arose from the whole genome duplication	GO:0006412, GO:0006888
translation.	PEX1_004980	2.45746	2.58832	1.97586e-42	2.26942e-41	40S ribosomal protein S1	KGO61380.1	Ribosomal protein S3Ae	RPS1A	Ribosomal protein 10 (rp10) of the small (40S) subunit; homologous to mammalian ribosomal protein S3A, no bacterial homolog; RPS1A has a paralog, RPS1B, that arose from the whole genome duplication	GO:0006412, GO:0009116, GO:0009231
translation.	PEX1_065710	2.79339	2.81292	2.2231e-43	2.66962e-42	Nucleic acid-binding, OB-fold	KGO62509.1	Nucleic acid-binding, OB-fold	RPS11A	Protein component of the small (40S) ribosomal subunit; homologous to mammalian ribosomal protein S11 and bacterial S17; N-terminally propionylated in vivo; RPS11A has a paralog, RPS11B, that arose from the whole genome duplication	GO:0006412
translation.	PEX1_069190	3.3868	3.19967	8.3249e-58	1.6733e-56	60S ribosomal protein L4, C-terminal domain	KGO63336.1	Ribosomal protein L4/L1e	RPL4A	Ribosomal 60S subunit protein L4A; N-terminally acetylated; homologous to mammalian ribosomal protein L4 and bacterial L4; RPL4A has a paralog, RPL4B, that arose from the whole genome duplication	GO:0006412
translation.	PEX1_069150	2.49097	2.36191	2.81854e-32	2.0964e-31	EEF1-gamma domain-containing protein	KGO63427.1	Translation elongation factor EF1B, gamma chain, conserved	CAM1	One of two isoforms of the gamma subunit of eEF1B; stimulates the release of GDP from eEF1A (Tef1p/Tef2p) post association with the ribosomal complex with eEF1Balpha subunit; nuclear protein required for transcription of MXR1; binds the MXR1 promoter in the presence of other nuclear factors; binds calcium and phospholipids	GO:0006414
translation.	PEX1_089390	2.45112	2.20746	1.85892e-51	3.05907e-50	Eukaryotic translation initiation factor 2 gamma subunit	KGO63478.1	Translation elongation factor EF1A/initiation factor IF2gamma, C-terminal	GCD11	Gamma subunit of the translation initiation factor eIF2; involved in the identification of the start codon; binds GTP when forming the ternary complex with GTP and tRNAi-Met; mutations in human ortholog cause X-linked intellectual disability (XLID)	GO:0006413, GO:0045903, GO:0002181, GO:0022618, GO:0006414
translation.	PEX1_089830	2.92319	2.53656	7.65177e-50	1.19845e-48	Eukaryotic translation initiation factor 3 subunit B	KGO63522.1	Translation initiation factor eIF-3b	PRT1	eIF3b subunit of the eukaryotic translation initiation factor 3 (eIF3); subunit of the core complex of eIF3; essential for translation; part of a subcomplex (Prt1p-Rpg1p-Nip1p) that stimulates binding of mRNA and tRNA(i)Met to ribosomes	GO:0001732, GO:0009847, GO:0043547, GO:0006357
translation.	PEX1_037750	2.75708	2.91457	1.45581e-43	1.75571e-42	AMP-dependent synthetase and ligase	KGO63798.1	Ribosomal protein L13, eukaryotic/archaeal	RPL16A	Ribosomal 60S subunit protein L16A; N-terminally acetylated, binds 5.8 S rRNA; transcriptionally regulated by Rap1p; homologous to mammalian ribosomal protein L13A and bacterial L13; RPL16A has a paralog, RPL16B, that arose from the whole genome duplication; protein abundance increases in response to DNA replication stress	GO:0006412
translation.	PEX1_045620	3.78276	3.56555	1.00374e-73	3.38944e-72	40S ribosomal protein S0	KGO64278.1	Ribosomal protein S2, eukaryotic/archaeal	RPS0A	Ribosomal 40S subunit protein S0A; required for maturation of 18S rRNA along with Rps0Bp; deletion of either RPS0 gene reduces growth rate, deletion of both genes is lethal; homologous to human ribosomal protein SA and bacterial S2; RPS0A has a paralog, RPS0B, that arose from the whole genome duplication;	GO:0000028, GO:0006412, GO:0005975
translation.	PEX1_053670	2.21893	2.57507	2.41744e-39	2.44995e-38	Cytoplasmic asparaginyl-tRNA synthetase	KGO64532.1	Nucleic acid-binding, OB-fold	DED81	Cytosolic asparaginyl-tRNA synthetase; required for protein synthesis, catalyzes the specific attachment of asparagine to its cognate tRNA	GO:0006421
translation.	PEX1_079560	2.30758	2.44214	6.5936e-21	2.88709e-20	Ribosomal protein L11, C-terminal	KGO65519.1	Ribosomal protein L11, C-terminal	RPL12A	Ribosomal 60S subunit protein L12A; rpl12a rpl12b double mutant exhibits slow growth and slow translation; homologous to mammalian ribosomal protein L12 and bacterial L11; RPL12A has a paralog, RPL12B, that arose from the whole genome duplication	GO:0006412, GO:0000027, GO:0006888, GO:0048194, GO:0006886
translation.	PEX1_079520	3.59868	3.41733	2.71384e-75	9.62616e-74	G-protein comlpex beta subunit CpcB	KGO65530.1	hypothetical protein PEX1_079520	ASC1	G-protein beta subunit and guanine dissociation inhibitor for Gpa2p; ortholog of RACK1 that inhibits translation; core component of the small (40S) ribosomal subunit; regulates P-body formation induced by replication stress; represses Gcn4p in the absence of amino acid starvation	GO:0070791, GO:0072344, GO:0001934, GO:0009405
translation.	PEX1_083390	2.16116	2.13386	4.56542e-29	2.97616e-28	Ribosomal protein L19	KGO65748.1	protein of unknown function DUF3554	GCN1	Positive regulator of the Gcn2p kinase activity; forms a complex with Gcn20p; proposed to stimulate Gcn2p activation by an uncharged tRNA	GO:0033674, GO:0045859, GO:0006417, GO:0006412
translation.	PEX1_036710	3.0839	2.75515	7.83715e-68	2.12737e-66	Eukaryotic translation initiation factor 3 subunit EifCf	KGO65823.1	JAB1/Mov34/MPN/PAD-1	RPN8	Essential non-ATPase regulatory subunit of the 26S proteasome; has similarity to the human p40 proteasomal subunit and to another S. cerevisiae regulatory subunit, Rpn11p	GO:0001732, GO:0006508
translation.	PEX1_036160	2.63723	2.49938	3.51885e-38	3.39887e-37	Flavin-binding monooxygenase	KGO65855.1	Ribosomal protein L1, superfamily	RPL1A	Ribosomal 60S subunit protein L1A; N-terminally acetylated; homologous to mammalian ribosomal protein L10A and bacterial L1; RPL1A has a paralog, RPL1B, that arose from the whole genome duplication; rpl1a rpl1b double null mutation is lethal	GO:0006412, GO:0000470, GO:0055114
translation.	PEX1_036590	2.65076	2.49781	2.15574e-47	3.08977e-46	HAD-superfamily hydrolase, subfamily IA, variant 3	KGO65897.1	Ribosomal protein L5 eukaryotic/L18 archaeal, C-terminal	RPL5	Ribosomal 60S subunit protein L5; homologous to mammalian ribosomal protein L5 and bacterial L18; binds 5S rRNA and is required for 60S subunit assembly	GO:0006412, GO:0000027, GO:0031122, GO:0007020
translation.	PEX1_050430	2.31367	2.41235	2.7509e-27	1.66116e-26	60s acidic ribosomal protein-domain-containing protein	KGO66110.1	hypothetical protein PEX1_050430	RPP2B	Ribosomal protein P2 beta; a component of the ribosomal stalk, which is involved in the interaction between translational elongation factors and the ribosome; free (non-ribosomal) P2 stimulates the phosphorylation of the eIF2 alpha subunit (Sui2p) by Gcn2p; regulates the accumulation of P1 (Rpp1Ap and Rpp1Bp) in the cytoplasm	GO:0006414, GO:0042254, GO:0002181, GO:0022618, GO:0070925
translation.	PEX1_050440	2.33851	2.47133	1.16501e-33	9.14033e-33	Ribosomal protein S19	KGO66111.1	Ribosomal protein S19, superfamily	RPS15	Protein component of the small (40S) ribosomal subunit; homologous to mammalian ribosomal protein S15 and bacterial S19	GO:0006412, GO:0000028
translation.	PEX1_003820	2.50605	2.35416	6.09664e-43	7.2388e-42	Eukaryotic translation initiation factor 3 subunit H	KGO66438.1	JAB1/Mov34/MPN/PAD-1	RPN11	Metalloprotease subunit of 19S regulatory particle; part of 26S proteasome lid; couples the deubiquitination and degradation of proteasome substrates; involved, independent of catalytic activity, in fission of mitochondria and peroxisomes; protein abundance increases in response to DNA replication stress	GO:0001732, GO:0006508, GO:0006278, GO:0006730
translation.	PEX1_003620	3.43852	3.23399	5.71144e-56	1.0835e-54	60S acidic ribosomal protein P0	KGO66446.1	Ribosomal protein L10/acidic P0	RPP0	Conserved ribosomal protein P0 of the ribosomal stalk; involved in interaction between translational elongation factors and the ribosome; phosphorylated on serine 302; homologous to mammalian ribosomal protein LP0 and bacterial L10	GO:0042254, GO:0002181, GO:0022618, GO:0070925
translation.	PEX1_077820	2.04702	2.37581	3.72063e-21	1.6514e-20	Large subunit ribosomal protein L37Ae	KGO66939.1	Ribosomal protein L37ae	RPL43A	Ribosomal 60S subunit protein L43A; null mutation confers a dominant lethal phenotype; homologous to mammalian ribosomal protein L37A, no bacterial homolog; RPL43A has a paralog, RPL43B, that arose from the whole genome duplication	GO:0006412
translation.	PEX1_035480	2.22399	2.45152	1.64481e-24	8.5766e-24	Ribosomal protein S17e	KGO67278.1	Ribosomal protein S17e	RPS17B	Ribosomal protein 51 (rp51) of the small (40s) subunit; homologous to mammalian ribosomal protein S17, no bacterial homolog; RPS17B has a paralog, RPS17A, that arose from the whole genome duplication; protein abundance increases in response to DNA replication stress	GO:0006412
translation.	PEX1_034150	2.8998	2.64337	8.89968e-40	9.16233e-39	Hsp70 protein-domain-containing protein	KGO68691.1	Heat shock protein 70 family	SSB2	Cytoplasmic ATPase that is a ribosome-associated molecular chaperone; functions with J-protein partner Zuo1p; may be involved in the folding of newly-synthesized polypeptide chains; member of the HSP70 family; SSB2 has a paralog, SSB1, that arose from the whole genome duplication	GO:0051083, GO:0042149, GO:0000054, GO:0006452, GO:0002181, GO:0006450, GO:0006364, GO:0006415, GO:0051085, GO:0034620, GO:0042026, GO:0016192, GO:0055114, GO:0005975
translation.	PEX1_025910	3.04782	3.00189	4.46989e-55	8.2211e-54	Ribosomal protein S3, eukaryotic/archaeal	KGO68896.1	K Homology, prokaryotic type	RPS3	Protein component of the small (40S) ribosomal subunit; has apurinic/apyrimidinic (AP) endonuclease activity; essential for viability; homologous to mammalian ribosomal protein S3 and bacterial S3	GO:0006407, GO:0000056, GO:0006412, GO:0035335, GO:0006357, GO:0006351, GO:0006281
translation.	PEX1_026220	2.86076	2.79669	3.09744e-49	4.72849e-48	40S ribosomal protein S6	KGO69119.1	Ribosomal protein S6e	RPS6A	Protein component of the small (40S) ribosomal subunit; homologous to mammalian ribosomal protein S6, no bacterial homolog; RPS6A has a paralog, RPS6B, that arose from the whole genome duplication	GO:0006412, GO:0019722, GO:0055114
translation.	PEX1_068590	2.43948	2.5532	4.99489e-29	3.2494e-28	Ribosomal protein S24	KGO70085.1	Ribosomal protein S24e	RPS24B	Protein component of the small (40S) ribosomal subunit; homologous to mammalian ribosomal protein S24, no bacterial homolog; RPS24B has a paralog, RPS24A, that arose from the whole genome duplication	GO:0006412
translation.	PEX1_068640	2.53541	2.06441	1.25603e-24	6.58186e-24	Zinc finger protein GIS2	KGO70090.1	Zinc finger, CCHC-type	GIS2	Translational activator for mRNAs with internal ribosome entry sites; associates with polysomes and binds to a specific subset of mRNAs; localizes to RNA processing bodies (P bodies) and to stress granules; may have a role in translation regulation under stress conditions; ortholog of human ZNF9/CNBP, a gene involved in myotonic dystrophy type 2	GO:2000767
translation.	PEX1_042030	2.58627	2.72222	3.55954e-39	3.57308e-38	60S ribosomal protein L6-B	KGO70160.1	Translation protein SH3-like, subgroup	RPL6B	Ribosomal 60S subunit protein L6B; binds 5.8S rRNA; homologous to mammalian ribosomal protein L6, no bacterial homolog; RPL6B has a paralog, RPL6A, that arose from the whole genome duplication	GO:0006412, GO:0000027
translation.	PEX1_033780	2.90534	2.72922	2.34171e-49	3.60742e-48	Ribosomal protein S5 domain 2-type fold, subgroup	KGO70212.1	Ribosomal protein S5	RPS2	Protein component of the small (40S) subunit; essential for control of translational accuracy; phosphorylation by C-terminal domain kinase I (CTDK-I) enhances translational accuracy; methylated on one or more arginine residues by Hmt1p; homologous to mammalian ribosomal protein S2 and bacterial S5	GO:0045903, GO:0006407, GO:0006412
translation.	PEX1_022290	2.07076	2.0665	4.92298e-35	4.13119e-34	Malate dehydrogenase	KGO70340.1	Ribosomal protein L28e	#N/A	#N/A	GO:0006412
translation.	PEX1_010880	2.47153	2.57608	1.93923e-35	1.6503e-34	Hydroxyisocaproate dehydrogenase	KGO70712.1	Ribosomal protein L22/L17	GOR1	Glyoxylate reductase; null mutation results in increased biomass after diauxic shift; the authentic, non-tagged protein is detected in highly purified mitochondria in high-throughput studies; protein abundance increases in response to DNA replication stress	GO:0006412, GO:0055114
translation.	PEX1_020350	2.59423	3.32117	4.56363e-24	2.31806e-23	Nucleic acid-binding, OB-fold	KGO70972.1	Nucleic acid-binding, OB-fold	RPS28B	Protein component of the small (40S) ribosomal subunit; homologous to mammalian ribosomal protein S28, no bacterial homolog; has an extraribosomal function in autoregulation, in which Rps28Bp binds to a decapping complex via Edc3p, which then binds to RPS28B mRNA leading to its decapping and degradation; RPS28B has a paralog, RPS28A, that arose from the whole genome duplication	GO:0006412, GO:0000028, GO:0030490
translation.	PEX1_091900	2.0105	2.2397	1.54313e-26	8.868e-26	Ribosomal protein S13	KGO71154.1	Ribosomal protein S13	RPS18B	Protein component of the small (40S) ribosomal subunit; homologous to mammalian ribosomal protein S18 and bacterial S13; RPS18B has a paralog, RPS18A, that arose from the whole genome duplication; protein abundance increases in response to DNA replication stress	GO:0006412
translation.	PEX1_067050	2.03334	2.28977	4.65167e-26	2.62847e-25	60S ribosomal protein L27-A	KGO71336.1	Ribosomal protein L27e	RPL27A	Ribosomal 60S subunit protein L27A; homologous to mammalian ribosomal protein L27, no bacterial homolog; RPL27A has a paralog, RPL27B, that arose from the whole genome duplication	GO:0006412
translation.	PEX1_015330	2.79173	2.46203	1.11661e-35	9.6385e-35	Ribosome-associated complex subunit	KGO71619.1	Heat shock protein 70 family	SSZ1	Hsp70 protein that interacts with Zuo1p (a DnaJ homolog); interacts with Zuo1p to form a ribosome-associated complex that binds the ribosome via the Zuo1p subunit; also involved in pleiotropic drug resistance via sequential activation of PDR1 and PDR5; binds ATP	GO:0051085, GO:0034620, GO:0002181, GO:0042026, GO:0006450
translation.	PEX1_060140	2.98727	2.4524	3.90379e-47	5.52023e-46	Eukaryotic translation initiation factor 3 subunit A	KGO72371.1	hypothetical protein PEX1_060140	RPG1	eIF3a subunit of the eukaryotic translation initiation factor 3 (eIF3); subunit of the core complex of eIF3; essential for translation; part of a Prt1p-Rpg1p-Nip1p subcomplex that stimulates binding of mRNA and tRNA(i)Met to ribosomes; involved in translation reinitiation	GO:0001732, GO:0002188, GO:0055085
translation.	PEX1_059870	6.34938	5.82341	3.5059e-69	9.93182e-68	Formate dehydrogenase	KGO72387.1	D-isomer specific 2-hydroxyacid dehydrogenase, NAD-binding	FDH1	NAD(+)-dependent formate dehydrogenase; may protect cells from exogenous formate	GO:0042183, GO:0055114, GO:0033609, GO:0006429, GO:0006083, GO:0106074, GO:0009311
translation.	PEX1_079960	2.42285	2.35756	3.58061e-26	2.03005e-25	Chromate ion transporter	KGO72839.1	Ribosomal protein S15P	RPS13	Protein component of the small (40S) ribosomal subunit; homologous to mammalian ribosomal protein S13 and bacterial S15	GO:0006412
translation.	PEX1_080170	2.9597	4.09748	1.05761e-09	2.43876e-09	Aminoglycoside phosphotransferase	KGO73568.1	Aminoglycoside phosphotransferase	#N/A	#N/A	GO:0006412
ribonucleoprotein complex biogenesis.	PEX1_030210	2.32255	2.03825	8.84091e-24	4.41627e-23	ATP-dependent RNA helicase	KGO36203.1	Helicase, C-terminal	DHR2	Predominantly nucleolar DEAH-box ATP-dependent RNA helicase; required for 18S rRNA synthesis	GO:0000462, GO:0045943, GO:0006357
ribonucleoprotein complex biogenesis.	PEX1_029450	2.75835	2.75892	4.6839e-36	4.11891e-35	Ribosomal protein S4/S9, eukaryotic/archaeal	KGO36330.1	Ribosomal protein S4/S9	RPS9B	Protein component of the small (40S) ribosomal subunit; homologous to mammalian ribosomal protein S9 and bacterial S4; RPS9B has a paralog, RPS9A, that arose from the whole genome duplication	GO:0006412, GO:0045903, GO:0042254
ribonucleoprotein complex biogenesis.	PEX1_044060	2.97986	2.60651	1.44217e-51	2.38721e-50	Eukaryotic translation initiation factor 3 subunit EifCe	KGO36581.1	Eukaryotic translation initiation factor 3 (eIF3), subunit 6, N-terminal	#N/A	#N/A	GO:0001732
ribonucleoprotein complex biogenesis.	PEX1_043150	2.26892	2.32116	6.67805e-30	4.48854e-29	Ribosomal protein S11	KGO36676.1	Ribosomal protein S11	RPS14A	Protein component of the small (40S) ribosomal subunit; required for ribosome assembly and 20S pre-rRNA processing; mutations confer cryptopleurine resistance; homologous to mammalian ribosomal protein S14 and bacterial S11; RPS14A has a paralog, RPS14B, that arose from the whole genome duplication	GO:0006412, GO:0000028, GO:0000462
ribonucleoprotein complex biogenesis.	PEX1_088070	3.48618	2.80037	7.38682e-34	5.88853e-33	Pre-mRNA-splicing factor ATP-dependent RNA helicase	KGO43479.1	Helicase, C-terminal	PRP43	RNA helicase in the DEAH-box family; functions in both RNA polymerase I and polymerase II transcript metabolism; catalyzes removal of U2, U5, and U6 snRNPs from the postsplicing lariat-intron ribonucleoprotein complex; required for efficient biogenesis of both small- and large-subunit rRNAs; acts with Sqs1p to promote 20S to 18S rRNA processing catalyzed by endonuclease Nob1p	GO:0000390, GO:0000463, GO:0000466, GO:0000462
ribonucleoprotein complex biogenesis.	PEX1_088410	2.72945	2.34072	6.00278e-23	2.89243e-22	Armadillo-type fold	KGO43738.1	Armadillo-like helical	NOP9	Essential subunit of U3-containing 90S preribosome; involved in production of 18S rRNA and assembly of small ribosomal subunit; also part of pre-40S ribosome and required for its export into cytoplasm; binds RNA and contains pumilio domain	GO:0006364
ribonucleoprotein complex biogenesis.	PEX1_042820	2.27592	2.28143	3.85821e-30	2.6352e-29	40S ribosomal protein S19	KGO44445.1	Ribosomal protein S19e	RPS19B	Protein component of the small (40S) ribosomal subunit; required for assembly and maturation of pre-40 S particles; homologous to mammalian ribosomal protein S19, no bacterial homolog; mutations in human RPS19 are associated with Diamond Blackfan anemia; RPS19B has a paralog, RPS19A, that arose from the whole genome duplication	GO:0006412, GO:0000028, GO:0035335
ribonucleoprotein complex biogenesis.	PEX1_039270	2.70618	2.43037	7.02779e-41	7.55779e-40	Eukaryotic translation initiation factor 3 subunit M	KGO44658.1	hypothetical protein PEX1_039270	RPN9	Non-ATPase regulatory subunit of the 26S proteasome; similar to putative proteasomal subunits in other species; null mutant is temperature sensitive and exhibits cell cycle and proteasome assembly defects; protein abundance increases in response to DNA replication stress; relocalizes to the cytosol in response to hypoxia	GO:0001732, GO:0097308, GO:0070588
ribonucleoprotein complex biogenesis.	PEX1_000280	2.59975	2.00034	3.47482e-13	9.93042e-13	Ribosomal assembly complex component Ipi3	KGO45188.1	hypothetical protein PEX1_000280	IPI3	Component of the Rix1 complex and pre-replicative complexes (pre-RCs); required for processing of ITS2 sequences from 35S pre-rRNA; component of the pre-60S ribosomal particle with the dynein-related AAA-type ATPase Mdn1p; required for pre-RC formation and maintenance during DNA replication licensing; highly conserved protein which contains several WD40 motifs; IPI3 is an essential gene; other me…	GO:0030174, GO:0006364
ribonucleoprotein complex biogenesis.	PEX1_028360	2.6329	2.76385	2.45439e-37	2.27193e-36	40S ribosomal protein S8	KGO47075.1	protein of unknown function DUF2470	RPS8B	Protein component of the small (40S) ribosomal subunit; homologous to mammalian ribosomal protein S8, no bacterial homolog; RPS8B has a paralog, RPS8A, that arose from the whole genome duplication	GO:0006412, GO:0000462
ribonucleoprotein complex biogenesis.	PEX1_028390	2.69612	2.19668	3.8752e-21	1.71729e-20	Small nucleolar ribonucleo protein complex subunit Utp14, putatrive	KGO47078.1	Small-subunit processome, Utp14	UTP14	Subunit of U3-containing Small Subunit (SSU) processome complex; involved in production of 18S rRNA and assembly of small ribosomal subunit	GO:0006364
ribonucleoprotein complex biogenesis.	PEX1_028640	2.51739	2.1897	2.34527e-39	2.37966e-38	Eukaryotic translation initiation factor 3 subunit EifCc	KGO47103.1	Winged helix-turn-helix transcription repressor DNA-binding	NIP1	eIF3c subunit of the eukaryotic translation initiation factor 3 (eIF3); involved in the assembly of preinitiation complex and start codon selection	GO:0001732, GO:0006571, GO:0055114, GO:0006468
ribonucleoprotein complex biogenesis.	PEX1_040340	2.72687	2.63003	2.23312e-19	9.07657e-19	Ribosome biogenesis protein Rsa4	KGO47722.1	G-protein, beta subunit	RSA4	WD-repeat protein involved in ribosome biogenesis; may interact with ribosomes; required for maturation and efficient intra-nuclear transport or pre-60S ribosomal subunits, localizes to the nucleolus	GO:0110136, GO:0000027
ribonucleoprotein complex biogenesis.	PEX1_021360	2.67059	2.14382	1.84014e-17	6.74826e-17	Dead box ATP-dependent rna helicase	KGO48343.1	Helicase, C-terminal	HAS1	ATP-dependent RNA helicase; involved in the biogenesis of 40S and 60S ribosome subunits; localizes to both the nuclear periphery and nucleolus; highly enriched in nuclear pore complex fractions; constituent of 66S pre-ribosomal particles	GO:0006364, GO:0042273, GO:0006003, GO:0006000, GO:0046835
ribonucleoprotein complex biogenesis.	PEX1_021390	3.82442	3.21193	5.61814e-44	6.8538e-43	Armadillo-type fold	KGO48346.1	putative domain NUC173	RRP12	Protein required for export of the ribosomal subunits; associates with the RNA components of the pre-ribosomes; has a role in nuclear import in association with Pse1p; also plays a role in the cell cycle and the DNA damage response; contains HEAT-repeats	GO:0000462
ribonucleoprotein complex biogenesis.	PEX1_003120	3.3756	2.72605	6.69027e-28	4.16207e-27	mRNA-nucleus export ATPase	KGO48758.1	Armadillo-like helical	NEW1	ATP binding cassette protein; cosediments with polysomes and is required for biogenesis of the small ribosomal subunit; Asn/Gln-rich rich region supports [NU+] prion formation and susceptibility to [PSI+] prion induction	GO:0016973, GO:0006449, GO:0006415, GO:0042274, GO:0019752
ribonucleoprotein complex biogenesis.	PEX1_102520	2.67313	2.02273	4.84443e-17	1.73218e-16	Ribosome assembly protein Noc2	KGO48882.1	Uncharacterized protein family UPF0120	NOC2	Protein involved in ribosome biogenesis; forms a nucleolar complex with Mak21p that binds to 90S and 66S pre-ribosomes; forms a nuclear complex with Noc3p that binds to 66S pre-ribosomes; both complexes mediate intranuclear transport of ribosomal precursors; acts as part of a Mak21p-Noc2p-Rrp5p module that associates with nascent pre-rRNA during transcription and has a role in bigenesis of the la…	GO:0042273
ribonucleoprotein complex biogenesis.	PEX1_102650	2.52513	2.68912	4.01202e-40	4.19176e-39	Severe Depolymerization of Actin	KGO48895.1	Ribosomal protein S5/S7, eukaryotic/archaeal	RPS5	Protein component of the small (40S) ribosomal subunit; least basic of non-acidic ribosomal proteins; phosphorylated in vivo; essential for viability; homologous to mammalian ribosomal protein S5 and bacterial S7	GO:0006407, GO:0006412, GO:0000028
ribonucleoprotein complex biogenesis.	PEX1_102660	2.82243	2.44566	8.70072e-16	2.91706e-15	Ribosomal protein S5/S7, eukaryotic/archaeal	KGO48896.1	putative domain NUC130/133, N-terminal	SDA1	Protein required for actin organization and passage through Start; highly conserved nuclear protein; required for actin cytoskeleton organization; plays a critical role in G1 events; binds Nap1p; involved in 60S ribosome biogenesis	GO:0000055, GO:0042273, GO:0030036, GO:0006412
ribonucleoprotein complex biogenesis.	PEX1_040900	2.5125	2.21199	1.62903e-18	6.29017e-18	Small nucleolar ribonucleo protein complex subunit	KGO50474.1	Sof1-like protein	SOF1	Protein required for biogenesis of 40S (small) ribosomal subunit; has similarity to the beta subunit of trimeric G-proteins and the splicing factor Prp4p; essential gene	GO:0000462
ribonucleoprotein complex biogenesis.	PEX1_040750	3.25035	2.71052	2.75758e-62	6.43079e-61	Eukaryotic translation initiation factor 3 subunit L	KGO50588.1	Translation initiation factor 3 complex, subunit L	#N/A	#N/A	GO:0001732, GO:0006351
ribonucleoprotein complex biogenesis.	PEX1_054900	2.60873	2.25613	5.48967e-17	1.95626e-16	AdoMet-dependent rRNA methyltransferase SPB1	KGO50772.1	Ribosomal RNA methyltransferase, Spb1, C-terminal	SPB1	AdoMet-dependent methyltransferase; involved in rRNA processing and 60S ribosomal subunit maturation; methylates G2922 in the tRNA docking site of the large subunit rRNA and in the absence of snR52, U2921; suppressor of PAB1 mutants	GO:0000453, GO:0034968, GO:0000463, GO:0000466, GO:0005975
ribonucleoprotein complex biogenesis.	PEX1_048720	3.55535	2.69269	2.68868e-24	1.38401e-23	Adenosinetriphosphatase	KGO50956.1	Helicase, C-terminal	ECM16	Essential DEAH-box ATP-dependent RNA helicase specific to U3 snoRNP; predominantly nucleolar in distribution; required for 18S rRNA synthesis	GO:0000462
ribonucleoprotein complex biogenesis.	PEX1_076000	2.07571	2.06042	8.06833e-23	3.87216e-22	Ribosomal protein L26, eukaryotic/archaeal	KGO53721.1	Ribosomal protein L26/L24P, eukaryotic/archaeal	RPL26B	Ribosomal 60S subunit protein L26B; binds to 5.8S rRNA; non-essential even when paralog is also deleted; deletion has minimal affections on ribosome biosynthesis; homologous to mammalian ribosomal protein L26 and bacterial L24; RPL26B has a paralog, RPL26A, that arose from the whole genome duplication	GO:0006412, GO:0042273
ribonucleoprotein complex biogenesis.	PEX1_048160	3.27398	3.00452	7.75702e-71	2.3058e-69	RNase L inhibitor of the ABC superfamily	KGO54733.1	ABC transporter, ABCE	RLI1	Essential Fe-S protein; required for ribosome biogenesis, translation initiation/termination; facilitates binding of multifactor complex (MFC) of initiation factors to small ribosomal subunit; Dom34-Hbs1 complex and Rli1p work in dissociating inactive ribosomes, thereby facilitating translation restart; forms complex with Lto1p and Yae1p; dependency on ROS-labile FeS clusters, activity in nuclear…	GO:0032790, GO:0000054, GO:0006415, GO:0045727, GO:0042273, GO:0006413
ribonucleoprotein complex biogenesis.	PEX1_001270	2.91838	2.5318	4.94797e-23	2.39649e-22	RNA cytidine acetyltransferase	KGO55022.1	protein of unknown function DUF1726	KRE33	Protein required for biogenesis of the small ribosomal subunit; heterozygous mutant shows haploinsufficiency in K1 killer toxin resistance; essential gene; NAT10, the human homolog, implicated in several types of cancer and premature aging.	GO:0051391, GO:0042274, GO:0000154, GO:0016556, GO:0055114
ribonucleoprotein complex biogenesis.	PEX1_062060	2.34351	2.47825	9.2234e-28	5.68765e-27	Cytosolic large ribosomal subunit protein L7A	KGO55713.1	Ribosomal protein L7A/L8	RPL8B	Ribosomal 60S subunit protein L8B; required for processing of 27SA3 pre-rRNA to 27SB pre-rRNA during assembly of large ribosomal subunit; depletion leads to a turnover of pre-rRNA; L8 binds to Domain I of 25S and 5.8 S rRNAs; mutation results in decreased amounts of free 60S subunits; homologous to mammalian ribosomal protein L7A, no bacterial homolog; RPL8B has a paralog, RPL8A, that arose from …	GO:0042254, GO:0015031, GO:0016072, GO:0034470, GO:0098869
ribonucleoprotein complex biogenesis.	PEX1_062660	2.5259	2.14858	2.95217e-48	4.37231e-47	Pre-mRNA-processing-splicing factor	KGO55778.1	Uncharacterized protein PEX1_062660	PRP8	Component of U4/U6-U5 snRNP complex; involved in second catalytic step of splicing; participates in spliceosomal assembly through its interaction with U1 snRNA; largest and most evolutionarily conserved protein of the spliceosome; mutations in its human ortholog, PRPF8, cause Retinitis pigmentosa and missplicing in Myelodysplastic syndrome.	GO:0000398, GO:0030908, GO:0090305, GO:0022618, GO:1902600, GO:0022900
ribonucleoprotein complex biogenesis.	PEX1_101420	2.61588	2.81474	2.06165e-42	2.36473e-41	60S ribosomal protein L24	KGO58660.1	Ribosomal protein L24e-like protein	RPL24B	Ribosomal 60S subunit protein L24B; not essential for translation but may be required for normal translation rate; homologous to mammalian ribosomal protein L24, no bacterial homolog; RPL24B has a paralog, RPL24A, that arose from the whole genome duplication	GO:1902626, GO:0000027, GO:0006412
ribonucleoprotein complex biogenesis.	PEX1_018890	3.34815	2.85019	8.51565e-12	2.24583e-11	H/ACA ribonucleoprotein complex non-core subunit	KGO60987.1	Translation elongation/initiation factor/Ribosomal, beta-barrel	NAF1	RNA-binding protein required for the assembly of box H/ACA snoRNPs; thus required for pre-rRNA processing; forms a complex with Shq1p and interacts with H/ACA snoRNP components Nhp2p and Cbf5p; similar to Gar1p	GO:0000493, GO:0001522, GO:0042254
ribonucleoprotein complex biogenesis.	PEX1_004940	3.3349	2.65036	1.46202e-22	6.90928e-22	Putative ribosome biogenesis protein Pescadillo	KGO61376.1	Pescadillo	NOP7	Component of several different pre-ribosomal particles; forms a complex with Ytm1p and Erb1p that is required for maturation of the large ribosomal subunit; required for exit from G<sub>0</sub> and the initiation of cell proliferation	GO:0000463, GO:0000466, GO:0006355, GO:0055085
ribonucleoprotein complex biogenesis.	PEX1_098660	2.048	2.14248	2.09432e-25	1.14435e-24	60S ribosomal protein L7	KGO62530.1	Ribosomal protein L30, N-terminal	RPL7A	Ribosomal 60S subunit protein L7A; required for processing of 27SA3 pre-rRNA to 27SB pre-rRNA during assembly of large ribosomal subunit; depletion leads to a turnover of pre-rRNA; contains a conserved C-terminal Nucleic acid Binding Domain (NDB2); binds to Domain II of 25S and 5.8S rRNAs; homologous to mammalian ribosomal protein L7 and bacterial L30; RPL7A has a paralog, RPL7B, that arose from …	GO:0000463
ribonucleoprotein complex biogenesis.	PEX1_084010	3.01715	2.33211	1.96149e-22	9.18918e-22	rRNA maturation protein (Nop14)	KGO63217.1	Nop14-like protein	NOP14	Nucleolar protein; forms a complex with Noc4p that mediates maturation and nuclear export of 40S ribosomal subunits; also present in the small subunit processome complex, which is required for processing of pre-18S rRNA	GO:0030490
ribonucleoprotein complex biogenesis.	PEX1_089390	2.45112	2.20746	1.85892e-51	3.05907e-50	Eukaryotic translation initiation factor 2 gamma subunit	KGO63478.1	Translation elongation factor EF1A/initiation factor IF2gamma, C-terminal	GCD11	Gamma subunit of the translation initiation factor eIF2; involved in the identification of the start codon; binds GTP when forming the ternary complex with GTP and tRNAi-Met; mutations in human ortholog cause X-linked intellectual disability (XLID)	GO:0006413, GO:0045903, GO:0002181, GO:0022618, GO:0006414
ribonucleoprotein complex biogenesis.	PEX1_089830	2.92319	2.53656	7.65177e-50	1.19845e-48	Eukaryotic translation initiation factor 3 subunit B	KGO63522.1	Translation initiation factor eIF-3b	PRT1	eIF3b subunit of the eukaryotic translation initiation factor 3 (eIF3); subunit of the core complex of eIF3; essential for translation; part of a subcomplex (Prt1p-Rpg1p-Nip1p) that stimulates binding of mRNA and tRNA(i)Met to ribosomes	GO:0001732, GO:0009847, GO:0043547, GO:0006357
ribonucleoprotein complex biogenesis.	PEX1_079000	3.71543	3.26393	6.52039e-30	4.38607e-29	Midasin	KGO63697.1	Midasin	MDN1	Huge dynein-related AAA-type ATPase (midasin); forms extended pre-60S particle with the Rix1 complex (Rix1p-Ipi1p-Ipi3p); acts in removal of ribosomal biogenesis factors at successive steps of pre-60S assembly and export from nucleus	GO:0000027, GO:0007018, GO:0006364, GO:0006508, GO:0055114, GO:0015031
ribonucleoprotein complex biogenesis.	PEX1_046090	2.54005	2.20975	7.21102e-22	3.30486e-21	Exosome complex exonuclease	KGO64225.1	Exosome-associated factor Rrp6, N-terminal	RRP6	Nuclear exosome exonuclease component; has 3'-5' exonuclease activity that is regulated by Lrp1p; involved in RNA processing, maturation, surveillance, degradation, tethering, and export; role in sn/snoRNAs precursor degradation; forms a stable heterodimer with Lrp1p; has similarity to E. coli RNase D and to human PM-Sc1 100 (EXOSC10); mutant displays reduced transcription elongation in the G-les…	GO:0090305, GO:0006396, GO:0071040, GO:0071036, GO:0071037, GO:0071048, GO:0071039, GO:0071044, GO:0071038, GO:0071035, GO:0042254, GO:0006891
ribonucleoprotein complex biogenesis.	PEX1_045620	3.78276	3.56555	1.00374e-73	3.38944e-72	40S ribosomal protein S0	KGO64278.1	Ribosomal protein S2, eukaryotic/archaeal	RPS0A	Ribosomal 40S subunit protein S0A; required for maturation of 18S rRNA along with Rps0Bp; deletion of either RPS0 gene reduces growth rate, deletion of both genes is lethal; homologous to human ribosomal protein SA and bacterial S2; RPS0A has a paralog, RPS0B, that arose from the whole genome duplication;	GO:0000028, GO:0006412, GO:0005975
ribonucleoprotein complex biogenesis.	PEX1_079560	2.30758	2.44214	6.5936e-21	2.88709e-20	Ribosomal protein L11, C-terminal	KGO65519.1	Ribosomal protein L11, C-terminal	RPL12A	Ribosomal 60S subunit protein L12A; rpl12a rpl12b double mutant exhibits slow growth and slow translation; homologous to mammalian ribosomal protein L12 and bacterial L11; RPL12A has a paralog, RPL12B, that arose from the whole genome duplication	GO:0006412, GO:0000027, GO:0006888, GO:0048194, GO:0006886
ribonucleoprotein complex biogenesis.	PEX1_036700	3.09053	2.82585	1.64109e-31	1.18209e-30	U3 small nucleolar RNA-associated protein 25	KGO65822.1	Digestive organ expansion factor, predicted	UTP25	Nucleolar protein; required for 35S pre-RNA processing and 40S ribosomal subunit biogenesis	GO:0006364, GO:0042274, GO:0098869
ribonucleoprotein complex biogenesis.	PEX1_036710	3.0839	2.75515	7.83715e-68	2.12737e-66	Eukaryotic translation initiation factor 3 subunit EifCf	KGO65823.1	JAB1/Mov34/MPN/PAD-1	RPN8	Essential non-ATPase regulatory subunit of the 26S proteasome; has similarity to the human p40 proteasomal subunit and to another S. cerevisiae regulatory subunit, Rpn11p	GO:0001732, GO:0006508
ribonucleoprotein complex biogenesis.	PEX1_036160	2.63723	2.49938	3.51885e-38	3.39887e-37	Flavin-binding monooxygenase	KGO65855.1	Ribosomal protein L1, superfamily	RPL1A	Ribosomal 60S subunit protein L1A; N-terminally acetylated; homologous to mammalian ribosomal protein L10A and bacterial L1; RPL1A has a paralog, RPL1B, that arose from the whole genome duplication; rpl1a rpl1b double null mutation is lethal	GO:0006412, GO:0000470, GO:0055114
ribonucleoprotein complex biogenesis.	PEX1_036590	2.65076	2.49781	2.15574e-47	3.08977e-46	HAD-superfamily hydrolase, subfamily IA, variant 3	KGO65897.1	Ribosomal protein L5 eukaryotic/L18 archaeal, C-terminal	RPL5	Ribosomal 60S subunit protein L5; homologous to mammalian ribosomal protein L5 and bacterial L18; binds 5S rRNA and is required for 60S subunit assembly	GO:0006412, GO:0000027, GO:0031122, GO:0007020
ribonucleoprotein complex biogenesis.	PEX1_050430	2.31367	2.41235	2.7509e-27	1.66116e-26	60s acidic ribosomal protein-domain-containing protein	KGO66110.1	hypothetical protein PEX1_050430	RPP2B	Ribosomal protein P2 beta; a component of the ribosomal stalk, which is involved in the interaction between translational elongation factors and the ribosome; free (non-ribosomal) P2 stimulates the phosphorylation of the eIF2 alpha subunit (Sui2p) by Gcn2p; regulates the accumulation of P1 (Rpp1Ap and Rpp1Bp) in the cytoplasm	GO:0006414, GO:0042254, GO:0002181, GO:0022618, GO:0070925
ribonucleoprotein complex biogenesis.	PEX1_050440	2.33851	2.47133	1.16501e-33	9.14033e-33	Ribosomal protein S19	KGO66111.1	Ribosomal protein S19, superfamily	RPS15	Protein component of the small (40S) ribosomal subunit; homologous to mammalian ribosomal protein S15 and bacterial S19	GO:0006412, GO:0000028
ribonucleoprotein complex biogenesis.	PEX1_049850	2.85459	2.277	8.21061e-26	4.57216e-25	Ribosome bioproteinsis protein erb1	KGO66196.1	hypothetical protein PEX1_049850	ERB1	Constituent of 66S pre-ribosomal particles; forms a complex with Nop7p and Ytm1p that is required for maturation of the large ribosomal subunit; required for maturation of the 25S and 5.8S ribosomal RNAs; homologous to mammalian Bop1	GO:0000463, GO:0000466, GO:0000398, GO:0006368, GO:0016570
ribonucleoprotein complex biogenesis.	PEX1_003820	2.50605	2.35416	6.09664e-43	7.2388e-42	Eukaryotic translation initiation factor 3 subunit H	KGO66438.1	JAB1/Mov34/MPN/PAD-1	RPN11	Metalloprotease subunit of 19S regulatory particle; part of 26S proteasome lid; couples the deubiquitination and degradation of proteasome substrates; involved, independent of catalytic activity, in fission of mitochondria and peroxisomes; protein abundance increases in response to DNA replication stress	GO:0001732, GO:0006508, GO:0006278, GO:0006730
ribonucleoprotein complex biogenesis.	PEX1_003620	3.43852	3.23399	5.71144e-56	1.0835e-54	60S acidic ribosomal protein P0	KGO66446.1	Ribosomal protein L10/acidic P0	RPP0	Conserved ribosomal protein P0 of the ribosomal stalk; involved in interaction between translational elongation factors and the ribosome; phosphorylated on serine 302; homologous to mammalian ribosomal protein LP0 and bacterial L10	GO:0042254, GO:0002181, GO:0022618, GO:0070925
ribonucleoprotein complex biogenesis.	PEX1_091020	2.66127	2.25827	2.82003e-18	1.07189e-17	U3 small nucleolar RNA-associated protein 22	KGO66818.1	Nrap protein	UTP22	Component of the small-subunit processome; required for nuclear export of tRNAs; may facilitate binding of Utp8p to aminoacylated tRNAs and their delivery to Los1p for export; conserved from yeast to mammals	GO:0006364, GO:0071431, GO:0051031, GO:0097064
ribonucleoprotein complex biogenesis.	PEX1_013930	2.37157	2.01254	6.27521e-15	2.00209e-14	Pre-rRNA processing protein Esf1, putative	KGO67221.1	Uncharacterized protein PEX1_013930	ESF1	Nucleolar protein involved in pre-rRNA processing; depletion causes severely decreased 18S rRNA levels	GO:0006364
ribonucleoprotein complex biogenesis.	PEX1_035820	3.3449	2.89582	5.76385e-38	5.47955e-37	Small nucleolar ribonucleoprotein complex subunit Dip2	KGO67329.1	Small-subunit processome, Utp12	DIP2	Nucleolar protein; specifically associated with the U3 snoRNA, part of the large ribonucleoprotein complex known as the small subunit (SSU) processome, required for 18S rRNA biogenesis, part of the active pre-rRNA processing complex	GO:0030490, GO:0043666
ribonucleoprotein complex biogenesis.	PEX1_024570	2.70347	2.38231	5.82832e-17	2.07344e-16	Dead box ATP-dependent rna helicase	KGO67419.1	Helicase, C-terminal	DBP10	Putative ATP-dependent RNA helicase of the DEAD-box protein family; constituent of 66S pre-ribosomal particles; essential protein involved in ribosome biogenesis	GO:0006364
ribonucleoprotein complex biogenesis.	PEX1_071120	3.38523	2.43544	5.89516e-37	5.35129e-36	Nucleolar pre-ribosomal-associated protein 2	KGO68179.1	Nucleolar 27S pre-rRNA processing, Urb2/Npa2, C-terminal	#N/A	#N/A	GO:0042254
ribonucleoprotein complex biogenesis.	PEX1_035000	3.22264	2.62848	3.77215e-29	2.46475e-28	Ribosome biogenesis protein ENP2	KGO68680.1	Uncharacterized protein PEX1_035000	ENP2	Component of the SSU; required for pre-18S rRNA processing, biogenesis of the small ribosomal subunit; interacts with U3 snoRNA, Mpp10p and Bfr2p; contains WD repeats, and has homology to Spb1p	GO:0000462
ribonucleoprotein complex biogenesis.	PEX1_034150	2.8998	2.64337	8.89968e-40	9.16233e-39	Hsp70 protein-domain-containing protein	KGO68691.1	Heat shock protein 70 family	SSB2	Cytoplasmic ATPase that is a ribosome-associated molecular chaperone; functions with J-protein partner Zuo1p; may be involved in the folding of newly-synthesized polypeptide chains; member of the HSP70 family; SSB2 has a paralog, SSB1, that arose from the whole genome duplication	GO:0051083, GO:0042149, GO:0000054, GO:0006452, GO:0002181, GO:0006450, GO:0006364, GO:0006415, GO:0051085, GO:0034620, GO:0042026, GO:0016192, GO:0055114, GO:0005975
ribonucleoprotein complex biogenesis.	PEX1_025910	3.04782	3.00189	4.46989e-55	8.2211e-54	Ribosomal protein S3, eukaryotic/archaeal	KGO68896.1	K Homology, prokaryotic type	RPS3	Protein component of the small (40S) ribosomal subunit; has apurinic/apyrimidinic (AP) endonuclease activity; essential for viability; homologous to mammalian ribosomal protein S3 and bacterial S3	GO:0006407, GO:0000056, GO:0006412, GO:0035335, GO:0006357, GO:0006351, GO:0006281
ribonucleoprotein complex biogenesis.	PEX1_042030	2.58627	2.72222	3.55954e-39	3.57308e-38	60S ribosomal protein L6-B	KGO70160.1	Translation protein SH3-like, subgroup	RPL6B	Ribosomal 60S subunit protein L6B; binds 5.8S rRNA; homologous to mammalian ribosomal protein L6, no bacterial homolog; RPL6B has a paralog, RPL6A, that arose from the whole genome duplication	GO:0006412, GO:0000027
ribonucleoprotein complex biogenesis.	PEX1_033780	2.90534	2.72922	2.34171e-49	3.60742e-48	Ribosomal protein S5 domain 2-type fold, subgroup	KGO70212.1	Ribosomal protein S5	RPS2	Protein component of the small (40S) subunit; essential for control of translational accuracy; phosphorylation by C-terminal domain kinase I (CTDK-I) enhances translational accuracy; methylated on one or more arginine residues by Hmt1p; homologous to mammalian ribosomal protein S2 and bacterial S5	GO:0045903, GO:0006407, GO:0006412
ribonucleoprotein complex biogenesis.	PEX1_059480	2.4634	2.21781	9.6898e-17	3.41408e-16	ATP-dependent rRNA helicase	KGO70471.1	Helicase, C-terminal	RRP3	Protein involved in rRNA processing; required for maturation of the 35S primary transcript of pre-rRNA and for cleavage leading to mature 18S rRNA; homologous to eIF-4a, which is a DEAD box RNA-dependent ATPase with helicase activity	GO:0006364
ribonucleoprotein complex biogenesis.	PEX1_059340	2.90604	2.46586	1.01779e-23	5.06019e-23	Small nucleolar ribonucleo protein complex subunit	KGO70490.1	hypothetical protein PEX1_059340	UTP4	Subunit of U3-containing 90S preribosome and SSU processome complexes; involved in production of 18S rRNA and assembly of small ribosomal subunit; member of t-Utp subcomplex involved with transcription of 35S rRNA transcript; Small Subunit processome is also known as SSU processome	GO:0000462, GO:0055114
ribonucleoprotein complex biogenesis.	PEX1_057100	2.01944	2.15384	1.48871e-15	4.93238e-15	60S ribosomal export protein NMD3	KGO70749.1	hypothetical protein PEX1_057100	NMD3	Protein involved in nuclear export of the large ribosomal subunit; acts as a Crm1p-dependent adapter protein for export of nascent ribosomal subunits through the nuclear pore complex	GO:0015031, GO:0033750, GO:0071166, GO:0051656, GO:0031503, GO:0006405, GO:0034613, GO:0042254, GO:0090305
ribonucleoprotein complex biogenesis.	PEX1_020350	2.59423	3.32117	4.56363e-24	2.31806e-23	Nucleic acid-binding, OB-fold	KGO70972.1	Nucleic acid-binding, OB-fold	RPS28B	Protein component of the small (40S) ribosomal subunit; homologous to mammalian ribosomal protein S28, no bacterial homolog; has an extraribosomal function in autoregulation, in which Rps28Bp binds to a decapping complex via Edc3p, which then binds to RPS28B mRNA leading to its decapping and degradation; RPS28B has a paralog, RPS28A, that arose from the whole genome duplication	GO:0006412, GO:0000028, GO:0030490
ribonucleoprotein complex biogenesis.	PEX1_015730	2.89415	2.60455	1.18006e-33	9.24986e-33	Small nucleolar ribonucleoprotein complex subunit (Pwp2)	KGO71545.1	Small-subunit processome, Utp12	PWP2	Conserved 90S pre-ribosomal component; essential for proper endonucleolytic cleavage of the 35 S rRNA precursor at A0, A1, and A2 sites; contains eight WD-repeats; PWP2 deletion leads to defects in cell cycle and bud morphogenesis	GO:0000028, GO:0000462
ribonucleoprotein complex biogenesis.	PEX1_015440	2.17097	2.18347	3.22057e-28	2.02292e-27	Polynucleotide 5'-hydroxyl-kinase	KGO71630.1	Pre-mRNA cleavage complex II Clp1	GRC3	Polynucleotide kinase present on rDNA; required for efficient transcription termination by RNA polymerase I; functions with Las1p in a conserved mechanism to modulate rRNA processing and ribosome biogenesis; required for cell growth; mRNA is cell-cycle regulated	GO:0016310, GO:0006364, GO:0042273, GO:0090502
ribonucleoprotein complex biogenesis.	PEX1_060140	2.98727	2.4524	3.90379e-47	5.52023e-46	Eukaryotic translation initiation factor 3 subunit A	KGO72371.1	hypothetical protein PEX1_060140	RPG1	eIF3a subunit of the eukaryotic translation initiation factor 3 (eIF3); subunit of the core complex of eIF3; essential for translation; part of a Prt1p-Rpg1p-Nip1p subcomplex that stimulates binding of mRNA and tRNA(i)Met to ribosomes; involved in translation reinitiation	GO:0001732, GO:0002188, GO:0055085
ribonucleoprotein complex biogenesis.	PEX1_060860	2.76639	2.10238	2.46332e-19	9.97859e-19	CCAAT-box-binding transcription factor	KGO72391.1	CCAAT-binding factor	MAK21	Constituent of 66S pre-ribosomal particles; required for large (60S) ribosomal subunit biogenesis; acts as part of a Mak21p-Noc2p-Rrp5p module that associates with nascent pre-rRNA during transcription and has a role in bigenesis of the large ribosomal subunit; involved in nuclear export of pre-ribosomes; required for maintenance of dsRNA virus; homolog of human CAATT-binding protein	GO:0042254
ribonucleoprotein complex biogenesis.	PEX1_092090	2.50402	2.05677	1.0171e-19	4.18847e-19	Ribosome biogenesis protein tsr1 like	KGO73131.1	Ribosome biogenesis protein BMS1/TSR1, C-terminal	TSR1	Protein required for processing of 20S pre-rRNA in the cytoplasm; associates with pre-40S ribosomal particles; inhibits the premature association of 60S subunits with assembling 40S subunits in the cytoplasm; similar to Bms1p; relocalizes from nucleus to cytoplasm upon DNA replication stress	GO:0042254
ribosome biogenesis.	PEX1_030210	2.32255	2.03825	8.84091e-24	4.41627e-23	ATP-dependent RNA helicase	KGO36203.1	Helicase, C-terminal	DHR2	Predominantly nucleolar DEAH-box ATP-dependent RNA helicase; required for 18S rRNA synthesis	GO:0000462, GO:0045943, GO:0006357
ribosome biogenesis.	PEX1_029450	2.75835	2.75892	4.6839e-36	4.11891e-35	Ribosomal protein S4/S9, eukaryotic/archaeal	KGO36330.1	Ribosomal protein S4/S9	RPS9B	Protein component of the small (40S) ribosomal subunit; homologous to mammalian ribosomal protein S9 and bacterial S4; RPS9B has a paralog, RPS9A, that arose from the whole genome duplication	GO:0006412, GO:0045903, GO:0042254
ribosome biogenesis.	PEX1_043150	2.26892	2.32116	6.67805e-30	4.48854e-29	Ribosomal protein S11	KGO36676.1	Ribosomal protein S11	RPS14A	Protein component of the small (40S) ribosomal subunit; required for ribosome assembly and 20S pre-rRNA processing; mutations confer cryptopleurine resistance; homologous to mammalian ribosomal protein S14 and bacterial S11; RPS14A has a paralog, RPS14B, that arose from the whole genome duplication	GO:0006412, GO:0000028, GO:0000462
ribosome biogenesis.	PEX1_088070	3.48618	2.80037	7.38682e-34	5.88853e-33	Pre-mRNA-splicing factor ATP-dependent RNA helicase	KGO43479.1	Helicase, C-terminal	PRP43	RNA helicase in the DEAH-box family; functions in both RNA polymerase I and polymerase II transcript metabolism; catalyzes removal of U2, U5, and U6 snRNPs from the postsplicing lariat-intron ribonucleoprotein complex; required for efficient biogenesis of both small- and large-subunit rRNAs; acts with Sqs1p to promote 20S to 18S rRNA processing catalyzed by endonuclease Nob1p	GO:0000390, GO:0000463, GO:0000466, GO:0000462
ribosome biogenesis.	PEX1_088410	2.72945	2.34072	6.00278e-23	2.89243e-22	Armadillo-type fold	KGO43738.1	Armadillo-like helical	NOP9	Essential subunit of U3-containing 90S preribosome; involved in production of 18S rRNA and assembly of small ribosomal subunit; also part of pre-40S ribosome and required for its export into cytoplasm; binds RNA and contains pumilio domain	GO:0006364
ribosome biogenesis.	PEX1_042820	2.27592	2.28143	3.85821e-30	2.6352e-29	40S ribosomal protein S19	KGO44445.1	Ribosomal protein S19e	RPS19B	Protein component of the small (40S) ribosomal subunit; required for assembly and maturation of pre-40 S particles; homologous to mammalian ribosomal protein S19, no bacterial homolog; mutations in human RPS19 are associated with Diamond Blackfan anemia; RPS19B has a paralog, RPS19A, that arose from the whole genome duplication	GO:0006412, GO:0000028, GO:0035335
ribosome biogenesis.	PEX1_000280	2.59975	2.00034	3.47482e-13	9.93042e-13	Ribosomal assembly complex component Ipi3	KGO45188.1	hypothetical protein PEX1_000280	IPI3	Component of the Rix1 complex and pre-replicative complexes (pre-RCs); required for processing of ITS2 sequences from 35S pre-rRNA; component of the pre-60S ribosomal particle with the dynein-related AAA-type ATPase Mdn1p; required for pre-RC formation and maintenance during DNA replication licensing; highly conserved protein which contains several WD40 motifs; IPI3 is an essential gene; other me…	GO:0030174, GO:0006364
ribosome biogenesis.	PEX1_028360	2.6329	2.76385	2.45439e-37	2.27193e-36	40S ribosomal protein S8	KGO47075.1	protein of unknown function DUF2470	RPS8B	Protein component of the small (40S) ribosomal subunit; homologous to mammalian ribosomal protein S8, no bacterial homolog; RPS8B has a paralog, RPS8A, that arose from the whole genome duplication	GO:0006412, GO:0000462
ribosome biogenesis.	PEX1_028390	2.69612	2.19668	3.8752e-21	1.71729e-20	Small nucleolar ribonucleo protein complex subunit Utp14, putatrive	KGO47078.1	Small-subunit processome, Utp14	UTP14	Subunit of U3-containing Small Subunit (SSU) processome complex; involved in production of 18S rRNA and assembly of small ribosomal subunit	GO:0006364
ribosome biogenesis.	PEX1_040340	2.72687	2.63003	2.23312e-19	9.07657e-19	Ribosome biogenesis protein Rsa4	KGO47722.1	G-protein, beta subunit	RSA4	WD-repeat protein involved in ribosome biogenesis; may interact with ribosomes; required for maturation and efficient intra-nuclear transport or pre-60S ribosomal subunits, localizes to the nucleolus	GO:0110136, GO:0000027
ribosome biogenesis.	PEX1_021360	2.67059	2.14382	1.84014e-17	6.74826e-17	Dead box ATP-dependent rna helicase	KGO48343.1	Helicase, C-terminal	HAS1	ATP-dependent RNA helicase; involved in the biogenesis of 40S and 60S ribosome subunits; localizes to both the nuclear periphery and nucleolus; highly enriched in nuclear pore complex fractions; constituent of 66S pre-ribosomal particles	GO:0006364, GO:0042273, GO:0006003, GO:0006000, GO:0046835
ribosome biogenesis.	PEX1_021390	3.82442	3.21193	5.61814e-44	6.8538e-43	Armadillo-type fold	KGO48346.1	putative domain NUC173	RRP12	Protein required for export of the ribosomal subunits; associates with the RNA components of the pre-ribosomes; has a role in nuclear import in association with Pse1p; also plays a role in the cell cycle and the DNA damage response; contains HEAT-repeats	GO:0000462
ribosome biogenesis.	PEX1_003120	3.3756	2.72605	6.69027e-28	4.16207e-27	mRNA-nucleus export ATPase	KGO48758.1	Armadillo-like helical	NEW1	ATP binding cassette protein; cosediments with polysomes and is required for biogenesis of the small ribosomal subunit; Asn/Gln-rich rich region supports [NU+] prion formation and susceptibility to [PSI+] prion induction	GO:0016973, GO:0006449, GO:0006415, GO:0042274, GO:0019752
ribosome biogenesis.	PEX1_102520	2.67313	2.02273	4.84443e-17	1.73218e-16	Ribosome assembly protein Noc2	KGO48882.1	Uncharacterized protein family UPF0120	NOC2	Protein involved in ribosome biogenesis; forms a nucleolar complex with Mak21p that binds to 90S and 66S pre-ribosomes; forms a nuclear complex with Noc3p that binds to 66S pre-ribosomes; both complexes mediate intranuclear transport of ribosomal precursors; acts as part of a Mak21p-Noc2p-Rrp5p module that associates with nascent pre-rRNA during transcription and has a role in bigenesis of the la…	GO:0042273
ribosome biogenesis.	PEX1_102650	2.52513	2.68912	4.01202e-40	4.19176e-39	Severe Depolymerization of Actin	KGO48895.1	Ribosomal protein S5/S7, eukaryotic/archaeal	RPS5	Protein component of the small (40S) ribosomal subunit; least basic of non-acidic ribosomal proteins; phosphorylated in vivo; essential for viability; homologous to mammalian ribosomal protein S5 and bacterial S7	GO:0006407, GO:0006412, GO:0000028
ribosome biogenesis.	PEX1_102660	2.82243	2.44566	8.70072e-16	2.91706e-15	Ribosomal protein S5/S7, eukaryotic/archaeal	KGO48896.1	putative domain NUC130/133, N-terminal	SDA1	Protein required for actin organization and passage through Start; highly conserved nuclear protein; required for actin cytoskeleton organization; plays a critical role in G1 events; binds Nap1p; involved in 60S ribosome biogenesis	GO:0000055, GO:0042273, GO:0030036, GO:0006412
ribosome biogenesis.	PEX1_040900	2.5125	2.21199	1.62903e-18	6.29017e-18	Small nucleolar ribonucleo protein complex subunit	KGO50474.1	Sof1-like protein	SOF1	Protein required for biogenesis of 40S (small) ribosomal subunit; has similarity to the beta subunit of trimeric G-proteins and the splicing factor Prp4p; essential gene	GO:0000462
ribosome biogenesis.	PEX1_054900	2.60873	2.25613	5.48967e-17	1.95626e-16	AdoMet-dependent rRNA methyltransferase SPB1	KGO50772.1	Ribosomal RNA methyltransferase, Spb1, C-terminal	SPB1	AdoMet-dependent methyltransferase; involved in rRNA processing and 60S ribosomal subunit maturation; methylates G2922 in the tRNA docking site of the large subunit rRNA and in the absence of snR52, U2921; suppressor of PAB1 mutants	GO:0000453, GO:0034968, GO:0000463, GO:0000466, GO:0005975
ribosome biogenesis.	PEX1_048720	3.55535	2.69269	2.68868e-24	1.38401e-23	Adenosinetriphosphatase	KGO50956.1	Helicase, C-terminal	ECM16	Essential DEAH-box ATP-dependent RNA helicase specific to U3 snoRNP; predominantly nucleolar in distribution; required for 18S rRNA synthesis	GO:0000462
ribosome biogenesis.	PEX1_076000	2.07571	2.06042	8.06833e-23	3.87216e-22	Ribosomal protein L26, eukaryotic/archaeal	KGO53721.1	Ribosomal protein L26/L24P, eukaryotic/archaeal	RPL26B	Ribosomal 60S subunit protein L26B; binds to 5.8S rRNA; non-essential even when paralog is also deleted; deletion has minimal affections on ribosome biosynthesis; homologous to mammalian ribosomal protein L26 and bacterial L24; RPL26B has a paralog, RPL26A, that arose from the whole genome duplication	GO:0006412, GO:0042273
ribosome biogenesis.	PEX1_048160	3.27398	3.00452	7.75702e-71	2.3058e-69	RNase L inhibitor of the ABC superfamily	KGO54733.1	ABC transporter, ABCE	RLI1	Essential Fe-S protein; required for ribosome biogenesis, translation initiation/termination; facilitates binding of multifactor complex (MFC) of initiation factors to small ribosomal subunit; Dom34-Hbs1 complex and Rli1p work in dissociating inactive ribosomes, thereby facilitating translation restart; forms complex with Lto1p and Yae1p; dependency on ROS-labile FeS clusters, activity in nuclear…	GO:0032790, GO:0000054, GO:0006415, GO:0045727, GO:0042273, GO:0006413
ribosome biogenesis.	PEX1_001270	2.91838	2.5318	4.94797e-23	2.39649e-22	RNA cytidine acetyltransferase	KGO55022.1	protein of unknown function DUF1726	KRE33	Protein required for biogenesis of the small ribosomal subunit; heterozygous mutant shows haploinsufficiency in K1 killer toxin resistance; essential gene; NAT10, the human homolog, implicated in several types of cancer and premature aging.	GO:0051391, GO:0042274, GO:0000154, GO:0016556, GO:0055114
ribosome biogenesis.	PEX1_062060	2.34351	2.47825	9.2234e-28	5.68765e-27	Cytosolic large ribosomal subunit protein L7A	KGO55713.1	Ribosomal protein L7A/L8	RPL8B	Ribosomal 60S subunit protein L8B; required for processing of 27SA3 pre-rRNA to 27SB pre-rRNA during assembly of large ribosomal subunit; depletion leads to a turnover of pre-rRNA; L8 binds to Domain I of 25S and 5.8 S rRNAs; mutation results in decreased amounts of free 60S subunits; homologous to mammalian ribosomal protein L7A, no bacterial homolog; RPL8B has a paralog, RPL8A, that arose from …	GO:0042254, GO:0015031, GO:0016072, GO:0034470, GO:0098869
ribosome biogenesis.	PEX1_101420	2.61588	2.81474	2.06165e-42	2.36473e-41	60S ribosomal protein L24	KGO58660.1	Ribosomal protein L24e-like protein	RPL24B	Ribosomal 60S subunit protein L24B; not essential for translation but may be required for normal translation rate; homologous to mammalian ribosomal protein L24, no bacterial homolog; RPL24B has a paralog, RPL24A, that arose from the whole genome duplication	GO:1902626, GO:0000027, GO:0006412
ribosome biogenesis.	PEX1_018890	3.34815	2.85019	8.51565e-12	2.24583e-11	H/ACA ribonucleoprotein complex non-core subunit	KGO60987.1	Translation elongation/initiation factor/Ribosomal, beta-barrel	NAF1	RNA-binding protein required for the assembly of box H/ACA snoRNPs; thus required for pre-rRNA processing; forms a complex with Shq1p and interacts with H/ACA snoRNP components Nhp2p and Cbf5p; similar to Gar1p	GO:0000493, GO:0001522, GO:0042254
ribosome biogenesis.	PEX1_004940	3.3349	2.65036	1.46202e-22	6.90928e-22	Putative ribosome biogenesis protein Pescadillo	KGO61376.1	Pescadillo	NOP7	Component of several different pre-ribosomal particles; forms a complex with Ytm1p and Erb1p that is required for maturation of the large ribosomal subunit; required for exit from G<sub>0</sub> and the initiation of cell proliferation	GO:0000463, GO:0000466, GO:0006355, GO:0055085
ribosome biogenesis.	PEX1_098660	2.048	2.14248	2.09432e-25	1.14435e-24	60S ribosomal protein L7	KGO62530.1	Ribosomal protein L30, N-terminal	RPL7A	Ribosomal 60S subunit protein L7A; required for processing of 27SA3 pre-rRNA to 27SB pre-rRNA during assembly of large ribosomal subunit; depletion leads to a turnover of pre-rRNA; contains a conserved C-terminal Nucleic acid Binding Domain (NDB2); binds to Domain II of 25S and 5.8S rRNAs; homologous to mammalian ribosomal protein L7 and bacterial L30; RPL7A has a paralog, RPL7B, that arose from …	GO:0000463
ribosome biogenesis.	PEX1_084010	3.01715	2.33211	1.96149e-22	9.18918e-22	rRNA maturation protein (Nop14)	KGO63217.1	Nop14-like protein	NOP14	Nucleolar protein; forms a complex with Noc4p that mediates maturation and nuclear export of 40S ribosomal subunits; also present in the small subunit processome complex, which is required for processing of pre-18S rRNA	GO:0030490
ribosome biogenesis.	PEX1_079000	3.71543	3.26393	6.52039e-30	4.38607e-29	Midasin	KGO63697.1	Midasin	MDN1	Huge dynein-related AAA-type ATPase (midasin); forms extended pre-60S particle with the Rix1 complex (Rix1p-Ipi1p-Ipi3p); acts in removal of ribosomal biogenesis factors at successive steps of pre-60S assembly and export from nucleus	GO:0000027, GO:0007018, GO:0006364, GO:0006508, GO:0055114, GO:0015031
ribosome biogenesis.	PEX1_046090	2.54005	2.20975	7.21102e-22	3.30486e-21	Exosome complex exonuclease	KGO64225.1	Exosome-associated factor Rrp6, N-terminal	RRP6	Nuclear exosome exonuclease component; has 3'-5' exonuclease activity that is regulated by Lrp1p; involved in RNA processing, maturation, surveillance, degradation, tethering, and export; role in sn/snoRNAs precursor degradation; forms a stable heterodimer with Lrp1p; has similarity to E. coli RNase D and to human PM-Sc1 100 (EXOSC10); mutant displays reduced transcription elongation in the G-les…	GO:0090305, GO:0006396, GO:0071040, GO:0071036, GO:0071037, GO:0071048, GO:0071039, GO:0071044, GO:0071038, GO:0071035, GO:0042254, GO:0006891
ribosome biogenesis.	PEX1_045620	3.78276	3.56555	1.00374e-73	3.38944e-72	40S ribosomal protein S0	KGO64278.1	Ribosomal protein S2, eukaryotic/archaeal	RPS0A	Ribosomal 40S subunit protein S0A; required for maturation of 18S rRNA along with Rps0Bp; deletion of either RPS0 gene reduces growth rate, deletion of both genes is lethal; homologous to human ribosomal protein SA and bacterial S2; RPS0A has a paralog, RPS0B, that arose from the whole genome duplication;	GO:0000028, GO:0006412, GO:0005975
ribosome biogenesis.	PEX1_079560	2.30758	2.44214	6.5936e-21	2.88709e-20	Ribosomal protein L11, C-terminal	KGO65519.1	Ribosomal protein L11, C-terminal	RPL12A	Ribosomal 60S subunit protein L12A; rpl12a rpl12b double mutant exhibits slow growth and slow translation; homologous to mammalian ribosomal protein L12 and bacterial L11; RPL12A has a paralog, RPL12B, that arose from the whole genome duplication	GO:0006412, GO:0000027, GO:0006888, GO:0048194, GO:0006886
ribosome biogenesis.	PEX1_036700	3.09053	2.82585	1.64109e-31	1.18209e-30	U3 small nucleolar RNA-associated protein 25	KGO65822.1	Digestive organ expansion factor, predicted	UTP25	Nucleolar protein; required for 35S pre-RNA processing and 40S ribosomal subunit biogenesis	GO:0006364, GO:0042274, GO:0098869
ribosome biogenesis.	PEX1_036160	2.63723	2.49938	3.51885e-38	3.39887e-37	Flavin-binding monooxygenase	KGO65855.1	Ribosomal protein L1, superfamily	RPL1A	Ribosomal 60S subunit protein L1A; N-terminally acetylated; homologous to mammalian ribosomal protein L10A and bacterial L1; RPL1A has a paralog, RPL1B, that arose from the whole genome duplication; rpl1a rpl1b double null mutation is lethal	GO:0006412, GO:0000470, GO:0055114
ribosome biogenesis.	PEX1_036590	2.65076	2.49781	2.15574e-47	3.08977e-46	HAD-superfamily hydrolase, subfamily IA, variant 3	KGO65897.1	Ribosomal protein L5 eukaryotic/L18 archaeal, C-terminal	RPL5	Ribosomal 60S subunit protein L5; homologous to mammalian ribosomal protein L5 and bacterial L18; binds 5S rRNA and is required for 60S subunit assembly	GO:0006412, GO:0000027, GO:0031122, GO:0007020
ribosome biogenesis.	PEX1_050430	2.31367	2.41235	2.7509e-27	1.66116e-26	60s acidic ribosomal protein-domain-containing protein	KGO66110.1	hypothetical protein PEX1_050430	RPP2B	Ribosomal protein P2 beta; a component of the ribosomal stalk, which is involved in the interaction between translational elongation factors and the ribosome; free (non-ribosomal) P2 stimulates the phosphorylation of the eIF2 alpha subunit (Sui2p) by Gcn2p; regulates the accumulation of P1 (Rpp1Ap and Rpp1Bp) in the cytoplasm	GO:0006414, GO:0042254, GO:0002181, GO:0022618, GO:0070925
ribosome biogenesis.	PEX1_050440	2.33851	2.47133	1.16501e-33	9.14033e-33	Ribosomal protein S19	KGO66111.1	Ribosomal protein S19, superfamily	RPS15	Protein component of the small (40S) ribosomal subunit; homologous to mammalian ribosomal protein S15 and bacterial S19	GO:0006412, GO:0000028
ribosome biogenesis.	PEX1_049850	2.85459	2.277	8.21061e-26	4.57216e-25	Ribosome bioproteinsis protein erb1	KGO66196.1	hypothetical protein PEX1_049850	ERB1	Constituent of 66S pre-ribosomal particles; forms a complex with Nop7p and Ytm1p that is required for maturation of the large ribosomal subunit; required for maturation of the 25S and 5.8S ribosomal RNAs; homologous to mammalian Bop1	GO:0000463, GO:0000466, GO:0000398, GO:0006368, GO:0016570
ribosome biogenesis.	PEX1_003620	3.43852	3.23399	5.71144e-56	1.0835e-54	60S acidic ribosomal protein P0	KGO66446.1	Ribosomal protein L10/acidic P0	RPP0	Conserved ribosomal protein P0 of the ribosomal stalk; involved in interaction between translational elongation factors and the ribosome; phosphorylated on serine 302; homologous to mammalian ribosomal protein LP0 and bacterial L10	GO:0042254, GO:0002181, GO:0022618, GO:0070925
ribosome biogenesis.	PEX1_091020	2.66127	2.25827	2.82003e-18	1.07189e-17	U3 small nucleolar RNA-associated protein 22	KGO66818.1	Nrap protein	UTP22	Component of the small-subunit processome; required for nuclear export of tRNAs; may facilitate binding of Utp8p to aminoacylated tRNAs and their delivery to Los1p for export; conserved from yeast to mammals	GO:0006364, GO:0071431, GO:0051031, GO:0097064
ribosome biogenesis.	PEX1_013930	2.37157	2.01254	6.27521e-15	2.00209e-14	Pre-rRNA processing protein Esf1, putative	KGO67221.1	Uncharacterized protein PEX1_013930	ESF1	Nucleolar protein involved in pre-rRNA processing; depletion causes severely decreased 18S rRNA levels	GO:0006364
ribosome biogenesis.	PEX1_035820	3.3449	2.89582	5.76385e-38	5.47955e-37	Small nucleolar ribonucleoprotein complex subunit Dip2	KGO67329.1	Small-subunit processome, Utp12	DIP2	Nucleolar protein; specifically associated with the U3 snoRNA, part of the large ribonucleoprotein complex known as the small subunit (SSU) processome, required for 18S rRNA biogenesis, part of the active pre-rRNA processing complex	GO:0030490, GO:0043666
ribosome biogenesis.	PEX1_024570	2.70347	2.38231	5.82832e-17	2.07344e-16	Dead box ATP-dependent rna helicase	KGO67419.1	Helicase, C-terminal	DBP10	Putative ATP-dependent RNA helicase of the DEAD-box protein family; constituent of 66S pre-ribosomal particles; essential protein involved in ribosome biogenesis	GO:0006364
ribosome biogenesis.	PEX1_071120	3.38523	2.43544	5.89516e-37	5.35129e-36	Nucleolar pre-ribosomal-associated protein 2	KGO68179.1	Nucleolar 27S pre-rRNA processing, Urb2/Npa2, C-terminal	#N/A	#N/A	GO:0042254
ribosome biogenesis.	PEX1_035000	3.22264	2.62848	3.77215e-29	2.46475e-28	Ribosome biogenesis protein ENP2	KGO68680.1	Uncharacterized protein PEX1_035000	ENP2	Component of the SSU; required for pre-18S rRNA processing, biogenesis of the small ribosomal subunit; interacts with U3 snoRNA, Mpp10p and Bfr2p; contains WD repeats, and has homology to Spb1p	GO:0000462
ribosome biogenesis.	PEX1_034150	2.8998	2.64337	8.89968e-40	9.16233e-39	Hsp70 protein-domain-containing protein	KGO68691.1	Heat shock protein 70 family	SSB2	Cytoplasmic ATPase that is a ribosome-associated molecular chaperone; functions with J-protein partner Zuo1p; may be involved in the folding of newly-synthesized polypeptide chains; member of the HSP70 family; SSB2 has a paralog, SSB1, that arose from the whole genome duplication	GO:0051083, GO:0042149, GO:0000054, GO:0006452, GO:0002181, GO:0006450, GO:0006364, GO:0006415, GO:0051085, GO:0034620, GO:0042026, GO:0016192, GO:0055114, GO:0005975
ribosome biogenesis.	PEX1_025910	3.04782	3.00189	4.46989e-55	8.2211e-54	Ribosomal protein S3, eukaryotic/archaeal	KGO68896.1	K Homology, prokaryotic type	RPS3	Protein component of the small (40S) ribosomal subunit; has apurinic/apyrimidinic (AP) endonuclease activity; essential for viability; homologous to mammalian ribosomal protein S3 and bacterial S3	GO:0006407, GO:0000056, GO:0006412, GO:0035335, GO:0006357, GO:0006351, GO:0006281
ribosome biogenesis.	PEX1_042030	2.58627	2.72222	3.55954e-39	3.57308e-38	60S ribosomal protein L6-B	KGO70160.1	Translation protein SH3-like, subgroup	RPL6B	Ribosomal 60S subunit protein L6B; binds 5.8S rRNA; homologous to mammalian ribosomal protein L6, no bacterial homolog; RPL6B has a paralog, RPL6A, that arose from the whole genome duplication	GO:0006412, GO:0000027
ribosome biogenesis.	PEX1_033780	2.90534	2.72922	2.34171e-49	3.60742e-48	Ribosomal protein S5 domain 2-type fold, subgroup	KGO70212.1	Ribosomal protein S5	RPS2	Protein component of the small (40S) subunit; essential for control of translational accuracy; phosphorylation by C-terminal domain kinase I (CTDK-I) enhances translational accuracy; methylated on one or more arginine residues by Hmt1p; homologous to mammalian ribosomal protein S2 and bacterial S5	GO:0045903, GO:0006407, GO:0006412
ribosome biogenesis.	PEX1_059480	2.4634	2.21781	9.6898e-17	3.41408e-16	ATP-dependent rRNA helicase	KGO70471.1	Helicase, C-terminal	RRP3	Protein involved in rRNA processing; required for maturation of the 35S primary transcript of pre-rRNA and for cleavage leading to mature 18S rRNA; homologous to eIF-4a, which is a DEAD box RNA-dependent ATPase with helicase activity	GO:0006364
ribosome biogenesis.	PEX1_059340	2.90604	2.46586	1.01779e-23	5.06019e-23	Small nucleolar ribonucleo protein complex subunit	KGO70490.1	hypothetical protein PEX1_059340	UTP4	Subunit of U3-containing 90S preribosome and SSU processome complexes; involved in production of 18S rRNA and assembly of small ribosomal subunit; member of t-Utp subcomplex involved with transcription of 35S rRNA transcript; Small Subunit processome is also known as SSU processome	GO:0000462, GO:0055114
ribosome biogenesis.	PEX1_057100	2.01944	2.15384	1.48871e-15	4.93238e-15	60S ribosomal export protein NMD3	KGO70749.1	hypothetical protein PEX1_057100	NMD3	Protein involved in nuclear export of the large ribosomal subunit; acts as a Crm1p-dependent adapter protein for export of nascent ribosomal subunits through the nuclear pore complex	GO:0015031, GO:0033750, GO:0071166, GO:0051656, GO:0031503, GO:0006405, GO:0034613, GO:0042254, GO:0090305
ribosome biogenesis.	PEX1_020350	2.59423	3.32117	4.56363e-24	2.31806e-23	Nucleic acid-binding, OB-fold	KGO70972.1	Nucleic acid-binding, OB-fold	RPS28B	Protein component of the small (40S) ribosomal subunit; homologous to mammalian ribosomal protein S28, no bacterial homolog; has an extraribosomal function in autoregulation, in which Rps28Bp binds to a decapping complex via Edc3p, which then binds to RPS28B mRNA leading to its decapping and degradation; RPS28B has a paralog, RPS28A, that arose from the whole genome duplication	GO:0006412, GO:0000028, GO:0030490
ribosome biogenesis.	PEX1_015730	2.89415	2.60455	1.18006e-33	9.24986e-33	Small nucleolar ribonucleoprotein complex subunit (Pwp2)	KGO71545.1	Small-subunit processome, Utp12	PWP2	Conserved 90S pre-ribosomal component; essential for proper endonucleolytic cleavage of the 35 S rRNA precursor at A0, A1, and A2 sites; contains eight WD-repeats; PWP2 deletion leads to defects in cell cycle and bud morphogenesis	GO:0000028, GO:0000462
ribosome biogenesis.	PEX1_015440	2.17097	2.18347	3.22057e-28	2.02292e-27	Polynucleotide 5'-hydroxyl-kinase	KGO71630.1	Pre-mRNA cleavage complex II Clp1	GRC3	Polynucleotide kinase present on rDNA; required for efficient transcription termination by RNA polymerase I; functions with Las1p in a conserved mechanism to modulate rRNA processing and ribosome biogenesis; required for cell growth; mRNA is cell-cycle regulated	GO:0016310, GO:0006364, GO:0042273, GO:0090502
ribosome biogenesis.	PEX1_060860	2.76639	2.10238	2.46332e-19	9.97859e-19	CCAAT-box-binding transcription factor	KGO72391.1	CCAAT-binding factor	MAK21	Constituent of 66S pre-ribosomal particles; required for large (60S) ribosomal subunit biogenesis; acts as part of a Mak21p-Noc2p-Rrp5p module that associates with nascent pre-rRNA during transcription and has a role in bigenesis of the large ribosomal subunit; involved in nuclear export of pre-ribosomes; required for maintenance of dsRNA virus; homolog of human CAATT-binding protein	GO:0042254
ribosome biogenesis.	PEX1_092090	2.50402	2.05677	1.0171e-19	4.18847e-19	Ribosome biogenesis protein tsr1 like	KGO73131.1	Ribosome biogenesis protein BMS1/TSR1, C-terminal	TSR1	Protein required for processing of 20S pre-rRNA in the cytoplasm; associates with pre-40S ribosomal particles; inhibits the premature association of 60S subunits with assembling 40S subunits in the cytoplasm; similar to Bms1p; relocalizes from nucleus to cytoplasm upon DNA replication stress	GO:0042254
cellular amide metabolic process.	PEX1_029450	2.75835	2.75892	4.6839e-36	4.11891e-35	Ribosomal protein S4/S9, eukaryotic/archaeal	KGO36330.1	Ribosomal protein S4/S9	RPS9B	Protein component of the small (40S) ribosomal subunit; homologous to mammalian ribosomal protein S9 and bacterial S4; RPS9B has a paralog, RPS9A, that arose from the whole genome duplication	GO:0006412, GO:0045903, GO:0042254
cellular amide metabolic process.	PEX1_029460	2.18881	2.50172	3.07807e-28	1.93485e-27	Ribosomal protein L21e-domain-containing protein	KGO36331.1	Ribosomal protein L21e	RPL21A	Ribosomal 60S subunit protein L21A; homologous to mammalian ribosomal protein L21, no bacterial homolog; RPL21A has a paralog, RPL21B, that arose from the whole genome duplication	GO:0006412
cellular amide metabolic process.	PEX1_044060	2.97986	2.60651	1.44217e-51	2.38721e-50	Eukaryotic translation initiation factor 3 subunit EifCe	KGO36581.1	Eukaryotic translation initiation factor 3 (eIF3), subunit 6, N-terminal	#N/A	#N/A	GO:0001732
cellular amide metabolic process.	PEX1_043150	2.26892	2.32116	6.67805e-30	4.48854e-29	Ribosomal protein S11	KGO36676.1	Ribosomal protein S11	RPS14A	Protein component of the small (40S) ribosomal subunit; required for ribosome assembly and 20S pre-rRNA processing; mutations confer cryptopleurine resistance; homologous to mammalian ribosomal protein S14 and bacterial S11; RPS14A has a paralog, RPS14B, that arose from the whole genome duplication	GO:0006412, GO:0000028, GO:0000462
cellular amide metabolic process.	PEX1_012040	2.36042	2.42215	5.35798e-38	5.11675e-37	ATP-dependent DNA helicase	KGO37237.1	Helicase-like, DEXD box c2 type	CHL1	Probable DNA helicase; involved in sister-chromatid cohesion and genome integrity and interstrand cross-link repair; interacts with ECO1 and CTF18; mutants are defective in silencing, rDNA recombination, aging and the heat shock response; FANCJ-like helicase family member; mutations in the human homolog, DDX11/ChLR1, cause Warsaw breakage syndrome	GO:0032508, GO:0006412, GO:0006139
cellular amide metabolic process.	PEX1_012250	2.21245	2.10563	7.72357e-25	4.08536e-24	Serine hydroxymethyltransferase	KGO37387.1	Pyridoxal phosphate-dependent transferase, major region, subdomain 2	SHM2	Cytosolic serine hydroxymethyltransferase; converts serine to glycine plus 5,10 methylenetetrahydrofolate; major isoform involved in generating precursors for purine, pyrimidine, amino acid, and lipid biosynthesis	GO:0019264, GO:0035999, GO:0032259, GO:1904481, GO:0006565, GO:0006360, GO:0071229, GO:0071417, GO:0071407, GO:0046655, GO:1901701
cellular amide metabolic process.	PEX1_073460	2.65093	2.01766	6.31875e-43	7.49198e-42	Translation initiation factor	KGO38119.1	MIF4-like, type 1/2/3	TIF4631	Translation initiation factor eIF4G; subunit of the mRNA cap-binding protein complex (eIF4F) that also contains eIF4E (Cdc33p); interacts with Pab1p and with eIF4A (Tif1p); also has a role in biogenesis of the large ribosomal subunit; TIF4631 has a paralog, TIF4632, that arose from the whole genome duplication	GO:0006413
cellular amide metabolic process.	PEX1_073540	3.18305	2.65258	7.34398e-35	6.13233e-34	DEAD-box ATP-dependent RNA helicase	KGO38127.1	Helicase, C-terminal	DBP1	Putative ATP-dependent RNA helicase of the DEAD-box protein family; mutants show reduced stability of the 40S ribosomal subunit scanning through 5' untranslated regions of mRNAs; protein abundance increases in response to DNA replication stress; DBP1 has a paralog, DED1, that arose from the whole genome duplication	GO:0006413, GO:0097308
cellular amide metabolic process.	PEX1_073840	2.19619	2.08998	8.68862e-46	1.1443e-44	Leucyl-tRNA synthetase	KGO38378.1	Aminoacyl-tRNA synthetase, class 1a, anticodon-binding	CDC60	Cytosolic leucyl tRNA synthetase; ligates leucine to the appropriate tRNA	GO:0006429, GO:0106074
cellular amide metabolic process.	PEX1_075520	2.39147	2.50279	1.63563e-32	1.22956e-31	40S ribosomal protein S4	KGO40255.1	Ribosomal protein S4e	RPS4A	Protein component of the small (40S) ribosomal subunit; mutation affects 20S pre-rRNA processing; homologous to mammalian ribosomal protein S4, no bacterial homolog; RPS4A has a paralog, RPS4B, that arose from the whole genome duplication	GO:0006412
cellular amide metabolic process.	PEX1_045550	3.09345	2.76824	7.75796e-47	1.07718e-45	ATP-dependent RNA helicase	KGO41208.1	Helicase, C-terminal	TIF1	Translation initiation factor eIF4A; DEA(D/H)-box RNA helicase that couples ATPase activity to RNA binding and unwinding; forms a dumbbell structure of two compact domains connected by a linker; interacts with eIF4G; protein abundance increases in response to DNA replication stress; TIF1 has a paralog, TIF2, that arose from the whole genome duplication	GO:0006413
cellular amide metabolic process.	PEX1_042820	2.27592	2.28143	3.85821e-30	2.6352e-29	40S ribosomal protein S19	KGO44445.1	Ribosomal protein S19e	RPS19B	Protein component of the small (40S) ribosomal subunit; required for assembly and maturation of pre-40 S particles; homologous to mammalian ribosomal protein S19, no bacterial homolog; mutations in human RPS19 are associated with Diamond Blackfan anemia; RPS19B has a paralog, RPS19A, that arose from the whole genome duplication	GO:0006412, GO:0000028, GO:0035335
cellular amide metabolic process.	PEX1_039270	2.70618	2.43037	7.02779e-41	7.55779e-40	Eukaryotic translation initiation factor 3 subunit M	KGO44658.1	hypothetical protein PEX1_039270	RPN9	Non-ATPase regulatory subunit of the 26S proteasome; similar to putative proteasomal subunits in other species; null mutant is temperature sensitive and exhibits cell cycle and proteasome assembly defects; protein abundance increases in response to DNA replication stress; relocalizes to the cytosol in response to hypoxia	GO:0001732, GO:0097308, GO:0070588
cellular amide metabolic process.	PEX1_016600	3.38159	2.48466	1.70587e-26	9.78324e-26	ATP-dependent RNA helicase pitchoune	KGO45544.1	Helicase, C-terminal	MSS116	Mitochondrial transcription elongation factor; DEAD-box protein; required for efficient splicing of mitochondrial Group I and II introns; non-polar RNA helicase that also facilities strand annealing; promotes RNA folding by stabilizing an early assembly intermediate	GO:0006417, GO:0008380, GO:0006397
cellular amide metabolic process.	PEX1_016740	2.10131	2.26436	7.79023e-20	3.22062e-19	40S ribosomal protein S22 (Broad)	KGO45558.1	Ribosomal protein S8	RPS22A	Protein component of the small (40S) ribosomal subunit; homologous to mammalian ribosomal protein S15A and bacterial S8; RPS22A has a paralog, RPS22B, that arose from the whole genome duplication	GO:0006412
cellular amide metabolic process.	PEX1_028360	2.6329	2.76385	2.45439e-37	2.27193e-36	40S ribosomal protein S8	KGO47075.1	protein of unknown function DUF2470	RPS8B	Protein component of the small (40S) ribosomal subunit; homologous to mammalian ribosomal protein S8, no bacterial homolog; RPS8B has a paralog, RPS8A, that arose from the whole genome duplication	GO:0006412, GO:0000462
cellular amide metabolic process.	PEX1_028640	2.51739	2.1897	2.34527e-39	2.37966e-38	Eukaryotic translation initiation factor 3 subunit EifCc	KGO47103.1	Winged helix-turn-helix transcription repressor DNA-binding	NIP1	eIF3c subunit of the eukaryotic translation initiation factor 3 (eIF3); involved in the assembly of preinitiation complex and start codon selection	GO:0001732, GO:0006571, GO:0055114, GO:0006468
cellular amide metabolic process.	PEX1_021510	2.1441	2.43551	1.33902e-25	7.37376e-25	Ribosomal protein of the small subunit	KGO48443.1	Ribosomal protein S23, eukaryotic/archaeal	RPS23B	Ribosomal protein 28 (rp28) of the small (40S) ribosomal subunit; required for translational accuracy; homologous to mammalian ribosomal protein S23 and bacterial S12; RPS23B has a paralog, RPS23A, that arose from the whole genome duplication; deletion of both RPS23A and RPS23B is lethal	GO:0006412
cellular amide metabolic process.	PEX1_003120	3.3756	2.72605	6.69027e-28	4.16207e-27	mRNA-nucleus export ATPase	KGO48758.1	Armadillo-like helical	NEW1	ATP binding cassette protein; cosediments with polysomes and is required for biogenesis of the small ribosomal subunit; Asn/Gln-rich rich region supports [NU+] prion formation and susceptibility to [PSI+] prion induction	GO:0016973, GO:0006449, GO:0006415, GO:0042274, GO:0019752
cellular amide metabolic process.	PEX1_102540	3.06545	3.28185	7.08616e-32	5.16592e-31	Glucose-inducible SAM-dependent methyltransferase Rrg1	KGO48884.1	Vacuolar protein sorting-associated, VPS28	EFM2	S-adenosylmethionine-dependent methyltransferase; seven-beta-strand lysine methyltransferase which dimethylates translation elongation factor EF2 (Eft1p and Eft2p) at lysine 613 and methylates EF3 (Yef3p) at lysine 187; green fluorescent protein (GFP)-fusion protein localizes to the cytoplasm; involved in regulation of translational termination; predicted involvement in ribosome biogenesis	GO:0032259, GO:0045905, GO:0018205, GO:0008213
cellular amide metabolic process.	PEX1_102650	2.52513	2.68912	4.01202e-40	4.19176e-39	Severe Depolymerization of Actin	KGO48895.1	Ribosomal protein S5/S7, eukaryotic/archaeal	RPS5	Protein component of the small (40S) ribosomal subunit; least basic of non-acidic ribosomal proteins; phosphorylated in vivo; essential for viability; homologous to mammalian ribosomal protein S5 and bacterial S7	GO:0006407, GO:0006412, GO:0000028
cellular amide metabolic process.	PEX1_102660	2.82243	2.44566	8.70072e-16	2.91706e-15	Ribosomal protein S5/S7, eukaryotic/archaeal	KGO48896.1	putative domain NUC130/133, N-terminal	SDA1	Protein required for actin organization and passage through Start; highly conserved nuclear protein; required for actin cytoskeleton organization; plays a critical role in G1 events; binds Nap1p; involved in 60S ribosome biogenesis	GO:0000055, GO:0042273, GO:0030036, GO:0006412
cellular amide metabolic process.	PEX1_040750	3.25035	2.71052	2.75758e-62	6.43079e-61	Eukaryotic translation initiation factor 3 subunit L	KGO50588.1	Translation initiation factor 3 complex, subunit L	#N/A	#N/A	GO:0001732, GO:0006351
cellular amide metabolic process.	PEX1_048630	3.49616	3.80328	5.74737e-38	5.47622e-37	Gamma glutamyl transpeptidase	KGO50946.1	DNA glycosylase	ECM38	Gamma-glutamyltranspeptidase; major glutathione-degrading enzyme; involved in detoxification of electrophilic xenobiotics; expression induced mainly by nitrogen starvation	GO:0006751, GO:0006284, GO:0006508
cellular amide metabolic process.	PEX1_103910	2.85038	2.94928	4.08228e-48	6.00394e-47	Eukaryotic translation initiation factor 3	KGO51745.1	Eukaryotic initiation factor 3, gamma subunit	GCD10	Subunit of tRNA (1-methyladenosine) methyltransferase with Gcd14p; required for the modification of the adenine at position 58 in tRNAs, especially tRNAi-Met; first identified as a negative regulator of GCN4 expression	GO:0030488, GO:0006413
cellular amide metabolic process.	PEX1_103060	2.33159	2.17841	2.84861e-19	1.14787e-18	RNA polymerase I-specific transcription initiation factor	KGO51890.1	hypothetical protein PEX1_103060	#N/A	#N/A	GO:0006413
cellular amide metabolic process.	PEX1_082590	2.9073	2.82929	4.45967e-47	6.25391e-46	60S ribosomal protein L13	KGO53362.1	Ribosomal protein L13e	RPL13A	Ribosomal 60S subunit protein L13A; not essential for viability; homologous to mammalian ribosomal protein L13, no bacterial homolog; RPL13A has a paralog, RPL13B, that arose from the whole genome duplication	GO:0006412
cellular amide metabolic process.	PEX1_076000	2.07571	2.06042	8.06833e-23	3.87216e-22	Ribosomal protein L26, eukaryotic/archaeal	KGO53721.1	Ribosomal protein L26/L24P, eukaryotic/archaeal	RPL26B	Ribosomal 60S subunit protein L26B; binds to 5.8S rRNA; non-essential even when paralog is also deleted; deletion has minimal affections on ribosome biosynthesis; homologous to mammalian ribosomal protein L26 and bacterial L24; RPL26B has a paralog, RPL26A, that arose from the whole genome duplication	GO:0006412, GO:0042273
cellular amide metabolic process.	PEX1_041130	2.07988	2.23885	6.34415e-25	3.37263e-24	Pyruvate carboxylase subunit A	KGO53940.1	Pyruvate carboxyltransferase	PYC2	Pyruvate carboxylase isoform; cytoplasmic enzyme that converts pyruvate to oxaloacetate; differentially regulated than isoform Pyc1p; mutations in the human homolog are associated with lactic acidosis; PYC2 has a paralog, PYC1, that arose from the whole genome duplication	GO:0006094, GO:0006090, GO:0015976, GO:0006750, GO:1901575, GO:0000398, GO:0006757, GO:0019538
cellular amide metabolic process.	PEX1_076490	2.52037	2.59927	2.34228e-25	1.27489e-24	40S ribosomal protein S12	KGO54464.1	Ribosomal protein L7Ae/L30e/S12e/Gadd45	RPS12	Protein component of the small (40S) ribosomal subunit; homologous to mammalian ribosomal protein S12, no bacterial homolog	GO:0006412, GO:0009166, GO:0006468
cellular amide metabolic process.	PEX1_048160	3.27398	3.00452	7.75702e-71	2.3058e-69	RNase L inhibitor of the ABC superfamily	KGO54733.1	ABC transporter, ABCE	RLI1	Essential Fe-S protein; required for ribosome biogenesis, translation initiation/termination; facilitates binding of multifactor complex (MFC) of initiation factors to small ribosomal subunit; Dom34-Hbs1 complex and Rli1p work in dissociating inactive ribosomes, thereby facilitating translation restart; forms complex with Lto1p and Yae1p; dependency on ROS-labile FeS clusters, activity in nuclear…	GO:0032790, GO:0000054, GO:0006415, GO:0045727, GO:0042273, GO:0006413
cellular amide metabolic process.	PEX1_001810	2.09992	2.31284	8.22198e-13	2.30063e-12	Peptidase M20 domain-containing protein 2	KGO55273.1	Peptidase M20D, amidohydrolase, predicted	#N/A	#N/A	GO:0006508, GO:0046657
cellular amide metabolic process.	PEX1_086540	2.71431	2.6726	1.24978e-35	1.07113e-34	60S ribosomal protein L22	KGO56602.1	Ribosomal protein L22e	RPL22A	Ribosomal 60S subunit protein L22A; required for the oxidative stress response in yeast; homologous to mammalian ribosomal protein L22, no bacterial homolog; RPL22A has a paralog, RPL22B, that arose from the whole genome duplication	GO:0006412
cellular amide metabolic process.	PEX1_049460	4.15652	6.55251	9.82857e-16	3.28215e-15	Carbon-nitrogen ligase activity, with glutamine as amido-N-donor	KGO58026.1	Amidase	DUR1,2	Urea amidolyase; contains both urea carboxylase and allophanate hydrolase activities, degrades urea to CO2 and NH3; expression sensitive to nitrogen catabolite repression and induced by allophanate, an intermediate in allantoin degradation; protein abundance increases in response to DNA replication stress	GO:0070681, GO:0032543
cellular amide metabolic process.	PEX1_101420	2.61588	2.81474	2.06165e-42	2.36473e-41	60S ribosomal protein L24	KGO58660.1	Ribosomal protein L24e-like protein	RPL24B	Ribosomal 60S subunit protein L24B; not essential for translation but may be required for normal translation rate; homologous to mammalian ribosomal protein L24, no bacterial homolog; RPL24B has a paralog, RPL24A, that arose from the whole genome duplication	GO:1902626, GO:0000027, GO:0006412
cellular amide metabolic process.	PEX1_101910	2.27016	2.3601	1.75362e-27	1.07121e-26	60s acidic ribosomal protein-domain-containing protein	KGO59074.1	Ribosomal protein 60S	RPP1A	Ribosomal stalk protein P1 alpha; involved in the interaction between translational elongation factors and the ribosome; free (non-ribosomal) P1 stimulates the phosphorylation of the eIF2 alpha subunit (Sui2p) by Gcn2p; accumulation of P1 in the cytoplasm is regulated by phosphorylation and interaction with the P2 stalk component	GO:0006414, GO:0002181, GO:0032147
cellular amide metabolic process.	PEX1_101940	3.20546	2.75544	1.31641e-55	2.46959e-54	Mitochondrial aconitate hydratase	KGO59077.1	Aconitase/3-isopropylmalate dehydratase large subunit, alpha/beta/alpha, subdomain 1/3	ACO2	Putative mitochondrial aconitase isozyme; similarity to Aco1p, an aconitase required for the TCA cycle; expression induced during growth on glucose, by amino acid starvation via Gcn4p, and repressed on ethanol	GO:0006099, GO:0032543, GO:0006431
cellular amide metabolic process.	PEX1_086380	5.34105	2.34261	3.2136e-90	1.76164e-88	Metallopeptidase MepB	KGO60122.1	Neurolysin/Thimet oligopeptidase, N-terminal	PRD1	Zinc metalloendopeptidase; found in the cytoplasm and intermembrane space of mitochondria; with Cym1p, involved in degradation of mitochondrial proteins and of presequence peptides cleaved from imported proteins; protein abundance increases in response to DNA replication stress	GO:0006508, GO:0006518
cellular amide metabolic process.	PEX1_005200	2.05741	2.2254	1.11326e-26	6.44147e-26	ER to Golgi transport protein Yif1	KGO61345.1	Ribosomal protein L14	RPL14A	Ribosomal 60S subunit protein L14A; N-terminally acetylated; homologous to mammalian ribosomal protein L14, no bacterial homolog; RPL14A has a paralog, RPL14B, that arose from the whole genome duplication	GO:0006412, GO:0006888
cellular amide metabolic process.	PEX1_004980	2.45746	2.58832	1.97586e-42	2.26942e-41	40S ribosomal protein S1	KGO61380.1	Ribosomal protein S3Ae	RPS1A	Ribosomal protein 10 (rp10) of the small (40S) subunit; homologous to mammalian ribosomal protein S3A, no bacterial homolog; RPS1A has a paralog, RPS1B, that arose from the whole genome duplication	GO:0006412, GO:0009116, GO:0009231
cellular amide metabolic process.	PEX1_065710	2.79339	2.81292	2.2231e-43	2.66962e-42	Nucleic acid-binding, OB-fold	KGO62509.1	Nucleic acid-binding, OB-fold	RPS11A	Protein component of the small (40S) ribosomal subunit; homologous to mammalian ribosomal protein S11 and bacterial S17; N-terminally propionylated in vivo; RPS11A has a paralog, RPS11B, that arose from the whole genome duplication	GO:0006412
cellular amide metabolic process.	PEX1_069190	3.3868	3.19967	8.3249e-58	1.6733e-56	60S ribosomal protein L4, C-terminal domain	KGO63336.1	Ribosomal protein L4/L1e	RPL4A	Ribosomal 60S subunit protein L4A; N-terminally acetylated; homologous to mammalian ribosomal protein L4 and bacterial L4; RPL4A has a paralog, RPL4B, that arose from the whole genome duplication	GO:0006412
cellular amide metabolic process.	PEX1_069150	2.49097	2.36191	2.81854e-32	2.0964e-31	EEF1-gamma domain-containing protein	KGO63427.1	Translation elongation factor EF1B, gamma chain, conserved	CAM1	One of two isoforms of the gamma subunit of eEF1B; stimulates the release of GDP from eEF1A (Tef1p/Tef2p) post association with the ribosomal complex with eEF1Balpha subunit; nuclear protein required for transcription of MXR1; binds the MXR1 promoter in the presence of other nuclear factors; binds calcium and phospholipids	GO:0006414
cellular amide metabolic process.	PEX1_089390	2.45112	2.20746	1.85892e-51	3.05907e-50	Eukaryotic translation initiation factor 2 gamma subunit	KGO63478.1	Translation elongation factor EF1A/initiation factor IF2gamma, C-terminal	GCD11	Gamma subunit of the translation initiation factor eIF2; involved in the identification of the start codon; binds GTP when forming the ternary complex with GTP and tRNAi-Met; mutations in human ortholog cause X-linked intellectual disability (XLID)	GO:0006413, GO:0045903, GO:0002181, GO:0022618, GO:0006414
cellular amide metabolic process.	PEX1_089830	2.92319	2.53656	7.65177e-50	1.19845e-48	Eukaryotic translation initiation factor 3 subunit B	KGO63522.1	Translation initiation factor eIF-3b	PRT1	eIF3b subunit of the eukaryotic translation initiation factor 3 (eIF3); subunit of the core complex of eIF3; essential for translation; part of a subcomplex (Prt1p-Rpg1p-Nip1p) that stimulates binding of mRNA and tRNA(i)Met to ribosomes	GO:0001732, GO:0009847, GO:0043547, GO:0006357
cellular amide metabolic process.	PEX1_037750	2.75708	2.91457	1.45581e-43	1.75571e-42	AMP-dependent synthetase and ligase	KGO63798.1	Ribosomal protein L13, eukaryotic/archaeal	RPL16A	Ribosomal 60S subunit protein L16A; N-terminally acetylated, binds 5.8 S rRNA; transcriptionally regulated by Rap1p; homologous to mammalian ribosomal protein L13A and bacterial L13; RPL16A has a paralog, RPL16B, that arose from the whole genome duplication; protein abundance increases in response to DNA replication stress	GO:0006412
cellular amide metabolic process.	PEX1_045620	3.78276	3.56555	1.00374e-73	3.38944e-72	40S ribosomal protein S0	KGO64278.1	Ribosomal protein S2, eukaryotic/archaeal	RPS0A	Ribosomal 40S subunit protein S0A; required for maturation of 18S rRNA along with Rps0Bp; deletion of either RPS0 gene reduces growth rate, deletion of both genes is lethal; homologous to human ribosomal protein SA and bacterial S2; RPS0A has a paralog, RPS0B, that arose from the whole genome duplication;	GO:0000028, GO:0006412, GO:0005975
cellular amide metabolic process.	PEX1_053670	2.21893	2.57507	2.41744e-39	2.44995e-38	Cytoplasmic asparaginyl-tRNA synthetase	KGO64532.1	Nucleic acid-binding, OB-fold	DED81	Cytosolic asparaginyl-tRNA synthetase; required for protein synthesis, catalyzes the specific attachment of asparagine to its cognate tRNA	GO:0006421
cellular amide metabolic process.	PEX1_079560	2.30758	2.44214	6.5936e-21	2.88709e-20	Ribosomal protein L11, C-terminal	KGO65519.1	Ribosomal protein L11, C-terminal	RPL12A	Ribosomal 60S subunit protein L12A; rpl12a rpl12b double mutant exhibits slow growth and slow translation; homologous to mammalian ribosomal protein L12 and bacterial L11; RPL12A has a paralog, RPL12B, that arose from the whole genome duplication	GO:0006412, GO:0000027, GO:0006888, GO:0048194, GO:0006886
cellular amide metabolic process.	PEX1_079520	3.59868	3.41733	2.71384e-75	9.62616e-74	G-protein comlpex beta subunit CpcB	KGO65530.1	hypothetical protein PEX1_079520	ASC1	G-protein beta subunit and guanine dissociation inhibitor for Gpa2p; ortholog of RACK1 that inhibits translation; core component of the small (40S) ribosomal subunit; regulates P-body formation induced by replication stress; represses Gcn4p in the absence of amino acid starvation	GO:0070791, GO:0072344, GO:0001934, GO:0009405
cellular amide metabolic process.	PEX1_083390	2.16116	2.13386	4.56542e-29	2.97616e-28	Ribosomal protein L19	KGO65748.1	protein of unknown function DUF3554	GCN1	Positive regulator of the Gcn2p kinase activity; forms a complex with Gcn20p; proposed to stimulate Gcn2p activation by an uncharged tRNA	GO:0033674, GO:0045859, GO:0006417, GO:0006412
cellular amide metabolic process.	PEX1_036710	3.0839	2.75515	7.83715e-68	2.12737e-66	Eukaryotic translation initiation factor 3 subunit EifCf	KGO65823.1	JAB1/Mov34/MPN/PAD-1	RPN8	Essential non-ATPase regulatory subunit of the 26S proteasome; has similarity to the human p40 proteasomal subunit and to another S. cerevisiae regulatory subunit, Rpn11p	GO:0001732, GO:0006508
cellular amide metabolic process.	PEX1_036160	2.63723	2.49938	3.51885e-38	3.39887e-37	Flavin-binding monooxygenase	KGO65855.1	Ribosomal protein L1, superfamily	RPL1A	Ribosomal 60S subunit protein L1A; N-terminally acetylated; homologous to mammalian ribosomal protein L10A and bacterial L1; RPL1A has a paralog, RPL1B, that arose from the whole genome duplication; rpl1a rpl1b double null mutation is lethal	GO:0006412, GO:0000470, GO:0055114
cellular amide metabolic process.	PEX1_036590	2.65076	2.49781	2.15574e-47	3.08977e-46	HAD-superfamily hydrolase, subfamily IA, variant 3	KGO65897.1	Ribosomal protein L5 eukaryotic/L18 archaeal, C-terminal	RPL5	Ribosomal 60S subunit protein L5; homologous to mammalian ribosomal protein L5 and bacterial L18; binds 5S rRNA and is required for 60S subunit assembly	GO:0006412, GO:0000027, GO:0031122, GO:0007020
cellular amide metabolic process.	PEX1_050430	2.31367	2.41235	2.7509e-27	1.66116e-26	60s acidic ribosomal protein-domain-containing protein	KGO66110.1	hypothetical protein PEX1_050430	RPP2B	Ribosomal protein P2 beta; a component of the ribosomal stalk, which is involved in the interaction between translational elongation factors and the ribosome; free (non-ribosomal) P2 stimulates the phosphorylation of the eIF2 alpha subunit (Sui2p) by Gcn2p; regulates the accumulation of P1 (Rpp1Ap and Rpp1Bp) in the cytoplasm	GO:0006414, GO:0042254, GO:0002181, GO:0022618, GO:0070925
cellular amide metabolic process.	PEX1_050440	2.33851	2.47133	1.16501e-33	9.14033e-33	Ribosomal protein S19	KGO66111.1	Ribosomal protein S19, superfamily	RPS15	Protein component of the small (40S) ribosomal subunit; homologous to mammalian ribosomal protein S15 and bacterial S19	GO:0006412, GO:0000028
cellular amide metabolic process.	PEX1_003820	2.50605	2.35416	6.09664e-43	7.2388e-42	Eukaryotic translation initiation factor 3 subunit H	KGO66438.1	JAB1/Mov34/MPN/PAD-1	RPN11	Metalloprotease subunit of 19S regulatory particle; part of 26S proteasome lid; couples the deubiquitination and degradation of proteasome substrates; involved, independent of catalytic activity, in fission of mitochondria and peroxisomes; protein abundance increases in response to DNA replication stress	GO:0001732, GO:0006508, GO:0006278, GO:0006730
cellular amide metabolic process.	PEX1_003620	3.43852	3.23399	5.71144e-56	1.0835e-54	60S acidic ribosomal protein P0	KGO66446.1	Ribosomal protein L10/acidic P0	RPP0	Conserved ribosomal protein P0 of the ribosomal stalk; involved in interaction between translational elongation factors and the ribosome; phosphorylated on serine 302; homologous to mammalian ribosomal protein LP0 and bacterial L10	GO:0042254, GO:0002181, GO:0022618, GO:0070925
cellular amide metabolic process.	PEX1_077820	2.04702	2.37581	3.72063e-21	1.6514e-20	Large subunit ribosomal protein L37Ae	KGO66939.1	Ribosomal protein L37ae	RPL43A	Ribosomal 60S subunit protein L43A; null mutation confers a dominant lethal phenotype; homologous to mammalian ribosomal protein L37A, no bacterial homolog; RPL43A has a paralog, RPL43B, that arose from the whole genome duplication	GO:0006412
cellular amide metabolic process.	PEX1_035480	2.22399	2.45152	1.64481e-24	8.5766e-24	Ribosomal protein S17e	KGO67278.1	Ribosomal protein S17e	RPS17B	Ribosomal protein 51 (rp51) of the small (40s) subunit; homologous to mammalian ribosomal protein S17, no bacterial homolog; RPS17B has a paralog, RPS17A, that arose from the whole genome duplication; protein abundance increases in response to DNA replication stress	GO:0006412
cellular amide metabolic process.	PEX1_025200	5.86319	7.10239	4.67615e-12	1.25219e-11	Ketopantoate reductase	KGO67442.1	Ketopantoate reductase ApbA/PanE	YDL144C	Protein of unknown function; green fluorescent protein (GFP)-fusion protein localizes to the cytoplasm and nucleus; YDL144C is not an essential gene; protein abundance increases in response to DNA replication stress	GO:0015940, GO:0055114, GO:0032259
cellular amide metabolic process.	PEX1_034150	2.8998	2.64337	8.89968e-40	9.16233e-39	Hsp70 protein-domain-containing protein	KGO68691.1	Heat shock protein 70 family	SSB2	Cytoplasmic ATPase that is a ribosome-associated molecular chaperone; functions with J-protein partner Zuo1p; may be involved in the folding of newly-synthesized polypeptide chains; member of the HSP70 family; SSB2 has a paralog, SSB1, that arose from the whole genome duplication	GO:0051083, GO:0042149, GO:0000054, GO:0006452, GO:0002181, GO:0006450, GO:0006364, GO:0006415, GO:0051085, GO:0034620, GO:0042026, GO:0016192, GO:0055114, GO:0005975
cellular amide metabolic process.	PEX1_025910	3.04782	3.00189	4.46989e-55	8.2211e-54	Ribosomal protein S3, eukaryotic/archaeal	KGO68896.1	K Homology, prokaryotic type	RPS3	Protein component of the small (40S) ribosomal subunit; has apurinic/apyrimidinic (AP) endonuclease activity; essential for viability; homologous to mammalian ribosomal protein S3 and bacterial S3	GO:0006407, GO:0000056, GO:0006412, GO:0035335, GO:0006357, GO:0006351, GO:0006281
cellular amide metabolic process.	PEX1_026220	2.86076	2.79669	3.09744e-49	4.72849e-48	40S ribosomal protein S6	KGO69119.1	Ribosomal protein S6e	RPS6A	Protein component of the small (40S) ribosomal subunit; homologous to mammalian ribosomal protein S6, no bacterial homolog; RPS6A has a paralog, RPS6B, that arose from the whole genome duplication	GO:0006412, GO:0019722, GO:0055114
cellular amide metabolic process.	PEX1_068590	2.43948	2.5532	4.99489e-29	3.2494e-28	Ribosomal protein S24	KGO70085.1	Ribosomal protein S24e	RPS24B	Protein component of the small (40S) ribosomal subunit; homologous to mammalian ribosomal protein S24, no bacterial homolog; RPS24B has a paralog, RPS24A, that arose from the whole genome duplication	GO:0006412
cellular amide metabolic process.	PEX1_068640	2.53541	2.06441	1.25603e-24	6.58186e-24	Zinc finger protein GIS2	KGO70090.1	Zinc finger, CCHC-type	GIS2	Translational activator for mRNAs with internal ribosome entry sites; associates with polysomes and binds to a specific subset of mRNAs; localizes to RNA processing bodies (P bodies) and to stress granules; may have a role in translation regulation under stress conditions; ortholog of human ZNF9/CNBP, a gene involved in myotonic dystrophy type 2	GO:2000767
cellular amide metabolic process.	PEX1_042030	2.58627	2.72222	3.55954e-39	3.57308e-38	60S ribosomal protein L6-B	KGO70160.1	Translation protein SH3-like, subgroup	RPL6B	Ribosomal 60S subunit protein L6B; binds 5.8S rRNA; homologous to mammalian ribosomal protein L6, no bacterial homolog; RPL6B has a paralog, RPL6A, that arose from the whole genome duplication	GO:0006412, GO:0000027
cellular amide metabolic process.	PEX1_033780	2.90534	2.72922	2.34171e-49	3.60742e-48	Ribosomal protein S5 domain 2-type fold, subgroup	KGO70212.1	Ribosomal protein S5	RPS2	Protein component of the small (40S) subunit; essential for control of translational accuracy; phosphorylation by C-terminal domain kinase I (CTDK-I) enhances translational accuracy; methylated on one or more arginine residues by Hmt1p; homologous to mammalian ribosomal protein S2 and bacterial S5	GO:0045903, GO:0006407, GO:0006412
cellular amide metabolic process.	PEX1_022290	2.07076	2.0665	4.92298e-35	4.13119e-34	Malate dehydrogenase	KGO70340.1	Ribosomal protein L28e	#N/A	#N/A	GO:0006412
cellular amide metabolic process.	PEX1_059660	3.01732	2.21217	5.96935e-38	5.66853e-37	S-adenosyl-L-methionine-dependent methyltransferase	KGO70557.1	hypothetical protein PEX1_059660	#N/A	#N/A	GO:0032259, GO:0030435, GO:0033240, GO:1900378, GO:0051176, GO:0062013, GO:0009405, GO:0043385, GO:0052067, GO:1900689, GO:0033244, GO:0010913, GO:0042316, GO:0034250, GO:0075296, GO:1901376, GO:0031328, GO:0034293, GO:0022413, GO:0017000, GO:1903046, GO:0009403, GO:0048468, GO:0009072, GO:0044272, GO:1901605, GO:0043043, GO:0018130, GO:1901362
cellular amide metabolic process.	PEX1_010880	2.47153	2.57608	1.93923e-35	1.6503e-34	Hydroxyisocaproate dehydrogenase	KGO70712.1	Ribosomal protein L22/L17	GOR1	Glyoxylate reductase; null mutation results in increased biomass after diauxic shift; the authentic, non-tagged protein is detected in highly purified mitochondria in high-throughput studies; protein abundance increases in response to DNA replication stress	GO:0006412, GO:0055114
cellular amide metabolic process.	PEX1_020350	2.59423	3.32117	4.56363e-24	2.31806e-23	Nucleic acid-binding, OB-fold	KGO70972.1	Nucleic acid-binding, OB-fold	RPS28B	Protein component of the small (40S) ribosomal subunit; homologous to mammalian ribosomal protein S28, no bacterial homolog; has an extraribosomal function in autoregulation, in which Rps28Bp binds to a decapping complex via Edc3p, which then binds to RPS28B mRNA leading to its decapping and degradation; RPS28B has a paralog, RPS28A, that arose from the whole genome duplication	GO:0006412, GO:0000028, GO:0030490
cellular amide metabolic process.	PEX1_091900	2.0105	2.2397	1.54313e-26	8.868e-26	Ribosomal protein S13	KGO71154.1	Ribosomal protein S13	RPS18B	Protein component of the small (40S) ribosomal subunit; homologous to mammalian ribosomal protein S18 and bacterial S13; RPS18B has a paralog, RPS18A, that arose from the whole genome duplication; protein abundance increases in response to DNA replication stress	GO:0006412
cellular amide metabolic process.	PEX1_067050	2.03334	2.28977	4.65167e-26	2.62847e-25	60S ribosomal protein L27-A	KGO71336.1	Ribosomal protein L27e	RPL27A	Ribosomal 60S subunit protein L27A; homologous to mammalian ribosomal protein L27, no bacterial homolog; RPL27A has a paralog, RPL27B, that arose from the whole genome duplication	GO:0006412
cellular amide metabolic process.	PEX1_015330	2.79173	2.46203	1.11661e-35	9.6385e-35	Ribosome-associated complex subunit	KGO71619.1	Heat shock protein 70 family	SSZ1	Hsp70 protein that interacts with Zuo1p (a DnaJ homolog); interacts with Zuo1p to form a ribosome-associated complex that binds the ribosome via the Zuo1p subunit; also involved in pleiotropic drug resistance via sequential activation of PDR1 and PDR5; binds ATP	GO:0051085, GO:0034620, GO:0002181, GO:0042026, GO:0006450
cellular amide metabolic process.	PEX1_060140	2.98727	2.4524	3.90379e-47	5.52023e-46	Eukaryotic translation initiation factor 3 subunit A	KGO72371.1	hypothetical protein PEX1_060140	RPG1	eIF3a subunit of the eukaryotic translation initiation factor 3 (eIF3); subunit of the core complex of eIF3; essential for translation; part of a Prt1p-Rpg1p-Nip1p subcomplex that stimulates binding of mRNA and tRNA(i)Met to ribosomes; involved in translation reinitiation	GO:0001732, GO:0002188, GO:0055085
cellular amide metabolic process.	PEX1_059870	6.34938	5.82341	3.5059e-69	9.93182e-68	Formate dehydrogenase	KGO72387.1	D-isomer specific 2-hydroxyacid dehydrogenase, NAD-binding	FDH1	NAD(+)-dependent formate dehydrogenase; may protect cells from exogenous formate	GO:0042183, GO:0055114, GO:0033609, GO:0006429, GO:0006083, GO:0106074, GO:0009311
cellular amide metabolic process.	PEX1_079960	2.42285	2.35756	3.58061e-26	2.03005e-25	Chromate ion transporter	KGO72839.1	Ribosomal protein S15P	RPS13	Protein component of the small (40S) ribosomal subunit; homologous to mammalian ribosomal protein S13 and bacterial S15	GO:0006412
cellular amide metabolic process.	PEX1_080170	2.9597	4.09748	1.05761e-09	2.43876e-09	Aminoglycoside phosphotransferase	KGO73568.1	Aminoglycoside phosphotransferase	#N/A	#N/A	GO:0006412
amide biosynthetic process.	PEX1_029450	2.75835	2.75892	4.6839e-36	4.11891e-35	Ribosomal protein S4/S9, eukaryotic/archaeal	KGO36330.1	Ribosomal protein S4/S9	RPS9B	Protein component of the small (40S) ribosomal subunit; homologous to mammalian ribosomal protein S9 and bacterial S4; RPS9B has a paralog, RPS9A, that arose from the whole genome duplication	GO:0006412, GO:0045903, GO:0042254
amide biosynthetic process.	PEX1_029460	2.18881	2.50172	3.07807e-28	1.93485e-27	Ribosomal protein L21e-domain-containing protein	KGO36331.1	Ribosomal protein L21e	RPL21A	Ribosomal 60S subunit protein L21A; homologous to mammalian ribosomal protein L21, no bacterial homolog; RPL21A has a paralog, RPL21B, that arose from the whole genome duplication	GO:0006412
amide biosynthetic process.	PEX1_044060	2.97986	2.60651	1.44217e-51	2.38721e-50	Eukaryotic translation initiation factor 3 subunit EifCe	KGO36581.1	Eukaryotic translation initiation factor 3 (eIF3), subunit 6, N-terminal	#N/A	#N/A	GO:0001732
amide biosynthetic process.	PEX1_043150	2.26892	2.32116	6.67805e-30	4.48854e-29	Ribosomal protein S11	KGO36676.1	Ribosomal protein S11	RPS14A	Protein component of the small (40S) ribosomal subunit; required for ribosome assembly and 20S pre-rRNA processing; mutations confer cryptopleurine resistance; homologous to mammalian ribosomal protein S14 and bacterial S11; RPS14A has a paralog, RPS14B, that arose from the whole genome duplication	GO:0006412, GO:0000028, GO:0000462
amide biosynthetic process.	PEX1_012040	2.36042	2.42215	5.35798e-38	5.11675e-37	ATP-dependent DNA helicase	KGO37237.1	Helicase-like, DEXD box c2 type	CHL1	Probable DNA helicase; involved in sister-chromatid cohesion and genome integrity and interstrand cross-link repair; interacts with ECO1 and CTF18; mutants are defective in silencing, rDNA recombination, aging and the heat shock response; FANCJ-like helicase family member; mutations in the human homolog, DDX11/ChLR1, cause Warsaw breakage syndrome	GO:0032508, GO:0006412, GO:0006139
amide biosynthetic process.	PEX1_073460	2.65093	2.01766	6.31875e-43	7.49198e-42	Translation initiation factor	KGO38119.1	MIF4-like, type 1/2/3	TIF4631	Translation initiation factor eIF4G; subunit of the mRNA cap-binding protein complex (eIF4F) that also contains eIF4E (Cdc33p); interacts with Pab1p and with eIF4A (Tif1p); also has a role in biogenesis of the large ribosomal subunit; TIF4631 has a paralog, TIF4632, that arose from the whole genome duplication	GO:0006413
amide biosynthetic process.	PEX1_073540	3.18305	2.65258	7.34398e-35	6.13233e-34	DEAD-box ATP-dependent RNA helicase	KGO38127.1	Helicase, C-terminal	DBP1	Putative ATP-dependent RNA helicase of the DEAD-box protein family; mutants show reduced stability of the 40S ribosomal subunit scanning through 5' untranslated regions of mRNAs; protein abundance increases in response to DNA replication stress; DBP1 has a paralog, DED1, that arose from the whole genome duplication	GO:0006413, GO:0097308
amide biosynthetic process.	PEX1_073840	2.19619	2.08998	8.68862e-46	1.1443e-44	Leucyl-tRNA synthetase	KGO38378.1	Aminoacyl-tRNA synthetase, class 1a, anticodon-binding	CDC60	Cytosolic leucyl tRNA synthetase; ligates leucine to the appropriate tRNA	GO:0006429, GO:0106074
amide biosynthetic process.	PEX1_075520	2.39147	2.50279	1.63563e-32	1.22956e-31	40S ribosomal protein S4	KGO40255.1	Ribosomal protein S4e	RPS4A	Protein component of the small (40S) ribosomal subunit; mutation affects 20S pre-rRNA processing; homologous to mammalian ribosomal protein S4, no bacterial homolog; RPS4A has a paralog, RPS4B, that arose from the whole genome duplication	GO:0006412
amide biosynthetic process.	PEX1_045550	3.09345	2.76824	7.75796e-47	1.07718e-45	ATP-dependent RNA helicase	KGO41208.1	Helicase, C-terminal	TIF1	Translation initiation factor eIF4A; DEA(D/H)-box RNA helicase that couples ATPase activity to RNA binding and unwinding; forms a dumbbell structure of two compact domains connected by a linker; interacts with eIF4G; protein abundance increases in response to DNA replication stress; TIF1 has a paralog, TIF2, that arose from the whole genome duplication	GO:0006413
amide biosynthetic process.	PEX1_042820	2.27592	2.28143	3.85821e-30	2.6352e-29	40S ribosomal protein S19	KGO44445.1	Ribosomal protein S19e	RPS19B	Protein component of the small (40S) ribosomal subunit; required for assembly and maturation of pre-40 S particles; homologous to mammalian ribosomal protein S19, no bacterial homolog; mutations in human RPS19 are associated with Diamond Blackfan anemia; RPS19B has a paralog, RPS19A, that arose from the whole genome duplication	GO:0006412, GO:0000028, GO:0035335
amide biosynthetic process.	PEX1_039270	2.70618	2.43037	7.02779e-41	7.55779e-40	Eukaryotic translation initiation factor 3 subunit M	KGO44658.1	hypothetical protein PEX1_039270	RPN9	Non-ATPase regulatory subunit of the 26S proteasome; similar to putative proteasomal subunits in other species; null mutant is temperature sensitive and exhibits cell cycle and proteasome assembly defects; protein abundance increases in response to DNA replication stress; relocalizes to the cytosol in response to hypoxia	GO:0001732, GO:0097308, GO:0070588
amide biosynthetic process.	PEX1_016600	3.38159	2.48466	1.70587e-26	9.78324e-26	ATP-dependent RNA helicase pitchoune	KGO45544.1	Helicase, C-terminal	MSS116	Mitochondrial transcription elongation factor; DEAD-box protein; required for efficient splicing of mitochondrial Group I and II introns; non-polar RNA helicase that also facilities strand annealing; promotes RNA folding by stabilizing an early assembly intermediate	GO:0006417, GO:0008380, GO:0006397
amide biosynthetic process.	PEX1_016740	2.10131	2.26436	7.79023e-20	3.22062e-19	40S ribosomal protein S22 (Broad)	KGO45558.1	Ribosomal protein S8	RPS22A	Protein component of the small (40S) ribosomal subunit; homologous to mammalian ribosomal protein S15A and bacterial S8; RPS22A has a paralog, RPS22B, that arose from the whole genome duplication	GO:0006412
amide biosynthetic process.	PEX1_028360	2.6329	2.76385	2.45439e-37	2.27193e-36	40S ribosomal protein S8	KGO47075.1	protein of unknown function DUF2470	RPS8B	Protein component of the small (40S) ribosomal subunit; homologous to mammalian ribosomal protein S8, no bacterial homolog; RPS8B has a paralog, RPS8A, that arose from the whole genome duplication	GO:0006412, GO:0000462
amide biosynthetic process.	PEX1_028640	2.51739	2.1897	2.34527e-39	2.37966e-38	Eukaryotic translation initiation factor 3 subunit EifCc	KGO47103.1	Winged helix-turn-helix transcription repressor DNA-binding	NIP1	eIF3c subunit of the eukaryotic translation initiation factor 3 (eIF3); involved in the assembly of preinitiation complex and start codon selection	GO:0001732, GO:0006571, GO:0055114, GO:0006468
amide biosynthetic process.	PEX1_021510	2.1441	2.43551	1.33902e-25	7.37376e-25	Ribosomal protein of the small subunit	KGO48443.1	Ribosomal protein S23, eukaryotic/archaeal	RPS23B	Ribosomal protein 28 (rp28) of the small (40S) ribosomal subunit; required for translational accuracy; homologous to mammalian ribosomal protein S23 and bacterial S12; RPS23B has a paralog, RPS23A, that arose from the whole genome duplication; deletion of both RPS23A and RPS23B is lethal	GO:0006412
amide biosynthetic process.	PEX1_003120	3.3756	2.72605	6.69027e-28	4.16207e-27	mRNA-nucleus export ATPase	KGO48758.1	Armadillo-like helical	NEW1	ATP binding cassette protein; cosediments with polysomes and is required for biogenesis of the small ribosomal subunit; Asn/Gln-rich rich region supports [NU+] prion formation and susceptibility to [PSI+] prion induction	GO:0016973, GO:0006449, GO:0006415, GO:0042274, GO:0019752
amide biosynthetic process.	PEX1_102540	3.06545	3.28185	7.08616e-32	5.16592e-31	Glucose-inducible SAM-dependent methyltransferase Rrg1	KGO48884.1	Vacuolar protein sorting-associated, VPS28	EFM2	S-adenosylmethionine-dependent methyltransferase; seven-beta-strand lysine methyltransferase which dimethylates translation elongation factor EF2 (Eft1p and Eft2p) at lysine 613 and methylates EF3 (Yef3p) at lysine 187; green fluorescent protein (GFP)-fusion protein localizes to the cytoplasm; involved in regulation of translational termination; predicted involvement in ribosome biogenesis	GO:0032259, GO:0045905, GO:0018205, GO:0008213
amide biosynthetic process.	PEX1_102650	2.52513	2.68912	4.01202e-40	4.19176e-39	Severe Depolymerization of Actin	KGO48895.1	Ribosomal protein S5/S7, eukaryotic/archaeal	RPS5	Protein component of the small (40S) ribosomal subunit; least basic of non-acidic ribosomal proteins; phosphorylated in vivo; essential for viability; homologous to mammalian ribosomal protein S5 and bacterial S7	GO:0006407, GO:0006412, GO:0000028
amide biosynthetic process.	PEX1_102660	2.82243	2.44566	8.70072e-16	2.91706e-15	Ribosomal protein S5/S7, eukaryotic/archaeal	KGO48896.1	putative domain NUC130/133, N-terminal	SDA1	Protein required for actin organization and passage through Start; highly conserved nuclear protein; required for actin cytoskeleton organization; plays a critical role in G1 events; binds Nap1p; involved in 60S ribosome biogenesis	GO:0000055, GO:0042273, GO:0030036, GO:0006412
amide biosynthetic process.	PEX1_040750	3.25035	2.71052	2.75758e-62	6.43079e-61	Eukaryotic translation initiation factor 3 subunit L	KGO50588.1	Translation initiation factor 3 complex, subunit L	#N/A	#N/A	GO:0001732, GO:0006351
amide biosynthetic process.	PEX1_103910	2.85038	2.94928	4.08228e-48	6.00394e-47	Eukaryotic translation initiation factor 3	KGO51745.1	Eukaryotic initiation factor 3, gamma subunit	GCD10	Subunit of tRNA (1-methyladenosine) methyltransferase with Gcd14p; required for the modification of the adenine at position 58 in tRNAs, especially tRNAi-Met; first identified as a negative regulator of GCN4 expression	GO:0030488, GO:0006413
amide biosynthetic process.	PEX1_103060	2.33159	2.17841	2.84861e-19	1.14787e-18	RNA polymerase I-specific transcription initiation factor	KGO51890.1	hypothetical protein PEX1_103060	#N/A	#N/A	GO:0006413
amide biosynthetic process.	PEX1_082590	2.9073	2.82929	4.45967e-47	6.25391e-46	60S ribosomal protein L13	KGO53362.1	Ribosomal protein L13e	RPL13A	Ribosomal 60S subunit protein L13A; not essential for viability; homologous to mammalian ribosomal protein L13, no bacterial homolog; RPL13A has a paralog, RPL13B, that arose from the whole genome duplication	GO:0006412
amide biosynthetic process.	PEX1_076000	2.07571	2.06042	8.06833e-23	3.87216e-22	Ribosomal protein L26, eukaryotic/archaeal	KGO53721.1	Ribosomal protein L26/L24P, eukaryotic/archaeal	RPL26B	Ribosomal 60S subunit protein L26B; binds to 5.8S rRNA; non-essential even when paralog is also deleted; deletion has minimal affections on ribosome biosynthesis; homologous to mammalian ribosomal protein L26 and bacterial L24; RPL26B has a paralog, RPL26A, that arose from the whole genome duplication	GO:0006412, GO:0042273
amide biosynthetic process.	PEX1_041130	2.07988	2.23885	6.34415e-25	3.37263e-24	Pyruvate carboxylase subunit A	KGO53940.1	Pyruvate carboxyltransferase	PYC2	Pyruvate carboxylase isoform; cytoplasmic enzyme that converts pyruvate to oxaloacetate; differentially regulated than isoform Pyc1p; mutations in the human homolog are associated with lactic acidosis; PYC2 has a paralog, PYC1, that arose from the whole genome duplication	GO:0006094, GO:0006090, GO:0015976, GO:0006750, GO:1901575, GO:0000398, GO:0006757, GO:0019538
amide biosynthetic process.	PEX1_076490	2.52037	2.59927	2.34228e-25	1.27489e-24	40S ribosomal protein S12	KGO54464.1	Ribosomal protein L7Ae/L30e/S12e/Gadd45	RPS12	Protein component of the small (40S) ribosomal subunit; homologous to mammalian ribosomal protein S12, no bacterial homolog	GO:0006412, GO:0009166, GO:0006468
amide biosynthetic process.	PEX1_048160	3.27398	3.00452	7.75702e-71	2.3058e-69	RNase L inhibitor of the ABC superfamily	KGO54733.1	ABC transporter, ABCE	RLI1	Essential Fe-S protein; required for ribosome biogenesis, translation initiation/termination; facilitates binding of multifactor complex (MFC) of initiation factors to small ribosomal subunit; Dom34-Hbs1 complex and Rli1p work in dissociating inactive ribosomes, thereby facilitating translation restart; forms complex with Lto1p and Yae1p; dependency on ROS-labile FeS clusters, activity in nuclear…	GO:0032790, GO:0000054, GO:0006415, GO:0045727, GO:0042273, GO:0006413
amide biosynthetic process.	PEX1_086540	2.71431	2.6726	1.24978e-35	1.07113e-34	60S ribosomal protein L22	KGO56602.1	Ribosomal protein L22e	RPL22A	Ribosomal 60S subunit protein L22A; required for the oxidative stress response in yeast; homologous to mammalian ribosomal protein L22, no bacterial homolog; RPL22A has a paralog, RPL22B, that arose from the whole genome duplication	GO:0006412
amide biosynthetic process.	PEX1_049460	4.15652	6.55251	9.82857e-16	3.28215e-15	Carbon-nitrogen ligase activity, with glutamine as amido-N-donor	KGO58026.1	Amidase	DUR1,2	Urea amidolyase; contains both urea carboxylase and allophanate hydrolase activities, degrades urea to CO2 and NH3; expression sensitive to nitrogen catabolite repression and induced by allophanate, an intermediate in allantoin degradation; protein abundance increases in response to DNA replication stress	GO:0070681, GO:0032543
amide biosynthetic process.	PEX1_101420	2.61588	2.81474	2.06165e-42	2.36473e-41	60S ribosomal protein L24	KGO58660.1	Ribosomal protein L24e-like protein	RPL24B	Ribosomal 60S subunit protein L24B; not essential for translation but may be required for normal translation rate; homologous to mammalian ribosomal protein L24, no bacterial homolog; RPL24B has a paralog, RPL24A, that arose from the whole genome duplication	GO:1902626, GO:0000027, GO:0006412
amide biosynthetic process.	PEX1_101910	2.27016	2.3601	1.75362e-27	1.07121e-26	60s acidic ribosomal protein-domain-containing protein	KGO59074.1	Ribosomal protein 60S	RPP1A	Ribosomal stalk protein P1 alpha; involved in the interaction between translational elongation factors and the ribosome; free (non-ribosomal) P1 stimulates the phosphorylation of the eIF2 alpha subunit (Sui2p) by Gcn2p; accumulation of P1 in the cytoplasm is regulated by phosphorylation and interaction with the P2 stalk component	GO:0006414, GO:0002181, GO:0032147
amide biosynthetic process.	PEX1_101940	3.20546	2.75544	1.31641e-55	2.46959e-54	Mitochondrial aconitate hydratase	KGO59077.1	Aconitase/3-isopropylmalate dehydratase large subunit, alpha/beta/alpha, subdomain 1/3	ACO2	Putative mitochondrial aconitase isozyme; similarity to Aco1p, an aconitase required for the TCA cycle; expression induced during growth on glucose, by amino acid starvation via Gcn4p, and repressed on ethanol	GO:0006099, GO:0032543, GO:0006431
amide biosynthetic process.	PEX1_005200	2.05741	2.2254	1.11326e-26	6.44147e-26	ER to Golgi transport protein Yif1	KGO61345.1	Ribosomal protein L14	RPL14A	Ribosomal 60S subunit protein L14A; N-terminally acetylated; homologous to mammalian ribosomal protein L14, no bacterial homolog; RPL14A has a paralog, RPL14B, that arose from the whole genome duplication	GO:0006412, GO:0006888
amide biosynthetic process.	PEX1_004980	2.45746	2.58832	1.97586e-42	2.26942e-41	40S ribosomal protein S1	KGO61380.1	Ribosomal protein S3Ae	RPS1A	Ribosomal protein 10 (rp10) of the small (40S) subunit; homologous to mammalian ribosomal protein S3A, no bacterial homolog; RPS1A has a paralog, RPS1B, that arose from the whole genome duplication	GO:0006412, GO:0009116, GO:0009231
amide biosynthetic process.	PEX1_065710	2.79339	2.81292	2.2231e-43	2.66962e-42	Nucleic acid-binding, OB-fold	KGO62509.1	Nucleic acid-binding, OB-fold	RPS11A	Protein component of the small (40S) ribosomal subunit; homologous to mammalian ribosomal protein S11 and bacterial S17; N-terminally propionylated in vivo; RPS11A has a paralog, RPS11B, that arose from the whole genome duplication	GO:0006412
amide biosynthetic process.	PEX1_069190	3.3868	3.19967	8.3249e-58	1.6733e-56	60S ribosomal protein L4, C-terminal domain	KGO63336.1	Ribosomal protein L4/L1e	RPL4A	Ribosomal 60S subunit protein L4A; N-terminally acetylated; homologous to mammalian ribosomal protein L4 and bacterial L4; RPL4A has a paralog, RPL4B, that arose from the whole genome duplication	GO:0006412
amide biosynthetic process.	PEX1_069150	2.49097	2.36191	2.81854e-32	2.0964e-31	EEF1-gamma domain-containing protein	KGO63427.1	Translation elongation factor EF1B, gamma chain, conserved	CAM1	One of two isoforms of the gamma subunit of eEF1B; stimulates the release of GDP from eEF1A (Tef1p/Tef2p) post association with the ribosomal complex with eEF1Balpha subunit; nuclear protein required for transcription of MXR1; binds the MXR1 promoter in the presence of other nuclear factors; binds calcium and phospholipids	GO:0006414
amide biosynthetic process.	PEX1_089390	2.45112	2.20746	1.85892e-51	3.05907e-50	Eukaryotic translation initiation factor 2 gamma subunit	KGO63478.1	Translation elongation factor EF1A/initiation factor IF2gamma, C-terminal	GCD11	Gamma subunit of the translation initiation factor eIF2; involved in the identification of the start codon; binds GTP when forming the ternary complex with GTP and tRNAi-Met; mutations in human ortholog cause X-linked intellectual disability (XLID)	GO:0006413, GO:0045903, GO:0002181, GO:0022618, GO:0006414
amide biosynthetic process.	PEX1_089830	2.92319	2.53656	7.65177e-50	1.19845e-48	Eukaryotic translation initiation factor 3 subunit B	KGO63522.1	Translation initiation factor eIF-3b	PRT1	eIF3b subunit of the eukaryotic translation initiation factor 3 (eIF3); subunit of the core complex of eIF3; essential for translation; part of a subcomplex (Prt1p-Rpg1p-Nip1p) that stimulates binding of mRNA and tRNA(i)Met to ribosomes	GO:0001732, GO:0009847, GO:0043547, GO:0006357
amide biosynthetic process.	PEX1_037750	2.75708	2.91457	1.45581e-43	1.75571e-42	AMP-dependent synthetase and ligase	KGO63798.1	Ribosomal protein L13, eukaryotic/archaeal	RPL16A	Ribosomal 60S subunit protein L16A; N-terminally acetylated, binds 5.8 S rRNA; transcriptionally regulated by Rap1p; homologous to mammalian ribosomal protein L13A and bacterial L13; RPL16A has a paralog, RPL16B, that arose from the whole genome duplication; protein abundance increases in response to DNA replication stress	GO:0006412
amide biosynthetic process.	PEX1_045620	3.78276	3.56555	1.00374e-73	3.38944e-72	40S ribosomal protein S0	KGO64278.1	Ribosomal protein S2, eukaryotic/archaeal	RPS0A	Ribosomal 40S subunit protein S0A; required for maturation of 18S rRNA along with Rps0Bp; deletion of either RPS0 gene reduces growth rate, deletion of both genes is lethal; homologous to human ribosomal protein SA and bacterial S2; RPS0A has a paralog, RPS0B, that arose from the whole genome duplication;	GO:0000028, GO:0006412, GO:0005975
amide biosynthetic process.	PEX1_053670	2.21893	2.57507	2.41744e-39	2.44995e-38	Cytoplasmic asparaginyl-tRNA synthetase	KGO64532.1	Nucleic acid-binding, OB-fold	DED81	Cytosolic asparaginyl-tRNA synthetase; required for protein synthesis, catalyzes the specific attachment of asparagine to its cognate tRNA	GO:0006421
amide biosynthetic process.	PEX1_079560	2.30758	2.44214	6.5936e-21	2.88709e-20	Ribosomal protein L11, C-terminal	KGO65519.1	Ribosomal protein L11, C-terminal	RPL12A	Ribosomal 60S subunit protein L12A; rpl12a rpl12b double mutant exhibits slow growth and slow translation; homologous to mammalian ribosomal protein L12 and bacterial L11; RPL12A has a paralog, RPL12B, that arose from the whole genome duplication	GO:0006412, GO:0000027, GO:0006888, GO:0048194, GO:0006886
amide biosynthetic process.	PEX1_079520	3.59868	3.41733	2.71384e-75	9.62616e-74	G-protein comlpex beta subunit CpcB	KGO65530.1	hypothetical protein PEX1_079520	ASC1	G-protein beta subunit and guanine dissociation inhibitor for Gpa2p; ortholog of RACK1 that inhibits translation; core component of the small (40S) ribosomal subunit; regulates P-body formation induced by replication stress; represses Gcn4p in the absence of amino acid starvation	GO:0070791, GO:0072344, GO:0001934, GO:0009405
amide biosynthetic process.	PEX1_083390	2.16116	2.13386	4.56542e-29	2.97616e-28	Ribosomal protein L19	KGO65748.1	protein of unknown function DUF3554	GCN1	Positive regulator of the Gcn2p kinase activity; forms a complex with Gcn20p; proposed to stimulate Gcn2p activation by an uncharged tRNA	GO:0033674, GO:0045859, GO:0006417, GO:0006412
amide biosynthetic process.	PEX1_036710	3.0839	2.75515	7.83715e-68	2.12737e-66	Eukaryotic translation initiation factor 3 subunit EifCf	KGO65823.1	JAB1/Mov34/MPN/PAD-1	RPN8	Essential non-ATPase regulatory subunit of the 26S proteasome; has similarity to the human p40 proteasomal subunit and to another S. cerevisiae regulatory subunit, Rpn11p	GO:0001732, GO:0006508
amide biosynthetic process.	PEX1_036160	2.63723	2.49938	3.51885e-38	3.39887e-37	Flavin-binding monooxygenase	KGO65855.1	Ribosomal protein L1, superfamily	RPL1A	Ribosomal 60S subunit protein L1A; N-terminally acetylated; homologous to mammalian ribosomal protein L10A and bacterial L1; RPL1A has a paralog, RPL1B, that arose from the whole genome duplication; rpl1a rpl1b double null mutation is lethal	GO:0006412, GO:0000470, GO:0055114
amide biosynthetic process.	PEX1_036590	2.65076	2.49781	2.15574e-47	3.08977e-46	HAD-superfamily hydrolase, subfamily IA, variant 3	KGO65897.1	Ribosomal protein L5 eukaryotic/L18 archaeal, C-terminal	RPL5	Ribosomal 60S subunit protein L5; homologous to mammalian ribosomal protein L5 and bacterial L18; binds 5S rRNA and is required for 60S subunit assembly	GO:0006412, GO:0000027, GO:0031122, GO:0007020
amide biosynthetic process.	PEX1_050430	2.31367	2.41235	2.7509e-27	1.66116e-26	60s acidic ribosomal protein-domain-containing protein	KGO66110.1	hypothetical protein PEX1_050430	RPP2B	Ribosomal protein P2 beta; a component of the ribosomal stalk, which is involved in the interaction between translational elongation factors and the ribosome; free (non-ribosomal) P2 stimulates the phosphorylation of the eIF2 alpha subunit (Sui2p) by Gcn2p; regulates the accumulation of P1 (Rpp1Ap and Rpp1Bp) in the cytoplasm	GO:0006414, GO:0042254, GO:0002181, GO:0022618, GO:0070925
amide biosynthetic process.	PEX1_050440	2.33851	2.47133	1.16501e-33	9.14033e-33	Ribosomal protein S19	KGO66111.1	Ribosomal protein S19, superfamily	RPS15	Protein component of the small (40S) ribosomal subunit; homologous to mammalian ribosomal protein S15 and bacterial S19	GO:0006412, GO:0000028
amide biosynthetic process.	PEX1_003820	2.50605	2.35416	6.09664e-43	7.2388e-42	Eukaryotic translation initiation factor 3 subunit H	KGO66438.1	JAB1/Mov34/MPN/PAD-1	RPN11	Metalloprotease subunit of 19S regulatory particle; part of 26S proteasome lid; couples the deubiquitination and degradation of proteasome substrates; involved, independent of catalytic activity, in fission of mitochondria and peroxisomes; protein abundance increases in response to DNA replication stress	GO:0001732, GO:0006508, GO:0006278, GO:0006730
amide biosynthetic process.	PEX1_003620	3.43852	3.23399	5.71144e-56	1.0835e-54	60S acidic ribosomal protein P0	KGO66446.1	Ribosomal protein L10/acidic P0	RPP0	Conserved ribosomal protein P0 of the ribosomal stalk; involved in interaction between translational elongation factors and the ribosome; phosphorylated on serine 302; homologous to mammalian ribosomal protein LP0 and bacterial L10	GO:0042254, GO:0002181, GO:0022618, GO:0070925
amide biosynthetic process.	PEX1_077820	2.04702	2.37581	3.72063e-21	1.6514e-20	Large subunit ribosomal protein L37Ae	KGO66939.1	Ribosomal protein L37ae	RPL43A	Ribosomal 60S subunit protein L43A; null mutation confers a dominant lethal phenotype; homologous to mammalian ribosomal protein L37A, no bacterial homolog; RPL43A has a paralog, RPL43B, that arose from the whole genome duplication	GO:0006412
amide biosynthetic process.	PEX1_035480	2.22399	2.45152	1.64481e-24	8.5766e-24	Ribosomal protein S17e	KGO67278.1	Ribosomal protein S17e	RPS17B	Ribosomal protein 51 (rp51) of the small (40s) subunit; homologous to mammalian ribosomal protein S17, no bacterial homolog; RPS17B has a paralog, RPS17A, that arose from the whole genome duplication; protein abundance increases in response to DNA replication stress	GO:0006412
amide biosynthetic process.	PEX1_025200	5.86319	7.10239	4.67615e-12	1.25219e-11	Ketopantoate reductase	KGO67442.1	Ketopantoate reductase ApbA/PanE	YDL144C	Protein of unknown function; green fluorescent protein (GFP)-fusion protein localizes to the cytoplasm and nucleus; YDL144C is not an essential gene; protein abundance increases in response to DNA replication stress	GO:0015940, GO:0055114, GO:0032259
amide biosynthetic process.	PEX1_034150	2.8998	2.64337	8.89968e-40	9.16233e-39	Hsp70 protein-domain-containing protein	KGO68691.1	Heat shock protein 70 family	SSB2	Cytoplasmic ATPase that is a ribosome-associated molecular chaperone; functions with J-protein partner Zuo1p; may be involved in the folding of newly-synthesized polypeptide chains; member of the HSP70 family; SSB2 has a paralog, SSB1, that arose from the whole genome duplication	GO:0051083, GO:0042149, GO:0000054, GO:0006452, GO:0002181, GO:0006450, GO:0006364, GO:0006415, GO:0051085, GO:0034620, GO:0042026, GO:0016192, GO:0055114, GO:0005975
amide biosynthetic process.	PEX1_025910	3.04782	3.00189	4.46989e-55	8.2211e-54	Ribosomal protein S3, eukaryotic/archaeal	KGO68896.1	K Homology, prokaryotic type	RPS3	Protein component of the small (40S) ribosomal subunit; has apurinic/apyrimidinic (AP) endonuclease activity; essential for viability; homologous to mammalian ribosomal protein S3 and bacterial S3	GO:0006407, GO:0000056, GO:0006412, GO:0035335, GO:0006357, GO:0006351, GO:0006281
amide biosynthetic process.	PEX1_026220	2.86076	2.79669	3.09744e-49	4.72849e-48	40S ribosomal protein S6	KGO69119.1	Ribosomal protein S6e	RPS6A	Protein component of the small (40S) ribosomal subunit; homologous to mammalian ribosomal protein S6, no bacterial homolog; RPS6A has a paralog, RPS6B, that arose from the whole genome duplication	GO:0006412, GO:0019722, GO:0055114
amide biosynthetic process.	PEX1_068590	2.43948	2.5532	4.99489e-29	3.2494e-28	Ribosomal protein S24	KGO70085.1	Ribosomal protein S24e	RPS24B	Protein component of the small (40S) ribosomal subunit; homologous to mammalian ribosomal protein S24, no bacterial homolog; RPS24B has a paralog, RPS24A, that arose from the whole genome duplication	GO:0006412
amide biosynthetic process.	PEX1_068640	2.53541	2.06441	1.25603e-24	6.58186e-24	Zinc finger protein GIS2	KGO70090.1	Zinc finger, CCHC-type	GIS2	Translational activator for mRNAs with internal ribosome entry sites; associates with polysomes and binds to a specific subset of mRNAs; localizes to RNA processing bodies (P bodies) and to stress granules; may have a role in translation regulation under stress conditions; ortholog of human ZNF9/CNBP, a gene involved in myotonic dystrophy type 2	GO:2000767
amide biosynthetic process.	PEX1_042030	2.58627	2.72222	3.55954e-39	3.57308e-38	60S ribosomal protein L6-B	KGO70160.1	Translation protein SH3-like, subgroup	RPL6B	Ribosomal 60S subunit protein L6B; binds 5.8S rRNA; homologous to mammalian ribosomal protein L6, no bacterial homolog; RPL6B has a paralog, RPL6A, that arose from the whole genome duplication	GO:0006412, GO:0000027
amide biosynthetic process.	PEX1_033780	2.90534	2.72922	2.34171e-49	3.60742e-48	Ribosomal protein S5 domain 2-type fold, subgroup	KGO70212.1	Ribosomal protein S5	RPS2	Protein component of the small (40S) subunit; essential for control of translational accuracy; phosphorylation by C-terminal domain kinase I (CTDK-I) enhances translational accuracy; methylated on one or more arginine residues by Hmt1p; homologous to mammalian ribosomal protein S2 and bacterial S5	GO:0045903, GO:0006407, GO:0006412
amide biosynthetic process.	PEX1_022290	2.07076	2.0665	4.92298e-35	4.13119e-34	Malate dehydrogenase	KGO70340.1	Ribosomal protein L28e	#N/A	#N/A	GO:0006412
amide biosynthetic process.	PEX1_059660	3.01732	2.21217	5.96935e-38	5.66853e-37	S-adenosyl-L-methionine-dependent methyltransferase	KGO70557.1	hypothetical protein PEX1_059660	#N/A	#N/A	GO:0032259, GO:0030435, GO:0033240, GO:1900378, GO:0051176, GO:0062013, GO:0009405, GO:0043385, GO:0052067, GO:1900689, GO:0033244, GO:0010913, GO:0042316, GO:0034250, GO:0075296, GO:1901376, GO:0031328, GO:0034293, GO:0022413, GO:0017000, GO:1903046, GO:0009403, GO:0048468, GO:0009072, GO:0044272, GO:1901605, GO:0043043, GO:0018130, GO:1901362
amide biosynthetic process.	PEX1_010880	2.47153	2.57608	1.93923e-35	1.6503e-34	Hydroxyisocaproate dehydrogenase	KGO70712.1	Ribosomal protein L22/L17	GOR1	Glyoxylate reductase; null mutation results in increased biomass after diauxic shift; the authentic, non-tagged protein is detected in highly purified mitochondria in high-throughput studies; protein abundance increases in response to DNA replication stress	GO:0006412, GO:0055114
amide biosynthetic process.	PEX1_020350	2.59423	3.32117	4.56363e-24	2.31806e-23	Nucleic acid-binding, OB-fold	KGO70972.1	Nucleic acid-binding, OB-fold	RPS28B	Protein component of the small (40S) ribosomal subunit; homologous to mammalian ribosomal protein S28, no bacterial homolog; has an extraribosomal function in autoregulation, in which Rps28Bp binds to a decapping complex via Edc3p, which then binds to RPS28B mRNA leading to its decapping and degradation; RPS28B has a paralog, RPS28A, that arose from the whole genome duplication	GO:0006412, GO:0000028, GO:0030490
amide biosynthetic process.	PEX1_091900	2.0105	2.2397	1.54313e-26	8.868e-26	Ribosomal protein S13	KGO71154.1	Ribosomal protein S13	RPS18B	Protein component of the small (40S) ribosomal subunit; homologous to mammalian ribosomal protein S18 and bacterial S13; RPS18B has a paralog, RPS18A, that arose from the whole genome duplication; protein abundance increases in response to DNA replication stress	GO:0006412
amide biosynthetic process.	PEX1_067050	2.03334	2.28977	4.65167e-26	2.62847e-25	60S ribosomal protein L27-A	KGO71336.1	Ribosomal protein L27e	RPL27A	Ribosomal 60S subunit protein L27A; homologous to mammalian ribosomal protein L27, no bacterial homolog; RPL27A has a paralog, RPL27B, that arose from the whole genome duplication	GO:0006412
amide biosynthetic process.	PEX1_015330	2.79173	2.46203	1.11661e-35	9.6385e-35	Ribosome-associated complex subunit	KGO71619.1	Heat shock protein 70 family	SSZ1	Hsp70 protein that interacts with Zuo1p (a DnaJ homolog); interacts with Zuo1p to form a ribosome-associated complex that binds the ribosome via the Zuo1p subunit; also involved in pleiotropic drug resistance via sequential activation of PDR1 and PDR5; binds ATP	GO:0051085, GO:0034620, GO:0002181, GO:0042026, GO:0006450
amide biosynthetic process.	PEX1_060140	2.98727	2.4524	3.90379e-47	5.52023e-46	Eukaryotic translation initiation factor 3 subunit A	KGO72371.1	hypothetical protein PEX1_060140	RPG1	eIF3a subunit of the eukaryotic translation initiation factor 3 (eIF3); subunit of the core complex of eIF3; essential for translation; part of a Prt1p-Rpg1p-Nip1p subcomplex that stimulates binding of mRNA and tRNA(i)Met to ribosomes; involved in translation reinitiation	GO:0001732, GO:0002188, GO:0055085
amide biosynthetic process.	PEX1_059870	6.34938	5.82341	3.5059e-69	9.93182e-68	Formate dehydrogenase	KGO72387.1	D-isomer specific 2-hydroxyacid dehydrogenase, NAD-binding	FDH1	NAD(+)-dependent formate dehydrogenase; may protect cells from exogenous formate	GO:0042183, GO:0055114, GO:0033609, GO:0006429, GO:0006083, GO:0106074, GO:0009311
amide biosynthetic process.	PEX1_079960	2.42285	2.35756	3.58061e-26	2.03005e-25	Chromate ion transporter	KGO72839.1	Ribosomal protein S15P	RPS13	Protein component of the small (40S) ribosomal subunit; homologous to mammalian ribosomal protein S13 and bacterial S15	GO:0006412
amide biosynthetic process.	PEX1_080170	2.9597	4.09748	1.05761e-09	2.43876e-09	Aminoglycoside phosphotransferase	KGO73568.1	Aminoglycoside phosphotransferase	#N/A	#N/A	GO:0006412
oxidation-reduction process.	PEX1_043310	2.9858	3.32732	7.05292e-34	5.633e-33	ISP domain-containing protein	KGO36689.1	Aromatic-ring-hydroxylating dioxygenase, alpha subunit	#N/A	#N/A	GO:0055114, GO:0044237
oxidation-reduction process.	PEX1_043330	3.38279	6.45739	1.53501e-12	4.24123e-12	Similar to Saccharomyces cerevisiae YCR105W ADH7 NADPH-dependent medium chain alcohol dehydrogenase with broad substrate specificity	KGO36691.1	Polyketide synthase, enoylreductase	ZTA1	NADPH-dependent quinone reductase; GFP-tagged protein localizes to the cytoplasm and nucleus; has similarity to E. coli quinone oxidoreductase and to human zeta-crystallin	GO:0055114
oxidation-reduction process.	PEX1_043370	3.31051	3.76618	3.26079e-56	6.22796e-55	N-ethylmaleimide reductase, putative	KGO36695.1	Aldolase-type TIM barrel	OYE2	Conserved NADPH oxidoreductase containing flavin mononucleotide (FMN); responsible for geraniol reduction into citronellol during fermentation; homologous to Oye3p with different ligand binding and catalytic properties; may be involved in sterol metabolism, oxidative stress response, and programmed cell death; protein abundance increases in response to DNA replication stress	GO:0055114
oxidation-reduction process.	PEX1_043400	2.96219	3.37105	2.19547e-19	8.93213e-19	Synaptic vesicle transporter SV2	KGO36698.1	FMN-dependent dehydrogenase	CYB2	Cytochrome b2 (L-lactate cytochrome-c oxidoreductase); component of the mitochondrial intermembrane space, required for lactate utilization; expression is repressed by glucose and anaerobic conditions	GO:0055114, GO:0055085, GO:0005975
oxidation-reduction process.	PEX1_073650	2.4373	4.56057	6.84372e-05	0.000112249	Phytanoyl-CoA dioxygenase	KGO38108.1	Phytanoyl-CoA dioxygenase	#N/A	#N/A	GO:0055114
oxidation-reduction process.	PEX1_073500	6.0968	5.86293	2.5067e-82	1.07967e-80	Protease S8 tripeptidyl peptidase I (Secreted protein)	KGO38123.1	Peptidase S8/S53, subtilisin/kexin/sedolisin	#N/A	#N/A	GO:0006508, GO:0055114
oxidation-reduction process.	PEX1_072940	2.52259	2.84969	1.03757e-34	8.60429e-34	Fructosyl amino acid oxidasesarcosine oxidase	KGO38285.1	FAD dependent oxidoreductase	#N/A	#N/A	GO:0055114
oxidation-reduction process.	PEX1_012510	3.92478	6.26425	3.14682e-09	7.0279e-09	Stellatic acid synthase	KGO41956.1	Cytochrome P450	ERG5	C-22 sterol desaturase; a cytochrome P450 enzyme that catalyzes the formation of the C-22(23) double bond in the sterol side chain in ergosterol biosynthesis; may be a target of azole antifungal drugs	GO:0055114
oxidation-reduction process.	PEX1_012560	6.24279	7.28816	4.71142e-44	5.78108e-43	Cellobiose dehydrogenase	KGO41981.1	Glucose-methanol-choline oxidoreductase	#N/A	#N/A	GO:0055114
oxidation-reduction process.	PEX1_104640	6.96784	8.51035	1.00647e-28	6.47112e-28	Retinal dehydrogenase	KGO43033.1	Aldehyde dehydrogenase, N-terminal	ALD5	Mitochondrial aldehyde dehydrogenase; involved in regulation or biosynthesis of electron transport chain components and acetate formation; activated by K+; utilizes NADP+ as the preferred coenzyme; constitutively expressed	GO:0055114
oxidation-reduction process.	PEX1_104800	4.21337	2.00129	2.14213e-73	7.20472e-72	Trichodiene oxygenase	KGO43049.1	Cytochrome P450	ERG11	Lanosterol 14-alpha-demethylase; catalyzes the C-14 demethylation of lanosterol to form 4,4''-dimethyl cholesta-8,14,24-triene-3-beta-ol in the ergosterol biosynthesis pathway; member of the cytochrome P450 family; associated and coordinately regulated with the P450 reductase Ncp1p	GO:0055114, GO:0009405
oxidation-reduction process.	PEX1_088180	5.11696	7.7217	1.03755e-06	1.95951e-06	Non-heme dioxygenase in morphine synthesis N-terminal	KGO43490.1	Oxoglutarate/iron-dependent dioxygenase	#N/A	#N/A	GO:0055114
oxidation-reduction process.	PEX1_088240	4.8054	5.11547	1.61456e-08	3.42293e-08	FMN-dependent alpha-hydroxy acid dehydrogenase	KGO43496.1	Aldolase-type TIM barrel	CYB2	Cytochrome b2 (L-lactate cytochrome-c oxidoreductase); component of the mitochondrial intermembrane space, required for lactate utilization; expression is repressed by glucose and anaerobic conditions	GO:0055114, GO:0006089
oxidation-reduction process.	PEX1_026360	3.12085	2.92629	6.48583e-71	1.93475e-69	Homoaconitase, mitochondrial	KGO44108.1	Aconitase/3-isopropylmalate dehydratase large subunit, alpha/beta/alpha, subdomain 1/3	LYS4	Homoaconitase; catalyzes the conversion of homocitrate to homoisocitrate, which is a step in the lysine biosynthesis pathway	GO:0019878, GO:0055114
oxidation-reduction process.	PEX1_026690	2.77633	2.17351	5.43781e-36	4.76203e-35	Streptomyces cyclase/dehydrase	KGO44141.1	Cyclase/dehydrase	COQ10	Coenzyme Q (ubiquinone) binding protein; functions in the delivery of Q<sub>6</sub> to its proper location for electron transport during respiration; START domain protein with homologs in bacteria and eukaryotes	GO:0006744, GO:0045333
oxidation-reduction process.	PEX1_026840	5.05788	3.72557	8.04496e-44	9.7861e-43	FAD-dependent oxygenase	KGO44156.1	FAD linked oxidase, N-terminal	#N/A	#N/A	GO:0055114
oxidation-reduction process.	PEX1_039520	3.19127	5.54373	1.32923e-16	4.65615e-16	Related to nitrate reductase	KGO44629.1	Eukaryotic molybdopterin oxidoreductase	#N/A	#N/A	GO:0055114
oxidation-reduction process.	PEX1_039380	4.22107	4.15323	5.6207e-65	1.40801e-63	Cysteine dioxygenase type I	KGO44669.1	Cysteine dioxygenase type I	#N/A	#N/A	GO:0046305, GO:0019530, GO:0055114, GO:1901566, GO:0046439, GO:0009093, GO:0009405, GO:0016310
oxidation-reduction process.	PEX1_017510	2.55802	2.60703	2.76248e-41	3.00914e-40	Elongator complex protein 1	KGO44711.1	Uncharacterized protein PEX1_017510	IKI3	Subunit of Elongator complex; Elongator is required for modification of wobble nucleosides in tRNA; maintains structural integrity of Elongator; homolog of human IKAP, mutations in which cause familial dysautonomia (FD)	GO:0002098, GO:0016310, GO:1902600, GO:0022900
oxidation-reduction process.	PEX1_017060	2.15848	2.2893	5.71594e-13	1.61115e-12	Acyl-CoA N-acyltransferase	KGO44768.1	Acyl-CoA N-acyltransferase	#N/A	#N/A	GO:0016126, GO:0055114
oxidation-reduction process.	PEX1_000810	2.07299	3.10643	2.84419e-39	2.86523e-38	NADP-dependent oxidoreductase domain	KGO44971.1	Aldo/keto reductase	GRE3	Aldose reductase; involved in methylglyoxal, d-xylose, arabinose, and galactose metabolism; stress induced (osmotic, ionic, oxidative, heat shock, starvation and heavy metals); regulated by the HOG pathway; protein abundance increases in response to DNA replication stress	GO:0042843, GO:0055114, GO:0033347, GO:0005997, GO:0019568, GO:0009438, GO:0006012
oxidation-reduction process.	PEX1_016620	5.09202	4.23158	1.99809e-74	6.85687e-73	Prostaglandin dehydrogenase	KGO45546.1	Alcohol dehydrogenase superfamily, zinc-type	YML131W	Protein of unknown function; similar to medium chain dehydrogenase/reductases; expression induced by stresses including osmotic shock, DNA damaging agents, and other chemicals; GFP-fusion protein localizes to the cytoplasm; protein abundance increases in response to DNA replication stress	GO:0055114
oxidation-reduction process.	PEX1_028640	2.51739	2.1897	2.34527e-39	2.37966e-38	Eukaryotic translation initiation factor 3 subunit EifCc	KGO47103.1	Winged helix-turn-helix transcription repressor DNA-binding	NIP1	eIF3c subunit of the eukaryotic translation initiation factor 3 (eIF3); involved in the assembly of preinitiation complex and start codon selection	GO:0001732, GO:0006571, GO:0055114, GO:0006468
oxidation-reduction process.	PEX1_028030	2.16601	3.77095	6.19324e-05	0.000101937	2-oxoglutarate dehydrogenase	KGO47201.1	Dehydrogenase, E1 component	KGD1	Subunit of the mitochondrial alpha-ketoglutarate dehydrogenase complex; catalyzes a key step in the tricarboxylic acid (TCA) cycle, the oxidative decarboxylation of alpha-ketoglutarate to form succinyl-CoA	GO:0006099
oxidation-reduction process.	PEX1_028050	7.5944	8.20973	6.5855e-46	8.75508e-45	Proline dehydrogenase	KGO47203.1	Proline oxidase	PUT1	Proline oxidase; nuclear-encoded mitochondrial protein involved in utilization of proline as sole nitrogen source; PUT1 transcription is induced by Put3p in the presence of proline and the absence of a preferred nitrogen source	GO:0006562, GO:0055114, GO:0006536
oxidation-reduction process.	PEX1_028060	4.61721	5.13606	1.13695e-42	1.32571e-41	Delta-1-pyrroline-5-carboxylate dehydrogenase mitochondrial	KGO47204.1	Aldehyde dehydrogenase, C-terminal	PUT2	Delta-1-pyrroline-5-carboxylate dehydrogenase; nuclear-encoded mitochondrial protein involved in utilization of proline as sole nitrogen source; deficiency of the human homolog ALDH4A1 causes type II hyperprolinemia (HPII), an autosomal recessive inborn error of metabolism	GO:0010133, GO:0055114, GO:0006537
oxidation-reduction process.	PEX1_040410	3.1506	4.73741	5.51709e-09	1.20474e-08	Glucose-methanol-choline oxidoreductase	KGO47729.1	Glucose-methanol-choline oxidoreductase, C-terminal	#N/A	#N/A	GO:0055114
oxidation-reduction process.	PEX1_003290	7.86079	7.95948	2.71254e-26	1.54934e-25	Sulfide quinone-reductase	KGO48791.1	sulfide quinone-reductase	#N/A	#N/A	GO:0055114
oxidation-reduction process.	PEX1_003340	2.11795	6.45711	0.115627	0.137754	Bifunctional solanapyrone synthase	KGO48796.1	FAD linked oxidase, N-terminal	DLD3	D-lactate dehydrogenase; part of the retrograde regulon which consists of genes whose expression is stimulated by damage to mitochondria and reduced in cells grown with glutamate as the sole nitrogen source, located in the cytoplasm	GO:0055114
oxidation-reduction process.	PEX1_064080	2.13053	3.00549	2.98374e-05	5.04582e-05	Versiconal hemiacetal acetate reductase	KGO49395.1	Protein of unknown function, DUF1537	#N/A	#N/A	GO:0055114
oxidation-reduction process.	PEX1_085620	11.3624	10.2795	9.83811e-65	2.42846e-63	Pectin lyase fold virulence factor	KGO50008.1	Pectin lyase fold/virulence factor	#N/A	#N/A	GO:0006629, GO:0044042, GO:0055114
oxidation-reduction process.	PEX1_085740	4.23384	5.28554	9.42237e-23	4.50417e-22	Ammonium transporter	KGO50020.1	Ammonium transporter	MEP2	Ammonium permease involved in regulation of pseudohyphal growth; belongs to a ubiquitous family of cytoplasmic membrane proteins that transport only ammonium (NH4+); expression is under the nitrogen catabolite repression regulation	GO:0072488, GO:0015672, GO:0098662, GO:0019740, GO:0006508, GO:0016310, GO:0055114
oxidation-reduction process.	PEX1_085980	3.5811	3.37771	9.90397e-47	1.3684e-45	Isoamyl alcohol oxidase	KGO50044.1	FAD linked oxidase, N-terminal	#N/A	#N/A	GO:0055114
oxidation-reduction process.	PEX1_082120	3.75639	5.03443	1.28064e-44	1.62086e-43	Alpha-ketoglutarate-dependent sulfonate dioxygenase	KGO50073.1	Taurine catabolism dioxygenase TauD/TfdA	JLP1	Fe(II)-dependent sulfonate/alpha-ketoglutarate dioxygenase; involved in sulfonate catabolism for use as a sulfur source; contains sequence that resembles a J domain (typified by the E. coli DnaJ protein); induced by sulphur starvation	GO:0055114, GO:0044273
oxidation-reduction process.	PEX1_081800	4.16754	6.8172	0.000571123	0.000871552	Alcohol dehydrogenase superfamily, zinc-containing	KGO50192.1	Alcohol dehydrogenase superfamily, zinc-type	ADH5	Alcohol dehydrogenase isoenzyme V; involved in ethanol production; ADH5 has a paralog, ADH1, that arose from the whole genome duplication	GO:0055114
oxidation-reduction process.	PEX1_081830	2.46424	2.90991	4.78736e-44	5.86573e-43	Glucose-methanol-choline oxidoreductase	KGO50195.1	Glucose-methanol-choline oxidoreductase	#N/A	#N/A	GO:0055114
oxidation-reduction process.	PEX1_081840	4.05909	4.08664	6.69841e-59	1.4208e-57	Catalase, mono-functional, heme-containing	KGO50196.1	Catalase, mono-functional, heme-containing	CTA1	Catalase A; breaks down hydrogen peroxide in the peroxisomal matrix formed by acyl-CoA oxidase (Pox1p) during fatty acid beta-oxidation	GO:0042744, GO:0006979, GO:0098869, GO:0055114, GO:0006351
oxidation-reduction process.	PEX1_040620	2.97347	2.51136	2.95244e-65	7.55287e-64	Homoisocitrate dehydrogenase mitochondrial	KGO50575.1	Isocitrate and isopropylmalate dehydrogenases family	LYS12	Homo-isocitrate dehydrogenase; an NAD-linked mitochondrial enzyme required for the fourth step in the biosynthesis of lysine, in which homo-isocitrate is oxidatively decarboxylated to alpha-ketoadipate	GO:0055114
oxidation-reduction process.	PEX1_054600	3.35187	2.57677	1.0676e-13	3.15792e-13	Monooxygenase involved in coenzyme Q (Ubiquinone) biosynthesis	KGO50658.1	Monooxygenase, FAD-binding	#N/A	#N/A	GO:0055114
oxidation-reduction process.	PEX1_053810	2.78754	3.56291	4.67341e-19	1.86362e-18	Amine oxidase	KGO50855.1	Copper amine oxidase	#N/A	#N/A	GO:0009308, GO:0055114
oxidation-reduction process.	PEX1_048570	2.98498	2.39237	1.41647e-15	4.69855e-15	Tetracycline resistance protein TetB/drug resistance transporter	KGO50936.1	Major facilitator superfamily domain, general substrate transporter	VBA5	Plasma membrane protein of the Major Facilitator Superfamily (MFS); involved in amino acid uptake and drug sensitivity; VBA5 has a paralog, VBA3, that arose from a segmental duplication	GO:0055085, GO:0055114
oxidation-reduction process.	PEX1_048780	4.87059	4.97767	2.45098e-30	1.68495e-29	Glutathione-dependent formaldehyde-activating enzyme (Fragment)	KGO51110.1	Glutathione-dependent formaldehyde-activating enzyme	#N/A	#N/A	GO:0046294, GO:0006069
oxidation-reduction process.	PEX1_002310	4.6841	4.23714	1.95616e-109	1.61901e-107	Aldehyde dehydrogenase	KGO51251.1	Aldehyde dehydrogenase, N-terminal	ALD4	Mitochondrial aldehyde dehydrogenase; required for growth on ethanol and conversion of acetaldehyde to acetate; phosphorylated; activity is K+ dependent; utilizes NADP+ or NAD+ equally as coenzymes; expression is glucose repressed; can substitute for cytosolic NADP-dependent aldehyde dehydrogenase when directed to the cytosol	GO:0055114
oxidation-reduction process.	PEX1_103560	3.12988	5.2893	0.00263418	0.00377551	ISP domain-containing protein	KGO51829.1	Aromatic-ring-hydroxylating dioxygenase, alpha subunit	#N/A	#N/A	GO:0055114, GO:0044237
oxidation-reduction process.	PEX1_103650	6.80061	7.22233	3.18076e-13	9.10855e-13	FMN-dependent alpha-hydroxy acid dehydrogenase	KGO51838.1	FMN-dependent dehydrogenase	CYB2	Cytochrome b2 (L-lactate cytochrome-c oxidoreductase); component of the mitochondrial intermembrane space, required for lactate utilization; expression is repressed by glucose and anaerobic conditions	GO:0055114
oxidation-reduction process.	PEX1_103680	3.06054	4.47334	7.78043e-27	4.56127e-26	Non-heme dioxygenase N-terminal domain	KGO51841.1	Oxoglutarate/iron-dependent dioxygenase	#N/A	#N/A	GO:0055114
oxidation-reduction process.	PEX1_104310	2.11843	2.27679	1.49592e-08	3.18099e-08	Peroxisomal copper amine oxidase	KGO52037.1	Copper amine oxidase, N2-terminal	#N/A	#N/A	GO:0009308, GO:0055114, GO:0006468
oxidation-reduction process.	PEX1_002110	4.00377	2.42021	0.000412354	0.000636164	Aromatic ring-opening dioxygenase LigB subunit	KGO54857.1	Extradiol ring-cleavage dioxygenase, class III enzyme, subunit B	#N/A	#N/A	GO:0055114, GO:0006725, GO:0006357
oxidation-reduction process.	PEX1_001270	2.91838	2.5318	4.94797e-23	2.39649e-22	RNA cytidine acetyltransferase	KGO55022.1	protein of unknown function DUF1726	KRE33	Protein required for biogenesis of the small ribosomal subunit; heterozygous mutant shows haploinsufficiency in K1 killer toxin resistance; essential gene; NAT10, the human homolog, implicated in several types of cancer and premature aging.	GO:0051391, GO:0042274, GO:0000154, GO:0016556, GO:0055114
oxidation-reduction process.	PEX1_001660	3.68193	3.42927	3.14475e-83	1.43503e-81	External alternative NADH-ubiquinone oxidoreductase mitochondrial	KGO55234.1	FAD-dependent pyridine nucleotide-disulfide oxidoreductase	NDE1	Mitochondrial external NADH dehydrogenase; type II NAD(P)H:quinone oxidoreductase that catalyzes the oxidation of cytosolic NADH; Nde1p and Nde2p provide cytosolic NADH to the mitochondrial respiratory chain; NDE1 has a paralog, NDE2, that arose from the whole genome duplication	GO:0055114
oxidation-reduction process.	PEX1_100010	6.67559	6.6748	4.19209e-46	5.64428e-45	Oxidoreductase	KGO55413.1	Short-chain dehydrogenase/reductase SDR	SPS19	Peroxisomal 2,4-dienoyl-CoA reductase; auxiliary enzyme of fatty acid beta-oxidation; homodimeric enzyme required for growth and sporulation on petroselineate medium; expression induced during late sporulation and in the presence of oleate	GO:0055114
oxidation-reduction process.	PEX1_062660	2.5259	2.14858	2.95217e-48	4.37231e-47	Pre-mRNA-processing-splicing factor	KGO55778.1	Uncharacterized protein PEX1_062660	PRP8	Component of U4/U6-U5 snRNP complex; involved in second catalytic step of splicing; participates in spliceosomal assembly through its interaction with U1 snRNA; largest and most evolutionarily conserved protein of the spliceosome; mutations in its human ortholog, PRPF8, cause Retinitis pigmentosa and missplicing in Myelodysplastic syndrome.	GO:0000398, GO:0030908, GO:0090305, GO:0022618, GO:1902600, GO:0022900
oxidation-reduction process.	PEX1_062360	2.02904	2.29144	1.99381e-22	9.33542e-22	NADP-dependent alcohol dehydrogenase	KGO55786.1	Alcohol dehydrogenase superfamily, zinc-type	ADH6	NADPH-dependent medium chain alcohol dehydrogenase; has broad substrate specificity; member of the cinnamyl family of alcohol dehydrogenases; may be involved in fusel alcohol synthesis or in aldehyde tolerance; protein abundance increases in response to DNA replication stress	GO:0055114, GO:0006066
oxidation-reduction process.	PEX1_062750	6.78448	6.81572	1.04258e-15	3.47472e-15	Linoleoyl-CoA desaturase	KGO55915.1	Fatty acid/sphingolipid desaturase	#N/A	#N/A	GO:0006629, GO:0055114
oxidation-reduction process.	PEX1_063190	5.49891	3.71763	1.35847e-100	9.47783e-99	Serine carboxypeptidase S28	KGO55934.1	Peptidase S28	#N/A	#N/A	GO:0006508, GO:0055114
oxidation-reduction process.	PEX1_086700	4.07841	3.4723	6.75898e-55	1.23505e-53	ABC multidrug transporter atrF	KGO56824.1	CDR ABC transporter	SNQ2	Plasma membrane ATP-binding cassette (ABC) transporter; multidrug transporter involved in multidrug resistance and resistance to singlet oxygen species	GO:0055085, GO:0035690, GO:0055114
oxidation-reduction process.	PEX1_019790	2.68057	4.00797	2.4865e-05	4.23548e-05	#N/A	KGO57841.1	Protein of unknown function DUF3468	ARG81	Zinc finger transcription factor involved in arginine-responsive genes; Zn(2)-Cys(6) binuclear cluster domain type; involved in the regulation of arginine-responsive genes; acts with Arg80p and Arg82p	GO:0006357, GO:0006351, GO:0055114
oxidation-reduction process.	PEX1_019820	5.86413	8.63213	2.00308e-40	2.12705e-39	Monooxygenase of the alternative pyrimidine degradation pathway	KGO57844.1	Pyrimidine monooxygenase RutA	#N/A	#N/A	GO:0006212, GO:0019740, GO:0055114
oxidation-reduction process.	PEX1_007210	3.76049	2.66423	2.18063e-21	9.7608e-21	MFS general substrate transporter	KGO58089.1	Fatty acid desaturase, type 1	#N/A	#N/A	GO:0006629, GO:0055114
oxidation-reduction process.	PEX1_101940	3.20546	2.75544	1.31641e-55	2.46959e-54	Mitochondrial aconitate hydratase	KGO59077.1	Aconitase/3-isopropylmalate dehydratase large subunit, alpha/beta/alpha, subdomain 1/3	ACO2	Putative mitochondrial aconitase isozyme; similarity to Aco1p, an aconitase required for the TCA cycle; expression induced during growth on glucose, by amino acid starvation via Gcn4p, and repressed on ethanol	GO:0006099, GO:0032543, GO:0006431
oxidation-reduction process.	PEX1_086320	4.19403	4.65237	2.62644e-27	1.58828e-26	Aspartate-semialdehyde dehydrogenase	KGO60044.1	Aspartate-semialdehyde dehydrogenase	HOM2	Aspartic beta semi-aldehyde dehydrogenase; catalyzes the second step in the common pathway for methionine and threonine biosynthesis; expression regulated by Gcn4p and the general control of amino acid synthesis	GO:0008652, GO:0055114, GO:0009092, GO:0006566, GO:0006555, GO:0044272
oxidation-reduction process.	PEX1_049000	3.33211	2.77612	2.35207e-20	1.00031e-19	Adenosine deaminase	KGO61210.1	Adenosine/adenine deaminase	AAH1	Adenine deaminase (adenine aminohydrolase); converts adenine to hypoxanthine; involved in purine salvage; transcriptionally regulated by nutrient levels and growth phase; Aah1p degraded upon entry into quiescence via SCF and the proteasome	GO:0043103, GO:0006146, GO:0009168, GO:0009117, GO:0010389, GO:0036164, GO:0055114
oxidation-reduction process.	PEX1_007490	5.9989	6.90174	5.98087e-21	2.62288e-20	Glucose oxidase	KGO61874.1	Glucose-methanol-choline oxidoreductase	#N/A	#N/A	GO:0055114, GO:0019521
oxidation-reduction process.	PEX1_066430	4.44836	3.27189	1.04814e-58	2.20108e-57	Nitrilase/cyanide hydratase and apolipoprotein N-acyltransferase	KGO62130.1	Carbon-nitrogen hydrolase	NIT1	Nitrilase; member of the nitrilase branch of the nitrilase superfamily; in closely related species and other S. cerevisiae strain backgrounds YIL164C and adjacent ORF, YIL165C, likely constitute a single ORF encoding a nitrilase gene	GO:0006807, GO:0006357, GO:0019438, GO:0018130, GO:1901362, GO:0034645, GO:0010467, GO:0055114, GO:0044238
oxidation-reduction process.	PEX1_066470	2.04992	2.14127	1.32213e-14	4.12928e-14	AMID-like mitochondrial oxidoreductase	KGO62134.1	FAD-dependent pyridine nucleotide-disulfide oxidoreductase	NDE2	Mitochondrial external NADH dehydrogenase; catalyzes the oxidation of cytosolic NADH; Nde1p and Nde2p are involved in providing the cytosolic NADH to the mitochondrial respiratory chain; NDE2 has a paralog, NDE1, that arose from the whole genome duplication	GO:0055114, GO:0006091
oxidation-reduction process.	PEX1_065950	2.59281	2.60516	7.07523e-12	1.87474e-11	Succinate-semialdehyde dehydrogenase Uga2	KGO62306.1	Aldehyde dehydrogenase, C-terminal	UGA2	Succinate semialdehyde dehydrogenase; involved in the utilization of gamma-aminobutyrate (GABA) as a nitrogen source; part of the 4-aminobutyrate and glutamate degradation pathways; localized to the cytoplasm	GO:0009450, GO:0055114, GO:0006540
oxidation-reduction process.	PEX1_079000	3.71543	3.26393	6.52039e-30	4.38607e-29	Midasin	KGO63697.1	Midasin	MDN1	Huge dynein-related AAA-type ATPase (midasin); forms extended pre-60S particle with the Rix1 complex (Rix1p-Ipi1p-Ipi3p); acts in removal of ribosomal biogenesis factors at successive steps of pre-60S assembly and export from nucleus	GO:0000027, GO:0007018, GO:0006364, GO:0006508, GO:0055114, GO:0015031
oxidation-reduction process.	PEX1_037460	2.70518	3.5357	1.54176e-14	4.80633e-14	Alpha-ketoglutarate-dependent sulfonate dioxygenase	KGO63753.1	Taurine catabolism dioxygenase TauD/TfdA	JLP1	Fe(II)-dependent sulfonate/alpha-ketoglutarate dioxygenase; involved in sulfonate catabolism for use as a sulfur source; contains sequence that resembles a J domain (typified by the E. coli DnaJ protein); induced by sulphur starvation	GO:0055114, GO:0044273
oxidation-reduction process.	PEX1_016100	4.02514	3.22597	1.475e-130	2.00838e-128	Acyl-coenzyme A oxidase	KGO64065.1	Acyl-CoA oxidase	POX1	Fatty-acyl coenzyme A oxidase; involved in the fatty acid beta-oxidation pathway; localized to the peroxisomal matrix	GO:0006635, GO:0055088, GO:0042758
oxidation-reduction process.	PEX1_021020	6.82116	6.69484	1.95129e-21	8.77613e-21	Sterol 24-C-methyltransferase	KGO64213.1	ERGosterol biosynthesis methyltransferase	ERG6	Delta(24)-sterol C-methyltransferase; converts zymosterol to fecosterol in the ergosterol biosynthetic pathway by methylating position C-24; localized to lipid particles, the plasma membrane-associated endoplasmic reticulum, and the mitochondrial outer membrane	GO:0016126, GO:0032259, GO:0006086, GO:0008204, GO:0044108, GO:0016129, GO:0097384, GO:1902653, GO:0055114
oxidation-reduction process.	PEX1_045780	6.71049	4.54367	4.66453e-114	4.42449e-112	Extracellular rhamnogalacturonase	KGO64294.1	Glycoside hydrolase, family 28	PGU1	Endo-polygalacturonase; pectolytic enzyme that hydrolyzes the alpha-1,4-glycosidic bonds in the rhamnogalacturonan chains in pectins	GO:0005975, GO:0071555, GO:0042737, GO:0009057, GO:0006099, GO:0045454
oxidation-reduction process.	PEX1_051180	3.49178	4.77487	1.85102e-11	4.76267e-11	Benzoate 4-monooxygenase cytochrome	KGO64423.1	Cytochrome P450, E-class, group I	ERG5	C-22 sterol desaturase; a cytochrome P450 enzyme that catalyzes the formation of the C-22(23) double bond in the sterol side chain in ergosterol biosynthesis; may be a target of azole antifungal drugs	GO:0055114
oxidation-reduction process.	PEX1_008970	2.69727	3.85041	5.47033e-23	2.64342e-22	Catalase-peroxidase	KGO64906.1	Catalase-peroxidase heme	CCP1	Mitochondrial cytochrome-c peroxidase; degrades reactive oxygen species in mitochondria, involved in the response to oxidative stress	GO:0042744, GO:0006979, GO:0098869, GO:0055114, GO:0006508
oxidation-reduction process.	PEX1_090500	6.23632	8.39779	1.86783e-14	5.7929e-14	Metallo-dependent hydrolase	KGO65368.1	Monooxygenase, FAD-binding	#N/A	#N/A	GO:0055114
oxidation-reduction process.	PEX1_090100	3.93116	5.42008	1.98558e-06	3.67075e-06	D-amino acid oxidase	KGO65395.1	D-amino-acid oxidase	#N/A	#N/A	GO:0046416, GO:0046144, GO:0006573, GO:0055114
oxidation-reduction process.	PEX1_083320	6.64154	5.96097	1.63351e-111	1.42166e-109	Benzoate 4-monooxygenase cytochrome P450	KGO65756.1	Cytochrome P450	DIT2	N-formyltyrosine oxidase; sporulation-specific microsomal enzyme involved in the production of N,N-bisformyl dityrosine required for spore wall maturation, homologous to cytochrome P-450s	GO:0055114, GO:0006508
oxidation-reduction process.	PEX1_083840	13.7073	13.7468	4.65144e-163	1.86988e-160	UDP-glucuronosyl and UDP-glucosyl transferase	KGO65761.1	UDP-glucuronosyl/UDP-glucosyltransferase	ATG26	UDP-glucose:sterol glucosyltransferase; conserved enzyme involved in synthesis of sterol glucoside membrane lipids; in contrast to ATG26 from P. pastoris, S. cerevisiae ATG26 is not involved in autophagy	GO:0030259, GO:0005975, GO:0010468, GO:0055114
oxidation-reduction process.	PEX1_083680	4.78613	4.70701	1.23417e-58	2.57893e-57	Amidase signature enzyme	KGO65800.1	Amidase	HER2	Subunit of the trimeric GatFAB AmidoTransferase(AdT) complex; involved in the formation of Q-tRNAQ; required for remodeling of ER caused by Hmg2p overexpression; similar to bacterial GatA glutamyl-tRNA amidotransferase	GO:0055114
oxidation-reduction process.	PEX1_083580	3.07988	4.3088	6.68681e-06	1.18742e-05	Cytochrome P450 monooxygenase	KGO65812.1	Cytochrome P450	ERG5	C-22 sterol desaturase; a cytochrome P450 enzyme that catalyzes the formation of the C-22(23) double bond in the sterol side chain in ergosterol biosynthesis; may be a target of azole antifungal drugs	GO:0055114, GO:0006631, GO:0006351
oxidation-reduction process.	PEX1_083590	5.28125	5.90178	2.08973e-09	4.71446e-09	Phenol hydroxylase reductase	KGO65813.1	Cytochrome b5	CBR1	Microsomal cytochrome b reductase; not essential for viability; also detected in mitochondria; mutation in conserved NADH binding domain of the human ortholog results in type I methemoglobinemia	GO:0055114
oxidation-reduction process.	PEX1_036730	2.04837	4.52207	4.94551e-06	8.86788e-06	Alpha-ketoglutarate dependent xanthine dioxygenase	KGO65825.1	Taurine catabolism dioxygenase TauD/TfdA	#N/A	#N/A	GO:0055114
oxidation-reduction process.	PEX1_036160	2.63723	2.49938	3.51885e-38	3.39887e-37	Flavin-binding monooxygenase	KGO65855.1	Ribosomal protein L1, superfamily	RPL1A	Ribosomal 60S subunit protein L1A; N-terminally acetylated; homologous to mammalian ribosomal protein L10A and bacterial L1; RPL1A has a paralog, RPL1B, that arose from the whole genome duplication; rpl1a rpl1b double null mutation is lethal	GO:0006412, GO:0000470, GO:0055114
oxidation-reduction process.	PEX1_036480	5.68648	5.32636	1.0183e-74	3.53763e-73	Nitrate reductase niaD	KGO65887.1	Eukaryotic molybdopterin oxidoreductase	CBR1	Microsomal cytochrome b reductase; not essential for viability; also detected in mitochondria; mutation in conserved NADH binding domain of the human ortholog results in type I methemoglobinemia	GO:0006809, GO:0042128, GO:0055114
oxidation-reduction process.	PEX1_036490	3.97983	3.5067	2.28672e-37	2.12138e-36	Nitrite reductase NiiA	KGO65888.1	Nitrite reductase	GLR1	Cytosolic and mitochondrial glutathione oxidoreductase; converts oxidized glutathione to reduced glutathione; cytosolic Glr1p is the main determinant of the glutathione redox state of the mitochondrial intermembrane space; mitochondrial Glr1p has a role in resistance to hyperoxia; protein abundance increases in response to DNA replication stress	GO:0055114, GO:0042128, GO:0015707, GO:0015706, GO:0055085
oxidation-reduction process.	PEX1_037010	2.69473	2.7674	5.76267e-38	5.47955e-37	Transketolase, C-terminal/Pyruvate-ferredoxin oxidoreductase, domain II	KGO65964.1	Transketolase, C-terminal/Pyruvate-ferredoxin oxidoreductase, domain II	MET5	Sulfite reductase beta subunit; involved in amino acid biosynthesis, transcription repressed by methionine	GO:0008652, GO:0055114, GO:0006351
oxidation-reduction process.	PEX1_020170	2.45351	4.74231	0.0173851	0.0228784	Reductase with broad range of substrate specificity	KGO66090.1	Short-chain dehydrogenase/reductase SDR	YMR226C	NADP(+)-dependent serine dehydrogenase and carbonyl reductase; acts on serine, L-allo-threonine, and other 3-hydroxy acids; green fluorescent protein fusion protein localizes to the cytoplasm and nucleus; may interact with ribosomes, based on co-purification experiments	GO:0055114
oxidation-reduction process.	PEX1_050350	4.16576	3.92332	3.59538e-64	8.64735e-63	Pyridoxal phosphate-dependent enzyme, beta subunit	KGO66156.1	1-aminocyclopropane-1-carboxylate deaminase	#N/A	#N/A	GO:0009310, GO:0055114
oxidation-reduction process.	PEX1_052650	2.17255	2.37225	8.1834e-14	2.43855e-13	Putative choline monooxygenase	KGO66260.1	hypothetical protein PEX1_052650	#N/A	#N/A	GO:0055114, GO:0044237
oxidation-reduction process.	PEX1_052110	2.10466	3.42065	2.83154e-13	8.13332e-13	Probable iron/ascorbate family oxidoreductases	KGO66310.1	Oxoglutarate/iron-dependent dioxygenase	#N/A	#N/A	GO:0055114
oxidation-reduction process.	PEX1_052120	5.81064	5.96235	5.77521e-40	5.99684e-39	Aromatic-ring-hydroxylating dioxygenase, alpha subunit	KGO66311.1	Aromatic-ring-hydroxylating dioxygenase, alpha subunit	#N/A	#N/A	GO:0006351, GO:0055114, GO:0006357
oxidation-reduction process.	PEX1_051680	4.29803	6.31452	7.41343e-08	1.50479e-07	1,3-beta-glucanosyltransferase	KGO66363.1	Glycoside hydrolase, superfamily	GAS2	1,3-beta-glucanosyltransferase; involved with Gas4p in spore wall assembly; has similarity to Gas1p	GO:0071970, GO:0031505, GO:0016310, GO:0055114
oxidation-reduction process.	PEX1_070570	3.10615	3.38681	3.62324e-71	1.09632e-69	Large subunit of L-aminoadipate-semialdehyde dehydrogenase	KGO66742.1	Male sterility, NAD-binding	LYS2	Alpha aminoadipate reductase; catalyzes the reduction of alpha-aminoadipate to alpha-aminoadipate 6-semialdehyde, which is the fifth step in biosynthesis of lysine; activation requires posttranslational phosphopantetheinylation by Lys5p	GO:0009085, GO:0055114, GO:0015976
oxidation-reduction process.	PEX1_078130	3.11266	2.68979	1.05286e-53	1.84403e-52	Ketol-acid reductoisomerase, mitochondrial	KGO66899.1	Ketol-acid reductoisomerase, fungi	ILV5	Acetohydroxyacid reductoisomerase and mtDNA binding protein; involved in branched-chain amino acid biosynthesis and maintenance of wild-type mitochondrial DNA; found in mitochondrial nucleoids	GO:0009099, GO:0009097, GO:0000002, GO:0055114, GO:0009108
oxidation-reduction process.	PEX1_078200	4.34683	2.72417	3.48299e-10	8.25939e-10	Probable enoyl-[acyl-carrier-protein] reductase 1	KGO66944.1	Glucose/ribitol dehydrogenase	YIR035C	Putative cytoplasmic short-chain dehydrogenase/reductase	GO:0055114
oxidation-reduction process.	PEX1_084710	2.03405	2.28333	1.6145e-44	2.03732e-43	Catalase	KGO67012.1	Catalase, mono-functional, heme-containing	CTA1	Catalase A; breaks down hydrogen peroxide in the peroxisomal matrix formed by acyl-CoA oxidase (Pox1p) during fatty acid beta-oxidation	GO:0042744, GO:0006979, GO:0098869, GO:0055114
oxidation-reduction process.	PEX1_014840	2.96427	5.53165	4.65195e-13	1.31829e-12	Short-chain dehydrogenase reductase sdr	KGO67063.1	Short-chain dehydrogenase/reductase SDR	YKL071W	Putative protein of unknown function; expression induced in cells treated with the mycotoxin patulin, and also the quinone methide triterpene celastrol; green fluorescent protein (GFP)-fusion protein localizes to the cytoplasm	GO:0055114
oxidation-reduction process.	PEX1_024470	3.68592	4.15606	9.66372e-27	5.62628e-26	Pyrroline-5-carboxylate reductase dimerization	KGO67336.1	NADP oxidoreductase, coenzyme F420-dependent	PRO3	Delta 1-pyrroline-5-carboxylate reductase; catalyzes the last step in proline biosynthesis	GO:0006561, GO:0055114
oxidation-reduction process.	PEX1_025190	4.86484	6.42579	1.66819e-21	7.53096e-21	Phytanoyl-CoA dioxygenase	KGO67441.1	Phytanoyl-CoA dioxygenase	YJR154W	Putative protein of unknown function; green fluorescent protein (GFP)-fusion protein localizes to the cytoplasm	GO:0055114
oxidation-reduction process.	PEX1_025200	5.86319	7.10239	4.67615e-12	1.25219e-11	Ketopantoate reductase	KGO67442.1	Ketopantoate reductase ApbA/PanE	YDL144C	Protein of unknown function; green fluorescent protein (GFP)-fusion protein localizes to the cytoplasm and nucleus; YDL144C is not an essential gene; protein abundance increases in response to DNA replication stress	GO:0015940, GO:0055114, GO:0032259
oxidation-reduction process.	PEX1_071260	4.4866	4.7869	4.59597e-32	3.38562e-31	Clavaminate synthase-like protein	KGO68055.1	Taurine catabolism dioxygenase TauD/TfdA	#N/A	#N/A	GO:0055114
oxidation-reduction process.	PEX1_012910	2.56189	3.59075	3.50984e-11	8.88191e-11	Phytanoyl-CoA dioxygenase PhyH	KGO68554.1	Phytanoyl-CoA dioxygenase	#N/A	#N/A	GO:0055114, GO:0006357
oxidation-reduction process.	PEX1_013210	3.41171	3.92354	8.15728e-21	3.55151e-20	Mutant GABA transporter	KGO68605.1	Amino acid/polyamine transporter I	UGA4	GABA (gamma-aminobutyrate) permease; serves as a GABA transport protein involved in the utilization of GABA as a nitrogen source; catalyzes the transport of putrescine and delta-aminolevulinic acid (ALA); localized to the vacuolar membrane	GO:0055085, GO:0006865, GO:0055114
oxidation-reduction process.	PEX1_034150	2.8998	2.64337	8.89968e-40	9.16233e-39	Hsp70 protein-domain-containing protein	KGO68691.1	Heat shock protein 70 family	SSB2	Cytoplasmic ATPase that is a ribosome-associated molecular chaperone; functions with J-protein partner Zuo1p; may be involved in the folding of newly-synthesized polypeptide chains; member of the HSP70 family; SSB2 has a paralog, SSB1, that arose from the whole genome duplication	GO:0051083, GO:0042149, GO:0000054, GO:0006452, GO:0002181, GO:0006450, GO:0006364, GO:0006415, GO:0051085, GO:0034620, GO:0042026, GO:0016192, GO:0055114, GO:0005975
oxidation-reduction process.	PEX1_034530	2.37184	2.26649	2.65701e-19	1.07118e-18	Ribosome biogenesis protein Alb1	KGO68731.1	Ribosome biogenesis protein Alb1	ECM1	Pre-ribosomal factor involved in 60S ribosomal protein subunit export; associates with the pre-60S particle; shuttles between the nucleus and cytoplasm	GO:0055114
oxidation-reduction process.	PEX1_025610	7.169	4.56206	1.78999e-62	4.1859e-61	Pyoverdine dityrosine biosynthesis	KGO69083.1	Pyoverdine biosynthesis	DIT1	Sporulation-specific enzyme required for spore wall maturation; involved in the production of a soluble LL-dityrosine-containing precursor of the spore wall; transcripts accumulate at the time of prospore enclosure	GO:0055114
oxidation-reduction process.	PEX1_025620	4.7232	2.41924	1.04658e-58	2.20108e-57	Aromatic compound monooxygenase yhj G	KGO69084.1	Monooxygenase, FAD-binding	#N/A	#N/A	GO:0055114, GO:0055085
oxidation-reduction process.	PEX1_026220	2.86076	2.79669	3.09744e-49	4.72849e-48	40S ribosomal protein S6	KGO69119.1	Ribosomal protein S6e	RPS6A	Protein component of the small (40S) ribosomal subunit; homologous to mammalian ribosomal protein S6, no bacterial homolog; RPS6A has a paralog, RPS6B, that arose from the whole genome duplication	GO:0006412, GO:0019722, GO:0055114
oxidation-reduction process.	PEX1_010400	2.93228	7.35773	0.0176725	0.0232349	Citrinin biosynthesis oxygenase CtnA	KGO69362.1	Oxoglutarate/iron-dependent dioxygenase	#N/A	#N/A	GO:0055114
oxidation-reduction process.	PEX1_099520	3.64226	4.54707	3.88433e-80	1.61535e-78	Primary-amine oxidase	KGO69441.1	Copper amine oxidase, N2-terminal	#N/A	#N/A	GO:0009308, GO:0055114, GO:0055085
oxidation-reduction process.	PEX1_099530	2.97866	3.83369	8.11872e-56	1.53329e-54	Betaine-aldehyde dehydrogenase, putative	KGO69442.1	Aldehyde dehydrogenase, N-terminal	ALD2	Cytoplasmic aldehyde dehydrogenase; involved in ethanol oxidation and beta-alanine biosynthesis; uses NAD+ as the preferred coenzyme; expression is stress induced and glucose repressed; very similar to Ald3p	GO:0055114
oxidation-reduction process.	PEX1_010510	5.26671	5.98941	3.41392e-74	1.16211e-72	FAD linked oxidase, N-terminal	KGO69448.1	FAD linked oxidase, N-terminal	DLD1	D-lactate dehydrogenase; oxidizes D-lactate to pyruvate, transcription is heme-dependent, repressed by glucose, and derepressed in ethanol or lactate; located in the mitochondrial inner membrane	GO:0055114
oxidation-reduction process.	PEX1_010530	10.2929	8.31227	1.66074e-90	9.22364e-89	Cytochrome P450 monooxygenase	KGO69450.1	Cytochrome P450	ERG11	Lanosterol 14-alpha-demethylase; catalyzes the C-14 demethylation of lanosterol to form 4,4''-dimethyl cholesta-8,14,24-triene-3-beta-ol in the ergosterol biosynthesis pathway; member of the cytochrome P450 family; associated and coordinately regulated with the P450 reductase Ncp1p	GO:0055114, GO:0055085
oxidation-reduction process.	PEX1_010540	11.2216	9.62241	5.69585e-75	2.00352e-73	Unnamed protein product	KGO69451.1	Cytochrome b5	CBR1	Microsomal cytochrome b reductase; not essential for viability; also detected in mitochondria; mutation in conserved NADH binding domain of the human ortholog results in type I methemoglobinemia	GO:0055114
oxidation-reduction process.	PEX1_067810	6.63951	5.57	1.50505e-30	1.04746e-29	Alpha-ketoglutarate dependent xanthine dioxygenase	KGO69988.1	Taurine catabolism dioxygenase TauD/TfdA	#N/A	#N/A	GO:0055114, GO:0009115
oxidation-reduction process.	PEX1_068530	3.1798	2.45027	1.2453e-88	6.52969e-87	Cytochrome P450 sterol C-22 desaturase, putaitve	KGO70079.1	Cytochrome P450	ERG5	C-22 sterol desaturase; a cytochrome P450 enzyme that catalyzes the formation of the C-22(23) double bond in the sterol side chain in ergosterol biosynthesis; may be a target of azole antifungal drugs	GO:0055114
oxidation-reduction process.	PEX1_022480	2.5671	2.08846	6.23847e-46	8.31993e-45	Forkhead box protein K2	KGO70369.1	Winged helix-turn-helix transcription repressor DNA-binding	#N/A	#N/A	GO:0006355, GO:0055114
oxidation-reduction process.	PEX1_059340	2.90604	2.46586	1.01779e-23	5.06019e-23	Small nucleolar ribonucleo protein complex subunit	KGO70490.1	hypothetical protein PEX1_059340	UTP4	Subunit of U3-containing 90S preribosome and SSU processome complexes; involved in production of 18S rRNA and assembly of small ribosomal subunit; member of t-Utp subcomplex involved with transcription of 35S rRNA transcript; Small Subunit processome is also known as SSU processome	GO:0000462, GO:0055114
oxidation-reduction process.	PEX1_011110	2.45608	2.3898	6.87853e-18	2.57624e-17	FMN-linked oxidoreductase	KGO70635.1	tRNA-dihydrouridine synthase	DUS3	Dihydrouridine synthase; member of a widespread family of conserved proteins including Smm1p, Dus1p, and Dus4p; contains a consensus oleate response element (ORE) in its promoter region; forms nuclear foci upon DNA replication stress	GO:0002943, GO:0055114
oxidation-reduction process.	PEX1_010610	3.52175	2.49898	1.18459e-46	1.63138e-45	Malic acid transport	KGO70700.1	C4-dicarboxylate transporter/malic acid transport protein	#N/A	#N/A	GO:0071423, GO:0055114
oxidation-reduction process.	PEX1_010880	2.47153	2.57608	1.93923e-35	1.6503e-34	Hydroxyisocaproate dehydrogenase	KGO70712.1	Ribosomal protein L22/L17	GOR1	Glyoxylate reductase; null mutation results in increased biomass after diauxic shift; the authentic, non-tagged protein is detected in highly purified mitochondria in high-throughput studies; protein abundance increases in response to DNA replication stress	GO:0006412, GO:0055114
oxidation-reduction process.	PEX1_047780	2.0555	3.48349	2.35272e-07	4.62868e-07	Pisatin demethylase	KGO70804.1	Cytochrome P450	ERG5	C-22 sterol desaturase; a cytochrome P450 enzyme that catalyzes the formation of the C-22(23) double bond in the sterol side chain in ergosterol biosynthesis; may be a target of azole antifungal drugs	GO:0055114
oxidation-reduction process.	PEX1_091620	2.98147	2.28124	8.7775e-30	5.89496e-29	FAD/FMN-containing isoamyl alcohol oxidase MreA	KGO71060.1	FAD linked oxidase, N-terminal	#N/A	#N/A	GO:0055114
oxidation-reduction process.	PEX1_107450	2.79767	3.35861	5.73154e-21	2.51747e-20	D-isomer specific 2-hydroxyacid dehydrogenase, catalytic domain	KGO71174.1	D-isomer specific 2-hydroxyacid dehydrogenase, NAD-binding	GOR1	Glyoxylate reductase; null mutation results in increased biomass after diauxic shift; the authentic, non-tagged protein is detected in highly purified mitochondria in high-throughput studies; protein abundance increases in response to DNA replication stress	GO:0055114
oxidation-reduction process.	PEX1_023660	2.08647	2.84996	2.88722e-05	4.89044e-05	Endoribonuclease L-PSP	KGO72030.1	YjgF/Yer057p/UK114 family	#N/A	#N/A	GO:0055114
oxidation-reduction process.	PEX1_023510	4.18336	5.2794	1.32083e-10	3.22266e-10	Aromatic-ring-hydroxylating dioxygenase, alpha subunit	KGO72191.1	hypothetical protein PEX1_023510	#N/A	#N/A	GO:0055114, GO:0044237
oxidation-reduction process.	PEX1_023520	8.22072	9.47387	8.72093e-21	3.7891e-20	Aromatic-ring-hydroxylating dioxygenase, alpha subunit	KGO72192.1	Aromatic-ring-hydroxylating dioxygenase, alpha subunit	#N/A	#N/A	GO:0055114, GO:0044237
oxidation-reduction process.	PEX1_023070	3.41915	3.97046	3.64389e-42	4.15138e-41	Phenylacetate 2-hydroxylase	KGO72204.1	Cytochrome P450	ERG11	Lanosterol 14-alpha-demethylase; catalyzes the C-14 demethylation of lanosterol to form 4,4''-dimethyl cholesta-8,14,24-triene-3-beta-ol in the ergosterol biosynthesis pathway; member of the cytochrome P450 family; associated and coordinately regulated with the P450 reductase Ncp1p	GO:0055114
oxidation-reduction process.	PEX1_023260	3.94782	4.28964	6.5844e-18	2.46937e-17	Toxin biosynthesis ketoreductase	KGO72223.1	Short-chain dehydrogenase/reductase SDR	YKL071W	Putative protein of unknown function; expression induced in cells treated with the mycotoxin patulin, and also the quinone methide triterpene celastrol; green fluorescent protein (GFP)-fusion protein localizes to the cytoplasm	GO:0055114
oxidation-reduction process.	PEX1_060490	5.22967	4.56701	2.30789e-48	3.43014e-47	Transketolase, C-terminal/Pyruvate-ferredoxin oxidoreductase, domain II	KGO72243.1	Transketolase, C-terminal/Pyruvate-ferredoxin oxidoreductase, domain II	MET10	Subunit alpha of assimilatory sulfite reductase; complex converts sulfite into sulfide	GO:0055114, GO:0006790
oxidation-reduction process.	PEX1_059870	6.34938	5.82341	3.5059e-69	9.93182e-68	Formate dehydrogenase	KGO72387.1	D-isomer specific 2-hydroxyacid dehydrogenase, NAD-binding	FDH1	NAD(+)-dependent formate dehydrogenase; may protect cells from exogenous formate	GO:0042183, GO:0055114, GO:0033609, GO:0006429, GO:0006083, GO:0106074, GO:0009311
oxidation-reduction process.	PEX1_011780	7.32345	4.63399	1.47026e-74	5.08686e-73	Glucose-methanol-choline oxidoreductase	KGO72437.1	Glucose-methanol-choline oxidoreductase, C-terminal	#N/A	#N/A	GO:0055114
oxidation-reduction process.	PEX1_058020	2.79961	2.26103	8.80468e-24	4.40078e-23	Alpha-ketoglutarate-dependent-dichlorophenoxyacetate	KGO72580.1	Taurine catabolism dioxygenase TauD/TfdA	JLP1	Fe(II)-dependent sulfonate/alpha-ketoglutarate dioxygenase; involved in sulfonate catabolism for use as a sulfur source; contains sequence that resembles a J domain (typified by the E. coli DnaJ protein); induced by sulphur starvation	GO:0055114, GO:0006357
oxidation-reduction process.	PEX1_105980	2.89824	2.42314	1.67863e-41	1.85727e-40	Isoamyl alcohol oxidase	KGO73378.1	FAD linked oxidase, N-terminal	ALO1	D-Arabinono-1,4-lactone oxidase; catalyzes the final step in biosynthesis of dehydro-D-arabinono-1,4-lactone, which is protective against oxidative stress	GO:0055114
oxidation-reduction process.	PEX1_074900	9.13383	5.71385	3.89914e-93	2.33451e-91	Fumagillin dodecapentaenoate synthase	KGO73653.1	Acyl transferase/acyl hydrolase/lysophospholipase	#N/A	#N/A	GO:0055114
oxidation-reduction process.	PEX1_074930	4.9311	2.30601	3.37915e-67	9.11399e-66	Fad-dependent isoamyl alcohol oxidase	KGO73656.1	FAD linked oxidase, N-terminal	#N/A	#N/A	GO:0055114
oxidation-reduction process.	PEX1_074940	6.13242	3.88132	1.64983e-50	2.61802e-49	Cytochrome P450, variant	KGO73657.1	Cytochrome P450	ERG11	Lanosterol 14-alpha-demethylase; catalyzes the C-14 demethylation of lanosterol to form 4,4''-dimethyl cholesta-8,14,24-triene-3-beta-ol in the ergosterol biosynthesis pathway; member of the cytochrome P450 family; associated and coordinately regulated with the P450 reductase Ncp1p	GO:0055114
oxidation-reduction process.	PEX1_079720	7.58834	7.19354	2.27278e-41	2.48856e-40	N,N-dimethylglycine oxidase	KGO73671.1	Glycine cleavage T-protein, N-terminal	GCV1	T subunit of the mitochondrial glycine decarboxylase complex; glycine decarboxylase is required for the catabolism of glycine to 5,10-methylene-THF; expression is regulated by levels of levels of 5,10-methylene-THF in the cytoplasm	GO:0055114, GO:0019243
ribosomal small subunit biogenesis.	PEX1_030210	2.32255	2.03825	8.84091e-24	4.41627e-23	ATP-dependent RNA helicase	KGO36203.1	Helicase, C-terminal	DHR2	Predominantly nucleolar DEAH-box ATP-dependent RNA helicase; required for 18S rRNA synthesis	GO:0000462, GO:0045943, GO:0006357
ribosomal small subunit biogenesis.	PEX1_043150	2.26892	2.32116	6.67805e-30	4.48854e-29	Ribosomal protein S11	KGO36676.1	Ribosomal protein S11	RPS14A	Protein component of the small (40S) ribosomal subunit; required for ribosome assembly and 20S pre-rRNA processing; mutations confer cryptopleurine resistance; homologous to mammalian ribosomal protein S14 and bacterial S11; RPS14A has a paralog, RPS14B, that arose from the whole genome duplication	GO:0006412, GO:0000028, GO:0000462
ribosomal small subunit biogenesis.	PEX1_088070	3.48618	2.80037	7.38682e-34	5.88853e-33	Pre-mRNA-splicing factor ATP-dependent RNA helicase	KGO43479.1	Helicase, C-terminal	PRP43	RNA helicase in the DEAH-box family; functions in both RNA polymerase I and polymerase II transcript metabolism; catalyzes removal of U2, U5, and U6 snRNPs from the postsplicing lariat-intron ribonucleoprotein complex; required for efficient biogenesis of both small- and large-subunit rRNAs; acts with Sqs1p to promote 20S to 18S rRNA processing catalyzed by endonuclease Nob1p	GO:0000390, GO:0000463, GO:0000466, GO:0000462
ribosomal small subunit biogenesis.	PEX1_042820	2.27592	2.28143	3.85821e-30	2.6352e-29	40S ribosomal protein S19	KGO44445.1	Ribosomal protein S19e	RPS19B	Protein component of the small (40S) ribosomal subunit; required for assembly and maturation of pre-40 S particles; homologous to mammalian ribosomal protein S19, no bacterial homolog; mutations in human RPS19 are associated with Diamond Blackfan anemia; RPS19B has a paralog, RPS19A, that arose from the whole genome duplication	GO:0006412, GO:0000028, GO:0035335
ribosomal small subunit biogenesis.	PEX1_028360	2.6329	2.76385	2.45439e-37	2.27193e-36	40S ribosomal protein S8	KGO47075.1	protein of unknown function DUF2470	RPS8B	Protein component of the small (40S) ribosomal subunit; homologous to mammalian ribosomal protein S8, no bacterial homolog; RPS8B has a paralog, RPS8A, that arose from the whole genome duplication	GO:0006412, GO:0000462
ribosomal small subunit biogenesis.	PEX1_021390	3.82442	3.21193	5.61814e-44	6.8538e-43	Armadillo-type fold	KGO48346.1	putative domain NUC173	RRP12	Protein required for export of the ribosomal subunits; associates with the RNA components of the pre-ribosomes; has a role in nuclear import in association with Pse1p; also plays a role in the cell cycle and the DNA damage response; contains HEAT-repeats	GO:0000462
ribosomal small subunit biogenesis.	PEX1_003120	3.3756	2.72605	6.69027e-28	4.16207e-27	mRNA-nucleus export ATPase	KGO48758.1	Armadillo-like helical	NEW1	ATP binding cassette protein; cosediments with polysomes and is required for biogenesis of the small ribosomal subunit; Asn/Gln-rich rich region supports [NU+] prion formation and susceptibility to [PSI+] prion induction	GO:0016973, GO:0006449, GO:0006415, GO:0042274, GO:0019752
ribosomal small subunit biogenesis.	PEX1_102650	2.52513	2.68912	4.01202e-40	4.19176e-39	Severe Depolymerization of Actin	KGO48895.1	Ribosomal protein S5/S7, eukaryotic/archaeal	RPS5	Protein component of the small (40S) ribosomal subunit; least basic of non-acidic ribosomal proteins; phosphorylated in vivo; essential for viability; homologous to mammalian ribosomal protein S5 and bacterial S7	GO:0006407, GO:0006412, GO:0000028
ribosomal small subunit biogenesis.	PEX1_040900	2.5125	2.21199	1.62903e-18	6.29017e-18	Small nucleolar ribonucleo protein complex subunit	KGO50474.1	Sof1-like protein	SOF1	Protein required for biogenesis of 40S (small) ribosomal subunit; has similarity to the beta subunit of trimeric G-proteins and the splicing factor Prp4p; essential gene	GO:0000462
ribosomal small subunit biogenesis.	PEX1_048720	3.55535	2.69269	2.68868e-24	1.38401e-23	Adenosinetriphosphatase	KGO50956.1	Helicase, C-terminal	ECM16	Essential DEAH-box ATP-dependent RNA helicase specific to U3 snoRNP; predominantly nucleolar in distribution; required for 18S rRNA synthesis	GO:0000462
ribosomal small subunit biogenesis.	PEX1_001270	2.91838	2.5318	4.94797e-23	2.39649e-22	RNA cytidine acetyltransferase	KGO55022.1	protein of unknown function DUF1726	KRE33	Protein required for biogenesis of the small ribosomal subunit; heterozygous mutant shows haploinsufficiency in K1 killer toxin resistance; essential gene; NAT10, the human homolog, implicated in several types of cancer and premature aging.	GO:0051391, GO:0042274, GO:0000154, GO:0016556, GO:0055114
ribosomal small subunit biogenesis.	PEX1_084010	3.01715	2.33211	1.96149e-22	9.18918e-22	rRNA maturation protein (Nop14)	KGO63217.1	Nop14-like protein	NOP14	Nucleolar protein; forms a complex with Noc4p that mediates maturation and nuclear export of 40S ribosomal subunits; also present in the small subunit processome complex, which is required for processing of pre-18S rRNA	GO:0030490
ribosomal small subunit biogenesis.	PEX1_045620	3.78276	3.56555	1.00374e-73	3.38944e-72	40S ribosomal protein S0	KGO64278.1	Ribosomal protein S2, eukaryotic/archaeal	RPS0A	Ribosomal 40S subunit protein S0A; required for maturation of 18S rRNA along with Rps0Bp; deletion of either RPS0 gene reduces growth rate, deletion of both genes is lethal; homologous to human ribosomal protein SA and bacterial S2; RPS0A has a paralog, RPS0B, that arose from the whole genome duplication;	GO:0000028, GO:0006412, GO:0005975
ribosomal small subunit biogenesis.	PEX1_036700	3.09053	2.82585	1.64109e-31	1.18209e-30	U3 small nucleolar RNA-associated protein 25	KGO65822.1	Digestive organ expansion factor, predicted	UTP25	Nucleolar protein; required for 35S pre-RNA processing and 40S ribosomal subunit biogenesis	GO:0006364, GO:0042274, GO:0098869
ribosomal small subunit biogenesis.	PEX1_050440	2.33851	2.47133	1.16501e-33	9.14033e-33	Ribosomal protein S19	KGO66111.1	Ribosomal protein S19, superfamily	RPS15	Protein component of the small (40S) ribosomal subunit; homologous to mammalian ribosomal protein S15 and bacterial S19	GO:0006412, GO:0000028
ribosomal small subunit biogenesis.	PEX1_035820	3.3449	2.89582	5.76385e-38	5.47955e-37	Small nucleolar ribonucleoprotein complex subunit Dip2	KGO67329.1	Small-subunit processome, Utp12	DIP2	Nucleolar protein; specifically associated with the U3 snoRNA, part of the large ribonucleoprotein complex known as the small subunit (SSU) processome, required for 18S rRNA biogenesis, part of the active pre-rRNA processing complex	GO:0030490, GO:0043666
ribosomal small subunit biogenesis.	PEX1_035000	3.22264	2.62848	3.77215e-29	2.46475e-28	Ribosome biogenesis protein ENP2	KGO68680.1	Uncharacterized protein PEX1_035000	ENP2	Component of the SSU; required for pre-18S rRNA processing, biogenesis of the small ribosomal subunit; interacts with U3 snoRNA, Mpp10p and Bfr2p; contains WD repeats, and has homology to Spb1p	GO:0000462
ribosomal small subunit biogenesis.	PEX1_059340	2.90604	2.46586	1.01779e-23	5.06019e-23	Small nucleolar ribonucleo protein complex subunit	KGO70490.1	hypothetical protein PEX1_059340	UTP4	Subunit of U3-containing 90S preribosome and SSU processome complexes; involved in production of 18S rRNA and assembly of small ribosomal subunit; member of t-Utp subcomplex involved with transcription of 35S rRNA transcript; Small Subunit processome is also known as SSU processome	GO:0000462, GO:0055114
ribosomal small subunit biogenesis.	PEX1_020350	2.59423	3.32117	4.56363e-24	2.31806e-23	Nucleic acid-binding, OB-fold	KGO70972.1	Nucleic acid-binding, OB-fold	RPS28B	Protein component of the small (40S) ribosomal subunit; homologous to mammalian ribosomal protein S28, no bacterial homolog; has an extraribosomal function in autoregulation, in which Rps28Bp binds to a decapping complex via Edc3p, which then binds to RPS28B mRNA leading to its decapping and degradation; RPS28B has a paralog, RPS28A, that arose from the whole genome duplication	GO:0006412, GO:0000028, GO:0030490
ribosomal small subunit biogenesis.	PEX1_015730	2.89415	2.60455	1.18006e-33	9.24986e-33	Small nucleolar ribonucleoprotein complex subunit (Pwp2)	KGO71545.1	Small-subunit processome, Utp12	PWP2	Conserved 90S pre-ribosomal component; essential for proper endonucleolytic cleavage of the 35 S rRNA precursor at A0, A1, and A2 sites; contains eight WD-repeats; PWP2 deletion leads to defects in cell cycle and bud morphogenesis	GO:0000028, GO:0000462
cytoplasmic translation.	PEX1_044060	2.97986	2.60651	1.44217e-51	2.38721e-50	Eukaryotic translation initiation factor 3 subunit EifCe	KGO36581.1	Eukaryotic translation initiation factor 3 (eIF3), subunit 6, N-terminal	#N/A	#N/A	GO:0001732
cytoplasmic translation.	PEX1_039270	2.70618	2.43037	7.02779e-41	7.55779e-40	Eukaryotic translation initiation factor 3 subunit M	KGO44658.1	hypothetical protein PEX1_039270	RPN9	Non-ATPase regulatory subunit of the 26S proteasome; similar to putative proteasomal subunits in other species; null mutant is temperature sensitive and exhibits cell cycle and proteasome assembly defects; protein abundance increases in response to DNA replication stress; relocalizes to the cytosol in response to hypoxia	GO:0001732, GO:0097308, GO:0070588
cytoplasmic translation.	PEX1_028640	2.51739	2.1897	2.34527e-39	2.37966e-38	Eukaryotic translation initiation factor 3 subunit EifCc	KGO47103.1	Winged helix-turn-helix transcription repressor DNA-binding	NIP1	eIF3c subunit of the eukaryotic translation initiation factor 3 (eIF3); involved in the assembly of preinitiation complex and start codon selection	GO:0001732, GO:0006571, GO:0055114, GO:0006468
cytoplasmic translation.	PEX1_040750	3.25035	2.71052	2.75758e-62	6.43079e-61	Eukaryotic translation initiation factor 3 subunit L	KGO50588.1	Translation initiation factor 3 complex, subunit L	#N/A	#N/A	GO:0001732, GO:0006351
cytoplasmic translation.	PEX1_101910	2.27016	2.3601	1.75362e-27	1.07121e-26	60s acidic ribosomal protein-domain-containing protein	KGO59074.1	Ribosomal protein 60S	RPP1A	Ribosomal stalk protein P1 alpha; involved in the interaction between translational elongation factors and the ribosome; free (non-ribosomal) P1 stimulates the phosphorylation of the eIF2 alpha subunit (Sui2p) by Gcn2p; accumulation of P1 in the cytoplasm is regulated by phosphorylation and interaction with the P2 stalk component	GO:0006414, GO:0002181, GO:0032147
cytoplasmic translation.	PEX1_089390	2.45112	2.20746	1.85892e-51	3.05907e-50	Eukaryotic translation initiation factor 2 gamma subunit	KGO63478.1	Translation elongation factor EF1A/initiation factor IF2gamma, C-terminal	GCD11	Gamma subunit of the translation initiation factor eIF2; involved in the identification of the start codon; binds GTP when forming the ternary complex with GTP and tRNAi-Met; mutations in human ortholog cause X-linked intellectual disability (XLID)	GO:0006413, GO:0045903, GO:0002181, GO:0022618, GO:0006414
cytoplasmic translation.	PEX1_089830	2.92319	2.53656	7.65177e-50	1.19845e-48	Eukaryotic translation initiation factor 3 subunit B	KGO63522.1	Translation initiation factor eIF-3b	PRT1	eIF3b subunit of the eukaryotic translation initiation factor 3 (eIF3); subunit of the core complex of eIF3; essential for translation; part of a subcomplex (Prt1p-Rpg1p-Nip1p) that stimulates binding of mRNA and tRNA(i)Met to ribosomes	GO:0001732, GO:0009847, GO:0043547, GO:0006357
cytoplasmic translation.	PEX1_036710	3.0839	2.75515	7.83715e-68	2.12737e-66	Eukaryotic translation initiation factor 3 subunit EifCf	KGO65823.1	JAB1/Mov34/MPN/PAD-1	RPN8	Essential non-ATPase regulatory subunit of the 26S proteasome; has similarity to the human p40 proteasomal subunit and to another S. cerevisiae regulatory subunit, Rpn11p	GO:0001732, GO:0006508
cytoplasmic translation.	PEX1_050430	2.31367	2.41235	2.7509e-27	1.66116e-26	60s acidic ribosomal protein-domain-containing protein	KGO66110.1	hypothetical protein PEX1_050430	RPP2B	Ribosomal protein P2 beta; a component of the ribosomal stalk, which is involved in the interaction between translational elongation factors and the ribosome; free (non-ribosomal) P2 stimulates the phosphorylation of the eIF2 alpha subunit (Sui2p) by Gcn2p; regulates the accumulation of P1 (Rpp1Ap and Rpp1Bp) in the cytoplasm	GO:0006414, GO:0042254, GO:0002181, GO:0022618, GO:0070925
cytoplasmic translation.	PEX1_003820	2.50605	2.35416	6.09664e-43	7.2388e-42	Eukaryotic translation initiation factor 3 subunit H	KGO66438.1	JAB1/Mov34/MPN/PAD-1	RPN11	Metalloprotease subunit of 19S regulatory particle; part of 26S proteasome lid; couples the deubiquitination and degradation of proteasome substrates; involved, independent of catalytic activity, in fission of mitochondria and peroxisomes; protein abundance increases in response to DNA replication stress	GO:0001732, GO:0006508, GO:0006278, GO:0006730
cytoplasmic translation.	PEX1_003620	3.43852	3.23399	5.71144e-56	1.0835e-54	60S acidic ribosomal protein P0	KGO66446.1	Ribosomal protein L10/acidic P0	RPP0	Conserved ribosomal protein P0 of the ribosomal stalk; involved in interaction between translational elongation factors and the ribosome; phosphorylated on serine 302; homologous to mammalian ribosomal protein LP0 and bacterial L10	GO:0042254, GO:0002181, GO:0022618, GO:0070925
cytoplasmic translation.	PEX1_034150	2.8998	2.64337	8.89968e-40	9.16233e-39	Hsp70 protein-domain-containing protein	KGO68691.1	Heat shock protein 70 family	SSB2	Cytoplasmic ATPase that is a ribosome-associated molecular chaperone; functions with J-protein partner Zuo1p; may be involved in the folding of newly-synthesized polypeptide chains; member of the HSP70 family; SSB2 has a paralog, SSB1, that arose from the whole genome duplication	GO:0051083, GO:0042149, GO:0000054, GO:0006452, GO:0002181, GO:0006450, GO:0006364, GO:0006415, GO:0051085, GO:0034620, GO:0042026, GO:0016192, GO:0055114, GO:0005975
cytoplasmic translation.	PEX1_068640	2.53541	2.06441	1.25603e-24	6.58186e-24	Zinc finger protein GIS2	KGO70090.1	Zinc finger, CCHC-type	GIS2	Translational activator for mRNAs with internal ribosome entry sites; associates with polysomes and binds to a specific subset of mRNAs; localizes to RNA processing bodies (P bodies) and to stress granules; may have a role in translation regulation under stress conditions; ortholog of human ZNF9/CNBP, a gene involved in myotonic dystrophy type 2	GO:2000767
cytoplasmic translation.	PEX1_015330	2.79173	2.46203	1.11661e-35	9.6385e-35	Ribosome-associated complex subunit	KGO71619.1	Heat shock protein 70 family	SSZ1	Hsp70 protein that interacts with Zuo1p (a DnaJ homolog); interacts with Zuo1p to form a ribosome-associated complex that binds the ribosome via the Zuo1p subunit; also involved in pleiotropic drug resistance via sequential activation of PDR1 and PDR5; binds ATP	GO:0051085, GO:0034620, GO:0002181, GO:0042026, GO:0006450
cytoplasmic translation.	PEX1_060140	2.98727	2.4524	3.90379e-47	5.52023e-46	Eukaryotic translation initiation factor 3 subunit A	KGO72371.1	hypothetical protein PEX1_060140	RPG1	eIF3a subunit of the eukaryotic translation initiation factor 3 (eIF3); subunit of the core complex of eIF3; essential for translation; part of a Prt1p-Rpg1p-Nip1p subcomplex that stimulates binding of mRNA and tRNA(i)Met to ribosomes; involved in translation reinitiation	GO:0001732, GO:0002188, GO:0055085
regulation of translational fidelity.	PEX1_029450	2.75835	2.75892	4.6839e-36	4.11891e-35	Ribosomal protein S4/S9, eukaryotic/archaeal	KGO36330.1	Ribosomal protein S4/S9	RPS9B	Protein component of the small (40S) ribosomal subunit; homologous to mammalian ribosomal protein S9 and bacterial S4; RPS9B has a paralog, RPS9A, that arose from the whole genome duplication	GO:0006412, GO:0045903, GO:0042254
regulation of translational fidelity.	PEX1_089390	2.45112	2.20746	1.85892e-51	3.05907e-50	Eukaryotic translation initiation factor 2 gamma subunit	KGO63478.1	Translation elongation factor EF1A/initiation factor IF2gamma, C-terminal	GCD11	Gamma subunit of the translation initiation factor eIF2; involved in the identification of the start codon; binds GTP when forming the ternary complex with GTP and tRNAi-Met; mutations in human ortholog cause X-linked intellectual disability (XLID)	GO:0006413, GO:0045903, GO:0002181, GO:0022618, GO:0006414
regulation of translational fidelity.	PEX1_034150	2.8998	2.64337	8.89968e-40	9.16233e-39	Hsp70 protein-domain-containing protein	KGO68691.1	Heat shock protein 70 family	SSB2	Cytoplasmic ATPase that is a ribosome-associated molecular chaperone; functions with J-protein partner Zuo1p; may be involved in the folding of newly-synthesized polypeptide chains; member of the HSP70 family; SSB2 has a paralog, SSB1, that arose from the whole genome duplication	GO:0051083, GO:0042149, GO:0000054, GO:0006452, GO:0002181, GO:0006450, GO:0006364, GO:0006415, GO:0051085, GO:0034620, GO:0042026, GO:0016192, GO:0055114, GO:0005975
regulation of translational fidelity.	PEX1_033780	2.90534	2.72922	2.34171e-49	3.60742e-48	Ribosomal protein S5 domain 2-type fold, subgroup	KGO70212.1	Ribosomal protein S5	RPS2	Protein component of the small (40S) subunit; essential for control of translational accuracy; phosphorylation by C-terminal domain kinase I (CTDK-I) enhances translational accuracy; methylated on one or more arginine residues by Hmt1p; homologous to mammalian ribosomal protein S2 and bacterial S5	GO:0045903, GO:0006407, GO:0006412
regulation of translational fidelity.	PEX1_015330	2.79173	2.46203	1.11661e-35	9.6385e-35	Ribosome-associated complex subunit	KGO71619.1	Heat shock protein 70 family	SSZ1	Hsp70 protein that interacts with Zuo1p (a DnaJ homolog); interacts with Zuo1p to form a ribosome-associated complex that binds the ribosome via the Zuo1p subunit; also involved in pleiotropic drug resistance via sequential activation of PDR1 and PDR5; binds ATP	GO:0051085, GO:0034620, GO:0002181, GO:0042026, GO:0006450
xenobiotic transport.	PEX1_005520	3.17297	2.09443	5.35728e-39	5.33327e-38	Bicyclomycin resistance protein, putative	KGO48825.1	Major facilitator superfamily domain, general substrate transporter	YHK8	Presumed antiporter of the major facilitator superfamily; member of the 12-spanner drug:H(+) antiporter DHA1 family; expression of gene is up-regulated in cells exhibiting reduced susceptibility to azoles	GO:0055085, GO:0015893, GO:0042908
xenobiotic transport.	PEX1_100860	2.50568	2.06845	1.86517e-16	6.48775e-16	ATP-binding cassette multidrug transporter	KGO58810.1	CDR ABC transporter	PDR18	Putative transporter of the ATP-binding cassette (ABC) family; role in plasma membrane sterol incorporation; implicated in pleiotropic drug resistance; provides resistance to ethanol stress and contributes to a decreased intracellular accumulation of ethanol; the authentic, non-tagged protein is detected in highly purified mitochondria in high-throughput studies	GO:0055085, GO:0035690, GO:0042908, GO:0140352, GO:0098754
xenobiotic transport.	PEX1_036290	2.53941	2.51286	0.000469904	0.000722442	Synaptic vesicle transporter SVOP	KGO65868.1	Major facilitator superfamily domain, general substrate transporter	TPO3	Polyamine transporter of the major facilitator superfamily; member of the 12-spanner drug:H(+) antiporter DHA1 family; specific for spermine; localizes to the plasma membrane; TPO3 has a paralog, TPO2, that arose from the whole genome duplication	GO:0055085, GO:0015893, GO:0042908, GO:0006457
xenobiotic transport.	PEX1_091130	2.50106	2.62512	6.27882e-19	2.47922e-18	MFS general substrate transporter	KGO68212.1	Major facilitator superfamily domain, general substrate transporter	YHK8	Presumed antiporter of the major facilitator superfamily; member of the 12-spanner drug:H(+) antiporter DHA1 family; expression of gene is up-regulated in cells exhibiting reduced susceptibility to azoles	GO:0055085, GO:0015893, GO:0042908
xenobiotic transport.	PEX1_013120	4.771	3.11062	3.36682e-59	7.19562e-58	Efflux pump FUB11	KGO68588.1	Major facilitator superfamily domain, general substrate transporter	TPO2	Polyamine transporter of the major facilitator superfamily; member of the 12-spanner drug:H(+) antiporter DHA1 family; specific for spermine; localizes to the plasma membrane; transcription of TPO2 is regulated by Haa1p; TPO2 has a paralog, TPO3, that arose from the whole genome duplication	GO:0055085, GO:0015893, GO:0042908
xenobiotic transport.	PEX1_013300	3.18468	3.23182	1.21636e-30	8.4864e-30	MFS antiporter	KGO68614.1	Major facilitator superfamily domain, general substrate transporter	QDR3	Multidrug transporter of the major facilitator superfamily; member of the 12-spanner drug:H(+) antiporter DHA1 family; has a role in polyamine homeostasis; involved in spore wall asembly; sequence similarity to DTR1 and QDR1, and the triple mutant dtr1 qdr1 qdr3 exhibits reduced dityrosine fluorescence relative to the single mutants; expression is upregulated under polyamine stress; required for …	GO:0055085, GO:0010509, GO:0015846, GO:0015893, GO:0042908
xenobiotic transport.	PEX1_058740	10.7237	10.6664	6.3824e-25	3.39083e-24	Putative drug/proton antiporter	KGO70518.1	Major facilitator superfamily domain, general substrate transporter	HOL1	Putative transporter in the major facilitator superfamily; member of the 12-spanner drug:H(+) antiporter DHA1 family; mutations in membrane-spanning domains permit cation and histidinol uptake	GO:0055085, GO:0042908, GO:0015893, GO:0046855, GO:0042147
xenobiotic transport.	PEX1_058750	5.21041	4.42608	4.69944e-10	1.10632e-09	Multi antimicrobial extrusion protein MatE	KGO70519.1	Multi antimicrobial extrusion protein	YDR338C	Putative protein of unknown function; member of the multi-drug and toxin extrusion (MATE) family of the multidrug/oligosaccharidyl-lipid/polysaccharide (MOP) exporter superfamily	GO:0042908, GO:0055085
xenobiotic transport.	PEX1_074780	4.27584	3.7306	6.15797e-14	1.84739e-13	MFS general substrate transporter	KGO73665.1	Major facilitator superfamily domain, general substrate transporter	TPO1	Polyamine transporter of the major facilitator superfamily; member of the 12-spanner drug:H(+) antiporter DHA1 family; recognizes spermine, putrescine, and spermidine; catalyzes uptake of polyamines at alkaline pH and excretion at acidic pH; during oxidative stress exports spermine, spermidine from the cell, which controls timing of expression of stress-responsive genes; phosphorylation enhances …	GO:0055085, GO:0015893, GO:0042908
maturation of SSU-rRNA.	PEX1_030210	2.32255	2.03825	8.84091e-24	4.41627e-23	ATP-dependent RNA helicase	KGO36203.1	Helicase, C-terminal	DHR2	Predominantly nucleolar DEAH-box ATP-dependent RNA helicase; required for 18S rRNA synthesis	GO:0000462, GO:0045943, GO:0006357
maturation of SSU-rRNA.	PEX1_043150	2.26892	2.32116	6.67805e-30	4.48854e-29	Ribosomal protein S11	KGO36676.1	Ribosomal protein S11	RPS14A	Protein component of the small (40S) ribosomal subunit; required for ribosome assembly and 20S pre-rRNA processing; mutations confer cryptopleurine resistance; homologous to mammalian ribosomal protein S14 and bacterial S11; RPS14A has a paralog, RPS14B, that arose from the whole genome duplication	GO:0006412, GO:0000028, GO:0000462
maturation of SSU-rRNA.	PEX1_088070	3.48618	2.80037	7.38682e-34	5.88853e-33	Pre-mRNA-splicing factor ATP-dependent RNA helicase	KGO43479.1	Helicase, C-terminal	PRP43	RNA helicase in the DEAH-box family; functions in both RNA polymerase I and polymerase II transcript metabolism; catalyzes removal of U2, U5, and U6 snRNPs from the postsplicing lariat-intron ribonucleoprotein complex; required for efficient biogenesis of both small- and large-subunit rRNAs; acts with Sqs1p to promote 20S to 18S rRNA processing catalyzed by endonuclease Nob1p	GO:0000390, GO:0000463, GO:0000466, GO:0000462
maturation of SSU-rRNA.	PEX1_028360	2.6329	2.76385	2.45439e-37	2.27193e-36	40S ribosomal protein S8	KGO47075.1	protein of unknown function DUF2470	RPS8B	Protein component of the small (40S) ribosomal subunit; homologous to mammalian ribosomal protein S8, no bacterial homolog; RPS8B has a paralog, RPS8A, that arose from the whole genome duplication	GO:0006412, GO:0000462
maturation of SSU-rRNA.	PEX1_021390	3.82442	3.21193	5.61814e-44	6.8538e-43	Armadillo-type fold	KGO48346.1	putative domain NUC173	RRP12	Protein required for export of the ribosomal subunits; associates with the RNA components of the pre-ribosomes; has a role in nuclear import in association with Pse1p; also plays a role in the cell cycle and the DNA damage response; contains HEAT-repeats	GO:0000462
maturation of SSU-rRNA.	PEX1_040900	2.5125	2.21199	1.62903e-18	6.29017e-18	Small nucleolar ribonucleo protein complex subunit	KGO50474.1	Sof1-like protein	SOF1	Protein required for biogenesis of 40S (small) ribosomal subunit; has similarity to the beta subunit of trimeric G-proteins and the splicing factor Prp4p; essential gene	GO:0000462
maturation of SSU-rRNA.	PEX1_048720	3.55535	2.69269	2.68868e-24	1.38401e-23	Adenosinetriphosphatase	KGO50956.1	Helicase, C-terminal	ECM16	Essential DEAH-box ATP-dependent RNA helicase specific to U3 snoRNP; predominantly nucleolar in distribution; required for 18S rRNA synthesis	GO:0000462
maturation of SSU-rRNA.	PEX1_084010	3.01715	2.33211	1.96149e-22	9.18918e-22	rRNA maturation protein (Nop14)	KGO63217.1	Nop14-like protein	NOP14	Nucleolar protein; forms a complex with Noc4p that mediates maturation and nuclear export of 40S ribosomal subunits; also present in the small subunit processome complex, which is required for processing of pre-18S rRNA	GO:0030490
maturation of SSU-rRNA.	PEX1_035820	3.3449	2.89582	5.76385e-38	5.47955e-37	Small nucleolar ribonucleoprotein complex subunit Dip2	KGO67329.1	Small-subunit processome, Utp12	DIP2	Nucleolar protein; specifically associated with the U3 snoRNA, part of the large ribonucleoprotein complex known as the small subunit (SSU) processome, required for 18S rRNA biogenesis, part of the active pre-rRNA processing complex	GO:0030490, GO:0043666
maturation of SSU-rRNA.	PEX1_035000	3.22264	2.62848	3.77215e-29	2.46475e-28	Ribosome biogenesis protein ENP2	KGO68680.1	Uncharacterized protein PEX1_035000	ENP2	Component of the SSU; required for pre-18S rRNA processing, biogenesis of the small ribosomal subunit; interacts with U3 snoRNA, Mpp10p and Bfr2p; contains WD repeats, and has homology to Spb1p	GO:0000462
maturation of SSU-rRNA.	PEX1_059340	2.90604	2.46586	1.01779e-23	5.06019e-23	Small nucleolar ribonucleo protein complex subunit	KGO70490.1	hypothetical protein PEX1_059340	UTP4	Subunit of U3-containing 90S preribosome and SSU processome complexes; involved in production of 18S rRNA and assembly of small ribosomal subunit; member of t-Utp subcomplex involved with transcription of 35S rRNA transcript; Small Subunit processome is also known as SSU processome	GO:0000462, GO:0055114
maturation of SSU-rRNA.	PEX1_020350	2.59423	3.32117	4.56363e-24	2.31806e-23	Nucleic acid-binding, OB-fold	KGO70972.1	Nucleic acid-binding, OB-fold	RPS28B	Protein component of the small (40S) ribosomal subunit; homologous to mammalian ribosomal protein S28, no bacterial homolog; has an extraribosomal function in autoregulation, in which Rps28Bp binds to a decapping complex via Edc3p, which then binds to RPS28B mRNA leading to its decapping and degradation; RPS28B has a paralog, RPS28A, that arose from the whole genome duplication	GO:0006412, GO:0000028, GO:0030490
maturation of SSU-rRNA.	PEX1_015730	2.89415	2.60455	1.18006e-33	9.24986e-33	Small nucleolar ribonucleoprotein complex subunit (Pwp2)	KGO71545.1	Small-subunit processome, Utp12	PWP2	Conserved 90S pre-ribosomal component; essential for proper endonucleolytic cleavage of the 35 S rRNA precursor at A0, A1, and A2 sites; contains eight WD-repeats; PWP2 deletion leads to defects in cell cycle and bud morphogenesis	GO:0000028, GO:0000462
ribosomal small subunit assembly.	PEX1_043150	2.26892	2.32116	6.67805e-30	4.48854e-29	Ribosomal protein S11	KGO36676.1	Ribosomal protein S11	RPS14A	Protein component of the small (40S) ribosomal subunit; required for ribosome assembly and 20S pre-rRNA processing; mutations confer cryptopleurine resistance; homologous to mammalian ribosomal protein S14 and bacterial S11; RPS14A has a paralog, RPS14B, that arose from the whole genome duplication	GO:0006412, GO:0000028, GO:0000462
ribosomal small subunit assembly.	PEX1_042820	2.27592	2.28143	3.85821e-30	2.6352e-29	40S ribosomal protein S19	KGO44445.1	Ribosomal protein S19e	RPS19B	Protein component of the small (40S) ribosomal subunit; required for assembly and maturation of pre-40 S particles; homologous to mammalian ribosomal protein S19, no bacterial homolog; mutations in human RPS19 are associated with Diamond Blackfan anemia; RPS19B has a paralog, RPS19A, that arose from the whole genome duplication	GO:0006412, GO:0000028, GO:0035335
ribosomal small subunit assembly.	PEX1_102650	2.52513	2.68912	4.01202e-40	4.19176e-39	Severe Depolymerization of Actin	KGO48895.1	Ribosomal protein S5/S7, eukaryotic/archaeal	RPS5	Protein component of the small (40S) ribosomal subunit; least basic of non-acidic ribosomal proteins; phosphorylated in vivo; essential for viability; homologous to mammalian ribosomal protein S5 and bacterial S7	GO:0006407, GO:0006412, GO:0000028
ribosomal small subunit assembly.	PEX1_045620	3.78276	3.56555	1.00374e-73	3.38944e-72	40S ribosomal protein S0	KGO64278.1	Ribosomal protein S2, eukaryotic/archaeal	RPS0A	Ribosomal 40S subunit protein S0A; required for maturation of 18S rRNA along with Rps0Bp; deletion of either RPS0 gene reduces growth rate, deletion of both genes is lethal; homologous to human ribosomal protein SA and bacterial S2; RPS0A has a paralog, RPS0B, that arose from the whole genome duplication;	GO:0000028, GO:0006412, GO:0005975
ribosomal small subunit assembly.	PEX1_050440	2.33851	2.47133	1.16501e-33	9.14033e-33	Ribosomal protein S19	KGO66111.1	Ribosomal protein S19, superfamily	RPS15	Protein component of the small (40S) ribosomal subunit; homologous to mammalian ribosomal protein S15 and bacterial S19	GO:0006412, GO:0000028
ribosomal small subunit assembly.	PEX1_020350	2.59423	3.32117	4.56363e-24	2.31806e-23	Nucleic acid-binding, OB-fold	KGO70972.1	Nucleic acid-binding, OB-fold	RPS28B	Protein component of the small (40S) ribosomal subunit; homologous to mammalian ribosomal protein S28, no bacterial homolog; has an extraribosomal function in autoregulation, in which Rps28Bp binds to a decapping complex via Edc3p, which then binds to RPS28B mRNA leading to its decapping and degradation; RPS28B has a paralog, RPS28A, that arose from the whole genome duplication	GO:0006412, GO:0000028, GO:0030490
ribosomal small subunit assembly.	PEX1_015730	2.89415	2.60455	1.18006e-33	9.24986e-33	Small nucleolar ribonucleoprotein complex subunit (Pwp2)	KGO71545.1	Small-subunit processome, Utp12	PWP2	Conserved 90S pre-ribosomal component; essential for proper endonucleolytic cleavage of the 35 S rRNA precursor at A0, A1, and A2 sites; contains eight WD-repeats; PWP2 deletion leads to defects in cell cycle and bud morphogenesis	GO:0000028, GO:0000462
ribonucleoprotein complex subunit organi....	PEX1_044060	2.97986	2.60651	1.44217e-51	2.38721e-50	Eukaryotic translation initiation factor 3 subunit EifCe	KGO36581.1	Eukaryotic translation initiation factor 3 (eIF3), subunit 6, N-terminal	#N/A	#N/A	GO:0001732
ribonucleoprotein complex subunit organi....	PEX1_043150	2.26892	2.32116	6.67805e-30	4.48854e-29	Ribosomal protein S11	KGO36676.1	Ribosomal protein S11	RPS14A	Protein component of the small (40S) ribosomal subunit; required for ribosome assembly and 20S pre-rRNA processing; mutations confer cryptopleurine resistance; homologous to mammalian ribosomal protein S14 and bacterial S11; RPS14A has a paralog, RPS14B, that arose from the whole genome duplication	GO:0006412, GO:0000028, GO:0000462
ribonucleoprotein complex subunit organi....	PEX1_088070	3.48618	2.80037	7.38682e-34	5.88853e-33	Pre-mRNA-splicing factor ATP-dependent RNA helicase	KGO43479.1	Helicase, C-terminal	PRP43	RNA helicase in the DEAH-box family; functions in both RNA polymerase I and polymerase II transcript metabolism; catalyzes removal of U2, U5, and U6 snRNPs from the postsplicing lariat-intron ribonucleoprotein complex; required for efficient biogenesis of both small- and large-subunit rRNAs; acts with Sqs1p to promote 20S to 18S rRNA processing catalyzed by endonuclease Nob1p	GO:0000390, GO:0000463, GO:0000466, GO:0000462
ribonucleoprotein complex subunit organi....	PEX1_042820	2.27592	2.28143	3.85821e-30	2.6352e-29	40S ribosomal protein S19	KGO44445.1	Ribosomal protein S19e	RPS19B	Protein component of the small (40S) ribosomal subunit; required for assembly and maturation of pre-40 S particles; homologous to mammalian ribosomal protein S19, no bacterial homolog; mutations in human RPS19 are associated with Diamond Blackfan anemia; RPS19B has a paralog, RPS19A, that arose from the whole genome duplication	GO:0006412, GO:0000028, GO:0035335
ribonucleoprotein complex subunit organi....	PEX1_039270	2.70618	2.43037	7.02779e-41	7.55779e-40	Eukaryotic translation initiation factor 3 subunit M	KGO44658.1	hypothetical protein PEX1_039270	RPN9	Non-ATPase regulatory subunit of the 26S proteasome; similar to putative proteasomal subunits in other species; null mutant is temperature sensitive and exhibits cell cycle and proteasome assembly defects; protein abundance increases in response to DNA replication stress; relocalizes to the cytosol in response to hypoxia	GO:0001732, GO:0097308, GO:0070588
ribonucleoprotein complex subunit organi....	PEX1_028640	2.51739	2.1897	2.34527e-39	2.37966e-38	Eukaryotic translation initiation factor 3 subunit EifCc	KGO47103.1	Winged helix-turn-helix transcription repressor DNA-binding	NIP1	eIF3c subunit of the eukaryotic translation initiation factor 3 (eIF3); involved in the assembly of preinitiation complex and start codon selection	GO:0001732, GO:0006571, GO:0055114, GO:0006468
ribonucleoprotein complex subunit organi....	PEX1_040340	2.72687	2.63003	2.23312e-19	9.07657e-19	Ribosome biogenesis protein Rsa4	KGO47722.1	G-protein, beta subunit	RSA4	WD-repeat protein involved in ribosome biogenesis; may interact with ribosomes; required for maturation and efficient intra-nuclear transport or pre-60S ribosomal subunits, localizes to the nucleolus	GO:0110136, GO:0000027
ribonucleoprotein complex subunit organi....	PEX1_102650	2.52513	2.68912	4.01202e-40	4.19176e-39	Severe Depolymerization of Actin	KGO48895.1	Ribosomal protein S5/S7, eukaryotic/archaeal	RPS5	Protein component of the small (40S) ribosomal subunit; least basic of non-acidic ribosomal proteins; phosphorylated in vivo; essential for viability; homologous to mammalian ribosomal protein S5 and bacterial S7	GO:0006407, GO:0006412, GO:0000028
ribonucleoprotein complex subunit organi....	PEX1_040750	3.25035	2.71052	2.75758e-62	6.43079e-61	Eukaryotic translation initiation factor 3 subunit L	KGO50588.1	Translation initiation factor 3 complex, subunit L	#N/A	#N/A	GO:0001732, GO:0006351
ribonucleoprotein complex subunit organi....	PEX1_048160	3.27398	3.00452	7.75702e-71	2.3058e-69	RNase L inhibitor of the ABC superfamily	KGO54733.1	ABC transporter, ABCE	RLI1	Essential Fe-S protein; required for ribosome biogenesis, translation initiation/termination; facilitates binding of multifactor complex (MFC) of initiation factors to small ribosomal subunit; Dom34-Hbs1 complex and Rli1p work in dissociating inactive ribosomes, thereby facilitating translation restart; forms complex with Lto1p and Yae1p; dependency on ROS-labile FeS clusters, activity in nuclear…	GO:0032790, GO:0000054, GO:0006415, GO:0045727, GO:0042273, GO:0006413
ribonucleoprotein complex subunit organi....	PEX1_062660	2.5259	2.14858	2.95217e-48	4.37231e-47	Pre-mRNA-processing-splicing factor	KGO55778.1	Uncharacterized protein PEX1_062660	PRP8	Component of U4/U6-U5 snRNP complex; involved in second catalytic step of splicing; participates in spliceosomal assembly through its interaction with U1 snRNA; largest and most evolutionarily conserved protein of the spliceosome; mutations in its human ortholog, PRPF8, cause Retinitis pigmentosa and missplicing in Myelodysplastic syndrome.	GO:0000398, GO:0030908, GO:0090305, GO:0022618, GO:1902600, GO:0022900
ribonucleoprotein complex subunit organi....	PEX1_101420	2.61588	2.81474	2.06165e-42	2.36473e-41	60S ribosomal protein L24	KGO58660.1	Ribosomal protein L24e-like protein	RPL24B	Ribosomal 60S subunit protein L24B; not essential for translation but may be required for normal translation rate; homologous to mammalian ribosomal protein L24, no bacterial homolog; RPL24B has a paralog, RPL24A, that arose from the whole genome duplication	GO:1902626, GO:0000027, GO:0006412
ribonucleoprotein complex subunit organi....	PEX1_018890	3.34815	2.85019	8.51565e-12	2.24583e-11	H/ACA ribonucleoprotein complex non-core subunit	KGO60987.1	Translation elongation/initiation factor/Ribosomal, beta-barrel	NAF1	RNA-binding protein required for the assembly of box H/ACA snoRNPs; thus required for pre-rRNA processing; forms a complex with Shq1p and interacts with H/ACA snoRNP components Nhp2p and Cbf5p; similar to Gar1p	GO:0000493, GO:0001522, GO:0042254
ribonucleoprotein complex subunit organi....	PEX1_089390	2.45112	2.20746	1.85892e-51	3.05907e-50	Eukaryotic translation initiation factor 2 gamma subunit	KGO63478.1	Translation elongation factor EF1A/initiation factor IF2gamma, C-terminal	GCD11	Gamma subunit of the translation initiation factor eIF2; involved in the identification of the start codon; binds GTP when forming the ternary complex with GTP and tRNAi-Met; mutations in human ortholog cause X-linked intellectual disability (XLID)	GO:0006413, GO:0045903, GO:0002181, GO:0022618, GO:0006414
[truncated: 74 more rows]

## Sheet: P. exp_Mol Function
Molecular Function	Locus	logFC	PValue	FDR	Description	Genbank transcript id	ProteinAnn	GeneName	Annotation	GO_accession
[truncated: 64 more rows]

## Sheet: P.exp + P. terr_Mol Function
Molecular Function	Locus	logFC	PValue	FDR	Description	Genbank transcript id	Protein Annotation	SGD Gene name	SGD Annotation	GO_accession
[truncated: 295 more rows]

## Sheet: Common_Molecular Function
Molecular Function	Locus	logFC_P. expansum	logFC_P.expansum + P. terrestris	PValue	FDR	Description	Genbank transcript id	Protein Annotation	SGD Gene name	SGD Annotation	GO_accession
[truncated: 560 more rows]

[truncated: 3 more sheets: P. exp_Cellular Component, P.exp + P. terr_Cel Component, Common_Cellular Component]
