# Supplementary material for: Transcriptomic investigation of the interaction between a biocontrol yeast, Papiliotrema terrestris strain PT22AV, and the postharvest fungal pathogen Penicillium expansum on apple
Source: Commun Biol. 2024 Mar 22;7:359. doi: 10.1038/s42003-024-06031-w (PMC10960036; doi:10.1038/s42003-024-06031-w)
Supplement: Supplementary file 4 — Supplementary Data 1-20 [file 42003_2024_6031_MOESM4_ESM.zip › Supplementary Data 10.xlsx]

## Sheet: UP - P. expansum
ID	Description	GeneRatio	BgRatio	pvalue	p.adjust	qvalue	geneID	Count
ko00071	Fatty acid degradation	2/9	24/1373	0.00978589	0.104574	0.087145	KGO37393.1/KGO41691.1	2
ko01212	Fatty acid metabolism	2/9	24/1373	0.00978589	0.104574	0.087145	KGO63508.1/KGO41691.1	2
ko01059	Biosynthesis of enediyne antibiotics	1/9	2/1373	0.0130718	0.104574	0.087145	KGO51505.1	1
ko00254	Aflatoxin biosynthesis	1/9	4/1373	0.0259914	0.155948	0.129957	KGO68638.1	1
ko00592	alpha-Linolenic acid metabolism	1/9	7/1373	0.0450891	0.203146	0.169288	KGO41691.1	1
ko03320	PPAR signaling pathway	1/9	8/1373	0.0513806	0.203146	0.169288	KGO41691.1	1
ko00061	Fatty acid biosynthesis	1/9	11/1373	0.0700346	0.203146	0.169288	KGO63508.1	1
ko01040	Biosynthesis of unsaturated fatty acids	1/9	12/1373	0.0761798	0.203146	0.169288	KGO41691.1	1
ko04066	HIF-1 signaling pathway	1/9	12/1373	0.0761798	0.203146	0.169288	KGO71032.1	1

## Sheet: UP - common genes
ID	Description	GeneRatio	BgRatio	pvalue	p.adjust	qvalue	geneID	Count
ko03010	Ribosome	51/252	72/1373	7.9824e-24	1.30113e-21	1.18476e-21	KGO64278.1/KGO65346.1/KGO70972.1/KGO66446.1/KGO63336.1/KGO57930.1/KGO68896.1/KGO53362.1/KGO58660.1/KGO62509.1/KGO69119.1/KGO47075.1/KGO36330.1/KGO70212.1/KGO70160.1/KGO48895.1/KGO56602.1/KGO54464.1/KGO56512.1/KGO61380.1/KGO70085.1/KGO40255.1/KGO36331.1/KGO65855.1/KGO65897.1/KGO55713.1/KGO66111.1/KGO59719.1/KGO67278.1/KGO38896.1/KGO65519.1/KGO48443.1/KGO66110.1/KGO66939.1/KGO59074.1/KGO72839.1/KGO…	51
ko00360	Phenylalanine metabolism	19/252	38/1373	6.85923e-06	0.000559027	0.000509027	KGO43033.1/KGO64303.1/KGO40978.1/KGO65800.1/KGO69441.1/KGO70041.1/KGO72204.1/KGO64906.1/KGO69442.1/KGO66935.1/KGO49666.1/KGO50855.1/KGO65107.1/KGO50937.1/KGO72205.1/KGO58663.1/KGO43734.1/KGO52037.1/KGO71396.1	19
ko00960	Tropane, piperidine and pyridine alkaloid biosynthesis	8/252	11/1373	0.000115462	0.00627343	0.00571232	KGO64303.1/KGO40978.1/KGO69441.1/KGO66935.1/KGO50855.1/KGO50937.1/KGO58663.1/KGO52037.1	8
ko00330	Arginine and proline metabolism	19/252	46/1373	0.000192755	0.00785475	0.00715221	KGO47203.1/KGO64303.1/KGO65395.1/KGO47204.1/KGO40978.1/KGO70520.1/KGO65800.1/KGO49391.1/KGO64425.1/KGO51251.1/KGO67336.1/KGO70041.1/KGO49666.1/KGO54456.1/KGO72205.1/KGO58663.1/KGO43734.1/KGO41528.1/KGO71396.1	19
ko03008	Ribosome biogenesis in eukaryotes	17/252	41/1373	0.000402858	0.0131332	0.0119585	KGO61073.1/KGO63697.1/KGO67329.1/KGO56018.1/KGO71545.1/KGO49333.1/KGO55022.1/KGO70490.1/KGO47419.1/KGO66625.1/KGO66818.1/KGO67374.1/KGO65209.1/KGO66197.1/KGO47078.1/KGO70749.1/KGO47911.1	17
ko00250	Alanine, aspartate and glutamate metabolism	12/252	27/1373	0.00144068	0.0391385	0.0356379	KGO64303.1/KGO65395.1/KGO47204.1/KGO40978.1/KGO55415.1/KGO71424.1/KGO65999.1/KGO66103.1/KGO72412.1/KGO62306.1/KGO58663.1/KGO44855.1	12
ko00950	Isoquinoline alkaloid biosynthesis	8/252	15/1373	0.00226812	0.0528147	0.0480909	KGO64303.1/KGO40978.1/KGO69441.1/KGO66935.1/KGO50855.1/KGO50937.1/KGO58663.1/KGO52037.1	8
ko00380	Tryptophan metabolism	15/252	41/1373	0.00395026	0.0723166	0.0658485	KGO50781.1/KGO72207.1/KGO65800.1/KGO51251.1/KGO70041.1/KGO50196.1/KGO64906.1/KGO66935.1/KGO49666.1/KGO47436.1/KGO72205.1/KGO43734.1/KGO67012.1/KGO65352.1/KGO71396.1	15
ko00300	Lysine biosynthesis	7/252	13/1373	0.00406365	0.0723166	0.0658485	KGO60042.1/KGO60044.1/KGO66935.1/KGO66742.1/KGO44108.1/KGO59077.1/KGO50575.1	7
ko01120	Microbial metabolism in diverse environments	50/252	196/1373	0.0044366	0.0723166	0.0658485	KGO43033.1/KGO65368.1/KGO60042.1/KGO72387.1/KGO64303.1/KGO44629.1/KGO65887.1/KGO40978.1/KGO51110.1/KGO55415.1/KGO65800.1/KGO60044.1/KGO72243.1/KGO69784.1/KGO65741.1/KGO36470.1/KGO65999.1/KGO51251.1/KGO45546.1/KGO70041.1/KGO72204.1/KGO58058.1/KGO72273.1/KGO55787.1/KGO69442.1/KGO49666.1/KGO65888.1/KGO66937.1/KGO71174.1/KGO47436.1/KGO65370.1/KGO44108.1/KGO65964.1/KGO59077.1/KGO62306.1/KGO70712.1/KGO…	50
ko00410	beta-Alanine metabolism	10/252	24/1373	0.00636826	0.0905604	0.0824605	KGO43033.1/KGO69441.1/KGO65999.1/KGO51251.1/KGO65366.1/KGO69442.1/KGO50855.1/KGO54456.1/KGO50937.1/KGO52037.1	10
ko00260	Glycine, serine and threonine metabolism	16/252	47/1373	0.00666702	0.0905604	0.0824605	KGO60042.1/KGO65395.1/KGO60044.1/KGO69441.1/KGO55787.1/KGO61341.1/KGO50855.1/KGO61026.1/KGO73455.1/KGO47275.1/KGO70129.1/KGO38285.1/KGO50937.1/KGO52037.1/KGO37387.1/KGO49317.1	16

## Sheet: UP - P. expansum + P. terrestr
ID	Description	GeneRatio	BgRatio	pvalue	p.adjust	qvalue	geneID	Count
ko00520	Amino sugar and nucleotide sugar metabolism	7/33	41/1373	3.00843e-05	0.00303851	0.00281842	KGO70353.1/KGO47124.1/KGO61070.1/KGO73453.1/KGO70627.1/KGO73456.1/KGO58098.1	7
ko00360	Phenylalanine metabolism	5/33	38/1373	0.00167129	0.0844002	0.0782868	KGO37662.1/KGO66889.1/KGO44308.1/KGO72896.1/KGO67437.1	5
ko00950	Isoquinoline alkaloid biosynthesis	3/33	15/1373	0.00473085	0.159272	0.147735	KGO66889.1/KGO72896.1/KGO67437.1	3
ko00940	Phenylpropanoid biosynthesis	3/33	19/1373	0.00943429	0.191386	0.177523	KGO50871.1/KGO40891.1/KGO44308.1	3
ko00350	Tyrosine metabolism	4/33	36/1373	0.00947456	0.191386	0.177523	KGO37662.1/KGO66889.1/KGO72896.1/KGO67437.1	4
ko00511	Other glycan degradation	2/33	8/1373	0.0143336	0.241283	0.223806	KGO37493.1/KGO71208.1	2
