# Supplementary material for: Transcriptomic investigation of the interaction between a biocontrol yeast, Papiliotrema terrestris strain PT22AV, and the postharvest fungal pathogen Penicillium expansum on apple
Source: Commun Biol. 2024 Mar 22;7:359. doi: 10.1038/s42003-024-06031-w (PMC10960036; doi:10.1038/s42003-024-06031-w)
Supplement: Supplementary file 4 — Supplementary Data 1-20 [file 42003_2024_6031_MOESM4_ESM.zip › Supplementary Data 12.xlsx]

## Sheet: DOWN - P.expansum
Locus	logFC	FDR	Description	Genbank transcript id	Protein Annotation	SGD Gene name	SGD Annotation
PEX1_062280	-5.58915	8.30887e-50	O-methyltransferase	KGO55735.1	Protein of unknown function DUF2278	#N/A	#N/A
PEX1_041630	-5.35693	6.43684e-05	Glycerophosphoryl diester phosphodiesterase	KGO70114.1	hypothetical protein PEX1_041630	#N/A	#N/A
PEX1_015020	-5.29154	8.01405e-14	MFS general substrate transporter	KGO71644.1	Major facilitator superfamily domain, general substrate transporter	YIL166C	Putative protein with similarity to allantoate permease; similar to the allantoate permease (Dal5p) subfamily of the major facilitator superfamily; mRNA expression is elevated by sulfur limitation; YIL166C is a non-essential gene
PEX1_050480	-5.18886	0.000992923	Phosphopyruvate hydratase	KGO66115.1	hypothetical protein PEX1_050480	ERR3	Enolase, a phosphopyruvate hydratase; catalyzes the conversion of 2-phosphoglycerate to phosphoenolpyruvate; complements the growth defect of an ENO1 ENO2 double mutant in glucose
PEX1_032040	-4.90423	2.44337e-39	MFS general substrate transporter	KGO40542.1	Major facilitator superfamily domain, general substrate transporter	FLR1	Plasma membrane transporter of the major facilitator superfamily; member of the 12-spanner drug:H(+) antiporter DHA1 family; involved in efflux of fluconazole, diazaborine, benomyl, methotrexate, and other drugs; expression induced in cells treated with the mycotoxin patulin; relocalizes from nucleus to plasma membrane upon DNA replication stress
PEX1_104080	-4.85441	1.59435e-10	Similar to high-affinity nicotinic acid transporter	KGO51761.1	Major facilitator superfamily domain, general substrate transporter	TNA1	High affinity nicotinic acid plasma membrane permease; responsible for uptake of low levels of nicotinic acid; expression of the gene increases in the absence of extracellular nicotinic acid or para-aminobenzoate (PABA)
PEX1_051740	-4.84844	0.000992161	Nonribosomal brevianamide peptide synthase FtmA	KGO66369.1	Male sterility, NAD-binding	LYS2	Alpha aminoadipate reductase; catalyzes the reduction of alpha-aminoadipate to alpha-aminoadipate 6-semialdehyde, which is the fifth step in biosynthesis of lysine; activation requires posttranslational phosphopantetheinylation by Lys5p
PEX1_066300	-4.7984	0.000586395	Zinc finger, RING-type	KGO62155.1	Zinc finger, RING-type	#N/A	#N/A
PEX1_028200	-4.78629	4.75282e-10	Fujikurins efflux protein	KGO47218.1	Major facilitator superfamily domain, general substrate transporter	MCH5	Plasma membrane riboflavin transporter; facilitates the uptake of vitamin B2; required for FAD-dependent processes; sequence similarity to mammalian monocarboxylate permeases, however mutants are not deficient in monocarboxylate transport
PEX1_043300	-4.64486	1.35536e-60	Herpesvirus Glycoprotein B	KGO36688.1	hypothetical protein PEX1_043300	#N/A	#N/A
PEX1_070290	-4.61369	3.23868e-63	Phosphoglycerate mutase	KGO66771.1	hypothetical protein PEX1_070290	#N/A	#N/A
PEX1_045850	-4.48088	0.00228481	S-adenosyl-L-methionine-dependent methyltransferase	KGO64267.1	Mycolic acid cyclopropane synthase	#N/A	#N/A
PEX1_023020	-4.25038	1.41599e-41	Alpha-1,3-glucosyltransferase	KGO72199.1	hypothetical protein PEX1_023020	#N/A	#N/A
PEX1_082450	-4.23116	1.42158e-57	50S ribosomal protein L25	KGO53373.1	hypothetical protein PEX1_082450	#N/A	#N/A
PEX1_060400	-4.20537	3.50229e-07	Phosphoglycerate mutase	KGO72336.1	hypothetical protein PEX1_060400	#N/A	#N/A
PEX1_024130	-4.1152	1.01835e-14	Glucose-methanol-choline oxidoreductase	KGO67387.1	Glucose-methanol-choline oxidoreductase, C-terminal	#N/A	#N/A
PEX1_022850	-4.07133	3.54338e-17	#N/A	KGO72087.1	hypothetical protein PEX1_022850	#N/A	#N/A
PEX1_022610	-4.05357	3.12044e-23	Alcohol-dehydrogenase adhA	KGO70366.1	Polyketide synthase, enoylreductase	ADH3	Mitochondrial alcohol dehydrogenase isozyme III; involved in the shuttling of mitochondrial NADH to the cytosol under anaerobic conditions and ethanol production
PEX1_042770	-4.00904	2.27931e-21	LEA domain-containing protein	KGO46383.1	Protein of unknown function DUF3659	#N/A	#N/A
PEX1_072330	-3.96802	4.54238e-32	#N/A	KGO72891.1	hypothetical protein PEX1_072330	#N/A	#N/A
PEX1_064380	-3.96276	8.37144e-35	Catalase	KGO67842.1	Catalase, mono-functional, heme-containing	CTA1	Catalase A; breaks down hydrogen peroxide in the peroxisomal matrix formed by acyl-CoA oxidase (Pox1p) during fatty acid beta-oxidation
PEX1_068300	-3.93657	2.90476e-13	Plasma membrane ammonium transporter	KGO70056.1	GPR1/FUN34/yaaH	ATO2	Putative transmembrane protein involved in export of ammonia; ammonia is a starvation signal that promotes cell death in aging colonies; phosphorylated in mitochondria; member of the TC 9.B.33 YaaH family; homolog of Y. lipolytica Gpr1p; ATO2 has a paralog, ADY2, that arose from the whole genome duplication
PEX1_059220	-3.93088	3.36158e-07	High affinity monosaccharide transporter	KGO70450.1	Major facilitator superfamily domain, general substrate transporter	RGT2	Plasma membrane high glucose sensor that regulates glucose transport; contains 12 predicted transmembrane segments and a long C-terminal tail required for induction of hexose transporters; RGT2 has a paralog, SNF3, that arose from the whole genome duplication
PEX1_007640	-3.91953	3.87582e-21	NADP-dependent oxidoreductase domain	KGO61889.1	Short-chain dehydrogenase/reductase SDR	GCY1	Glycerol dehydrogenase; involved in an alternative pathway for glycerol catabolism used under microaerobic conditions; also has mRNA binding activity; member of the aldo-keto reductase (AKR) family; protein abundance increases in response to DNA replication stress; GCY1 has a paralog, YPR1, that arose from the whole genome duplication
PEX1_061120	-3.89048	1.15072e-08	Regulatory protein ADR1	KGO72417.1	Transcription factor, fungi	#N/A	#N/A
PEX1_018070	-3.88482	1.29869e-56	Histidine kinase-DNA gyrase B-and HSP90-like ATPase family protein	KGO61018.1	CheY-like superfamily	#N/A	#N/A
PEX1_002050	-3.8008	3.3968e-12	Permease, cytosine/purine, uracil, thiamine, allantoin	KGO54851.1	Permease, cytosine/purine, uracil, thiamine, allantoin	DAL4	Allantoin permease; expression sensitive to nitrogen catabolite repression and induced by allophanate, an intermediate in allantoin degradation
PEX1_052880	-3.73615	4.69749e-31	Serine/threonine-protein kinase DCLK	KGO64657.1	hypothetical protein PEX1_052880	SSN3	Cyclin-dependent protein kinase; component of RNA polymerase II holoenzyme; involved in phosphorylation of the RNA polymerase II C-terminal domain; involved in glucose repression
PEX1_022600	-3.70391	2.02576e-41	Regulatory protein alcR	KGO70365.1	Aldehyde dehydrogenase, C-terminal	ALD4	Mitochondrial aldehyde dehydrogenase; required for growth on ethanol and conversion of acetaldehyde to acetate; phosphorylated; activity is K+ dependent; utilizes NADP+ or NAD+ equally as coenzymes; expression is glucose repressed; can substitute for cytosolic NADP-dependent aldehyde dehydrogenase when directed to the cytosol
PEX1_084450	-3.70163	1.48133e-45	#N/A	KGO68347.1	hypothetical protein PEX1_084450	#N/A	#N/A
PEX1_070690	-3.70079	1.90244e-31	Integral membrane protein (Fragment)	KGO66712.1	hypothetical protein PEX1_070690	#N/A	#N/A
PEX1_061730	-3.68847	0.000738819	#N/A	KGO59288.1	hypothetical protein PEX1_061730	#N/A	#N/A
PEX1_028790	-3.57215	9.70338e-05	alpha-1,2-Mannosidase	KGO47400.1	hypothetical protein PEX1_028790	#N/A	#N/A
PEX1_086670	-3.51339	5.11929e-05	Phosphatidylserine decarboxylase	KGO56689.1	Phosphatidylserine decarboxylase-like protein	#N/A	#N/A
PEX1_025550	-3.47772	1.03294e-15	Proton-coupled fructose-specific symporter	KGO69062.1	hypothetical protein PEX1_025550	RGT2	Plasma membrane high glucose sensor that regulates glucose transport; contains 12 predicted transmembrane segments and a long C-terminal tail required for induction of hexose transporters; RGT2 has a paralog, SNF3, that arose from the whole genome duplication
PEX1_075190	-3.40847	3.53547e-22	Transcription factor atf21	KGO73510.1	hypothetical protein PEX1_075190	CST6	Basic leucine zipper (bZIP) transcription factor, in ATF/CREB family; mediates transcriptional activation of NCE103 (encoding carbonic anhydrase) in response to low CO2 levels such as in the ambient air; proposed to be a regulator of oleate responsive genes; involved in utilization of non-optimal carbon sources and chromosome stability; relocalizes to the cytosol in response to hypoxia; CST6 has …
PEX1_031350	-3.37716	4.16269e-36	DDHD domain-containing protein (Fragment)	KGO55005.1	Protein of unknown function DUF1761	#N/A	#N/A
PEX1_080780	-3.3375	0.000445702	Polysaccharide lyase family 3 protein	KGO69966.1	Pectate lyase, catalytic	#N/A	#N/A
PEX1_030010	-3.33174	3.55384e-29	Aminoglycoside phosphotransferase	KGO36237.1	Fructosamine/Ketosamine-3-kinase	#N/A	#N/A
PEX1_009710	-3.33039	9.40532e-07	Nitrosoguanidine resistance protein SNG1	KGO66485.1	#N/A	#N/A	#N/A
PEX1_055170	-3.28346	3.08948e-11	#N/A	KGO54177.1	S1/P1 nuclease	#N/A	#N/A
PEX1_070400	-3.28258	1.36256e-12	Copper-dependent polysaccharide monooxygenase	KGO66782.1	hypothetical protein PEX1_070400	#N/A	#N/A
PEX1_038650	-3.26617	1.08079e-23	#N/A	KGO60695.1	hypothetical protein PEX1_038650	#N/A	#N/A
PEX1_098410	-3.24049	9.52355e-42	UDP-Glycosyltransferase/glycogen phosphorylase	KGO63014.1	UDP-glucuronosyl/UDP-glucosyltransferase	ATG26	UDP-glucose:sterol glucosyltransferase; conserved enzyme involved in synthesis of sterol glucoside membrane lipids; in contrast to ATG26 from P. pastoris, S. cerevisiae ATG26 is not involved in autophagy
PEX1_037130	-3.21937	1.89303e-12	#N/A	KGO65976.1	hypothetical protein PEX1_037130	#N/A	#N/A
PEX1_032010	-3.14889	2.98815e-16	#N/A	KGO40706.1	hypothetical protein PEX1_032010	#N/A	#N/A
PEX1_063940	-3.14509	1.19973e-11	Dimethylaniline monooxygenase	KGO49331.1	hypothetical protein PEX1_063940	#N/A	#N/A
PEX1_025070	-3.08275	1.85107e-15	Hydrophobin	KGO67429.1	hypothetical protein PEX1_025070	#N/A	#N/A
PEX1_044920	-3.06528	0.00208631	#N/A	KGO41480.1	hypothetical protein PEX1_044920	#N/A	#N/A
PEX1_010570	-3.06487	1.28282e-07	Allantoate permease	KGO69454.1	Major facilitator superfamily domain, general substrate transporter	TNA1	High affinity nicotinic acid plasma membrane permease; responsible for uptake of low levels of nicotinic acid; expression of the gene increases in the absence of extracellular nicotinic acid or para-aminobenzoate (PABA)
PEX1_098430	-3.0442	6.94996e-23	MSF drug transporter	KGO62733.1	hypothetical protein PEX1_098430	YNL010W	Putative protein of unknown function; similar to phosphoserine phosphatases; green fluorescent protein (GFP)-fusion protein localizes to the cytoplasm and nucleus; homozygous diploid mutant shows an increase in glycogen accumulation
PEX1_051960	-3.02579	4.03083e-08	Arsenite resistance protein ArsB	KGO66292.1	Arsenical-resistance protein ACR3	ARR3	Plasma membrane metalloid/H+ antiporter; transports arsenite and antimonite; required for resistance to arsenic compounds; transcription is activated by Arr1p in the presence of arsenite
PEX1_041370	-3.02479	2.84122e-14	Ankyrin repeat-containing domain protein (Fragment)	KGO53895.1	hypothetical protein PEX1_041370	NAS6	Assembly chaperone for the 19S proteasome regulatory particle base; proteasome-interacting protein involved in the assembly of the base subcomplex of the 19S proteasomal regulatory particle (RP); ortholog of human oncoprotein gankyrin, which interacts with the Rb tumor suppressor and CDK4/6
PEX1_027680	-3.01412	5.62309e-18	#N/A	KGO47305.1	Protein of unknown function DUF1348	#N/A	#N/A
PEX1_000020	-3.0133	3.30986e-08	Flavoprotein subunit p-cresol methylhydroxylase	KGO45163.1	Vanillyl-alcohol oxidase, C-terminal subdomain 2	#N/A	#N/A
PEX1_098230	-2.99058	5.14509e-17	NAD dependent epimerase/dehydratase	KGO62796.1	hypothetical protein PEX1_098230	#N/A	#N/A
PEX1_089820	-2.98233	5.04169e-45	Cysteine-rich secretory protein family	KGO63521.1	Allergen V5/Tpx-1-like protein	PRY3	Cell wall-associated protein involved in export of acetylated sterols; member of the CAP protein superfamily (cysteine-rich secretory proteins (CRISP), antigen 5, and pathogenesis related 1 proteins); role in mating efficiency; expression of full-length transcript is daughter cell-specific; in response to alpha factor, a short transcript starting at +452 is expressed and the long form is represse…
PEX1_087620	-2.95666	7.90211e-09	#N/A	KGO46181.1	hypothetical protein PEX1_087620	#N/A	#N/A
PEX1_040840	-2.95083	8.21175e-05	Hexose carrier protein	KGO50464.1	Major facilitator superfamily domain, general substrate transporter	STL1	Glycerol proton symporter of the plasma membrane; subject to glucose-induced inactivation, strongly but transiently induced when cells are subjected to osmotic shock
PEX1_083120	-2.94383	1.60578e-12	Cell wall beta-glucan synthesis	KGO52965.1	hypothetical protein PEX1_083120	#N/A	#N/A
PEX1_097210	-2.91993	8.48015e-09	Beta-ketoacyl-ACP reductase	KGO66676.1	#N/A	#N/A	#N/A
PEX1_102550	-2.8553	4.90428e-27	VPS28-domain-containing protein	KGO48885.1	Vacuolar protein sorting-associated, VPS28	#N/A	#N/A
PEX1_005970	-2.84572	1.22512e-08	Beta-lactamase	KGO69154.1	Beta-lactamase-like protein	#N/A	#N/A
PEX1_064670	-2.8288	3.31329e-08	MFS quinate transporter	KGO66630.1	Major facilitator superfamily domain, general substrate transporter	SNF3	Plasma membrane low glucose sensor, regulates glucose transport; contains 12 predicted transmembrane segments and a long C-terminal tail required for induction of hexose transporters; also senses fructose and mannose; SNF3 has a paralog, RGT2, that arose from the whole genome duplication
PEX1_011440	-2.80936	1.08417e-14	D-glycerate 3-kinase	KGO72544.1	hypothetical protein PEX1_011440	TDA10	ATP-binding protein of unknown function; crystal structure resembles that of E.coli pantothenate kinase and other small kinases; null mutant is sensitive to expression of the top1-T722A allele
PEX1_046910	-2.7944	0.0143577	Phosphatidyl synthase	KGO70847.1	hypothetical protein PEX1_046910	YKR070W	Putative protein of unknown function; the authentic, non-tagged protein is detected in highly purified mitochondria in high-throughput studies
PEX1_098540	-2.78396	1.54289e-22	Beta-glucan synthesis-associated	KGO62783.1	Concanavalin A-like lectin/glucanase, subgroup	KRE6	Type II integral membrane protein; required for beta-1,6 glucan biosynthesis; putative beta-glucan synthase; localizes to ER, plasma membrane, sites of polarized growth and secretory vesicles; functionally redundant with Skn1p; KRE6 has a paralog, SKN1, that arose from the whole genome duplication
PEX1_091710	-2.76164	2.51776e-17	Xanthine dehydrogenase	KGO71113.1	hypothetical protein PEX1_091710	#N/A	#N/A
PEX1_086190	-2.75847	6.24806e-13	Conidial pigment biosynthesis protein PcAygA	KGO59996.1	hypothetical protein PEX1_086190	#N/A	#N/A
PEX1_071640	-2.74238	2.92129e-23	Histone deacetylase	KGO69527.1	hypothetical protein PEX1_071640	#N/A	#N/A
PEX1_009620	-2.71257	1.10589e-07	Bifunctional solanapyrone synthase	KGO66476.1	#N/A	#N/A	#N/A
PEX1_014700	-2.71163	3.6605e-08	Blasticidin-S deaminase	KGO67071.1	APOBEC/CMP deaminase, zinc-binding	CDD1	Cytidine deaminase; catalyzes the modification of cytidine to uridine in vitro but native RNA substrates have not been identified, localizes to both the nucleus and cytoplasm
PEX1_028570	-2.70638	3.34453e-40	Alpha-L-arabinofuranosidase A	KGO47096.1	Glycoside hydrolase, superfamily	#N/A	#N/A
PEX1_057110	-2.69476	7.76871e-09	Ubiquitin carboxyl-terminal hydrolase isozyme L3	KGO70741.1	Peptidase C12, ubiquitin carboxyl-terminal hydrolase 1	#N/A	#N/A
PEX1_100920	-2.68817	4.23592e-12	General amino acid permease AGP2	KGO58717.1	hypothetical protein PEX1_100920	#N/A	#N/A
PEX1_092180	-2.68426	2.61925e-06	Mannose-6-phosphate isomerase, class I	KGO73119.1	Mannose-6-phosphate isomerase	PMI40	Mannose-6-phosphate isomerase; catalyzes the interconversion of fructose-6-P and mannose-6-P; required for early steps in protein mannosylation
PEX1_031030	-2.67913	8.01918e-13	Transcription activator of gluconeogenesis acuK	KGO51234.1	hypothetical protein PEX1_031030	#N/A	#N/A
PEX1_013260	-2.67624	6.75112e-20	MFS general substrate transporter	KGO68610.1	Major facilitator superfamily domain, general substrate transporter	TPO1	Polyamine transporter of the major facilitator superfamily; member of the 12-spanner drug:H(+) antiporter DHA1 family; recognizes spermine, putrescine, and spermidine; catalyzes uptake of polyamines at alkaline pH and excretion at acidic pH; during oxidative stress exports spermine, spermidine from the cell, which controls timing of expression of stress-responsive genes; phosphorylation enhances …
PEX1_016880	-2.67381	4.55289e-10	Pregnancy-associated plasma protein-A	KGO44750.1	Peptidase M12A, astacin	#N/A	#N/A
PEX1_044330	-2.66612	1.03143e-07	Maltose fermentation regulatory protein	KGO36608.1	hypothetical protein PEX1_044330	#N/A	#N/A
PEX1_050320	-2.66343	2.08809e-28	Chromatin structure-remodeling complex protein RSC7	KGO66153.1	Protein of unknown function DUF4246	#N/A	#N/A
PEX1_039070	-2.65787	1.28527e-05	Endochitinase 33	KGO57325.1	Glycoside hydrolase, superfamily	CTS1	Endochitinase; required for cell separation after mitosis; transcriptional activation during the G1 phase of the cell cycle is mediated by transcription factor Ace2p
PEX1_032050	-2.645	9.37465e-07	Glucoamylase	KGO40543.1	hypothetical protein PEX1_032050	#N/A	#N/A
PEX1_082380	-2.64394	8.79945e-09	MFS monosaccharide transporter	KGO53366.1	Major facilitator superfamily domain, general substrate transporter	HXT10	Putative hexose transporter; expressed at low levels and expression is repressed by glucose
PEX1_016450	-2.60812	1.76606e-09	Beta-xylanase	KGO65072.1	Lipopolysaccharide-modifying protein	#N/A	#N/A
PEX1_073130	-2.60299	6.98328e-12	Extracellular membrane protein, CFEM domain	KGO38367.1	hypothetical protein PEX1_073130	#N/A	#N/A
PEX1_028210	-2.58622	0.0056303	Hexose transporter	KGO47219.1	Major facilitator superfamily domain, general substrate transporter	RGT2	Plasma membrane high glucose sensor that regulates glucose transport; contains 12 predicted transmembrane segments and a long C-terminal tail required for induction of hexose transporters; RGT2 has a paralog, SNF3, that arose from the whole genome duplication
PEX1_028340	-2.57904	1.40856e-09	Procyclic acidic repetitive protein PARP	KGO47073.1	hypothetical protein PEX1_028340	#N/A	#N/A
PEX1_042960	-2.56922	2.04412e-21	Fungal transcriptional regulatory protein, N-terminal	KGO44459.1	Short-chain dehydrogenase/reductase SDR	#N/A	#N/A
PEX1_003730	-2.56026	0.000466132	Nonribosomal peptide synthase	KGO66457.1	AMP-dependent synthetase/ligase	#N/A	#N/A
PEX1_035350	-2.54184	6.27465e-11	NAD binding Rossmann fold oxidoreductase	KGO67265.1	Oxidoreductase, N-terminal	YMR315W	Protein with NADP(H) oxidoreductase activity; transcription is regulated by Stb5p in response to NADPH depletion induced by diamide; promoter contains a putative Stb5p binding site; protein abundance increases in response to DNA replication stress
PEX1_093800	-2.53482	2.14704e-34	Intracellular beta-glucosidase	KGO59438.1	#N/A	#N/A	#N/A
PEX1_003710	-2.51398	3.01281e-07	#N/A	KGO66455.1	hypothetical protein PEX1_003710	#N/A	#N/A
PEX1_065800	-2.51097	4.03158e-21	Ferric-chelate reductase, putative	KGO62317.1	Riboflavin synthase-like beta-barrel	FRE2	Ferric reductase and cupric reductase; reduces siderophore-bound iron and oxidized copper prior to uptake by transporters; expression induced by low iron levels but not by low copper levels
PEX1_001970	-2.50429	6.29207e-08	Secondary metabolism regulator	KGO54751.1	hypothetical protein PEX1_001970	#N/A	#N/A
PEX1_079970	-2.50165	6.24249e-44	MFS general substrate transporter	KGO72840.1	Major facilitator superfamily domain, general substrate transporter	FLR1	Plasma membrane transporter of the major facilitator superfamily; member of the 12-spanner drug:H(+) antiporter DHA1 family; involved in efflux of fluconazole, diazaborine, benomyl, methotrexate, and other drugs; expression induced in cells treated with the mycotoxin patulin; relocalizes from nucleus to plasma membrane upon DNA replication stress
PEX1_084940	-2.49418	1.60545e-08	Ankyrin repeat-containing domain	KGO67000.1	hypothetical protein PEX1_084940	HOS4	Subunit of the Set3 complex; complex is a meiotic-specific repressor of sporulation specific genes that contains deacetylase activity; potential Cdc28p substrate
PEX1_065610	-2.49283	1.4548e-23	Transcription factor, fungi	KGO62523.1	Transcription factor, fungi	ASG1	Zinc cluster protein proposed to be a transcriptional regulator; regulator involved in the stress response; null mutants have a respiratory deficiency, calcofluor white sensitivity and slightly increased cycloheximide resistance
PEX1_053350	-2.49007	1.59877e-29	#N/A	KGO64690.1	hypothetical protein PEX1_053350	#N/A	#N/A
PEX1_039590	-2.47762	1.55337e-33	#N/A	KGO44501.1	hypothetical protein PEX1_039590	#N/A	#N/A
PEX1_016190	-2.46251	0.000791322	PTH11-type GPCR protein (Fragment)	KGO71881.1	hypothetical protein PEX1_016190	#N/A	#N/A
PEX1_066210	-2.45782	1.01402e-06	#N/A	KGO62262.1	hypothetical protein PEX1_066210	#N/A	#N/A
PEX1_086420	-2.4571	2.56888e-27	Transcription factor	KGO60118.1	hypothetical protein PEX1_086420	#N/A	#N/A
PEX1_037640	-2.45699	1.98869e-20	Versicolorin reductase	KGO63787.1	Short-chain dehydrogenase/reductase SDR	YMR226C	NADP(+)-dependent serine dehydrogenase and carbonyl reductase; acts on serine, L-allo-threonine, and other 3-hydroxy acids; green fluorescent protein fusion protein localizes to the cytoplasm and nucleus; may interact with ribosomes, based on co-purification experiments
PEX1_019110	-2.45109	2.8086e-29	Nitrilase	KGO61060.1	Carbon-nitrogen hydrolase	NIT1	Nitrilase; member of the nitrilase branch of the nitrilase superfamily; in closely related species and other S. cerevisiae strain backgrounds YIL164C and adjacent ORF, YIL165C, likely constitute a single ORF encoding a nitrilase gene
PEX1_023050	-2.44844	1.31073e-07	Succinyl-CoA synthetase beta subunit	KGO72202.1	ATP-grasp fold, subdomain 2	LSC2	Beta subunit of succinyl-CoA ligase; succinyl-CoA ligase is a mitochondrial enzyme of the TCA cycle that catalyzes the nucleotide-dependent conversion of succinyl-CoA to succinate
PEX1_043800	-2.44547	2.35456e-26	Branched-chain-amino-acid aminotransferase TOXF	KGO37073.1	Branched-chain amino acid aminotransferase II	BAT2	Cytosolic branched-chain amino acid (BCAA) aminotransferase; preferentially involved in BCAA catabolism; homolog of murine ECA39; highly expressed during stationary phase and repressed during logarithmic phase; BAT2 has a paralog, BAT1, that arose from the whole genome duplication
PEX1_013280	-2.42844	5.11742e-35	RPEL repeat protein	KGO68612.1	hypothetical protein PEX1_013280	#N/A	#N/A
PEX1_090110	-2.4124	0.0124331	Major facilitator superfamily domain, general substrate transporter	KGO65396.1	hypothetical protein PEX1_090110	#N/A	#N/A
PEX1_040640	-2.39185	0.00227602	C6 finger domain-containing protein, putative	KGO50577.1	hypothetical protein PEX1_040640	#N/A	#N/A
PEX1_042530	-2.37766	2.03133e-08	Zinc-binding alcohol dehydrogenase domain-containing protein cipB	KGO71501.1	Polyketide synthase, enoylreductase	YLR460C	Member of the quinone oxidoreductase family; up-regulated in response to the fungicide mancozeb; possibly up-regulated by iodine
PEX1_095400	-2.37684	9.57833e-10	Fungal transcriptional regulatory protein, N-terminal	KGO56494.1	#N/A	#N/A	#N/A
PEX1_070750	-2.37229	2.99914e-06	#N/A	KGO68144.1	hypothetical protein PEX1_070750	#N/A	#N/A
PEX1_079700	-2.37111	9.92886e-24	Siderochrome-iron transporter Sit1	KGO73669.1	Major facilitator superfamily domain, general substrate transporter	SIT1	Ferrioxamine B transporter; member of the ARN family of transporters that specifically recognize siderophore-iron chelates; transcription is induced during iron deprivation and diauxic shift; potentially phosphorylated by Cdc28p
PEX1_021920	-2.3689	1.19126e-18	O-methyltransferase	KGO45400.1	Protein of unknown function DUF2278	#N/A	#N/A
PEX1_076200	-2.35123	2.42394e-09	Non-classical export protein 2	KGO54418.1	hypothetical protein PEX1_076200	NCE102	Protein of unknown function; contains transmembrane domains; involved in secretion of proteins that lack classical secretory signal sequences; component of the detergent-insoluble glycolipid-enriched complexes (DIGs); NCE102 has a paralog, FHN1, that arose from the whole genome duplication
PEX1_063240	-2.34994	0.181907	MFS monocarboxylate transporter	KGO55939.1	Major facilitator superfamily domain, general substrate transporter	MCH5	Plasma membrane riboflavin transporter; facilitates the uptake of vitamin B2; required for FAD-dependent processes; sequence similarity to mammalian monocarboxylate permeases, however mutants are not deficient in monocarboxylate transport
PEX1_001390	-2.34104	4.34883e-10	Tetratricopeptide repeat protein 30A2	KGO55034.1	Protein of unknown function DUF3405	#N/A	#N/A
PEX1_046930	-2.32727	9.4848e-20	Fungal Zn(2)-Cys(6) binuclear cluster domain family protein	KGO70878.1	hypothetical protein PEX1_046930	#N/A	#N/A
PEX1_096240	-2.30525	0.00252478	#N/A	KGO56482.1	#N/A	#N/A	#N/A
PEX1_051040	-2.30362	9.14929e-07	#N/A	KGO64491.1	hypothetical protein PEX1_051040	#N/A	#N/A
PEX1_075490	-2.30214	9.85279e-09	Fungal specific transcription factor	KGO40252.1	Transcription factor, fungi	ASG1	Zinc cluster protein proposed to be a transcriptional regulator; regulator involved in the stress response; null mutants have a respiratory deficiency, calcofluor white sensitivity and slightly increased cycloheximide resistance
PEX1_071770	-2.29876	0.00121	D-amino-acid oxidase	KGO71015.1	D-amino-acid oxidase	#N/A	#N/A
PEX1_098630	-2.29371	5.67615e-05	#N/A	KGO62527.1	hypothetical protein PEX1_098630	#N/A	#N/A
PEX1_061130	-2.28911	6.70219e-13	#N/A	KGO72418.1	hypothetical protein PEX1_061130	#N/A	#N/A
PEX1_072790	-2.28653	0.0335705	Flavo protein NADH-dependent oxidoreductase	KGO73040.1	Aldolase-type TIM barrel	OYE3	Conserved NADPH oxidoreductase containing flavin mononucleotide (FMN); homologous to Oye2p with different ligand binding and catalytic properties; has potential roles in oxidative stress response and programmed cell death
PEX1_038090	-2.2754	1.05321e-36	Malic enzyme	KGO63903.1	Malic enzyme, NAD-binding	MAE1	Mitochondrial malic enzyme; catalyzes the oxidative decarboxylation of malate to pyruvate, which is a key intermediate in sugar metabolism and a precursor for synthesis of several amino acids
PEX1_007450	-2.26748	9.09247e-37	#N/A	KGO61870.1	hypothetical protein PEX1_007450	#N/A	#N/A
PEX1_015340	-2.25885	2.38592e-07	Actin cortical patch SUR7/pH-response regulator PalI	KGO71620.1	Actin cortical patch SUR7/pH-response regulator PalI	FMP45	Integral membrane protein localized to mitochondria; required for sporulation and maintaining sphingolipid content; similar to SUR7; FMP45 has a paralog, YNL194C, that arose from the whole genome duplication
PEX1_005600	-2.2588	2.06262e-14	Stress-responsive nuclear envelope protein Ish1	KGO49321.1	Stress-responsive protein Ish1	MSC1	Protein of unknown function; mutant is defective in directing meiotic recombination events to homologous chromatids; the authentic, non-tagged protein is detected in highly purified mitochondria and is phosphorylated
PEX1_022390	-2.25646	0.00193115	Cyclin-like F-box	KGO70352.1	hypothetical protein PEX1_022390	#N/A	#N/A
PEX1_022410	-2.2547	1.31073e-07	ATP-dependent 6-phosphofructokinase	KGO70354.1	Six-hairpin glycosidase	DCW1	Putative mannosidase; GPI-anchored membrane protein required for cell wall biosynthesis in bud formation;homologous to Dfg5p
PEX1_069290	-2.25022	2.6908e-24	Phosphatidylethanolamine-binding protein PEBP	KGO63249.1	Phosphatidylethanolamine-binding protein PEBP	YLL056C	Putative protein of unknown function; transcription is activated by paralogous transcription factors Yrm1p and Yrr1p and genes involved in pleiotropic drug resistance (PDR); expression is induced in cells treated with the mycotoxin patulin
PEX1_016660	-2.24813	1.25087e-11	Glutathione-dependent formaldehyde-activating enzyme	KGO45550.1	Glutathione-dependent formaldehyde-activating enzyme/centromere protein V	#N/A	#N/A
PEX1_032280	-2.24565	4.64728e-11	FAD-dependent oxidoreductase	KGO40536.1	Monooxygenase, FAD-binding	BNA4	Kynurenine 3-mono oxygenase; required for the de novo biosynthesis of NAD from tryptophan via kynurenine; expression regulated by Hst1p; putative therapeutic target for Huntington disease
PEX1_044320	-2.23797	8.38949e-10	Peripheral-type benzodiazepine receptor	KGO36607.1	TspO/MBR-related protein	#N/A	#N/A
PEX1_016490	-2.23652	4.12159e-39	Synaptic vesicle transporter SVOP	KGO65076.1	Major facilitator superfamily domain, general substrate transporter	TPO1	Polyamine transporter of the major facilitator superfamily; member of the 12-spanner drug:H(+) antiporter DHA1 family; recognizes spermine, putrescine, and spermidine; catalyzes uptake of polyamines at alkaline pH and excretion at acidic pH; during oxidative stress exports spermine, spermidine from the cell, which controls timing of expression of stress-responsive genes; phosphorylation enhances …
PEX1_020040	-2.23398	5.96427e-12	Probable formaldehyde dehydrogenase AdhA	KGO57923.1	Polyketide synthase, enoylreductase	ADH7	NADPH-dependent medium chain alcohol dehydrogenase; has broad substrate specificity; member of the cinnamyl family of alcohol dehydrogenases; may be involved in fusel alcohol synthesis or in aldehyde tolerance
PEX1_027080	-2.227	1.92274e-06	S-adenosyl-L-methionine-dependent methyltransferase	KGO70778.1	hypothetical protein PEX1_027080	#N/A	#N/A
PEX1_014790	-2.22461	0.00154613	#N/A	KGO67058.1	hypothetical protein PEX1_014790	#N/A	#N/A
PEX1_025570	-2.22441	5.14177e-07	Fungal transcriptional regulatory protein, N-terminal	KGO69079.1	hypothetical protein PEX1_025570	#N/A	#N/A
PEX1_013510	-2.21926	4.66895e-43	Flavin-containing amine oxidasedehydrogenase	KGO68635.1	Acyl-CoA N-acyltransferase	#N/A	#N/A
PEX1_039940	-2.2167	0.000172105	N-terminal domain	KGO44466.1	hypothetical protein PEX1_039940	#N/A	#N/A
PEX1_011860	-2.21163	5.86453e-11	Cutinase transcription factor 1 alpha	KGO37355.1	Transcription factor, fungi	GAL4	DNA-binding transcription factor required for activating GAL genes; responds to galactose; repressed by Gal80p and activated by Gal3p
PEX1_009090	-2.18753	0.0192139	Allantoate permease	KGO64918.1	Major facilitator superfamily domain, general substrate transporter	DAL5	Allantoate permease; ureidosuccinate permease; also transports dipeptides, though with lower affinity than for allantoate and ureidosuccinate; expression is constitutive but sensitive to nitrogen catabolite repression
PEX1_007800	-2.18174	4.53049e-22	#N/A	KGO61594.1	hypothetical protein PEX1_007800	#N/A	#N/A
PEX1_077750	-2.17388	2.99106e-09	ATP adenylyltransferase, C-terminal	KGO66932.1	Transcription factor, fungi	#N/A	#N/A
PEX1_011060	-2.16798	1.13286e-26	S-adenosyl-L-methionine-dependent methyltransferase	KGO70639.1	hypothetical protein PEX1_011060	#N/A	#N/A
PEX1_103160	-2.16565	1.01774e-24	Fungal transcriptional regulatory protein, N-terminal	KGO51900.1	Transcription factor, fungi	#N/A	#N/A
PEX1_068990	-2.15442	0.00023276	Nucleotide-diphospho-sugar transferase	KGO63411.1	Alpha-mannosyltransferase	MNN2	Alpha-1,2-mannosyltransferase; responsible for addition of the first alpha-1,2-linked mannose to form the branches on the mannan backbone of oligosaccharides, localizes to an early Golgi compartment
PEX1_020830	-2.15069	1.52205e-17	Polyketide synthase, enoylreductase	KGO64163.1	Polyketide synthase, enoylreductase	YLR460C	Member of the quinone oxidoreductase family; up-regulated in response to the fungicide mancozeb; possibly up-regulated by iodine
PEX1_095360	-2.14007	9.53878e-08	Glutamyl-tRNA amidotransferase subunit A	KGO56490.1	#N/A	#N/A	#N/A
PEX1_010180	-2.13895	7.58731e-10	Monooxygenase FAD-binding protein	KGO69160.1	hypothetical protein PEX1_010180	#N/A	#N/A
PEX1_090660	-2.13643	0.000258366	#N/A	KGO65341.1	hypothetical protein PEX1_090660	#N/A	#N/A
PEX1_095210	-2.13541	1.98287e-14	Pheromone-regulated membrane protein	KGO56038.1	#N/A	#N/A	#N/A
PEX1_043850	-2.12752	2.54378e-54	Arabinanolytic transcriptional activator araR	KGO37078.1	Cryptochrome/DNA photolyase, class 1	PHR1	DNA photolyase involved in photoreactivation; repairs pyrimidine dimers in the presence of visible light; induced by DNA damage; regulated by transcriptional repressor Rph1p
PEX1_084760	-2.11432	0.0052938	S-adenosyl-L-methionine-dependent methyltransferase	KGO67017.1	Protein of unknown function DUF3419	#N/A	#N/A
PEX1_076590	-2.10217	8.16567e-29	Transcription factor	KGO54474.1	hypothetical protein PEX1_076590	#N/A	#N/A
PEX1_059120	-2.10006	5.62887e-09	General alpha-glucoside permease	KGO70540.1	Major facilitator superfamily domain, general substrate transporter	MAL31	Maltose permease; high-affinity maltose transporter (alpha-glucoside transporter); encoded in the MAL3 complex locus; member of the 12 transmembrane domain superfamily of sugar transporters; functional in genomic reference strain S288C
PEX1_060250	-2.09994	0.00664322	Alpha-ketoglutarate-dependent-dichlorophenoxyacetate dioxygenase	KGO72308.1	Transcription factor, fungi	ARO80	Zinc finger transcriptional activator of the Zn2Cys6 family; activates transcription of aromatic amino acid catabolic genes in the presence of aromatic amino acids
PEX1_051940	-2.09826	2.11847e-24	#N/A	KGO66290.1	Protein of unknown function DUF3425	#N/A	#N/A
PEX1_040610	-2.09768	0.0276517	F-box domain-containing protein	KGO50574.1	Protein of unknown function DUF1769	#N/A	#N/A
PEX1_055900	-2.09558	1.6612e-20	Catalytic activity	KGO48168.1	Protein of unknown function DUF3468	#N/A	#N/A
PEX1_056480	-2.09349	1.23204e-08	Nucleoside-diphosphate-sugar epimerase GsfE	KGO37666.1	hypothetical protein PEX1_056480	#N/A	#N/A
PEX1_052240	-2.08805	1.60224e-06	Major facilitator superfamily domain, general substrate transporter	KGO66323.1	Major facilitator superfamily domain, general substrate transporter	THI73	Putative plasma membrane permease; proposed to be involved in carboxylic acid uptake and repressed by thiamine; substrate of Dbf2p/Mob1p kinase; transcription is altered if mitochondrial dysfunction occurs
PEX1_075590	-2.0734	1.1727e-05	Exopolysaccharide inner membrane protein-like protein	KGO40390.1	Chondroitin AC/alginate lyase	#N/A	#N/A
PEX1_038260	-2.0636	1.63936e-10	Eisosome protein 1	KGO63873.1	Eisosome protein 1	#N/A	#N/A
PEX1_022700	-2.06253	1.02093e-20	UDP-Glycosyltransferase/glycogen phosphorylase	KGO72103.1	UDP-glucuronosyl/UDP-glucosyltransferase	ATG26	UDP-glucose:sterol glucosyltransferase; conserved enzyme involved in synthesis of sterol glucoside membrane lipids; in contrast to ATG26 from P. pastoris, S. cerevisiae ATG26 is not involved in autophagy
PEX1_041080	-2.06084	2.95345e-19	Phosphoglycerate mutase	KGO53935.1	Histidine phosphatase superfamily, clade-1	SHB17	Sedoheptulose bisphosphatase involved in riboneogenesis; dephosphorylates sedoheptulose 1,7-bisphosphate, which is converted via the nonoxidative pentose phosphate pathway to ribose-5-phosphate; facilitates the conversion of glycolytic intermediates to pentose phosphate units; also has fructose 1,6-bisphosphatase activity but this is probably not biologically relevant, since deletion does not aff…
PEX1_001650	-2.05778	6.94071e-17	#N/A	KGO55233.1	hypothetical protein PEX1_001650	#N/A	#N/A
PEX1_034570	-2.05609	3.77339e-06	Nucleoside-diphosphate-sugar epimerase	KGO68735.1	hypothetical protein PEX1_034570	#N/A	#N/A
PEX1_086580	-2.04295	5.16832e-13	Phosphatidyl synthase	KGO56606.1	HAD-superfamily hydrolase, subfamily IIA, CECR5	YKR070W	Putative protein of unknown function; the authentic, non-tagged protein is detected in highly purified mitochondria in high-throughput studies
PEX1_000740	-2.02471	0.000160536	Carboxylic ester hydrolase	KGO44964.1	Carboxylesterase, type B	#N/A	#N/A
PEX1_067930	-2.02356	2.57448e-05	Mitochondrial ribosomal protein L16	KGO69999.1	hypothetical protein PEX1_067930	#N/A	#N/A
PEX1_055580	-2.02285	3.97644e-07	Non-ribosomal peptide synthetase	KGO47961.1	AMP-dependent synthetase/ligase	LYS2	Alpha aminoadipate reductase; catalyzes the reduction of alpha-aminoadipate to alpha-aminoadipate 6-semialdehyde, which is the fifth step in biosynthesis of lysine; activation requires posttranslational phosphopantetheinylation by Lys5p
PEX1_052160	-2.01927	8.72204e-12	MFS monocarboxylate transporter	KGO66315.1	Major facilitator superfamily domain, general substrate transporter	MCH2	Protein with similarity to mammalian monocarboxylate permeases; monocarboxylate permeases are involved in transport of monocarboxylic acids across the plasma membrane but mutant is not deficient in monocarboxylate transport
PEX1_069040	-2.00943	4.04243e-11	#N/A	KGO63416.1	hypothetical protein PEX1_069040	#N/A	#N/A
PEX1_021990	-2.00458	8.25015e-20	SWIRM domain	KGO45384.1	hypothetical protein PEX1_021990	YOR338W	Putative protein of unknown function; YOR338W transcription is regulated by Azf1p and its transcript is a specific target of the G protein effector Scp160p; identified as being required for sporulation in a high-throughput mutant screen; YOR338W has a paralog, FUN19, that arose from the whole genome duplication
PEX1_088770	-2.00376	1.88158e-05	Winged helix-turn-helix transcription repressor DNA-binding	KGO43306.1	Winged helix-turn-helix transcription repressor DNA-binding	SPO11	Meiosis-specific protein that initiates meiotic recombination; initiates meiotic recombination by catalyzing the formation of double-strand breaks in DNA via a transesterification reaction; required for homologous chromosome pairing and synaptonemal complex formation
PEX1_104690	-2.00268	1.75838e-05	Putative exodeoxyribonuclease iii xth	KGO43038.1	Protein of unknown function DUF3669, zinc finger protein	#N/A	#N/A

## Sheet: DOWN - Common group
Locus	logFC_P. expansum	logFC_P.expansum + P. terrestris	FDR	Description	Genbank transcript id	Protein Annotation	SGD Gene name	SGD Annotation
PEX1_015080	-13.9314	-13.9314	4.85847e-128	NAD-dependent epimerase/dehydratase	KGO71650.1	NAD-dependent epimerase/dehydratase	GAL10	UDP-glucose-4-epimerase; catalyzes the interconversion of UDP-galactose and UDP-D-glucose in galactose metabolism; also catalyzes the conversion of alpha-D-glucose or alpha-D-galactose to their beta-anomers
PEX1_027720	-11.0443	-13.1553	7.42006e-116	Acyl-coenzyme A oxidase	KGO47120.1	Uncharacterized protein PEX1_027720	#N/A	#N/A
PEX1_015090	-10.8627	-12.9739	1.55689e-112	Cell surface	KGO71651.1	Spherulation-specific family 4	#N/A	#N/A
PEX1_103810	-10.7604	-12.8752	2.08014e-104	GPI anchored protein, putative	KGO51735.1	hypothetical protein PEX1_103810	#N/A	#N/A
PEX1_048970	-4.75626	-12.8183	1.47534e-53	3-beta-hydroxysteroid dehydrogenase	KGO61207.1	Short-chain dehydrogenase/reductase SDR	YDL114W	Putative short-chain dehydrogenase/reductase; YDL114W is not an essential gene
PEX1_102920	-6.52713	-12.3764	1.72198e-92	GABA permease	KGO49248.1	Amino acid/polyamine transporter I	HNM1	Plasma membrane transporter for choline, ethanolamine, and carnitine; involved in the uptake of nitrogen mustard and the uptake of glycine betaine during hypersaline stress; co-regulated with phospholipid biosynthetic genes and negatively regulated by choline and myo-inositol
PEX1_022770	-6.58898	-12.0554	1.67725e-81	Envelope glycoprotein D	KGO72110.1	hypothetical protein PEX1_022770	#N/A	#N/A
PEX1_038000	-5.54413	-11.0012	3.66735e-47	Vacuolar abc heavy metal transporter	KGO63894.1	ABC transporter, integral membrane type 1	ATM1	Mitochondrial inner membrane ATP-binding cassette (ABC) transporter; exports mitochondrially synthesized precursors of iron-sulfur (Fe/S) clusters to the cytosol
PEX1_037080	-4.82471	-10.9573	1.45741e-46	Cell wall integrity and stress response component 4	KGO65971.1	hypothetical protein PEX1_037080	#N/A	#N/A
PEX1_081260	-7.37473	-10.8272	4.71374e-46	Disintegrin and metalloproteinase domain-containing protein B	KGO71434.1	Peptidase M12B, ADAM/reprolysin	#N/A	#N/A
PEX1_022440	-4.8235	-10.6761	1.16318e-33	#N/A	KGO70347.1	hypothetical protein PEX1_022440	#N/A	#N/A
PEX1_023380	-7.67439	-10.6117	5.96783e-42	SGNH hydrolase-type esterase domain-containing protein	KGO72178.1	hypothetical protein PEX1_023380	#N/A	#N/A
PEX1_073590	-6.1612	-10.5517	1.64788e-37	High-affinity nicotinic acid transporter	KGO38100.1	FAD dependent oxidoreductase	#N/A	#N/A
PEX1_023150	-4.52973	-10.4332	3.72945e-35	Lysylphosphatidylglycerol biosynthesis bifunctional protein LysX	KGO72212.1	Lysylphosphatidylglycerol synthetase, domain of unknown function DUF2156	#N/A	#N/A
PEX1_020290	-5.31229	-10.411	2.37127e-40	Sodium/potassium-transporting ATPase subunit alpha	KGO70966.1	ATPase, P-type, K/Mg/Cd/Cu/Zn/Na/Ca/Na/H-transporter	PMR1	High affinity Ca2+/Mn2+ P-type ATPase; required for Ca2+ and Mn2+ transport into Golgi; involved in Ca2+ dependent protein sorting and processing; D53A mutant (Mn2+ transporting) is rapamycin sensitive, Q783A mutant (Ca2+ transporting) is rapamycin resistant; Mn2+ transport into Golgi lumen appears to be required for rapamycin sensitivity; mutations in human homolog ATP2C1 cause acantholytic skin…
PEX1_068350	-5.59176	-10.3793	1.77398e-35	High affinity copper transporter	KGO70061.1	Ctr copper transporter	CTR3	High-affinity copper transporter of the plasma membrane; acts as a trimer; gene is disrupted by a Ty2 transposon insertion in many laboratory strains of S. cerevisiae
PEX1_069000	-5.78444	-10.2985	1.49313e-37	#N/A	KGO63412.1	hypothetical protein PEX1_069000	#N/A	#N/A
PEX1_046950	-4.26936	-10.2589	1.93037e-30	#N/A	KGO70880.1	Protein of unknown function DUF2841	YDR124W	Putative protein of unknown function; non-essential gene; expression is strongly induced by alpha factor
PEX1_079750	-7.3068	-10.2424	1.13632e-37	Peptidoglycan-binding lysin domain	KGO73674.1	hypothetical protein PEX1_079750	#N/A	#N/A
PEX1_007990	-7.28607	-10.2216	2.64528e-37	Zinc finger, RanBP2-type	KGO61613.1	Zinc finger, RanBP2-type	#N/A	#N/A
PEX1_105230	-4.11859	-9.96696	5.97962e-31	#N/A	KGO45725.1	hypothetical protein PEX1_105230	#N/A	#N/A
PEX1_088840	-6.37677	-9.83422	2.70772e-29	#N/A	KGO43313.1	hypothetical protein PEX1_088840	#N/A	#N/A
PEX1_068910	-1.73226	-9.66821	1.08421e-11	Matrix AAA protease MAP-1	KGO63403.1	hypothetical protein PEX1_068910	#N/A	#N/A
PEX1_091650	-3.95509	-9.62014	3.93979e-23	Integral membrane	KGO71131.1	hypothetical protein PEX1_091650	#N/A	#N/A
PEX1_054460	-6.55544	-9.55672	8.02477e-87	Siderochrome-iron transporter	KGO50747.1	Major facilitator superfamily domain, general substrate transporter	ENB1	Endosomal ferric enterobactin transporter; expressed under conditions of iron deprivation; member of the major facilitator superfamily; expression is regulated by Rcs1p and affected by chloroquine treatment
PEX1_070190	-4.89614	-9.49581	2.44011e-23	#N/A	KGO66761.1	hypothetical protein PEX1_070190	#N/A	#N/A
PEX1_068600	-7.24462	-9.36006	1.8692e-17	#N/A	KGO70086.1	hypothetical protein PEX1_068600	#N/A	#N/A
PEX1_090540	-5.50074	-9.33966	1.804e-21	Metal tolerance protein 7	KGO65348.1	Cation efflux protein	MMT1	Putative metal transporter involved in mitochondrial iron accumulation; MMT1 has a paralog, MMT2, that arose from the whole genome duplication
PEX1_069310	-4.91763	-9.3044	3.48234e-20	#N/A	KGO63251.1	hypothetical protein PEX1_069310	#N/A	#N/A
PEX1_103330	-4.65792	-9.23699	1.25213e-15	GPI anchored CFEM domain protein C	KGO51860.1	hypothetical protein PEX1_103330	#N/A	#N/A
PEX1_016820	-4.81792	-9.20617	6.05111e-20	Non-hemolytic phospholipase C	KGO45566.1	Phosphoesterase	#N/A	#N/A
PEX1_008370	-5.06501	-9.20314	8.29591e-19	Bifunctional solanapyrone synthase	KGO61552.1	FAD linked oxidase, N-terminal	#N/A	#N/A
PEX1_015110	-9.20614	-9.16563	1.69847e-157	Extracellular serine-rich protein, putative	KGO71653.1	hypothetical protein PEX1_015110	#N/A	#N/A
PEX1_029490	-4.36989	-9.15752	1.19089e-18	26S protease regulatory subunit 4 homolog	KGO36301.1	hypothetical protein PEX1_029490	#N/A	#N/A
PEX1_031750	-6.12926	-9.06475	9.39789e-18	Cytochrome P450 oxidoreductase/alkane hydroxylase	KGO50455.1	Cytochrome P450	ERG5	C-22 sterol desaturase; a cytochrome P450 enzyme that catalyzes the formation of the C-22(23) double bond in the sterol side chain in ergosterol biosynthesis; may be a target of azole antifungal drugs
PEX1_095150	-6.06201	-8.99245	3.93875e-15	Ankyrin repeat-containing	KGO56032.1	#N/A	#N/A	#N/A
PEX1_020820	-6.81074	-8.92335	9.61423e-17	#N/A	KGO64162.1	hypothetical protein PEX1_020820	#N/A	#N/A
PEX1_059300	-8.90103	-8.90103	9.80547e-14	#N/A	KGO70422.1	hypothetical protein PEX1_059300	#N/A	#N/A
PEX1_023790	-4.23758	-8.83933	2.33449e-13	Pectin lyase fold/virulence factor	KGO72043.1	Pectin lyase fold/virulence factor	#N/A	#N/A
PEX1_066260	-2.3262	-8.83134	1.74478e-11	TfdA family oxidoreductase	KGO62151.1	Taurine catabolism dioxygenase TauD/TfdA	#N/A	#N/A
PEX1_050990	-6.65801	-8.7731	3.69706e-13	Flavin adenine dinucleotide binding	KGO64509.1	FAD linked oxidase, N-terminal	#N/A	#N/A
PEX1_018670	-8.7577	-8.7577	1.10652e-13	#N/A	KGO60874.1	hypothetical protein PEX1_018670	#N/A	#N/A
PEX1_077150	-6.14486	-8.61732	4.41516e-86	RING finger domain protein, putative	KGO66823.1	Zinc finger, RING-type	TUL1	Subunit of the DSC ubiquitin ligase complex; golgi-localized RING-finger ubiquitin ligase (E3) involved in sorting polar transmembrane domain containing membrane proteins to multivesicular bodies for delivery to the vacuole; proposed involvement in the quality control of misfolded TMD containing proteins; ortholog of fission yeast dsc1
PEX1_008260	-1.33619	-8.59828	1.87907e-13	Galactose oxidase	KGO61640.1	Galactose oxidase/kelch, beta-propeller	#N/A	#N/A
PEX1_016230	-6.81026	-8.54383	2.87658e-82	Monoacylglycerol lipase	KGO65050.1	hypothetical protein PEX1_016230	YNL320W	Putative protein of unknown function; the authentic, non-tagged protein is detected in highly purified mitochondria in high-throughput studies
PEX1_077260	-5.0589	-8.51621	7.84849e-12	#N/A	KGO66834.1	hypothetical protein PEX1_077260	#N/A	#N/A
PEX1_073260	-5.56139	-8.49604	1.07339e-12	#N/A	KGO38141.1	hypothetical protein PEX1_073260	#N/A	#N/A
PEX1_041960	-3.13685	-8.48873	1.86437e-12	M-phase phosphoprotein	KGO70122.1	hypothetical protein PEX1_041960	AKR1	Palmitoyl transferase involved in protein palmitoylation; acts as a negative regulator of pheromone response pathway; required for endocytosis of pheromone receptors; involved in cell shape control; contains ankyrin repeats; AKR1 has a paralog, AKR2, that arose from the whole genome duplication
PEX1_015670	-5.55069	-8.48151	1.52394e-11	Short chain dehydrogenase	KGO64361.1	hypothetical protein PEX1_015670	YKL107W	Putative short-chain dehydrogenase/reductase; proposed to be a palmitoylated membrane protein
PEX1_057000	-3.8717	-8.47163	5.87516e-12	Kelch-type beta propeller	KGO42687.1	Kelch-type beta propeller	#N/A	#N/A
PEX1_091580	-2.63305	-8.38452	2.86038e-10	#N/A	KGO71065.1	hypothetical protein PEX1_091580	#N/A	#N/A
PEX1_038010	-3.56862	-8.34711	3.69672e-11	Glycosyltransferase	KGO63895.1	Glycosyl transferase, family 1	#N/A	#N/A
PEX1_029480	-5.41304	-8.34452	7.7985e-11	#N/A	KGO36333.1	hypothetical protein PEX1_029480	#N/A	#N/A
PEX1_083210	-1.13665	-8.31465	4.96122e-08	DapA, Dihydrodipicolinate synthase/N-acetylneuraminate lyase	KGO52974.1	hypothetical protein PEX1_083210	#N/A	#N/A
PEX1_002930	-3.35818	-8.30713	2.50186e-11	#N/A	KGO48782.1	hypothetical protein PEX1_002930	#N/A	#N/A
PEX1_057620	-7.1245	-8.28956	2.48414e-87	PQ loop repeat protein	KGO72731.1	hypothetical protein PEX1_057620	#N/A	#N/A
PEX1_094850	-4.43577	-8.2751	5.88281e-11	Serine threonine-protein kinase	KGO56054.1	#N/A	#N/A	#N/A
PEX1_002270	-6.12547	-8.23389	1.95803e-09	#N/A	KGO51247.1	hypothetical protein PEX1_002270	#N/A	#N/A
PEX1_006380	-3.39339	-8.17719	3.742e-09	#N/A	KGO58481.1	hypothetical protein PEX1_006380	#N/A	#N/A
PEX1_013100	-5.19971	-8.13647	3.58484e-10	#N/A	KGO68586.1	hypothetical protein PEX1_013100	#N/A	#N/A
PEX1_003370	-5.14103	-8.09844	1.34215e-75	Flavin-containing monooxygenase	KGO48799.1	hypothetical protein PEX1_003370	#N/A	#N/A
PEX1_079450	-8.0079	-8.0079	4.32272e-09	#N/A	KGO65596.1	hypothetical protein PEX1_079450	#N/A	#N/A
PEX1_045020	-7.99801	-7.99801	4.25165e-09	Polyketide synthase, KR	KGO41519.1	Polyketide synthase, KR	#N/A	#N/A
PEX1_023680	-5.05108	-7.9857	1.75336e-08	#N/A	KGO72032.1	hypothetical protein PEX1_023680	#N/A	#N/A
PEX1_027730	-7.90314	-7.90314	1.07276e-08	Nitrilotriacetate monooxygenase component A/pristinamycin IIA synthase subunit A	KGO47121.1	Nitrilotriacetate monooxygenase component A/pristinamycin IIA synthase subunit A	#N/A	#N/A
PEX1_093050	-4.96826	-7.88394	4.99692e-66	p-loop containing nucleoside triphosphate hydrolase	KGO73482.1	#N/A	#N/A	#N/A
PEX1_021280	-7.87148	-7.87148	9.63572e-07	#N/A	KGO48333.1	hypothetical protein PEX1_021280	#N/A	#N/A
PEX1_071680	-11.5837	-7.84201	1.42173e-45	Carnosine N-methyltransferase	KGO69513.1	hypothetical protein PEX1_071680	YNL092W	S-adenosylmethionine-dependent protein methyltransferase; capable of automethylation; member of the seven beta-strand family; YNL092W is not an essential gene
PEX1_028830	-7.83847	-7.83847	6.00006e-07	#N/A	KGO47404.1	hypothetical protein PEX1_028830	#N/A	#N/A
PEX1_009740	-4.16735	-7.82514	3.62187e-27	3-hydroxypropionyl-coenzyme A dehydratase	KGO66488.1	#N/A	#N/A	#N/A
PEX1_026650	-7.81399	-7.814	3.67821e-08	#N/A	KGO44137.1	hypothetical protein PEX1_026650	#N/A	#N/A
PEX1_000790	-9.03003	-7.79847	1.20007e-94	Mannan endo-1,6-alpha-mannosidase	KGO44969.1	Six-hairpin glycosidase	DCW1	Putative mannosidase; GPI-anchored membrane protein required for cell wall biosynthesis in bud formation;homologous to Dfg5p
PEX1_021160	-7.7889	-7.7889	5.01644e-08	Rad21/Rec8 N terminal domain-containing protein	KGO64002.1	Rad21/Rec8-like protein, C-terminal	#N/A	#N/A
PEX1_075390	-4.81833	-7.75101	6.50603e-08	Isonitrile hydratase	KGO40242.1	DJ-1 domain, InhA-type	#N/A	#N/A
PEX1_026010	-1.88472	-7.74126	2.27764e-07	Very-long-chain acyl-CoA dehydrogenase	KGO68963.1	Acyl-CoA oxidase/dehydrogenase, type 1	#N/A	#N/A
PEX1_033560	-6.43707	-7.74076	8.6619e-52	Glucose-methanol-choline oxidoreductase	KGO70221.1	Glucose-methanol-choline oxidoreductase, C-terminal	#N/A	#N/A
PEX1_097770	-4.80625	-7.74024	4.04245e-07	#N/A	KGO65203.1	hypothetical protein PEX1_097770	#N/A	#N/A
PEX1_100470	-7.73771	-7.73771	4.58648e-08	#N/A	KGO55336.1	hypothetical protein PEX1_100470	#N/A	#N/A
PEX1_105110	-4.78376	-7.72085	6.00136e-08	Dehydrogenase with different specificitie	KGO45721.1	Short-chain dehydrogenase/reductase SDR	FOX2	3-hydroxyacyl-CoA dehydrogenase and enoyl-CoA hydratase; multifunctional enzyme of the peroxisomal fatty acid beta-oxidation pathway
PEX1_091980	-3.49485	-7.71662	4.46099e-19	Fungal trichothecene efflux pump	KGO73189.1	Major facilitator superfamily domain, general substrate transporter	VBA5	Plasma membrane protein of the Major Facilitator Superfamily (MFS); involved in amino acid uptake and drug sensitivity; VBA5 has a paralog, VBA3, that arose from a segmental duplication
PEX1_024490	-7.70154	-7.70154	1.10725e-07	#N/A	KGO67338.1	hypothetical protein PEX1_024490	#N/A	#N/A
PEX1_092350	-4.21635	-7.674	2.87071e-07	MAP kinase kinase kinase win1	KGO73085.1	#N/A	#N/A	#N/A
PEX1_056690	-3.80111	-7.6375	3.74896e-07	#N/A	KGO42060.1	hypothetical protein PEX1_056690	#N/A	#N/A
PEX1_048960	-4.87527	-7.63591	1.93753e-60	#N/A	KGO61206.1	hypothetical protein PEX1_048960	#N/A	#N/A
PEX1_089720	-2.40415	-7.62551	2.23147e-07	Ankyrin repeat and protein kinase domain-containing protein	KGO63511.1	hypothetical protein PEX1_089720	HOS4	Subunit of the Set3 complex; complex is a meiotic-specific repressor of sporulation specific genes that contains deacetylase activity; potential Cdc28p substrate
PEX1_040680	-3.20223	-7.60555	3.95009e-06	Purine or other phosphorylase family 1	KGO50581.1	hypothetical protein PEX1_040680	#N/A	#N/A
PEX1_093340	-4.67157	-7.59912	7.46192e-07	Putative sterigmatocystin biosynthesis monooxygenase STCB	KGO39036.1	#N/A	#N/A	#N/A
PEX1_077500	-7.59371	-7.59371	2.52299e-06	#N/A	KGO66907.1	hypothetical protein PEX1_077500	#N/A	#N/A
PEX1_050760	-2.80056	-7.57429	1.36507e-06	Iron transport multicopper oxidase	KGO66211.1	Multicopper oxidase, type 2	FET3	Ferro-O2-oxidoreductase; multicopper oxidase that oxidizes ferrous (Fe2+) to ferric iron (Fe3+) for subsequent cellular uptake by transmembrane permease Ftr1p; required for high-affinity iron uptake and involved in mediating resistance to copper ion toxicity, belongs to class of integral membrane multicopper oxidases; protein abundance increases in response to DNA replication stress
PEX1_094350	-4.63274	-7.56836	3.48263e-07	Cyclin-like F-box	KGO59610.1	#N/A	#N/A	#N/A
PEX1_038840	-3.17983	-7.56212	6.33052e-07	Interferon alpha-inducible protein 6/27	KGO60466.1	hypothetical protein PEX1_038840	#N/A	#N/A
PEX1_088620	-5.30696	-7.53311	6.01123e-58	Serine threonine-protein kinase	KGO43291.1	hypothetical protein PEX1_088620	MCK1	Dual-specificity ser/thr and tyrosine protein kinase; roles in chromosome segregation, meiotic entry, genome stability, phosphorylation-dependent protein degradation (Rcn1p and Cdc6p), inhibition of protein kinase A, transcriptional regulation, inhibition of RNA pol III, calcium stress and inhibition of Clb2p-Cdc28p after nuclear division; MCK1 has a paralog, YGK3, that arose from the whole genom…
PEX1_080060	-6.56174	-7.53237	8.09278e-93	Integral membrane protein	KGO70182.1	hypothetical protein PEX1_080060	#N/A	#N/A
PEX1_090460	-6.50287	-7.52492	4.4011e-96	Lincomycin-condensing lmba	KGO65364.1	hypothetical protein PEX1_090460	#N/A	#N/A
PEX1_031570	-5.41412	-7.52264	1.49855e-06	Bifunctional solanapyrone synthase	KGO54950.1	FAD linked oxidase, N-terminal	DLD3	D-lactate dehydrogenase; part of the retrograde regulon which consists of genes whose expression is stimulated by damage to mitochondria and reduced in cells grown with glutamate as the sole nitrogen source, located in the cytoplasm
PEX1_087600	-9.68637	-7.4995	7.11151e-90	Mismatched base pair and cruciform dna recognition	KGO46179.1	hypothetical protein PEX1_087600	#N/A	#N/A
PEX1_022450	-4.57485	-7.48329	7.60402e-81	#N/A	KGO70348.1	hypothetical protein PEX1_022450	#N/A	#N/A
PEX1_015100	-7.74788	-7.45271	2.21417e-133	Endo alpha-1,4 polygalactosaminidase	KGO71652.1	Uncharacterized protein PEX1_015100	#N/A	#N/A
PEX1_068860	-7.0199	-7.45221	2.78383e-54	Membrane-associating domain protein	KGO63244.1	hypothetical protein PEX1_068860	YNR061C	Protein of unknown function; relocalizes from vacuole to cytoplasm upon DNA replication stress
PEX1_010080	-7.45149	-7.45149	1.10553e-06	#N/A	KGO67713.1	Protein of unknown function DUF1962	#N/A	#N/A
PEX1_032390	-5.33353	-7.44469	1.22724e-06	Reverse transcriptase RNA-dependent DNA polymerase	KGO40838.1	hypothetical protein PEX1_032390	#N/A	#N/A
PEX1_061770	-8.17617	-7.36843	7.93109e-51	#N/A	KGO59198.1	hypothetical protein PEX1_061770	PRK1	Protein serine/threonine kinase; regulates the organization and function of the actin cytoskeleton and reduces endocytic ability of cell through the phosphorylation of the Pan1p-Sla1p-End3p protein complex; PRK1 has a paralog, ARK1, that arose from the whole genome duplication
PEX1_060080	-5.53846	-7.36062	1.2165e-40	L-asparaginase type II	KGO72365.1	L-asparaginase, type II	ASP3-4	Cell-wall L-asparaginase II involved in asparagine catabolism; expression induced during nitrogen starvation; ORF contains a short non-coding RNA that enhances expression of full-length gene; likely arose in via horizontal gene transfer from the wine yeast Wickerhamomyces anomalus or a close relative; reference strain S288C has four copies of ASP3; ASP3-4 has a paralog, ASP3-2, that arose from a …
PEX1_060410	-2.32349	-7.32515	4.04728e-05	Aousoa	KGO72235.1	hypothetical protein PEX1_060410	#N/A	#N/A
PEX1_017170	-3.84279	-7.31699	1.05424e-05	Ankyrin repeat-containing domain	KGO44779.1	hypothetical protein PEX1_017170	HOS4	Subunit of the Set3 complex; complex is a meiotic-specific repressor of sporulation specific genes that contains deacetylase activity; potential Cdc28p substrate
PEX1_024930	-7.3145	-7.3145	3.42099e-06	Alpha-ketoglutarate-dependent sulfonate dioxygenase	KGO67395.1	Taurine catabolism dioxygenase TauD/TfdA	JLP1	Fe(II)-dependent sulfonate/alpha-ketoglutarate dioxygenase; involved in sulfonate catabolism for use as a sulfur source; contains sequence that resembles a J domain (typified by the E. coli DnaJ protein); induced by sulphur starvation
PEX1_024790	-2.94125	-7.30497	1.10458e-05	#N/A	KGO67397.1	hypothetical protein PEX1_024790	#N/A	#N/A
PEX1_061540	-4.35448	-7.29394	4.70985e-06	Dimethylaniline monooxygenase n-oxide forming	KGO59239.1	hypothetical protein PEX1_061540	FMO1	Flavin-containing monooxygenase; localized to the cytoplasmic face of the ER membrane; catalyzes oxidation of biological thiols to maintain the ER redox buffer ratio for correct folding of disulfide-bonded proteins
PEX1_059100	-2.73972	-7.29337	6.14787e-05	Geranylgeranyl pyrophosphate synthetase	KGO70538.1	hypothetical protein PEX1_059100	#N/A	#N/A
PEX1_063540	-3.82032	-7.28854	9.60102e-06	Fatty acid synthase subunit alpha reductase	KGO55690.1	Acyl transferase/acyl hydrolase/lysophospholipase	FAS2	Alpha subunit of fatty acid synthetase; complex catalyzes the synthesis of long-chain saturated fatty acids; contains the acyl-carrier protein domain and beta-ketoacyl reductase, beta-ketoacyl synthase and self-pantetheinylation activities
PEX1_021540	-4.94934	-7.28227	4.28443e-92	Peroxidase	KGO48446.1	hypothetical protein PEX1_021540	#N/A	#N/A
PEX1_092760	-5.1709	-7.28156	5.07453e-06	Alpha subunit of methylmalonyl-CoA decarboxylase	KGO38474.1	#N/A	#N/A	#N/A
PEX1_044350	-5.12554	-7.24041	6.58305e-06	Intracellular beta-galactosidase BgaD	KGO36610.1	Glycoside hydrolase, family 2, N-terminal	#N/A	#N/A
PEX1_001850	-3.4091	-7.23954	9.07841e-06	Non-ribosomal peptide synthetase	KGO55297.1	AMP-dependent synthetase/ligase	LYS2	Alpha aminoadipate reductase; catalyzes the reduction of alpha-aminoadipate to alpha-aminoadipate 6-semialdehyde, which is the fifth step in biosynthesis of lysine; activation requires posttranslational phosphopantetheinylation by Lys5p
PEX1_025260	-3.09956	-7.22396	9.53901e-06	#N/A	KGO68990.1	hypothetical protein PEX1_025260	#N/A	#N/A
PEX1_105390	-5.08496	-7.1965	7.55107e-06	#N/A	KGO45985.1	hypothetical protein PEX1_105390	#N/A	#N/A
PEX1_044670	-2.77753	-7.16904	1.04364e-05	MFS general substrate transporter	KGO36486.1	Major facilitator superfamily domain, general substrate transporter	YCT1	High-affinity cysteine-specific transporter; has similarity to the Dal5p family of transporters; green fluorescent protein (GFP)-fusion protein localizes to the endoplasmic reticulum; YCT1 is not an essential gene
PEX1_098350	-3.33077	-7.16513	5.58235e-05	#N/A	KGO63008.1	Protein of unknown function DUF3328	#N/A	#N/A
PEX1_025630	-2.31788	-7.1408	3.12369e-45	#N/A	KGO69085.1	hypothetical protein PEX1_025630	#N/A	#N/A
PEX1_044220	-2.74754	-7.1391	1.14408e-05	LipA and NB-ARC domain-containing protein, variant 2	KGO36597.1	Uncharacterized protein PEX1_044220	#N/A	#N/A
PEX1_008000	-8.36659	-7.13852	1.47277e-75	Tumor suppressor protein, LOH1CR12	KGO61614.1	tumor suppressor protein, LOH1CR12	#N/A	#N/A
PEX1_087270	-7.13828	-7.13828	0.000261104	Mannan endo-1,6-alpha-mannosidase DCW1	KGO46354.1	hypothetical protein PEX1_087270	#N/A	#N/A
PEX1_042920	-4.41709	-7.12095	1.16563e-43	Glycoside hydrolase	KGO44455.1	Glycoside hydrolase, family 2, N-terminal	#N/A	#N/A
PEX1_035390	-4.18684	-7.11704	1.77942e-05	MFS siderochrome iron transporter MirB	KGO67269.1	Major facilitator superfamily domain, general substrate transporter	ENB1	Endosomal ferric enterobactin transporter; expressed under conditions of iron deprivation; member of the major facilitator superfamily; expression is regulated by Rcs1p and affected by chloroquine treatment
PEX1_094870	-7.11484	-7.11484	1.82675e-05	#N/A	KGO56056.1	#N/A	#N/A	#N/A
PEX1_100590	-7.11462	-7.11462	1.44084e-05	#N/A	KGO55613.1	hypothetical protein PEX1_100590	#N/A	#N/A
PEX1_056760	-5.00387	-7.11431	1.71243e-05	Lovastatin diketide synthase LovF	KGO42050.1	Acyl transferase/acyl hydrolase/lysophospholipase	#N/A	#N/A
PEX1_027090	-4.17504	-7.10684	1.61214e-05	Methyltransferase	KGO70779.1	hypothetical protein PEX1_027090	#N/A	#N/A
PEX1_022050	-3.24679	-7.08724	1.74923e-05	Unnamed protein product	KGO45301.1	Cytochrome P450	ERG11	Lanosterol 14-alpha-demethylase; catalyzes the C-14 demethylation of lanosterol to form 4,4''-dimethyl cholesta-8,14,24-triene-3-beta-ol in the ergosterol biosynthesis pathway; member of the cytochrome P450 family; associated and coordinately regulated with the P450 reductase Ncp1p
PEX1_062440	-1.61907	-7.08255	1.76213e-05	#N/A	KGO55756.1	hypothetical protein PEX1_062440	#N/A	#N/A
PEX1_020950	-4.35284	-7.06806	2.246e-24	#N/A	KGO64220.1	hypothetical protein PEX1_020950	#N/A	#N/A
PEX1_022910	-4.94419	-7.0616	4.76391e-05	Endonuclease/exonuclease/phosphatase	KGO72093.1	Endonuclease/exonuclease/phosphatase	#N/A	#N/A
PEX1_020190	-3.18306	-7.028	2.62872e-05	MAP Kinase Interacting Kinase	KGO71047.1	hypothetical protein PEX1_020190	CDC28	Cyclin-dependent kinase (CDK) catalytic subunit; master regulator of mitotic and meiotic cell cycles; alternately associates with G1 (CLNs), S and G2/M (CLBs) phase cyclins, which provide substrate specificity; regulates cell cycle and basal transcription, chromosome duplication and segregation, lipid biosynthesis, membrane trafficking, polarized growth, and morphogenesis; abundance increases in …
PEX1_083440	-5.76613	-7.02049	8.02477e-87	Alpha-L-arabinofuranosidase A	KGO65735.1	Acyl transferase/acyl hydrolase/lysophospholipase	#N/A	#N/A
PEX1_040260	-9.25215	-7.01741	2.85496e-93	Dimeric alpha-beta barrel	KGO47657.1	Dimeric alpha-beta barrel	#N/A	#N/A
PEX1_105240	-9.79433	-6.962	1.52768e-152	Glucose-repressible protein Grg1	KGO45726.1	Glucose-repressible protein Grg1	#N/A	#N/A
PEX1_075980	-4.84098	-6.94502	0.000121261	Kinesin light chain	KGO53719.1	Tetratricopeptide-like helical	#N/A	#N/A
PEX1_070020	-1.80673	-6.93829	0.0001365	Pinoresinol reductase 2	KGO66732.1	hypothetical protein PEX1_070020	YMR090W	Putative protein of unknown function; similar to DTDP-glucose 4,6-dehydratases; GFP-fusion protein localizes to the cytoplasm; up-regulated in response to the fungicide mancozeb; not essential for viability
PEX1_076150	-4.00006	-6.92817	6.73365e-05	MYND finger	KGO54413.1	Zinc finger, MYND-type	#N/A	#N/A
PEX1_037680	-1.55161	-6.88832	8.95044e-05	Proline racemase A	KGO63791.1	Proline racemase	#N/A	#N/A
PEX1_078630	-3.90593	-6.83125	0.000138123	MFS general substrate transporter	KGO68321.1	Major facilitator superfamily domain, general substrate transporter	TPO1	Polyamine transporter of the major facilitator superfamily; member of the 12-spanner drug:H(+) antiporter DHA1 family; recognizes spermine, putrescine, and spermidine; catalyzes uptake of polyamines at alkaline pH and excretion at acidic pH; during oxidative stress exports spermine, spermidine from the cell, which controls timing of expression of stress-responsive genes; phosphorylation enhances …
PEX1_001520	-8.38975	-6.81301	1.80145e-132	Terrelysin	KGO55076.1	#N/A	#N/A	#N/A
PEX1_057320	-4.53351	-6.71993	1.19616e-39	#N/A	KGO70761.1	hypothetical protein PEX1_057320	#N/A	#N/A
PEX1_093860	-4.7453	-6.67765	3.98366e-108	Nucleoside phosphorylase domain	KGO59427.1	#N/A	#N/A	#N/A
PEX1_068920	-5.5976	-6.67761	3.29049e-67	Vacuolar ATP synthase proteolipid subunit	KGO63404.1	ATPase, F0/V0 complex, subunit C	VMA3	Proteolipid subunit c of the V0 domain of vacuolar H(+)-ATPase; dicyclohexylcarbodiimide binding subunit; required for vacuolar acidification and important for copper and iron metal ion homeostasis
PEX1_053930	-5.29623	-6.67108	7.15453e-49	#N/A	KGO50867.1	hypothetical protein PEX1_053930	#N/A	#N/A
PEX1_097780	-5.76383	-6.62061	7.23533e-29	#N/A	KGO65204.1	hypothetical protein PEX1_097780	#N/A	#N/A
PEX1_016810	-3.37112	-6.60006	2.35978e-47	Iron transport multicopper oxidase	KGO45565.1	Multicopper oxidase, type 3	FET5	Multicopper oxidase; integral membrane protein with similarity to Fet3p; may have a role in iron transport
PEX1_010350	-2.42274	-6.56669	0.00101698	Fatty acyl-CoA reductase	KGO69323.1	Male sterility, NAD-binding	LYS2	Alpha aminoadipate reductase; catalyzes the reduction of alpha-aminoadipate to alpha-aminoadipate 6-semialdehyde, which is the fifth step in biosynthesis of lysine; activation requires posttranslational phosphopantetheinylation by Lys5p
PEX1_022760	-6.05271	-6.55731	1.93924e-114	Glycosyltransferase, DXD sugar-binding region	KGO72109.1	hypothetical protein PEX1_022760	HOC1	Alpha-1,6-mannosyltransferase; involved in cell wall mannan biosynthesis; subunit of a Golgi-localized complex that also contains Anp1p, Mnn9p, Mnn11p, and Mnn10p; identified as a suppressor of a cell lysis sensitive pkc1-371 allele
PEX1_104680	-4.87555	-6.53058	9.47261e-68	YVTN repeat-like/Quino protein amine dehydrogenase (Fragment)	KGO43037.1	NACHT nucleoside triphosphatase	#N/A	#N/A
PEX1_037440	-2.6112	-6.46309	6.66208e-31	S-adenosyl-L-methionine-dependent methyltransferase	KGO63756.1	O-methyltransferase, family 2	#N/A	#N/A
PEX1_089100	-4.77075	-6.43182	4.58555e-76	DNAJ domain containing protein	KGO43446.1	hypothetical protein PEX1_089100	#N/A	#N/A
PEX1_106200	-4.83768	-6.43048	1.10745e-72	Glutamyl-tRNA synthetase	KGO38664.1	Glutamyl/glutaminyl-tRNA synthetase, class Ib	GUS1	Glutamyl-tRNA synthetase (GluRS); forms a complex with methionyl-tRNA synthetase (Mes1p) and Arc1p; complex formation increases the catalytic efficiency of both tRNA synthetases and ensures their correct localization to the cytoplasm; protein abundance increases in response to DNA replication stress
PEX1_074500	-4.06005	-6.40299	2.62707e-17	Integral membrane pth11	KGO73581.1	hypothetical protein PEX1_074500	#N/A	#N/A
PEX1_023170	-1.79177	-6.37603	3.09602e-47	COP9 signalosome complex subunit 1	KGO72214.1	hypothetical protein PEX1_023170	#N/A	#N/A
PEX1_058690	-6.64542	-6.36255	7.64244e-32	S-adenosyl-L-methionine-dependent methyltransferase	KGO72576.1	Methyltransferase type 11	COQ3	O-methyltransferase; catalyzes two different O-methylation steps in ubiquinone (Coenzyme Q) biosynthesis; component of a mitochondrial ubiquinone-synthesizing complex; phosphoprotein
PEX1_097760	-4.46501	-6.35702	3.56082e-69	NADPH oxidase	KGO65202.1	Riboflavin synthase-like beta-barrel	FRE1	Ferric reductase and cupric reductase; reduces siderophore-bound iron and oxidized copper prior to uptake by transporters; expression induced by low copper and iron levels
PEX1_006470	-6.5855	-6.35466	2.17672e-117	Dihydroxyacetone kinase/glycerone kinase	KGO58123.1	Dihydroxyacetone kinase	DAK2	Dihydroxyacetone kinase; required for detoxification of dihydroxyacetone (DHA); involved in stress adaptation
PEX1_082290	-1.18272	-6.22333	1.75159e-11	Oxalate decarboxylase OxdC	KGO52994.1	Bicupin, oxalate decarboxylase/oxidase	#N/A	#N/A
PEX1_049130	-5.28636	-6.22097	3.38693e-55	#N/A	KGO61328.1	hypothetical protein PEX1_049130	URA2	Bifunctional carbamoylphosphate synthetase/aspartate transcarbamylase; catalyzes the first two enzymatic steps in the de novo biosynthesis of pyrimidines; both activities are subject to feedback inhibition by UTP
PEX1_051460	-6.28514	-6.21374	2.68433e-67	#N/A	KGO64529.1	hypothetical protein PEX1_051460	#N/A	#N/A
PEX1_073140	-3.91999	-6.16793	5.76367e-21	Anp1-domain-containing protein	KGO38129.1	Short-chain dehydrogenase/reductase SDR	#N/A	#N/A
PEX1_081200	-4.2822	-6.15612	1.23924e-56	GTPase Der	KGO71469.1	hypothetical protein PEX1_081200	#N/A	#N/A
PEX1_071620	-6.54593	-6.13794	9.04122e-136	Thymidylate synthase	KGO69560.1	Zinc finger, AN1-type	CUZ1	Protein with a role in the ubiquitin-proteasome pathway; interacts with ubiquitinated protein, Cdc48p and the proteasomal regulatory particle; may protect cells from trivalent metalloid induced proteotoxicity; contains a PACE promoter element and is co-regulated with proteasome subunit genes; AN1-type zinc finger protein, with DHHC and ubiquitin-like domains (UBL); ortholog of ZFAND1, a human gen…
PEX1_037780	-1.9026	-6.12879	8.74057e-27	MFS general substrate transporter	KGO63758.1	Major facilitator superfamily domain, general substrate transporter	VBA1	Permease of basic amino acids in the vacuolar membrane
PEX1_101820	-3.88316	-6.12112	1.0425e-40	Phosphogluconate dehydrogenase, NAD-binding	KGO59101.1	NADP oxidoreductase, coenzyme F420-dependent	#N/A	#N/A
PEX1_043040	-5.43479	-6.09373	5.73504e-20	#N/A	KGO71784.1	hypothetical protein PEX1_043040	#N/A	#N/A
PEX1_091970	-2.87356	-6.07724	5.4614e-19	Short chain dehydrogenase	KGO73188.1	Short-chain dehydrogenase/reductase SDR	IRC24	Putative benzil reductase;(GFP)-fusion protein localizes to the cytoplasm and is induced by the DNA-damaging agent MMS; sequence similarity with short-chain dehydrogenase/reductases; null mutant has increased spontaneous Rad52p foci
PEX1_074570	-5.02133	-6.06902	1.36039e-26	#N/A	KGO73682.1	hypothetical protein PEX1_074570	GID7	Subunit of GID Complex that binds directly to central component Vid30p; GID complex is involved in proteasome-dependent catabolite inactivation of fructose-1,6-bisphosphatase; Gid7p contains six WD40 repeats; computational analysis suggests that Gid7p and Moh1p have similar functions
PEX1_028900	-5.66209	-6.05714	1.07654e-23	Zinc-binding oxidoreductase	KGO47411.1	Polyketide synthase, enoylreductase	YCR102C	Putative protein of unknown function; involved in copper metabolism; similar to C. carbonum toxD gene; member of the quinone oxidoreductase family
PEX1_037920	-1.77494	-6.03889	2.95516e-29	Putative HECT-type ubiquitin ligase-interacting protein	KGO63772.1	hypothetical protein PEX1_037920	ROD1	Alpha-arrestin involved in ubiquitin-dependent endocytosis; activating dephosphorylation relays glucose signaling to transporter endocytosis; calcineurin dephosphorylation is required for Rsp5p-dependent internalization of agonist-occupied Ste2p, as part of signal desensitization; recruits Rsp5p to Ste2p via its 2 PPXY motifs; protein abundance increases in response to DNA replication stress; ROD…
PEX1_076400	-5.62932	-6.02679	2.47735e-23	Major facilitator superfamily domain, general substrate transporter	KGO54455.1	Major facilitator superfamily domain, general substrate transporter	VBA1	Permease of basic amino acids in the vacuolar membrane
PEX1_066320	-8.05997	-5.98996	1.05924e-74	Adenosine monophosphate-protein transferase FICD	KGO62157.1	hypothetical protein PEX1_066320	#N/A	#N/A
PEX1_001790	-4.12836	-5.98919	1.97465e-40	#N/A	KGO55271.1	hypothetical protein PEX1_001790	#N/A	#N/A
PEX1_042120	-2.72027	-5.98119	5.52575e-53	Common central domain of tyrosinase	KGO70150.1	putative domain, di-copper centre	#N/A	#N/A
PEX1_009790	-4.97793	-5.97011	2.61275e-61	Ankyrin-2	KGO66493.1	#N/A	#N/A	#N/A
PEX1_048500	-3.08028	-5.95273	8.33035e-32	Pimeloyl-ACP methyl ester carboxylesterase	KGO54520.1	hypothetical protein PEX1_048500	YNL115C	Putative protein of unknown function; green fluorescent protein (GFP)-fusion protein localizes to mitochondria; YNL115C is not an essential gene
PEX1_098780	-5.84792	-5.91834	1.967e-32	#N/A	KGO70856.1	hypothetical protein PEX1_098780	#N/A	#N/A
PEX1_081400	-4.81009	-5.91809	1.77957e-34	Thioredoxin TrxA	KGO50101.1	Thioredoxin	TRX1	Cytoplasmic thioredoxin isoenzyme; part of thioredoxin system which protects cells against oxidative and reductive stress; forms LMA1 complex with Pbi2p; acts as a cofactor for Tsa1p; required for ER-Golgi transport and vacuole inheritance; with Trx2p, facilitates mitochondrial import of small Tims Tim9p, Tim10p, Tim13p by maintaining them in reduced form; abundance increases iunder DNA replicati…
PEX1_044950	-4.09123	-5.89054	2.44578e-66	Class I alpha-mannosidase	KGO41369.1	Glycoside hydrolase, family 47	MNS1	Alpha-1,2-mannosidase; involved in ER-associated protein degradation (ERAD); catalyzes the removal of one mannose residue from a glycosylated protein, converting the modification from Man9GlcNAc to Man8GlcNAc; catalyzes the last step in glycoprotein maturation in the ER and is critical for ER protein degradation
PEX1_091700	-6.71097	-5.86471	4.42102e-30	FmdB family transcriptional regulator	KGO71112.1	hypothetical protein PEX1_091700	#N/A	#N/A
PEX1_008790	-3.51097	-5.85597	2.1921e-21	S-adenosyl-L-methionine-dependent methyltransferase	KGO64891.1	hypothetical protein PEX1_008790	#N/A	#N/A
PEX1_048360	-9.56932	-5.82898	2.15002e-22	Cytochrome P450, E-class, group I	KGO54659.1	Cytochrome P450, E-class, group I	ERG11	Lanosterol 14-alpha-demethylase; catalyzes the C-14 demethylation of lanosterol to form 4,4''-dimethyl cholesta-8,14,24-triene-3-beta-ol in the ergosterol biosynthesis pathway; member of the cytochrome P450 family; associated and coordinately regulated with the P450 reductase Ncp1p
PEX1_004070	-3.47191	-5.82648	1.61627e-46	Putative diacetyl reductase [(R)-acetoin forming] 2	KGO64797.1	Polyketide synthase, enoylreductase	BDH1	NAD-dependent (R,R)-butanediol dehydrogenase; catalyzes oxidation of (R,R)-2,3-butanediol to (3R)-acetoin, oxidation of meso-butanediol to (3S)-acetoin, and reduction of acetoin; enhances use of 2,3-butanediol as an aerobic carbon source
PEX1_020310	-6.6289	-5.82449	1.34801e-21	Short chain dehydrogenase	KGO70968.1	Glucose/ribitol dehydrogenase	IRC24	Putative benzil reductase;(GFP)-fusion protein localizes to the cytoplasm and is induced by the DNA-damaging agent MMS; sequence similarity with short-chain dehydrogenase/reductases; null mutant has increased spontaneous Rad52p foci
PEX1_073580	-5.03575	-5.79978	3.31076e-68	Haloalkanoic acid dehalogenase	KGO38099.1	Haloacid dehalogenase/epoxide hydrolase	#N/A	#N/A
PEX1_089660	-2.6306	-5.78532	7.71175e-30	RTA1 domain protein (Fragment)	KGO63505.1	RTA-like protein	RTA1	Protein involved in 7-aminocholesterol resistance; has seven potential membrane-spanning regions; expression is induced under both low-heme and low-oxygen conditions; member of the fungal lipid-translocating exporter (LTE) family of protein; RTA1 has a paralog, YLR046C, that arose from the whole genome duplication
PEX1_021560	-6.24197	-5.77196	1.95877e-41	Mannan endo-1,6-alpha-mannosidase	KGO48448.1	Six-hairpin glycosidase	DCW1	Putative mannosidase; GPI-anchored membrane protein required for cell wall biosynthesis in bud formation;homologous to Dfg5p
PEX1_101510	-7.23237	-5.75572	5.57037e-95	DNA repair protein RAD1	KGO58669.1	hypothetical protein PEX1_101510	#N/A	#N/A
PEX1_097790	-6.82725	-5.73322	3.10464e-89	G:T/U mismatch specific DNA glycosylase MUG	KGO65205.1	hypothetical protein PEX1_097790	#N/A	#N/A
PEX1_083930	-6.77353	-5.72688	1.8217e-100	Dienelactone hydrolase	KGO65707.1	hypothetical protein PEX1_083930	#N/A	#N/A
PEX1_061000	-6.14687	-5.70635	8.48502e-65	Glycosyl transferase	KGO72405.1	Glycosyl transferase, family 1	#N/A	#N/A
PEX1_092190	-5.15166	-5.70063	3.04799e-87	#N/A	KGO73120.1	hypothetical protein PEX1_092190	#N/A	#N/A
PEX1_040450	-7.72725	-5.6981	6.27175e-107	Chaperone/heat shock protein Hsp12	KGO47733.1	Heat shock protein 9/12	HSP12	Plasma membrane protein involved in maintaining membrane organization; involved in maintaining organization during stress conditions; induced by heat shock, oxidative stress, osmostress, stationary phase, glucose depletion, oleate and alcohol; protein abundance increased in response to DNA replication stress and dietary restriction; regulated by the HOG and Ras-Pka pathways; required for dietary …
PEX1_032510	-4.49621	-5.68514	2.92447e-74	ABC transporter, ABCB2	KGO35985.1	ABC transporter, transmembrane domain, type 1	YCF1	Vacuolar glutathione S-conjugate transporter; ABC-C transporter of the ATP-binding cassette family; required for vacuole fusion; forms stable complexes with vacuole fusion machinery; regulates Vam7p recruitment to vacuoles; role in detoxifying metals (Cd, Hg, As); transports GSSG that is not immediately reduced in cytosol to vacuole; transports unconjugated bilirubin, selenodigluthatione, oxidize…
PEX1_074690	-6.92131	-5.65492	3.71516e-51	#N/A	KGO72867.1	hypothetical protein PEX1_074690	#N/A	#N/A
PEX1_077070	-4.21939	-5.64881	7.82114e-33	Thiamine repressible genes regulatory protein thi1	KGO66867.1	Transcription factor, fungi	STB5	Transcription factor; involved in regulating multidrug resistance and oxidative stress response; forms a heterodimer with Pdr1p; contains a Zn(II)2Cys6 zinc finger domain that interacts with a pleiotropic drug resistance element in vitro
PEX1_059610	-5.37356	-5.64146	5.6166e-54	Integral membrane	KGO70567.1	hypothetical protein PEX1_059610	#N/A	#N/A
PEX1_065030	-6.07201	-5.64023	7.39362e-44	Kinesin light chain	KGO65085.1	Tetratricopeptide-like helical	#N/A	#N/A
PEX1_080070	-2.89461	-5.63383	2.87875e-26	Glucose-methanol-choline oxidoreductase	KGO70183.1	Glucose-methanol-choline oxidoreductase	#N/A	#N/A
PEX1_038140	-3.83493	-5.6333	2.22283e-33	#N/A	KGO63908.1	hypothetical protein PEX1_038140	#N/A	#N/A
PEX1_039660	-4.47893	-5.60618	2.10616e-19	Fibronectin	KGO44490.1	hypothetical protein PEX1_039660	#N/A	#N/A
PEX1_032120	-6.90016	-5.59787	2.3576e-130	Heat-shock protein (Eurofung)	KGO40550.1	HSP20-like chaperone	HSP42	Small heat shock protein (sHSP) with chaperone activity; forms barrel-shaped oligomers that suppress unfolded protein aggregation; involved in cytoskeleton reorganization after heat shock; protein abundance increases and forms cytoplasmic foci in response to DNA replication stress
PEX1_008760	-3.60693	-5.52323	2.41841e-61	#N/A	KGO64888.1	hypothetical protein PEX1_008760	#N/A	#N/A
PEX1_028890	-4.26569	-5.52148	3.05878e-71	Glutathione-dependent formaldehyde-activating enzyme	KGO47410.1	Glutathione-dependent formaldehyde-activating enzyme/centromere protein V	#N/A	#N/A
PEX1_064340	-3.86677	-5.52127	6.47774e-47	Canalicular multispecific organic anion transporter	KGO67838.1	ABC transporter, integral membrane type 1	YCF1	Vacuolar glutathione S-conjugate transporter; ABC-C transporter of the ATP-binding cassette family; required for vacuole fusion; forms stable complexes with vacuole fusion machinery; regulates Vam7p recruitment to vacuoles; role in detoxifying metals (Cd, Hg, As); transports GSSG that is not immediately reduced in cytosol to vacuole; transports unconjugated bilirubin, selenodigluthatione, oxidize…
PEX1_016530	-4.47086	-5.51954	1.73227e-15	#N/A	KGO65080.1	hypothetical protein PEX1_016530	#N/A	#N/A
PEX1_035920	-4.42853	-5.48663	1.93249e-14	Heterokaryon incompatibility	KGO67313.1	Heterokaryon incompatibility	#N/A	#N/A
PEX1_003200	-5.61978	-5.48439	2.58307e-52	Glucose/ribitol dehydrogenase	KGO48766.1	hypothetical protein PEX1_003200	#N/A	#N/A
PEX1_072180	-5.57026	-5.48276	1.73814e-31	RNA ligase/cyclic nucleotide phosphodiesterase	KGO72911.1	RNA ligase/cyclic nucleotide phosphodiesterase	#N/A	#N/A
PEX1_031410	-4.23124	-5.47952	9.67662e-32	Fasciclin domain-containing family	KGO55012.1	hypothetical protein PEX1_031410	#N/A	#N/A
PEX1_038930	-3.53784	-5.46732	8.43486e-46	Fibronectin	KGO57441.1	hypothetical protein PEX1_038930	#N/A	#N/A
PEX1_034000	-5.50359	-5.4645	7.77723e-97	Fibrillarin	KGO68719.1	Protein of unknown function DUF3455	#N/A	#N/A
PEX1_062310	-7.08835	-5.42378	3.16874e-55	#N/A	KGO55781.1	hypothetical protein PEX1_062310	#N/A	#N/A
PEX1_046490	-3.22623	-5.41795	1.16561e-33	6-methylsalicylic acid decarboxylase	KGO64341.1	Amidohydrolase 2	#N/A	#N/A
PEX1_065060	-2.59747	-5.4076	1.3213e-30	D-cysteine desulfhydrase	KGO65088.1	hypothetical protein PEX1_065060	#N/A	#N/A
PEX1_085050	-6.01068	-5.39535	5.26833e-104	HAD superfamily hydrolase	KGO52947.1	HAD-superfamily hydrolase, subfamily IA, variant 3	#N/A	#N/A
PEX1_031970	-3.41367	-5.34074	7.69673e-30	Short chain dehydrogenase	KGO40702.1	Short-chain dehydrogenase/reductase SDR	YDL114W	Putative short-chain dehydrogenase/reductase; YDL114W is not an essential gene
PEX1_017360	-4.49875	-5.33603	7.44977e-46	Actin-binding, cofilin/tropomyosin type	KGO44696.1	Actin-binding, cofilin/tropomyosin type	COF1	Cofilin, involved in pH-dependent actin filament depolarization; binds both actin monomers and filaments and severs filaments; involved in the selective sorting, export of the secretory cargo from the late golgi; genetically interacts with pmr1; thought to be regulated by phosphorylation at SER4; ubiquitous and essential in eukaryotes
PEX1_008430	-3.29798	-5.33077	3.85538e-25	#N/A	KGO61558.1	Protein of unknown function DUF2406	YGR273C	Putative protein of unknown function; expression downregulated by treatment with 8-methoxypsoralen plus UVA irradiation; not an essential gene; YGR273C has a paralog, YMR295C, that arose from the whole genome duplication
PEX1_037530	-3.70663	-5.31268	2.00847e-23	Siderophore iron transporter mirB	KGO63871.1	Major facilitator superfamily domain, general substrate transporter	ENB1	Endosomal ferric enterobactin transporter; expressed under conditions of iron deprivation; member of the major facilitator superfamily; expression is regulated by Rcs1p and affected by chloroquine treatment
PEX1_009250	-2.69902	-5.3014	9.8485e-14	MFS monocarboxylate transporter	KGO64930.1	#N/A	#N/A	#N/A
PEX1_022470	-5.27782	-5.29573	5.882e-29	Acyl-CoA thioesterase II	KGO70350.1	hypothetical protein PEX1_022470	#N/A	#N/A
PEX1_016830	-5.27809	-5.29072	6.99964e-47	#N/A	KGO45567.1	hypothetical protein PEX1_016830	#N/A	#N/A
PEX1_016710	-3.006	-5.28316	7.95247e-41	Canalicular multispecific organic anion transporter 1	KGO45555.1	ABC transporter, integral membrane type 1	YCF1	Vacuolar glutathione S-conjugate transporter; ABC-C transporter of the ATP-binding cassette family; required for vacuole fusion; forms stable complexes with vacuole fusion machinery; regulates Vam7p recruitment to vacuoles; role in detoxifying metals (Cd, Hg, As); transports GSSG that is not immediately reduced in cytosol to vacuole; transports unconjugated bilirubin, selenodigluthatione, oxidize…
PEX1_096300	-5.11555	-5.21179	1.00859e-14	Cholesterol 24-hydroxylase	KGO56004.1	#N/A	#N/A	#N/A
PEX1_085830	-5.32548	-5.20852	9.17904e-41	Major facilitator superfamily transporter quinate	KGO50029.1	Major facilitator superfamily domain, general substrate transporter	HXT8	Protein of unknown function with similarity to hexose transporters; expression is induced by low levels of glucose and repressed by high levels of glucose
PEX1_063310	-2.05778	-5.19847	6.37804e-46	Catalase B	KGO55946.1	Catalase, mono-functional, heme-containing	CTA1	Catalase A; breaks down hydrogen peroxide in the peroxisomal matrix formed by acyl-CoA oxidase (Pox1p) during fatty acid beta-oxidation
PEX1_024480	-4.14899	-5.19038	1.72198e-92	#N/A	KGO67337.1	hypothetical protein PEX1_024480	#N/A	#N/A
PEX1_105130	-4.53296	-5.17795	1.20552e-13	Cutinase transcription factor 1 beta	KGO45723.1	Transcription factor, fungi	ASG1	Zinc cluster protein proposed to be a transcriptional regulator; regulator involved in the stress response; null mutants have a respiratory deficiency, calcofluor white sensitivity and slightly increased cycloheximide resistance
PEX1_014570	-6.1802	-5.17628	6.4388e-56	#N/A	KGO67079.1	Zinc finger, C2H2	#N/A	#N/A
PEX1_008960	-2.92168	-5.17366	1.5928e-13	Flavo protein monooxygenase	KGO64905.1	Monooxygenase, FAD-binding	BNA4	Kynurenine 3-mono oxygenase; required for the de novo biosynthesis of NAD from tryptophan via kynurenine; expression regulated by Hst1p; putative therapeutic target for Huntington disease
PEX1_048020	-2.144	-5.1667	6.93743e-29	#N/A	KGO54614.1	hypothetical protein PEX1_048020	#N/A	#N/A
PEX1_062410	-4.03231	-5.15824	2.34562e-63	#N/A	KGO55791.1	hypothetical protein PEX1_062410	#N/A	#N/A
PEX1_090240	-6.00504	-5.13755	2.68013e-39	#N/A	KGO65409.1	Zinc finger, C2H2	USV1	Putative transcription factor containing a C2H2 zinc finger; mutation affects transcriptional regulation of genes involved in growth on non-fermentable carbon sources, response to salt stress and cell wall biosynthesis; USV1 has a paralog, RGM1, that arose from the whole genome duplication
PEX1_056830	-6.75633	-5.12835	4.27696e-14	Potassium transport protein, high-affinity	KGO42447.1	Concanavalin A-like lectin/glucanase, subgroup	#N/A	#N/A
PEX1_031740	-3.3184	-5.12246	9.42005e-37	Terpenoid cyclases/protein prenyltransferase alpha-alpha toroid	KGO50454.1	Terpenoid cyclases/protein prenyltransferase alpha-alpha toroid	#N/A	#N/A
PEX1_102860	-4.46354	-5.11031	1.36928e-12	#N/A	KGO48916.1	hypothetical protein PEX1_102860	#N/A	#N/A
PEX1_018480	-3.7617	-5.1091	2.47468e-47	AT hook domain-containing protein family protein	KGO60723.1	hypothetical protein PEX1_018480	#N/A	#N/A
PEX1_082350	-3.34574	-5.108	7.47314e-39	Linoleoyl-CoA desaturase	KGO53000.1	Fatty acid/sphingolipid desaturase	#N/A	#N/A
PEX1_084090	-1.09174	-5.10067	4.13048e-14	Cell wall integrity and stress response component	KGO63226.1	hypothetical protein PEX1_084090	#N/A	#N/A
PEX1_020850	-3.67827	-5.08597	2.29584e-53	Phospholipid-translocating ATPase	KGO64165.1	RTA-like protein	RSB1	Suppressor of sphingoid LCB sensitivity of an LCB-lyase mutation; putative integral membrane transporter or flippase that may transport long chain bases (LCBs) from the cytoplasmic side toward the extracytoplasmic side of the membrane
PEX1_070010	-3.02087	-5.07238	1.05888e-45	Zinc finger, RING-type	KGO66731.1	hypothetical protein PEX1_070010	#N/A	#N/A
PEX1_038490	-4.41636	-5.0692	7.3765e-12	Uracil phosphoribosyltransferase	KGO60679.1	hypothetical protein PEX1_038490	#N/A	#N/A
PEX1_031140	-3.64695	-5.05315	1.95992e-23	Bacteriodes thetaiotaomicron symbiotic chitinase	KGO54909.1	hypothetical protein PEX1_031140	#N/A	#N/A
PEX1_084910	-2.95668	-5.04782	3.13398e-27	#N/A	KGO66997.1	Protein of unknown function DUF3433	#N/A	#N/A
PEX1_050210	-7.01982	-5.0424	1.43288e-66	Mannitol dehydrogenase, C-terminal	KGO66142.1	Dehydrogenase, multihelical	YNR073C	Putative mannitol dehydrogenase; YNR073C has a paralog, DSF1, that arose from a segmental duplication
PEX1_053280	-2.04874	-5.02247	6.94837e-80	Glyoxalase-like domain	KGO64713.1	hypothetical protein PEX1_053280	#N/A	#N/A
PEX1_046540	-4.61926	-5.01997	7.27057e-12	L-aminoadipate-semialdehyde dehydrogenase	KGO64305.1	Male sterility, NAD-binding	LYS2	Alpha aminoadipate reductase; catalyzes the reduction of alpha-aminoadipate to alpha-aminoadipate 6-semialdehyde, which is the fifth step in biosynthesis of lysine; activation requires posttranslational phosphopantetheinylation by Lys5p
PEX1_090390	-4.59441	-5.00569	8.08514e-19	#N/A	KGO65385.1	hypothetical protein PEX1_090390	#N/A	#N/A
PEX1_068410	-8.74178	-5.00145	6.7695e-13	Ureohydrolase	KGO70049.1	Ureohydrolase	#N/A	#N/A
PEX1_050220	-7.27283	-4.96992	6.03424e-69	Actin cortical patch SUR7/pH-response regulator PalI	KGO66143.1	Actin cortical patch SUR7/pH-response regulator PalI	#N/A	#N/A
PEX1_083750	-5.26101	-4.95833	5.04526e-31	#N/A	KGO65786.1	hypothetical protein PEX1_083750	#N/A	#N/A
PEX1_035160	-3.47649	-4.94284	4.38412e-43	#N/A	KGO67257.1	hypothetical protein PEX1_035160	#N/A	#N/A
PEX1_098030	-4.15619	-4.93505	5.61864e-22	Serine/threonine-protein kinase DCLK	KGO65222.1	hypothetical protein PEX1_098030	SKY1	SR protein kinase (SRPK); involved in regulating proteins involved in mRNA metabolism and cation homeostasis; similar to human SRPK1
PEX1_104060	-4.53014	-4.9065	3.65592e-67	Phenylacetate hydroxylase pahA-Penicillium chrysogenum	KGO51759.1	Cytochrome P450	ERG11	Lanosterol 14-alpha-demethylase; catalyzes the C-14 demethylation of lanosterol to form 4,4''-dimethyl cholesta-8,14,24-triene-3-beta-ol in the ergosterol biosynthesis pathway; member of the cytochrome P450 family; associated and coordinately regulated with the P450 reductase Ncp1p
PEX1_033920	-3.77233	-4.89829	2.87479e-74	Transmembrane protein 14	KGO68711.1	Uncharacterized protein family UPF0136, Transmembrane	YJR085C	Protein of unknown function; GFP-fusion protein is induced in response to the DNA-damaging agent MMS; the authentic, non-tagged protein is detected in highly purified mitochondria in high-throughput studies; protein abundance increases in response to DNA replication stress
PEX1_027530	-2.91232	-4.89285	5.74182e-33	MFS general substrate transporter	KGO47290.1	Major facilitator superfamily domain, general substrate transporter	VBA5	Plasma membrane protein of the Major Facilitator Superfamily (MFS); involved in amino acid uptake and drug sensitivity; VBA5 has a paralog, VBA3, that arose from a segmental duplication
PEX1_074560	-5.11262	-4.8896	8.80767e-31	Dimethylallyl tryptophan synthase	KGO73681.1	Aromatic prenyltransferase, DMATS type	#N/A	#N/A
PEX1_077620	-4.48703	-4.88284	2.41289e-11	PDZ-binding protein, CRIPT	KGO66919.1	hypothetical protein PEX1_077620	#N/A	#N/A
PEX1_041840	-3.23992	-4.85217	1.64282e-11	#N/A	KGO70133.1	hypothetical protein PEX1_041840	#N/A	#N/A
PEX1_013130	-4.75176	-4.84871	1.35352e-11	3-hydroxyacyl-CoA dehydrogenase, putative	KGO68589.1	Short-chain dehydrogenase/reductase SDR	FOX2	3-hydroxyacyl-CoA dehydrogenase and enoyl-CoA hydratase; multifunctional enzyme of the peroxisomal fatty acid beta-oxidation pathway
PEX1_006540	-3.72587	-4.8394	6.44138e-54	#N/A	KGO58113.1	hypothetical protein PEX1_006540	#N/A	#N/A
PEX1_028720	-3.97459	-4.83829	1.94901e-53	Small secreted	KGO47111.1	hypothetical protein PEX1_028720	#N/A	#N/A
PEX1_027200	-4.53262	-4.83555	7.03592e-53	#N/A	KGO70790.1	hypothetical protein PEX1_027200	#N/A	#N/A
PEX1_087730	-2.07883	-4.83138	7.9567e-13	Glutamate decarboxylase	KGO46366.1	Pyridoxal phosphate-dependent transferase, major region, subdomain 1	GAD1	Glutamate decarboxylase; converts glutamate into gamma-aminobutyric acid (GABA) during glutamate catabolism; involved in response to oxidative stress
PEX1_081460	-5.94903	-4.82429	5.47416e-65	Acyl-CoA N-acyltransferase	KGO50076.1	Acyl-CoA N-acyltransferase	YDR391C	Putative protein of unknown function; possibly involved in zinc homeostasis; Bdf1p-dependent transcription induced by salt stress; green fluorescent protein (GFP)-fusion protein localizes to both the cytoplasm and the nucleus
PEX1_056140	-2.68651	-4.81814	5.84983e-30	NADH-cytochrome b5 reductase	KGO37647.1	Riboflavin synthase-like beta-barrel	MCR1	Mitochondrial NADH-cytochrome b5 reductase; involved in ergosterol biosynthesis
PEX1_054450	-6.44448	-4.81684	2.42037e-11	Multidrug resistance protein 1	KGO50746.1	ABC transporter, integral membrane type 1	STE6	Plasma membrane ATP-binding cassette (ABC) transporter; required for the export of a-factor, catalyzes ATP hydrolysis coupled to a-factor transport; contains 12 transmembrane domains and two ATP binding domains; expressed only in MATa cells; human homolog ABCB1 mediates multidrug resistance in many chemotherapy-resistant tumors by effluxing toxic compounds from the cell
PEX1_104180	-2.41238	-4.80961	1.033e-21	Cyanovirin-N	KGO52051.1	Cyanovirin-N	#N/A	#N/A
PEX1_097040	-1.04803	-4.80843	1.20275e-24	Exonuclease, RNase T/DNA polymerase III	KGO68042.1	#N/A	#N/A	#N/A
PEX1_035780	-3.07729	-4.80449	1.97486e-11	#N/A	KGO67325.1	hypothetical protein PEX1_035780	#N/A	#N/A
PEX1_087740	-3.7949	-4.80448	1.2293e-35	Sodium ion/proton exchanger	KGO46367.1	Cation/H+ exchanger	NHA1	Na+/H+ antiporter; involved in sodium and potassium efflux through the plasma membrane; required for alkali cation tolerance at acidic pH
PEX1_087290	-5.89494	-4.7867	8.88483e-25	S-adenosyl-L-methionine-dependent methyltransferase	KGO46356.1	hypothetical protein PEX1_087290	#N/A	#N/A
PEX1_012190	-5.637	-4.78431	7.78576e-17	Glycosyl hydrolase	KGO37395.1	hypothetical protein PEX1_012190	#N/A	#N/A
PEX1_098640	-3.85864	-4.76871	1.29935e-24	Dibenzothiophene desulfurization enzyme C	KGO62528.1	Acyl-CoA dehydrogenase, N-terminal	#N/A	#N/A
PEX1_097750	-4.36221	-4.76223	9.77866e-10	Winged helix-turn-helix transcription repressor DNA-binding	KGO65201.1	Winged helix-turn-helix transcription repressor DNA-binding	#N/A	#N/A
PEX1_054570	-4.10068	-4.73881	3.71273e-09	Fumarylacetoacetate hydrolase domain-containing protein 2	KGO50655.1	Fumarylacetoacetase, C-terminal-like protein	FMP41	Putative protein of unknown function; GFP-fusion protein is induced in response to the DNA-damaging agent MMS; the authentic, non-tagged protein is detected in highly purified mitochondria in high-throughput studies
PEX1_062860	-2.27787	-4.73724	1.87824e-44	#N/A	KGO55926.1	hypothetical protein PEX1_062860	#N/A	#N/A
PEX1_069200	-3.97657	-4.71364	1.06791e-31	Chitin binding domain family protein	KGO63337.1	hypothetical protein PEX1_069200	#N/A	#N/A
PEX1_096730	-6.15735	-4.71306	5.2662e-35	#N/A	KGO49648.1	#N/A	#N/A	#N/A
PEX1_043090	-5.39705	-4.71066	2.78196e-47	NADH-dependent flavin oxidoreductase	KGO71847.1	Aldolase-type TIM barrel	OYE2	Conserved NADPH oxidoreductase containing flavin mononucleotide (FMN); responsible for geraniol reduction into citronellol during fermentation; homologous to Oye3p with different ligand binding and catalytic properties; may be involved in sterol metabolism, oxidative stress response, and programmed cell death; protein abundance increases in response to DNA replication stress
PEX1_029540	-1.81846	-4.70498	8.25754e-78	Integral membrane protein (Fragment)	KGO36306.1	hypothetical protein PEX1_029540	#N/A	#N/A
PEX1_013030	-5.18172	-4.68493	3.58063e-60	Mitochondrial pyruvate dehydrogenase	KGO68579.1	Proteinase inhibitor, propeptide	YHR138C	Protein of unknown function; similar to Pbi2p; double null mutant lacking Pbi2p and Yhr138cp exhibits highly fragmented vacuoles; protein abundance increases in response to DNA replication stress
PEX1_025860	-2.50063	-4.67535	3.1414e-30	#N/A	KGO68891.1	hypothetical protein PEX1_025860	#N/A	#N/A
PEX1_018490	-3.954	-4.6643	1.84489e-54	Geranylgeranyl pyrophosphate synthetase	KGO60724.1	hypothetical protein PEX1_018490	#N/A	#N/A
PEX1_013200	-2.903	-4.66083	6.03178e-30	Alcohol-dehydrogenase adhA	KGO68604.1	Polyketide synthase, enoylreductase	ADH3	Mitochondrial alcohol dehydrogenase isozyme III; involved in the shuttling of mitochondrial NADH to the cytosol under anaerobic conditions and ethanol production
PEX1_038880	-6.33354	-4.646	3.35025e-70	High-affinity glucose transporter	KGO57477.1	Major facilitator superfamily domain, general substrate transporter	STL1	Glycerol proton symporter of the plasma membrane; subject to glucose-induced inactivation, strongly but transiently induced when cells are subjected to osmotic shock
PEX1_086210	-6.27118	-4.64477	4.13597e-09	Scytalone dehydratase	KGO59998.1	Scytalone dehydratase	#N/A	#N/A
PEX1_041240	-3.79284	-4.63658	4.6276e-61	#N/A	KGO53899.1	hypothetical protein PEX1_041240	#N/A	#N/A
PEX1_017110	-5.64673	-4.63567	2.5552e-32	Sugar and other transporter	KGO44773.1	Major facilitator superfamily domain, general substrate transporter	STL1	Glycerol proton symporter of the plasma membrane; subject to glucose-induced inactivation, strongly but transiently induced when cells are subjected to osmotic shock
PEX1_035910	-2.62132	-4.60993	5.90889e-23	Penicillin-binding protein	KGO67312.1	Peptidase S12, Pab87-related, C-terminal	#N/A	#N/A
PEX1_104810	-1.08606	-4.60654	7.79244e-07	Dihydroxy-acid dehydratase Dad	KGO43050.1	Dihydroxy-acid/6-phosphogluconate dehydratase	ILV3	Dihydroxyacid dehydratase; catalyzes third step in the common pathway leading to biosynthesis of branched-chain amino acids
PEX1_001550	-5.15338	-4.60589	6.76667e-17	#N/A	KGO55079.1	#N/A	#N/A	#N/A
PEX1_056950	-2.66049	-4.60095	5.9716e-27	Heat-stable antigen	KGO42444.1	Cerato-platanin	#N/A	#N/A
PEX1_020960	-5.96092	-4.5959	1.35193e-90	HypA	KGO64221.1	protein of unknown function DUF4243	#N/A	#N/A
PEX1_011540	-5.2158	-4.57251	9.34948e-41	#N/A	KGO72499.1	hypothetical protein PEX1_011540	#N/A	#N/A
PEX1_034820	-4.85882	-4.56288	1.70606e-31	MFS general substrate transporter	KGO68760.1	Major facilitator superfamily domain, general substrate transporter	SEO1	Putative permease; member of the allantoate transporter subfamily of the major facilitator superfamily; mutation confers resistance to ethionine sulfoxide
PEX1_074410	-3.20031	-4.55977	7.4433e-66	Cyanovirin-N	KGO73572.1	Cyanovirin-N	#N/A	#N/A
PEX1_097590	-4.32421	-4.54945	1.39651e-42	Questin oxidase	KGO65174.1	protein of unknown function DUF4243	#N/A	#N/A
PEX1_086800	-1.76465	-4.54379	5.53191e-36	Nucleotide-diphospho-sugar transferase	KGO46168.1	hypothetical protein PEX1_086800	#N/A	#N/A
PEX1_096990	-3.43993	-4.54271	1.34137e-31	Related to M.genitalium alanine--tRNA ligase	KGO67896.1	#N/A	#N/A	#N/A
PEX1_009130	-3.69648	-4.54079	5.31322e-73	ABC multidrug transporter	KGO64922.1	CDR ABC transporter	SNQ2	Plasma membrane ATP-binding cassette (ABC) transporter; multidrug transporter involved in multidrug resistance and resistance to singlet oxygen species
PEX1_008510	-3.95592	-4.53985	5.39019e-30	FAD-dependent pyridine nucleotide-disulphide oxidoreductase	KGO61566.1	FAD-dependent pyridine nucleotide-disulfide oxidoreductase	AIF1	Mitochondrial cell death effector; translocates to the nucleus in response to apoptotic stimuli, homolog of mammalian Apoptosis-Inducing Factor, putative reductase
PEX1_060180	-3.66998	-4.53337	4.71042e-36	Appr-1-p processing enzyme family	KGO72301.1	hypothetical protein PEX1_060180	#N/A	#N/A
PEX1_026600	-5.20998	-4.53083	8.82413e-79	Inositol monophosphatase	KGO44037.1	Inositol monophosphatase	INM2	Inositol monophosphatase; involved in biosynthesis of inositol; enzymatic activity requires magnesium ions and is inhibited by lithium and sodium ions; inm1 inm2 double mutant lacks inositol auxotrophy
PEX1_076360	-3.20995	-4.5152	5.61082e-21	#N/A	KGO54434.1	hypothetical protein PEX1_076360	#N/A	#N/A
PEX1_078590	-7.3616	-4.49495	1.00074e-65	SNARE domain-containing protein	KGO68307.1	hypothetical protein PEX1_078590	#N/A	#N/A
PEX1_086820	-4.38224	-4.48993	2.45363e-70	MFS general substrate transporter	KGO46114.1	Major facilitator superfamily domain, general substrate transporter	VBA5	Plasma membrane protein of the Major Facilitator Superfamily (MFS); involved in amino acid uptake and drug sensitivity; VBA5 has a paralog, VBA3, that arose from a segmental duplication
PEX1_055120	-5.72732	-4.48167	4.88547e-46	RNA 3'-terminal phosphate cyclase domain	KGO54299.1	RNA 3\'-terminal phosphate cyclase/enolpyruvate transferase, alpha/beta	#N/A	#N/A
PEX1_019060	-5.98136	-4.4788	1.6675e-49	Heat shock protein hsp98	KGO61055.1	ATPase, AAA-type, core	HSP104	Disaggregase; heat shock protein that cooperates with Ydj1p (Hsp40) and Ssa1p (Hsp70) to refold and reactivate previously denatured, aggregated proteins; responsive to stresses including: heat, ethanol, and sodium arsenite; involved in [PSI+] propagation; protein becomes more abundant and forms cytoplasmic foci in response to DNA replication stress; potentiated Hsp104p variants decrease TDP-43 pr…
PEX1_070670	-5.0196	-4.47684	4.69666e-15	Cupin domain-containing	KGO66710.1	Cupin 2, conserved barrel	#N/A	#N/A
PEX1_061200	-3.04376	-4.47061	1.04969e-35	Non-ribosomal peptide synthetase	KGO59139.1	AMP-dependent synthetase/ligase	#N/A	#N/A
PEX1_007790	-6.80545	-4.46122	1.07001e-100	YTH domain	KGO61593.1	Nucleotide-binding, alpha-beta plait	PHO92	Posttranscriptional regulator of phosphate metabolism; facilitates PHO4 mRNA degradation by interacting with Pop2p; regulates PHO4 mRNA stability by binding to PHO4's 3'UTR in a phosphate-dependent manner; contains highly conserved YTH (YT521-B Homology) domain that exhibits RNA-binding activity; functional homolog of human YTHDF2
PEX1_057340	-4.44306	-4.45602	1.39717e-24	Fatty acid desaturase	KGO70763.1	hypothetical protein PEX1_057340	#N/A	#N/A
PEX1_099090	-2.4869	-4.45233	9.12745e-23	Dipeptidyl aminopeptidase/acylaminoacyl peptidase	KGO70884.1	WD40-like Beta Propeller	STE13	Dipeptidyl aminopeptidase; Golgi integral membrane protein that cleaves on the carboxyl side of repeating -X-Ala- sequences, required for maturation of alpha factor, transcription is induced by a-factor
PEX1_065100	-6.10528	-4.44401	1.17136e-83	Oligomeric mitochondrial matrix chaperone	KGO65092.1	ATPase, AAA-2	HSP78	Oligomeric mitochondrial matrix chaperone; cooperates with Ssc1p in mitochondrial thermotolerance after heat shock; able to prevent the aggregation of misfolded proteins as well as resolubilize protein aggregates
PEX1_030500	-8.16915	-4.42861	1.33964e-08	#N/A	KGO36191.1	hypothetical protein PEX1_030500	#N/A	#N/A
PEX1_015130	-4.71806	-4.42508	1.01928e-15	Putative HC-toxin efflux carrier TOXA	KGO71655.1	Major facilitator superfamily domain, general substrate transporter	VBA5	Plasma membrane protein of the Major Facilitator Superfamily (MFS); involved in amino acid uptake and drug sensitivity; VBA5 has a paralog, VBA3, that arose from a segmental duplication
PEX1_078320	-2.09894	-4.42018	1.81556e-14	O-methylsterigmatocystin oxidoreductase	KGO66956.1	Cytochrome P450, E-class, group I	ERG5	C-22 sterol desaturase; a cytochrome P450 enzyme that catalyzes the formation of the C-22(23) double bond in the sterol side chain in ergosterol biosynthesis; may be a target of azole antifungal drugs
PEX1_045360	-2.94176	-4.41569	1.38416e-20	Isoflavone reductase like	KGO41189.1	hypothetical protein PEX1_045360	#N/A	#N/A
PEX1_058290	-3.74502	-4.41434	5.65031e-15	Formimidoylglutamase	KGO72607.1	hypothetical protein PEX1_058290	#N/A	#N/A
PEX1_016470	-5.15224	-4.39946	6.03424e-69	Acyl-CoA N-acyltransferase	KGO65074.1	Acyl-CoA N-acyltransferase	#N/A	#N/A
PEX1_094700	-3.03002	-4.39059	2.41589e-08	#N/A	KGO59290.1	#N/A	#N/A	#N/A
PEX1_043420	-8.10929	-4.36855	1.30174e-07	Beta-xylanase	KGO36700.1	Glycoside hydrolase, superfamily	YGL242C	Protein of unknown function; N-terminally propionylated in vivo; deletion mutant is viable
PEX1_094790	-3.69173	-4.36613	4.06228e-22	#N/A	KGO59299.1	#N/A	#N/A	#N/A
PEX1_102380	-3.1656	-4.36226	3.87473e-37	Trimethyllysine dioxygenase	KGO48868.1	Phospholipase/carboxylesterase/thioesterase	#N/A	#N/A
PEX1_092460	-2.84928	-4.36117	1.31253e-65	Zinc finger, C2H2 type domain containing protein	KGO73242.1	#N/A	#N/A	#N/A
PEX1_009440	-3.72808	-4.35785	5.94352e-07	Pisatin demethylase	KGO66526.1	#N/A	#N/A	#N/A
PEX1_075200	-7.49517	-4.3536	2.73876e-65	Mitogen-activated protein kinase	KGO73511.1	hypothetical protein PEX1_075200	HOG1	Mitogen-activated protein kinase involved in osmoregulation; controls global reallocation of RNAPII in osmotic shock; activates CDC28 by stimulating antisense RNA transcription; mediates recruitment/activation of RNAPII at Hot1p-dependent promoters; with Mrc1p defines novel S-phase checkpoint that prevent conflicts between DNA replication and transcription; nuclear form represses pseudohyphal gro…
PEX1_012800	-2.21113	-4.3505	1.32022e-12	#N/A	KGO42010.1	hypothetical protein PEX1_012800	#N/A	#N/A
PEX1_105840	-6.91465	-4.34218	1.39753e-11	Polyamine-modulated factor	KGO73311.1	hypothetical protein PEX1_105840	#N/A	#N/A
PEX1_051360	-3.50547	-4.33725	3.09426e-74	DNA-directed RNA polymerase II subunit RPB1	KGO64474.1	hypothetical protein PEX1_051360	#N/A	#N/A
PEX1_015120	-8.07513	-4.3331	4.72044e-07	Oxidoreductase, 2OG-Fe(II) oxygenase family protein	KGO71654.1	Aminoglycoside phosphotransferase	#N/A	#N/A
PEX1_094250	-5.4262	-4.324	3.17345e-15	Aminoglycoside phosphotransferase	KGO59639.1	#N/A	#N/A	#N/A
PEX1_076970	-3.92273	-4.32194	7.51468e-08	#N/A	KGO39783.1	hypothetical protein PEX1_076970	#N/A	#N/A
PEX1_069950	-1.56334	-4.31948	1.11511e-12	Cyclin domain protein F-box protein	KGO65276.1	hypothetical protein PEX1_069950	#N/A	#N/A
PEX1_005330	-3.46641	-4.28979	2.57768e-28	GPI-anchored CFEM domain protein A	KGO70581.1	hypothetical protein PEX1_005330	#N/A	#N/A
PEX1_063610	-2.43169	-4.28913	3.59019e-13	RTA1-involved in 7-aminocholesterol resistance	KGO55697.1	RTA-like protein	RTA1	Protein involved in 7-aminocholesterol resistance; has seven potential membrane-spanning regions; expression is induced under both low-heme and low-oxygen conditions; member of the fungal lipid-translocating exporter (LTE) family of protein; RTA1 has a paralog, YLR046C, that arose from the whole genome duplication
PEX1_002850	-3.86915	-4.2886	2.05709e-13	#N/A	KGO48774.1	hypothetical protein PEX1_002850	#N/A	#N/A
PEX1_040330	-5.23223	-4.27357	1.63008e-25	IgE-binding protein (Fragment)	KGO47721.1	hypothetical protein PEX1_040330	#N/A	#N/A
PEX1_049490	-2.15262	-4.26329	1.11103e-35	Fungal transcriptional regulatory protein, N-terminal	KGO58022.1	hypothetical protein PEX1_049490	#N/A	#N/A
PEX1_099720	-3.73015	-4.25897	1.34388e-56	CTP synthase	KGO69460.1	Cytochrome P450	DIT2	N-formyltyrosine oxidase; sporulation-specific microsomal enzyme involved in the production of N,N-bisformyl dityrosine required for spore wall maturation, homologous to cytochrome P-450s
PEX1_011710	-1.626	-4.25459	5.97749e-30	#N/A	KGO72493.1	hypothetical protein PEX1_011710	#N/A	#N/A
PEX1_049260	-3.60076	-4.24769	5.79457e-07	#N/A	KGO61342.1	hypothetical protein PEX1_049260	#N/A	#N/A
PEX1_042790	-2.86776	-4.24766	1.34328e-20	Terpenoid synthase	KGO46385.1	Terpenoid synthase	#N/A	#N/A
PEX1_039570	-3.69882	-4.23194	1.15751e-33	MARVEL-like domain	KGO44499.1	hypothetical protein PEX1_039570	#N/A	#N/A
PEX1_078500	-4.13252	-4.22979	3.93798e-07	Extracellular dioxygenase	KGO68278.1	Intradiol ring-cleavage dioxygenase, core	#N/A	#N/A
PEX1_105830	-3.20158	-4.22693	7.017e-18	Serine/threonine-protein kinase DCLK	KGO73310.1	hypothetical protein PEX1_105830	RTK1	Putative protein kinase, potentially phosphorylated by Cdc28p; interacts with ribosome biogenesis factors, Cka2, Gus1 and Arc1; protein abundance increases in response to DNA replication stress
PEX1_058200	-3.70401	-4.2243	1.57649e-34	Platelet-activating factor acetylhydrolase	KGO72598.1	Platelet-activating factor acetylhydrolase	#N/A	#N/A
PEX1_034400	-3.0381	-4.22368	8.86642e-20	Ankyrin repeat-containing domain	KGO68767.1	hypothetical protein PEX1_034400	GDE1	Glycerophosphocholine (GroPCho) phosphodiesterase; hydrolyzes GroPCho to choline and glycerolphosphate, for use as a phosphate source and as a precursor for phosphocholine synthesis; may interact with ribosomes
PEX1_038830	-2.20947	-4.22366	2.87241e-27	Aliphatic nitrilase	KGO60465.1	hypothetical protein PEX1_038830	NIT1	Nitrilase; member of the nitrilase branch of the nitrilase superfamily; in closely related species and other S. cerevisiae strain backgrounds YIL164C and adjacent ORF, YIL165C, likely constitute a single ORF encoding a nitrilase gene
PEX1_095780	-2.45775	-4.20503	6.40695e-13	Woronin body protein HexA	KGO56080.1	#N/A	#N/A	#N/A
PEX1_044210	-3.90999	-4.18232	5.32177e-12	Ribonuclease p/mrp subunit	KGO36596.1	hypothetical protein PEX1_044210	#N/A	#N/A
PEX1_078440	-1.65519	-4.17225	8.68439e-20	NADP-dependent 3-hydroxy acid dehydrogenase	KGO68272.1	Short-chain dehydrogenase/reductase SDR	YMR226C	NADP(+)-dependent serine dehydrogenase and carbonyl reductase; acts on serine, L-allo-threonine, and other 3-hydroxy acids; green fluorescent protein fusion protein localizes to the cytoplasm and nucleus; may interact with ribosomes, based on co-purification experiments
PEX1_029580	-1.71019	-4.16675	1.57463e-29	Fatty acyl-CoA reductase	KGO36310.1	Male sterility, NAD-binding	#N/A	#N/A
PEX1_070410	-3.52301	-4.16424	1.88838e-06	Tetracycline resistance protein, TetA/multidrug resistance protein MdtG	KGO66783.1	Tetracycline resistance protein, TetA/multidrug resistance protein MdtG	DTR1	Putative dityrosine transporter of the major facilitator superfamily; member of the 12-spanner drug:H(+) antiporter DHA1 family; required for spore wall synthesis; sequence similarity to QDR1 and QDR3, and the triple mutant dtr1 qdr1 qdr3 exhibits reduced dityrosine fluorescence relative to the single mutants; expressed during sporulation
PEX1_002820	-4.68868	-4.152	8.24654e-41	Ankyrin repeat and protein kinase domain-containing protein 1	KGO48771.1	hypothetical protein PEX1_002820	#N/A	#N/A
PEX1_057660	-4.05332	-4.1507	9.90288e-36	#N/A	KGO72803.1	hypothetical protein PEX1_057660	#N/A	#N/A
PEX1_054620	-4.99693	-4.14969	3.02503e-12	Secreted dipeptidyl peptidase DppV	KGO50660.1	hypothetical protein PEX1_054620	DAP2	Dipeptidyl aminopeptidase; synthesized as a glycosylated precursor; localizes to the vacuolar membrane; similar to Ste13p
PEX1_065310	-6.0388	-4.14362	2.32747e-57	mRNA stability protein (Fragment)	KGO65148.1	hypothetical protein PEX1_065310	#N/A	#N/A
PEX1_070130	-8.00831	-4.14295	1.21894e-21	#N/A	KGO66755.1	hypothetical protein PEX1_070130	#N/A	#N/A
PEX1_084960	-2.61078	-4.14216	5.32198e-07	#N/A	KGO67002.1	hypothetical protein PEX1_084960	#N/A	#N/A
PEX1_055390	-2.4449	-4.11593	2.77915e-71	Ubiquitin fusion degradation protein 1	KGO47846.1	hypothetical protein PEX1_055390	#N/A	#N/A
PEX1_041860	-5.49418	-4.1101	3.67761e-72	Nucleolar protein 12	KGO70135.1	hypothetical protein PEX1_041860	#N/A	#N/A
PEX1_006920	-6.48597	-4.10264	5.68284e-33	Solid-state culture expressed protein (Aos23), putative	KGO58542.1	hypothetical protein PEX1_006920	#N/A	#N/A
PEX1_008130	-3.89842	-4.09871	6.34847e-64	Serine/threonine-protein kinase chk1	KGO61627.1	hypothetical protein PEX1_008130	#N/A	#N/A
PEX1_088460	-1.77107	-4.09396	9.53706e-31	Thiamine pyrophosphate-requiring enzyme	KGO43743.1	Thiamine pyrophosphate enzyme, C-terminal TPP-binding	PDC1	Major of three pyruvate decarboxylase isozymes; key enzyme in alcoholic fermentation; decarboxylates pyruvate to acetaldehyde; involved in amino acid catabolism; subject to glucose-, ethanol-, and autoregulation; activated by phosphorylation in response to glucose levels; N-terminally propionylated in vivo
PEX1_036640	-5.61508	-4.08946	4.13332e-43	Cation-transporting ATPase	KGO65902.1	hypothetical protein PEX1_036640	#N/A	#N/A
PEX1_069050	-4.61242	-4.06001	1.11949e-35	Pyridoxal phosphate-dependent transferase, major region, subdomain 2	KGO63417.1	Pyridoxal phosphate-dependent transferase, major region, subdomain 2	BNA3	Kynurenine aminotransferase; catalyzes formation of kynurenic acid from kynurenine; potential Cdc28p substrate
PEX1_094730	-3.32622	-4.05887	3.11734e-20	LPS glycosyltransferase	KGO59293.1	#N/A	#N/A	#N/A
PEX1_074700	-2.82922	-4.05839	2.8839e-10	Tetratricopeptide-like helical	KGO72868.1	Tetratricopeptide-like helical	#N/A	#N/A
PEX1_094800	-3.95719	-4.05532	2.04221e-06	Oxalate decarboxylase OxdD	KGO56049.1	#N/A	#N/A	#N/A
PEX1_092420	-3.44144	-4.0542	2.66866e-20	Peptidase aspartic catalytic	KGO73199.1	Peptidase aspartic	#N/A	#N/A
PEX1_021720	-2.03133	-4.04903	1.56246e-06	Cyclin-like F-box	KGO45417.1	hypothetical protein PEX1_021720	#N/A	#N/A
PEX1_003850	-2.12982	-4.04847	2.7937e-11	C4-dicarboxylate transporter/malic acid transport protein, putative	KGO66441.1	C4-dicarboxylate transporter/malic acid transport protein	#N/A	#N/A
PEX1_053390	-5.82434	-4.02914	7.02239e-14	Basic-leucine zipper domain	KGO64694.1	hypothetical protein PEX1_053390	#N/A	#N/A
PEX1_095420	-3.09644	-4.02842	5.76619e-17	Trichodiene oxygenase (Fragment)	KGO56496.1	#N/A	#N/A	#N/A
PEX1_093640	-3.3736	-4.02605	8.41588e-30	Versicolorin B desaturase	KGO38921.1	#N/A	#N/A	#N/A
PEX1_057310	-3.93575	-4.02068	2.94374e-36	#N/A	KGO70760.1	hypothetical protein PEX1_057310	#N/A	#N/A
PEX1_058190	-4.03258	-4.01455	1.52906e-24	#N/A	KGO72597.1	hypothetical protein PEX1_058190	#N/A	#N/A
PEX1_101220	-2.63697	-4.01434	1.68167e-05	Eukaryotic translation initiation factor 3 subunit G	KGO58671.1	p53-like transcription factor, DNA-binding	NDT80	Meiosis-specific transcription factor; required for exit from pachytene and for full meiotic recombination; activates middle sporulation genes; competes with Sum1p for binding to promoters containing middle sporulation elements (MSE)
PEX1_082960	-3.54492	-4.00072	1.11728e-17	MFS general substrate transporter	KGO53692.1	Major facilitator superfamily domain, general substrate transporter	YMR221C	Putative protein of unknown function; the authentic, non-tagged protein is detected in highly purified mitochondria in high-throughput studies; physical interaction with Atg27p suggests a possible role in autophagy
PEX1_098610	-3.9056	-4.00007	1.78196e-05	#N/A	KGO62525.1	hypothetical protein PEX1_098610	#N/A	#N/A
PEX1_098420	-3.84644	-3.98854	1.88936e-34	Non-essential glycogen phosphorylase	KGO62732.1	Glycogen/starch/alpha-glucan phosphorylase	GPH1	Glycogen phosphorylase required for the mobilization of glycogen; non-essential; regulated by cyclic AMP-mediated phosphorylation; expression is regulated by stress-response elements and by the HOG MAP kinase pathway
PEX1_062420	-2.99888	-3.98684	7.63344e-11	#N/A	KGO55792.1	hypothetical protein PEX1_062420	#N/A	#N/A
PEX1_029500	-3.86646	-3.97674	2.95587e-05	#N/A	KGO36302.1	hypothetical protein PEX1_029500	#N/A	#N/A
PEX1_095390	-5.79022	-3.97495	8.02293e-52	Alkaline foam protein B	KGO56493.1	#N/A	#N/A	#N/A
PEX1_001360	-2.22381	-3.97381	1.38313e-21	HAD-like domain protein (Fragment)	KGO55031.1	HAD-superfamily hydrolase, subfamily IA, variant 3	YKL033W-A	Putative protein of unknown function; similar to uncharacterized proteins from other fungi
PEX1_053900	-4.76826	-3.96492	2.95325e-06	Putative calcium calmodulin-dependent protein kinase type 1b protein	KGO50864.1	Tetratricopeptide-like helical	RAD53	DNA damage response protein kinase; required for cell-cycle arrest in response to DNA damage; activated by trans autophosphorylation when interacting with hyperphosphorylated Rad9p; also interacts with ARS1 and plays a role in initiation of DNA replication; activates the downstream kinase Dun1p; differentially senses mtDNA depletion and mitochondrial ROS; required for regulation of copper genes i…
PEX1_015540	-1.53859	-3.95875	3.39069e-18	DUF614 domain-containing protein, variant	KGO64348.1	Uncharacterized protein family Cys-rich	#N/A	#N/A
PEX1_021190	-3.6463	-3.95433	4.41172e-31	Chitin synthase	KGO48248.1	Protein of unknown function DUF1774, fungi	#N/A	#N/A
PEX1_079370	-2.16155	-3.94751	1.06895e-27	Mitochondrial endopeptidase	KGO65618.1	Peptidase M3A/M3B	PRD1	Zinc metalloendopeptidase; found in the cytoplasm and intermembrane space of mitochondria; with Cym1p, involved in degradation of mitochondrial proteins and of presequence peptides cleaved from imported proteins; protein abundance increases in response to DNA replication stress
PEX1_004820	-4.78365	-3.94288	5.91038e-10	#N/A	KGO61399.1	hypothetical protein PEX1_004820	#N/A	#N/A
PEX1_085760	-3.00777	-3.93824	2.42086e-30	C2H2 zinc finger transcription factor	KGO50022.1	Zinc finger, C2H2	#N/A	#N/A
PEX1_043970	-4.01588	-3.92359	1.38098e-08	MFS general substrate transporter	KGO37090.1	Major facilitator superfamily domain, general substrate transporter	#N/A	#N/A
PEX1_086650	-2.9637	-3.91821	2.84608e-21	Aldolase vrtJ	KGO56823.1	Aromatic amino acid beta-eliminating lyase/threonine aldolase	GLY1	Threonine aldolase; catalyzes the cleavage of L-allo-threonine and L-threonine to glycine; involved in glycine biosynthesis
PEX1_015550	-2.87249	-3.91621	1.14482e-05	Integral membrane protein (Fragment)	KGO64349.1	hypothetical protein PEX1_015550	#N/A	#N/A
PEX1_067690	-3.00719	-3.91214	4.25237e-19	RpoA, DNA-directed RNA polymerase, alpha subunit	KGO70011.1	putative Alpha-1,2-mannosidase	#N/A	#N/A
PEX1_023970	-5.5267	-3.89629	2.66235e-90	Shwachman-bodian-diamond syndrome protein (Fragment)	KGO72061.1	Ribosome maturation protein SBDS, N-terminal	RTC3	Protein of unknown function involved in RNA metabolism; has structural similarity to SBDS, the human protein mutated in Shwachman-Diamond Syndrome (the yeast SBDS ortholog = SDO1); null mutation suppresses cdc13-1 temperature sensitivity; protein abundance increases in response to DNA replication stress
PEX1_045320	-4.14037	-3.89113	1.0098e-23	Fungal specific transcription factor	KGO41185.1	Transcription factor, fungi	MAL33	MAL-activator protein; part of complex locus MAL3; nonfunctional in genomic reference strain S288C
PEX1_038440	-2.49196	-3.88247	2.98788e-24	Fungal transcriptional regulatory protein, N-terminal	KGO63891.1	Protein of unknown function DUF3468	UPC2	Sterol regulatory element binding protein; induces transcription of sterol biosynthetic genes and of DAN/TIR gene products; relocates from intracellular membranes to perinuclear foci on sterol depletion; UPC2 has a paralog, ECM22, that arose from the whole genome duplication
PEX1_025090	-3.48208	-3.87999	1.87776e-47	MFS transporter, putative	KGO67431.1	hypothetical protein PEX1_025090	#N/A	#N/A
PEX1_013880	-3.81018	-3.87663	4.79129e-05	#N/A	KGO67237.1	hypothetical protein PEX1_013880	#N/A	#N/A
PEX1_029300	-5.39401	-3.87652	3.4275e-14	Highly reducing polyketide synthase	KGO36398.1	Acyl transferase/acyl hydrolase/lysophospholipase	#N/A	#N/A
PEX1_101250	-7.60867	-3.86883	7.09788e-06	#N/A	KGO58674.1	hypothetical protein PEX1_101250	#N/A	#N/A
PEX1_099800	-3.39011	-3.85098	1.79717e-26	#N/A	KGO55447.1	hypothetical protein PEX1_099800	#N/A	#N/A
PEX1_000140	-2.50602	-3.84003	4.09147e-31	#N/A	KGO45175.1	protein of unknown function DUF4396	#N/A	#N/A
PEX1_074680	-4.18181	-3.84	7.72622e-44	NADPH-dependent D-xylose reductase	KGO72866.1	Aldo/keto reductase	YDL124W	NADPH-dependent alpha-keto amide reductase; reduces aromatic alpha-keto amides, aliphatic alpha-keto esters, and aromatic alpha-keto esters; member of the aldo-keto reductase (AKR) family; protein abundance increases in response to DNA replication stress
PEX1_030370	-6.10699	-3.82954	7.36875e-58	Mitochondrial alternative oxidase	KGO36178.1	Alternative oxidase	#N/A	#N/A
PEX1_044960	-2.8801	-3.82564	1.48636e-14	Amino acid permease GABA permease	KGO41370.1	Amino acid/polyamine transporter I	HNM1	Plasma membrane transporter for choline, ethanolamine, and carnitine; involved in the uptake of nitrogen mustard and the uptake of glycine betaine during hypersaline stress; co-regulated with phospholipid biosynthetic genes and negatively regulated by choline and myo-inositol
PEX1_063880	-3.527	-3.81639	1.06691e-39	Cyanate hydratase	KGO52346.1	Cyanate lyase, C-terminal	#N/A	#N/A
PEX1_047830	-4.47024	-3.80933	3.1568e-42	Membrane-associating domain family protein	KGO44305.1	hypothetical protein PEX1_047830	#N/A	#N/A
PEX1_084970	-2.85348	-3.79588	1.31631e-49	Acyl-CoA N-acyltransferase	KGO67003.1	Acyl-CoA N-acyltransferase	#N/A	#N/A
PEX1_079910	-3.17164	-3.79503	1.96603e-43	Membrane-associated protein in eicosanoid and glutathione metabolism (MAPEG)	KGO72856.1	Membrane-associated, eicosanoid/glutathione metabolism (MAPEG) protein	#N/A	#N/A
PEX1_087780	-3.98316	-3.78948	7.67648e-16	Vacuolar membrane amino acid uptake transporter	KGO46371.1	Major facilitator superfamily domain, general substrate transporter	VBA1	Permease of basic amino acids in the vacuolar membrane
PEX1_000030	-2.17028	-3.78875	1.40517e-11	#N/A	KGO45164.1	hypothetical protein PEX1_000030	#N/A	#N/A
PEX1_083230	-2.29098	-3.78854	2.04092e-05	#N/A	KGO52976.1	hypothetical protein PEX1_083230	#N/A	#N/A
PEX1_047220	-1.31626	-3.78814	7.45014e-08	Monoterpene epsilon-lactone hydrolase	KGO47310.1	hypothetical protein PEX1_047220	#N/A	#N/A
PEX1_101490	-4.35071	-3.77989	1.94516e-54	Interphotoreceptor retinol-binding	KGO58667.1	Interphotoreceptor retinol-binding	#N/A	#N/A
PEX1_013360	-2.03686	-3.77572	3.17862e-05	Nuclear transport factor	KGO68620.1	Nuclear transport factor 2, Eukaryote	NTF2	Nuclear envelope protein; interacts with GDP-bound Gsp1p and with proteins of the nuclear pore to transport Gsp1p into the nucleus where it is an essential player in nucleocytoplasmic transport
PEX1_089780	-4.18576	-3.7753	7.04162e-30	Phospho-2-dehydro-3-deoxyheptonate aldolase, phenylalanine-inhibited	KGO63517.1	hypothetical protein PEX1_089780	#N/A	#N/A
PEX1_003010	-4.99114	-3.76289	1.99517e-09	#N/A	KGO48464.1	hypothetical protein PEX1_003010	#N/A	#N/A
PEX1_058580	-4.0515	-3.74964	3.228e-46	Metallo-dependent hydrolase	KGO72565.1	hypothetical protein PEX1_058580	#N/A	#N/A
PEX1_021240	-2.28626	-3.74751	3.73019e-48	#N/A	KGO48253.1	hypothetical protein PEX1_021240	#N/A	#N/A
PEX1_105760	-3.9082	-3.74548	1.00709e-42	#N/A	KGO73272.1	hypothetical protein PEX1_105760	#N/A	#N/A
PEX1_054040	-4.04027	-3.73675	5.67089e-76	Aldo/keto reductase subgroup	KGO50789.1	Aldo/keto reductase subgroup	YPR127W	Putative pyridoxine 4-dehydrogenase; differentially expressed during alcoholic fermentation; expression activated by transcription factor YRM1/YOR172W; green fluorescent protein (GFP)-fusion protein localizes to both the cytoplasm and the nucleus
PEX1_083900	-7.47654	-3.73568	2.84444e-05	Pyruvate decarboxylase/indolepyruvate decarboxylase	KGO65767.1	Thiamine pyrophosphate enzyme, C-terminal TPP-binding	PDC6	Minor isoform of pyruvate decarboxylase; decarboxylates pyruvate to acetaldehyde, involved in amino acid catabolism; transcription is glucose- and ethanol-dependent, and is strongly induced during sulfur limitation
PEX1_026100	-4.51251	-3.73461	2.91718e-58	OPT oligopeptide transporter	KGO69091.1	Oligopeptide transporter OPT superfamily	OPT2	Oligopeptide transporter; localized to peroxisomes and affects glutathione redox homeostasis; also localizes to the plasma membrane (PM) and to the late Golgi, and has a role in maintenance of lipid asymmetry between the inner and outer leaflets of the PM; member of the OPT family, with potential orthologs in S. pombe and C. albicans; also plays a role in formation of mature vacuoles and in polar…
PEX1_040170	-3.37791	-3.73349	1.41872e-43	Conserved histidine-rich protein	KGO47492.1	hypothetical protein PEX1_040170	YNL208W	Protein of unknown function; may interact with ribosomes, based on co-purification experiments; authentic, non-tagged protein is detected in purified mitochondria in high-throughput studies; potential orthologs found in other fungi
PEX1_069490	-2.84269	-3.72334	1.32525e-08	FAD-dependent monooxygenase andE	KGO63453.1	Monooxygenase, FAD-binding	#N/A	#N/A
PEX1_089650	-1.53333	-3.72318	4.44295e-26	Ankyrin repeat domain-containing protein 6-like	KGO63504.1	hypothetical protein PEX1_089650	AKR1	Palmitoyl transferase involved in protein palmitoylation; acts as a negative regulator of pheromone response pathway; required for endocytosis of pheromone receptors; involved in cell shape control; contains ankyrin repeats; AKR1 has a paralog, AKR2, that arose from the whole genome duplication
PEX1_098930	-1.99765	-3.71673	1.38189e-08	#N/A	KGO70868.1	hypothetical protein PEX1_098930	#N/A	#N/A
PEX1_039010	-4.63291	-3.71609	2.87658e-82	NMT1-domain-containing protein	KGO57319.1	hypothetical protein PEX1_039010	THI13	Protein involved in synthesis of the thiamine precursor HMP; member of a subtelomeric gene family including THI5, THI11, THI12, and THI13; hydroxymethylpyrimidine is also known as HMP
PEX1_101140	-4.95235	-3.71404	3.53695e-07	Fungal transcriptional regulatory protein, N-terminal	KGO58815.1	hypothetical protein PEX1_101140	#N/A	#N/A
PEX1_070420	-4.54489	-3.7129	2.97182e-34	UV-damage endonuclease	KGO66784.1	hypothetical protein PEX1_070420	#N/A	#N/A
PEX1_015600	-2.44827	-3.7074	1.53745e-33	Integral membrane protein TmpA	KGO64354.1	hypothetical protein PEX1_015600	#N/A	#N/A
PEX1_100970	-2.48129	-3.70663	6.1882e-10	Siderophore iron transporter mirB	KGO58722.1	Major facilitator superfamily domain, general substrate transporter	ENB1	Endosomal ferric enterobactin transporter; expressed under conditions of iron deprivation; member of the major facilitator superfamily; expression is regulated by Rcs1p and affected by chloroquine treatment
PEX1_069360	-5.51596	-3.70059	7.72243e-60	NADP-dependent mannitol dehydrogenase	KGO63256.1	Glucose/ribitol dehydrogenase	SPS19	Peroxisomal 2,4-dienoyl-CoA reductase; auxiliary enzyme of fatty acid beta-oxidation; homodimeric enzyme required for growth and sporulation on petroselineate medium; expression induced during late sporulation and in the presence of oleate
PEX1_103450	-3.59241	-3.69437	6.14966e-09	L-aminoadipate-semialdehyde dehydrogenase	KGO51872.1	Male sterility, NAD-binding	LYS2	Alpha aminoadipate reductase; catalyzes the reduction of alpha-aminoadipate to alpha-aminoadipate 6-semialdehyde, which is the fifth step in biosynthesis of lysine; activation requires posttranslational phosphopantetheinylation by Lys5p
PEX1_056020	-3.5856	-3.68758	9.7483e-11	Cellulose-binding domain, fungal	KGO47841.1	Glycoside hydrolase, superfamily	#N/A	#N/A
PEX1_018230	-5.91258	-3.68356	1.81915e-54	Transketolase, C-terminal/Pyruvate-ferredoxin oxidoreductase, domain II	KGO61034.1	Transketolase, N-terminal	TKL1	Transketolase; catalyzes conversion of xylulose-5-phosphate and ribose-5-phosphate to sedoheptulose-7-phosphate and glyceraldehyde-3-phosphate in the pentose phosphate pathway; needed for synthesis of aromatic amino acids; TKL1 has a paralog, TKL2, that arose from the whole genome duplication
PEX1_021180	-4.14766	-3.67872	2.48976e-10	Chitin synthase	KGO64004.1	hypothetical protein PEX1_021180	#N/A	#N/A
PEX1_098280	-2.75659	-3.67794	1.63943e-48	Alpha--mannosyltransferase	KGO62801.1	Alpha-mannosyltransferase	MNN1	Alpha-1,3-mannosyltransferase; integral membrane glycoprotein of the Golgi complex, required for addition of alpha1,3-mannose linkages to N-linked and O-linked oligosaccharides, one of five S. cerevisiae proteins of the MNN1 family
PEX1_022420	-3.12175	-3.67785	8.07591e-21	Cinnamyl alcohol dehydrogenases CAD	KGO70355.1	Polyketide synthase, enoylreductase	ADH2	Glucose-repressible alcohol dehydrogenase II; catalyzes the conversion of ethanol to acetaldehyde; involved in the production of certain carboxylate esters; regulated by ADR1
PEX1_101270	-3.72407	-3.67741	3.21761e-19	Ankyrin repeat-containing domain	KGO58676.1	hypothetical protein PEX1_101270	#N/A	#N/A
PEX1_044900	-3.98804	-3.674	8.04266e-56	#N/A	KGO41375.1	hypothetical protein PEX1_044900	#N/A	#N/A
PEX1_074040	-1.94416	-3.66631	4.63908e-53	#N/A	KGO73627.1	hypothetical protein PEX1_074040	#N/A	#N/A
PEX1_099120	-2.77956	-3.64354	0.000142276	Starch binding domain-and chitin binding domain-containing protein	KGO70887.1	Glycoside hydrolase, family 13	#N/A	#N/A
PEX1_041120	-3.94909	-3.63486	4.90601e-51	Pfs domain-containing protein, variant	KGO53939.1	hypothetical protein PEX1_041120	#N/A	#N/A
PEX1_068380	-3.37578	-3.63328	9.10935e-20	#N/A	KGO70064.1	hypothetical protein PEX1_068380	#N/A	#N/A
PEX1_097520	-3.34946	-3.63122	2.68555e-39	DPGsynthase is involved in protein N-linked glycosylation	KGO66703.1	Glycosyl transferase, family 2	ALG5	UDP-glucose:dolichyl-phosphate glucosyltransferase; involved in asparagine-linked glycosylation in the endoplasmic reticulum
PEX1_047860	-4.0942	-3.62994	5.79099e-20	Lanthionine synthetase C family protein, putative	KGO44291.1	hypothetical protein PEX1_047860	#N/A	#N/A
PEX1_010750	-1.44795	-3.62743	1.34626e-18	Heme binding	KGO70716.1	Cytochrome P450, E-class, group I	DIT2	N-formyltyrosine oxidase; sporulation-specific microsomal enzyme involved in the production of N,N-bisformyl dityrosine required for spore wall maturation, homologous to cytochrome P-450s
PEX1_101370	-5.68411	-3.62477	1.01751e-18	Cytochrome p450 monooxygenase	KGO58655.1	Cytochrome P450	#N/A	#N/A
PEX1_038870	-3.28163	-3.62392	1.0621e-28	Sorbitol xylitol dehydrogenase	KGO57476.1	Polyketide synthase, enoylreductase	XYL2	Xylitol dehydrogenase; converts xylitol to D-xylulose; expression induced by xylose, even though this pentose sugar is not well utilized by S. cerevisiae; null mutant has cell wall defect
PEX1_024200	-3.89432	-3.62288	0.000134092	MFS monocarboxylate transporter	KGO67363.1	Major facilitator superfamily domain, general substrate transporter	MCH5	Plasma membrane riboflavin transporter; facilitates the uptake of vitamin B2; required for FAD-dependent processes; sequence similarity to mammalian monocarboxylate permeases, however mutants are not deficient in monocarboxylate transport
PEX1_102600	-2.14171	-3.62093	2.33081e-51	Glycosylphosphatidylinositol-glucanosyltransferase	KGO48890.1	Concanavalin A-like lectin/glucanase, subgroup	CRH1	Chitin transglycosylase; functions in the transfer of chitin to beta(1-6) and beta(1-3) glucans in the cell wall; similar and functionally redundant to Utr2; localizes to sites of polarized growth; expression induced by cell wall stress
PEX1_068390	-2.94721	-3.61796	3.54962e-21	RE1-silencing transcription factor	KGO70065.1	hypothetical protein PEX1_068390	#N/A	#N/A
PEX1_049970	-2.71732	-3.61755	5.20452e-23	Arabinan endo-1,5-alpha-L-arabinosidase D	KGO66163.1	Glycoside hydrolase, family 43	#N/A	#N/A
PEX1_091600	-5.51821	-3.61246	6.41341e-60	DnaJ domain-containing protein Psi	KGO71062.1	Heat shock protein DnaJ, N-terminal	SIS1	Type II HSP40 co-chaperone that interacts with the HSP70 protein Ssa1p; shuttles between cytosol and nucleus; mediates delivery of misfolded proteins into the nucleus for degradation; involved in proteasomal degradation of misfolded cytosolic proteins; protein abundance increases in response to DNA replication stress; polyQ aggregates sequester Sis1p and interfere with clearance of misfolded prot…
PEX1_093560	-3.33713	-3.61088	1.4198e-45	MFS monosaccharide transporter	KGO38913.1	#N/A	#N/A	#N/A
PEX1_055110	-5.47823	-3.60925	1.96713e-34	#N/A	KGO54298.1	hypothetical protein PEX1_055110	#N/A	#N/A
PEX1_043960	-3.0747	-3.6088	4.94399e-56	Taurine catabolism dioxygenase TauD	KGO37089.1	Taurine catabolism dioxygenase TauD/TfdA	#N/A	#N/A
PEX1_036350	-1.8093	-3.60134	2.70807e-15	CorA-like mg2+ transporter protein domain-containing protein	KGO65874.1	hypothetical protein PEX1_036350	#N/A	#N/A
PEX1_081550	-2.43212	-3.59866	2.33838e-60	ISWI chromatin-remodeling complex ATPase	KGO50197.1	Peptidase aspartic, catalytic	ISW2	ATP-dependent DNA translocase involved in chromatin remodeling; ATPase component that, with Itc1p, forms a complex required for repression of a-specific genes, INO1, and early meiotic genes during mitotic growth; the Isw2 complex exhibits basal levels of chromatin binding throughout the genome as well as target-specific chromatin interactions; targeted by Ume6p- and Sua7p-dependent DNA looping to…
PEX1_001610	-3.43515	-3.59821	5.51275e-20	NorM	KGO55085.1	hypothetical protein PEX1_001610	#N/A	#N/A
PEX1_079470	-4.40029	-3.59546	7.55085e-05	Regulator of nonsense transcripts	KGO65535.1	hypothetical protein PEX1_079470	HCS1	Hexameric DNA polymerase alpha-associated DNA helicase A; involved in lagging strand DNA synthesis; contains single-stranded DNA stimulated ATPase and dATPase activities; replication protein A stimulates helicase and ATPase activities
PEX1_044260	-3.49117	-3.59504	2.78447e-11	C6 transcription factor asaR	KGO36601.1	Transcription factor, fungi	ASG1	Zinc cluster protein proposed to be a transcriptional regulator; regulator involved in the stress response; null mutants have a respiratory deficiency, calcofluor white sensitivity and slightly increased cycloheximide resistance
PEX1_058940	-3.49484	-3.58826	1.10955e-06	#N/A	KGO70522.1	hypothetical protein PEX1_058940	#N/A	#N/A
PEX1_061160	-2.61458	-3.58817	1.49211e-37	Phosphoglycerate kinase	KGO59135.1	Phosphoglycerate kinase	PGK1	3-phosphoglycerate kinase; catalyzes transfer of high-energy phosphoryl groups from the acyl phosphate of 1,3-bisphosphoglycerate to ADP to produce ATP; key enzyme in glycolysis and gluconeogenesis
PEX1_075620	-3.36359	-3.58621	4.33724e-31	Salicylate hydroxylase	KGO40393.1	Monooxygenase, FAD-binding	BNA4	Kynurenine 3-mono oxygenase; required for the de novo biosynthesis of NAD from tryptophan via kynurenine; expression regulated by Hst1p; putative therapeutic target for Huntington disease
PEX1_018240	-8.26517	-3.57705	4.6655e-07	Duf895 domain membrane protein (Fragment)	KGO61035.1	Major facilitator superfamily domain, general substrate transporter	#N/A	#N/A
PEX1_068360	-3.16818	-3.57363	3.94396e-24	Ferric reductase like transmembrane component	KGO70062.1	FAD-binding 8	FRE2	Ferric reductase and cupric reductase; reduces siderophore-bound iron and oxidized copper prior to uptake by transporters; expression induced by low iron levels but not by low copper levels
PEX1_007530	-3.17817	-3.57332	0.000148204	Laccase-2	KGO61878.1	hypothetical protein PEX1_007530	#N/A	#N/A
PEX1_052310	-3.71972	-3.56403	6.62606e-52	Armadillo-type fold	KGO66333.1	Armadillo-like helical	FES1	Hsp70 (Ssa1p) nucleotide exchange factor; required for the release of misfolded proteins from the Hsp70 system to the Ub-proteasome machinery for destruction; cytosolic homolog of Sil1p, which is the nucleotide exchange factor for BiP (Kar2p) in the endoplasmic reticulum; protein abundance increases in response to DNA replication stress
PEX1_059820	-2.45984	-3.55903	9.94922e-58	Prenyl protein peptidase	KGO72382.1	CAAX amino terminal protease	RCE1	Type II CAAX prenyl protease; involved in the proteolysis and maturation of Ras and the a-factor mating pheromone
PEX1_017620	-3.85702	-3.55648	1.64334e-22	Vegetative incompatibility protein HET-E-1	KGO65030.1	hypothetical protein PEX1_017620	#N/A	#N/A
PEX1_104780	-2.90617	-3.54792	1.15719e-44	Endoplasmic reticulum membrane-associated oxidoreductin	KGO43047.1	Endoplasmic reticulum oxidoreductin 1	ERO1	Thiol oxidase required for oxidative protein folding in the ER; essential for maintaining proper redox balance in ER; feedback regulation of Ero1p occurs via reduction and oxidation of Ero1p regulatory bonds; reduced Pdi1p activates Ero1p by direct reduction of Ero1p regulatory bonds; depletion of thiol substrates and accumulation of oxidized Pdi1p results in inactivation of Ero1p by both Pdi1p-m…
PEX1_045890	-2.8809	-3.54383	1.64562e-59	NADPH oxidase regulator NoxR	KGO64264.1	Tetratricopeptide-like helical	#N/A	#N/A
PEX1_038810	-3.44195	-3.54083	1.21426e-13	#N/A	KGO60472.1	hypothetical protein PEX1_038810	#N/A	#N/A
PEX1_046620	-4.41322	-3.53285	2.57604e-21	Methionine--tRNA ligase, mitochondrial	KGO64313.1	Protein of unknown function DUF3632	#N/A	#N/A
PEX1_000360	-5.68986	-3.53057	4.29401e-51	C6 finger domain-containing protein	KGO45196.1	hypothetical protein PEX1_000360	#N/A	#N/A
PEX1_081510	-2.974	-3.52344	4.43994e-07	Cellulase signal transduction associated dehydrogenase	KGO50084.1	Short-chain dehydrogenase/reductase SDR	YMR226C	NADP(+)-dependent serine dehydrogenase and carbonyl reductase; acts on serine, L-allo-threonine, and other 3-hydroxy acids; green fluorescent protein fusion protein localizes to the cytoplasm and nucleus; may interact with ribosomes, based on co-purification experiments
PEX1_106470	-3.63723	-3.52156	1.89335e-69	Peroxisomal membrane protein import receptor PEX19	KGO38553.1	Pex19 protein	PEX19	Chaperone and import receptor for newly-synthesized class I PMPs; binds peroxisomal membrane proteins (PMPs) in the cytoplasm and delivers them to the peroxisome for subsequent insertion into the peroxisomal membrane; interacts with Myo2p and contributes to peroxisome partitioning
PEX1_074610	-5.0286	-3.51257	9.73969e-12	NAD(P)-binding domain	KGO72859.1	hypothetical protein PEX1_074610	#N/A	#N/A
PEX1_062300	-6.13388	-3.50617	1.49482e-30	BTB domain transcription factor	KGO55780.1	hypothetical protein PEX1_062300	#N/A	#N/A
PEX1_035290	-2.86924	-3.50214	8.80792e-61	S-adenosyl-L-methionine-dependent methyltransferase-like	KGO67284.1	Methyltransferase type 11	#N/A	#N/A
PEX1_069410	-3.0744	-3.4862	0.000558551	GABA permease	KGO63261.1	Amino acid/polyamine transporter I	HNM1	Plasma membrane transporter for choline, ethanolamine, and carnitine; involved in the uptake of nitrogen mustard and the uptake of glycine betaine during hypersaline stress; co-regulated with phospholipid biosynthetic genes and negatively regulated by choline and myo-inositol
PEX1_085720	-1.74068	-3.4828	1.06304e-09	#N/A	KGO50018.1	hypothetical protein PEX1_085720	#N/A	#N/A
PEX1_046140	-6.53943	-3.4785	2.25405e-59	Calcofluor white hypersensitive	KGO64230.1	hypothetical protein PEX1_046140	#N/A	#N/A
PEX1_081900	-4.35525	-3.47709	1.23087e-18	Subtilisin-like serine protease	KGO50051.1	hypothetical protein PEX1_081900	#N/A	#N/A
PEX1_085060	-5.32566	-3.47702	4.61255e-13	#N/A	KGO52948.1	hypothetical protein PEX1_085060	#N/A	#N/A
PEX1_067750	-3.3895	-3.47562	0.000487737	S-adenosyl-L-methionine-dependent methyltransferase	KGO70017.1	hypothetical protein PEX1_067750	ABD1	Methyltransferase; catalyzes the transfer of a methyl group from S-adenosylmethionine to the GpppN terminus of capped mRNA; nuclear protein that relocalizes to the cytosol in response to hypoxia
PEX1_051230	-2.53323	-3.47441	1.32231e-59	#N/A	KGO64476.1	hypothetical protein PEX1_051230	#N/A	#N/A
PEX1_017630	-3.92611	-3.47163	3.13975e-09	Vegetative incompatibility protein 4	KGO65031.1	Fructosamine/Ketosamine-3-kinase	#N/A	#N/A
PEX1_005630	-2.35072	-3.4705	1.56963e-46	#N/A	KGO49324.1	hypothetical protein PEX1_005630	#N/A	#N/A
PEX1_023830	-2.36842	-3.46898	1.33826e-13	Dehydrogenase with different specificitie	KGO72047.1	Glucose/ribitol dehydrogenase	SPS19	Peroxisomal 2,4-dienoyl-CoA reductase; auxiliary enzyme of fatty acid beta-oxidation; homodimeric enzyme required for growth and sporulation on petroselineate medium; expression induced during late sporulation and in the presence of oleate
PEX1_087790	-2.48291	-3.46322	4.96038e-33	Histidine-tagged glucoamylase	KGO46372.1	Six-hairpin glycosidase	SGA1	Intracellular sporulation-specific glucoamylase; involved in glycogen degradation; induced during starvation of a/a diploids late in sporulation, but dispensable for sporulation
PEX1_081220	-4.80011	-3.44606	5.89843e-19	Endo-1,3(4)-beta-glucanase	KGO71436.1	hypothetical protein PEX1_081220	#N/A	#N/A
PEX1_106320	-1.589	-3.42899	1.19845e-13	ATPase family AAA domain-containing protein 3-B	KGO38660.1	ATPase, AAA-type, core	#N/A	#N/A
PEX1_008700	-3.3262	-3.42822	4.04217e-07	Beta-glucosidase A	KGO64882.1	Glycoside hydrolase family 3	#N/A	#N/A
PEX1_092410	-2.8973	-3.42801	5.96856e-15	GNT1 alphaN-acetylglucosamine transferase	KGO73198.1	hypothetical protein PEX1_092410	GNT1	N-acetylglucosaminyltransferase; capable of modification of N-linked glycans in the Golgi apparatus
PEX1_059720	-1.37542	-3.42526	3.85934e-14	#N/A	KGO72372.1	hypothetical protein PEX1_059720	#N/A	#N/A
PEX1_088150	-3.50397	-3.42488	2.61748e-45	Krueppel-like factor	KGO43487.1	Zinc finger, C2H2	MIG1	Transcription factor involved in glucose repression; sequence specific DNA binding protein containing two Cys2His2 zinc finger motifs; regulated by the SNF1 kinase and the GLC7 phosphatase; regulates filamentous growth along with Mig2p in response to glucose depletion; activated in stochastic pulses of nuclear localization, shuttling between cytosol and nucleus depending on external glucose level…
PEX1_039000	-3.66164	-3.41016	1.12542e-59	Glycogen synthase	KGO57318.1	Glycogen synthase	GSY1	Glycogen synthase; expression induced by glucose limitation, nitrogen starvation, environmental stress, and entry into stationary phase; GSY1 has a paralog, GSY2, that arose from the whole genome duplication; relocalizes from nucleus to cytoplasmic foci upon DNA replication stress
PEX1_047510	-3.42672	-3.40829	2.29076e-58	Short-chain dehydrogenase/reductase SDR	KGO43917.1	Short-chain dehydrogenase/reductase SDR	YKL071W	Putative protein of unknown function; expression induced in cells treated with the mycotoxin patulin, and also the quinone methide triterpene celastrol; green fluorescent protein (GFP)-fusion protein localizes to the cytoplasm
PEX1_006400	-3.01206	-3.39989	2.6747e-06	FAD-dependent oxidoreductase	KGO58483.1	Monooxygenase, FAD-binding	BNA4	Kynurenine 3-mono oxygenase; required for the de novo biosynthesis of NAD from tryptophan via kynurenine; expression regulated by Hst1p; putative therapeutic target for Huntington disease
PEX1_081890	-3.60846	-3.38586	3.94379e-41	#N/A	KGO50050.1	Protein of unknown function DUF541	#N/A	#N/A
PEX1_001510	-3.89191	-3.38487	1.34408e-51	Aminoglycoside phosphotransferase	KGO55075.1	#N/A	#N/A	#N/A
PEX1_033090	-1.96535	-3.37815	5.80141e-43	#N/A	KGO72003.1	hypothetical protein PEX1_033090	#N/A	#N/A
PEX1_080840	-4.02625	-3.36823	7.57053e-30	Fatty acid desaturase	KGO69920.1	Fatty acid desaturase, type 1, core	OLE1	Delta(9) fatty acid desaturase; required for monounsaturated fatty acid synthesis and for normal distribution of mitochondria
PEX1_058180	-5.93249	-3.36806	3.85133e-52	Putative Catalytic activity: An alcohol NAD( ) = an aldehyde or ketone NADH	KGO72596.1	hypothetical protein PEX1_058180	#N/A	#N/A
PEX1_026030	-4.73575	-3.36741	1.46307e-13	Tautomerase	KGO68965.1	Tautomerase	#N/A	#N/A
PEX1_010890	-3.4113	-3.36643	3.92322e-27	Haloalkanoic acid dehalogenase	KGO70713.1	Haloacid dehalogenase/epoxide hydrolase	#N/A	#N/A
PEX1_057860	-2.806	-3.35842	2.06293e-34	GTP-binding protein EsdC	KGO72823.1	Immunoglobulin E-set	#N/A	#N/A
PEX1_056120	-1.30998	-3.3397	2.92424e-24	RNA-binding protein (RRM domain)	KGO37645.1	Helicase, C-terminal	RAD16	Nucleotide excision repair (NER) protein; binds damaged DNA during NER; binds DNA in an ATP-dependent manner (with Rad7p) during NER; required for NER of non-transcribed chromatin; subunit of Nucleotide Excision Repair Factor 4 (NEF4) and the Elongin-Cullin-Socs (ECS) ligase complex
PEX1_063710	-2.11246	-3.33922	3.335e-31	Zn(2)-C6 fungal-type DNA-binding domain protein (Fragment)	KGO55707.1	hypothetical protein PEX1_063710	#N/A	#N/A
PEX1_031980	-3.48059	-3.33892	1.20411e-49	Tubby C-terminal-like domain	KGO40703.1	hypothetical protein PEX1_031980	#N/A	#N/A
PEX1_051810	-3.73317	-3.3383	4.16564e-22	MFS monosaccharide transporter	KGO66376.1	Major facilitator superfamily domain, general substrate transporter	SNF3	Plasma membrane low glucose sensor, regulates glucose transport; contains 12 predicted transmembrane segments and a long C-terminal tail required for induction of hexose transporters; also senses fructose and mannose; SNF3 has a paralog, RGT2, that arose from the whole genome duplication
PEX1_099150	-3.62574	-3.32594	2.43059e-09	#N/A	KGO55606.1	hypothetical protein PEX1_099150	#N/A	#N/A
PEX1_080680	-3.25531	-3.32096	1.60214e-16	Oxoglutarate/iron-dependent dioxygenase	KGO54018.1	Oxoglutarate/iron-dependent dioxygenase	#N/A	#N/A
PEX1_009080	-3.59987	-3.31659	0.000579809	Unsaturated rhamnogalacturonyl hydrolase YesR	KGO64917.1	Six-hairpin glycosidase	#N/A	#N/A
PEX1_030230	-2.53804	-3.3075	1.45855e-27	UDP-Glycosyltransferase/glycogen phosphorylase	KGO36205.1	UDP-glucuronosyl/UDP-glucosyltransferase	ATG26	UDP-glucose:sterol glucosyltransferase; conserved enzyme involved in synthesis of sterol glucoside membrane lipids; in contrast to ATG26 from P. pastoris, S. cerevisiae ATG26 is not involved in autophagy
PEX1_011360	-4.05464	-3.30612	2.038e-12	#N/A	KGO72536.1	hypothetical protein PEX1_011360	#N/A	#N/A
PEX1_046920	-1.24317	-3.3054	5.6982e-08	CMGC protein kinase	KGO66092.1	hypothetical protein PEX1_046920	#N/A	#N/A
PEX1_070580	-2.74264	-3.30127	1.96989e-25	Carbonic anhydrase	KGO66743.1	Carbonic anhydrase	NCE103	Carbonic anhydrase; metalloenzyme that catalyzes CO2 hydration to bicarbonate, which is an important metabolic substrate, and protons; not expressed under conditions of high CO2, such as inside a growing colony, but transcription is induced in response to low CO2 levels, such as on the colony surface in ambient air; poorly transcribed under aerobic conditions and at an undetectable level under an…
PEX1_013970	-3.59346	-3.28884	6.42707e-16	Specific transcription factor domain protein	KGO67225.1	Transcription factor, fungi	STB5	Transcription factor; involved in regulating multidrug resistance and oxidative stress response; forms a heterodimer with Pdr1p; contains a Zn(II)2Cys6 zinc finger domain that interacts with a pleiotropic drug resistance element in vitro
PEX1_033350	-1.54978	-3.28279	0.000683881	NAD-dependent 15-hydroxyprostaglandin dehydrogenase	KGO70244.1	Short-chain dehydrogenase/reductase SDR	YMR226C	NADP(+)-dependent serine dehydrogenase and carbonyl reductase; acts on serine, L-allo-threonine, and other 3-hydroxy acids; green fluorescent protein fusion protein localizes to the cytoplasm and nucleus; may interact with ribosomes, based on co-purification experiments
PEX1_065870	-6.21112	-3.28239	1.71428e-31	Proteinase inhibitor I13 potato inhibitor I	KGO62298.1	Proteinase inhibitor I78	#N/A	#N/A
PEX1_017610	-2.94921	-3.27482	8.25699e-16	Heterokaryon incompatibility	KGO65029.1	Heterokaryon incompatibility	#N/A	#N/A
PEX1_008230	-2.94369	-3.27234	3.93972e-27	Short chain dehydrogenase	KGO61637.1	Short-chain dehydrogenase/reductase SDR	#N/A	#N/A
PEX1_058470	-3.93239	-3.27208	6.87177e-28	Mitochondrial chaperone BCS1	KGO72625.1	protein of unknown function DUF2263	#N/A	#N/A
PEX1_029410	-3.1714	-3.26981	2.37846e-06	Vacuolar protein sorting-associated protein 62	KGO36326.1	Vacuolar protein sorting-associated protein 62	TDA6	Putative protein of unknown function; induced by treatment with 8-methoxypsoralen and UVA irradiation; null mutant is sensitive to expression of the top1-T722A allele; TDA6 has a paralog, VPS62, that arose from the whole genome duplication
PEX1_064010	-2.77203	-3.25859	4.66869e-56	Disulfide-bond oxidoreductase YfcG	KGO49388.1	Glutathione S-transferase, N-terminal	URE2	Nitrogen catabolite repression transcriptional regulator; inhibits GLN3 transcription in good nitrogen source; role in sequestering Gln3p and Gat1p to the cytoplasm; has glutathione peroxidase activity and can mutate to acquire GST activity; altered form creates [URE3] prion
PEX1_001430	-3.12082	-3.25694	3.27205e-27	Plasma membrane zinc ion transporter	KGO55039.1	Zinc/iron permease	ZRT2	Low-affinity zinc transporter of the plasma membrane; transcription is induced under low-zinc conditions by the Zap1p transcription factor
PEX1_044360	-2.81952	-3.24668	1.47646e-17	Canalicular multispecific organic anion transporter 2	KGO36611.1	ABC transporter, integral membrane type 1	YCF1	Vacuolar glutathione S-conjugate transporter; ABC-C transporter of the ATP-binding cassette family; required for vacuole fusion; forms stable complexes with vacuole fusion machinery; regulates Vam7p recruitment to vacuoles; role in detoxifying metals (Cd, Hg, As); transports GSSG that is not immediately reduced in cytosol to vacuole; transports unconjugated bilirubin, selenodigluthatione, oxidize…
PEX1_106660	-1.76295	-3.24468	0.00130185	#N/A	KGO38785.1	hypothetical protein PEX1_106660	#N/A	#N/A
PEX1_048990	-2.56216	-3.24321	3.49907e-13	NGG1p interacting factor 3, NIF3	KGO61209.1	NGG1p interacting factor 3, NIF3	#N/A	#N/A
PEX1_071230	-3.87955	-3.23555	7.79417e-08	Helicase, C-terminal	KGO68052.1	Helicase, C-terminal	#N/A	#N/A
PEX1_077980	-3.41177	-3.23237	7.44504e-12	Integral membrane protein (Fragment)	KGO66884.1	hypothetical protein PEX1_077980	#N/A	#N/A
PEX1_058780	-1.79499	-3.22701	2.00875e-20	#N/A	KGO70499.1	hypothetical protein PEX1_058780	#N/A	#N/A
PEX1_040020	-4.80895	-3.22261	7.53226e-11	CHAT domain	KGO47449.1	Tetratricopeptide-like helical	#N/A	#N/A
PEX1_083290	-3.5861	-3.22179	2.24613e-48	Zn(2)-C6 fungal-type DNA-binding domain	KGO65753.1	hypothetical protein PEX1_083290	#N/A	#N/A
PEX1_013740	-2.12022	-3.21803	2.0113e-13	#N/A	KGO68658.1	hypothetical protein PEX1_013740	#N/A	#N/A
PEX1_069640	-2.02846	-3.2178	1.69357e-17	14-alpha sterol demethylase	KGO63438.1	Cytochrome P450	ERG11	Lanosterol 14-alpha-demethylase; catalyzes the C-14 demethylation of lanosterol to form 4,4''-dimethyl cholesta-8,14,24-triene-3-beta-ol in the ergosterol biosynthesis pathway; member of the cytochrome P450 family; associated and coordinately regulated with the P450 reductase Ncp1p
PEX1_081490	-2.96242	-3.21752	2.24317e-22	Photosystem I PsaG/PsaK protein	KGO50079.1	hypothetical protein PEX1_081490	#N/A	#N/A
PEX1_001170	-2.80084	-3.21245	2.54825e-10	Nonribosomal peptide synthetase	KGO44874.1	AMP-dependent synthetase/ligase	LYS2	Alpha aminoadipate reductase; catalyzes the reduction of alpha-aminoadipate to alpha-aminoadipate 6-semialdehyde, which is the fifth step in biosynthesis of lysine; activation requires posttranslational phosphopantetheinylation by Lys5p
PEX1_024780	-2.33016	-3.20773	0.0021386	Putative microsomal signal peptidase 12kda subunit protein	KGO67396.1	Heterokaryon incompatibility	#N/A	#N/A
PEX1_034810	-3.45829	-3.20031	3.86415e-59	Fructose-bisphosphatase	KGO68759.1	Fructose-1,6-bisphosphatase class 1/Sedoheputulose-1,7-bisphosphatase	FBP1	Fructose-1,6-bisphosphatase; key regulatory enzyme in the gluconeogenesis pathway, required for glucose metabolism; undergoes either proteasome-mediated or autophagy-mediated degradation depending on growth conditions; glucose starvation results in redistribution to the periplasm; interacts with Vid30p
PEX1_027590	-3.47671	-3.19611	0.00128042	Fungal trichothecene efflux pump	KGO47296.1	Major facilitator superfamily domain, general substrate transporter	VBA5	Plasma membrane protein of the Major Facilitator Superfamily (MFS); involved in amino acid uptake and drug sensitivity; VBA5 has a paralog, VBA3, that arose from a segmental duplication
PEX1_029880	-4.3691	-3.19543	9.25461e-42	#N/A	KGO36278.1	hypothetical protein PEX1_029880	#N/A	#N/A
PEX1_048840	-3.32925	-3.19312	1.21494e-17	Alpha-galactosidase A	KGO50886.1	Lipopolysaccharide kinase	YGK3	Protein kinase related to mammalian GSK-3 glycogen synthase kinases; GSK-3 homologs (Mck1p, Rim11p, Mrk1p, Ygk3p) are involved in control of Msn2p-dependent transcription of stress responsive genes and in protein degradation; YGK3 has a paralog, MCK1, that arose from the whole genome duplication
PEX1_002770	-3.36378	-3.19032	2.6811e-21	#N/A	KGO48456.1	hypothetical protein PEX1_002770	#N/A	#N/A
PEX1_022000	-2.87639	-3.18923	2.17826e-20	Averantin oxidoreductase	KGO45375.1	Cytochrome P450	DIT2	N-formyltyrosine oxidase; sporulation-specific microsomal enzyme involved in the production of N,N-bisformyl dityrosine required for spore wall maturation, homologous to cytochrome P-450s
PEX1_038990	-6.93065	-3.18772	0.00214596	#N/A	KGO57317.1	hypothetical protein PEX1_038990	#N/A	#N/A
PEX1_065150	-2.10436	-3.18004	2.05716e-38	Pyridoxamine 5'-phosphate oxidase	KGO65096.1	Riboflavin synthase-like beta-barrel	#N/A	#N/A
PEX1_026450	-2.38181	-3.17882	2.81171e-15	#N/A	KGO44022.1	hypothetical protein PEX1_026450	#N/A	#N/A
PEX1_022630	-4.36663	-3.17668	2.79154e-16	#N/A	KGO70368.1	hypothetical protein PEX1_022630	#N/A	#N/A
PEX1_060870	-3.47818	-3.17237	5.12747e-39	Amino acid transporter transmembrane	KGO72392.1	Amino acid transporter, transmembrane	#N/A	#N/A
PEX1_090280	-3.89866	-3.1595	3.24908e-48	DUF775-domain-containing protein	KGO65374.1	Protein of unknown function DUF775	OPI10	Protein with a possible role in phospholipid biosynthesis; null mutant displays an inositol-excreting phenotype that is suppressed by exogenous choline; protein abundance increases in response to DNA replication stress
PEX1_086090	-2.70362	-3.15946	3.07428e-19	#N/A	KGO59915.1	hypothetical protein PEX1_086090	#N/A	#N/A
PEX1_017820	-1.8642	-3.15707	2.29758e-05	#N/A	KGO70164.1	hypothetical protein PEX1_017820	#N/A	#N/A
PEX1_018540	-1.42201	-3.15534	2.77937e-15	ATP adenylyltransferase II	KGO60729.1	ATP adenylyltransferase, C-terminal	APA2	Diadenosine 5',5'''-P1,P4-tetraphosphate phosphorylase II; AP4A phosphorylase involved in catabolism of bis(5'-nucleosidyl) tetraphosphates; APA2 has a paralog, APA1, that arose from the whole genome duplication
PEX1_083430	-1.34484	-3.15205	3.26908e-27	Key lime pathogenicity	KGO65734.1	hypothetical protein PEX1_083430	#N/A	#N/A
PEX1_087770	-2.59204	-3.15182	2.37211e-39	HAT dimerization domain protein	KGO46370.1	Tetratricopeptide-like helical	#N/A	#N/A
PEX1_074220	-3.96151	-3.14716	1.2801e-32	2-oxoisovalerate dehydrogenase complex alpha subunit	KGO73608.1	Dehydrogenase, E1 component	PDA1	E1 alpha subunit of the pyruvate dehydrogenase (PDH) complex; catalyzes the direct oxidative decarboxylation of pyruvate to acetyl-CoA; phosphorylated; regulated by glucose; PDH complex is concentrated in spots within the mitochondrial matrix, often near the ERMES complex and near peroxisomes
PEX1_047150	-3.13848	-3.1376	2.18758e-29	Fructosamine kinase	KGO47308.1	Fructosamine/Ketosamine-3-kinase	#N/A	#N/A
PEX1_102950	-1.93558	-3.13671	2.31135e-38	Life-span regulatory factor	KGO51879.1	Life-span regulatory factor	#N/A	#N/A
PEX1_023860	-1.17278	-3.13635	7.70599e-09	#N/A	KGO72050.1	hypothetical protein PEX1_023860	#N/A	#N/A
PEX1_061270	-1.39345	-3.13355	5.99371e-20	FAD dependent oxidoreductase	KGO59186.1	Squalene epoxidase	ERG1	Squalene epoxidase; catalyzes the epoxidation of squalene to 2,3-oxidosqualene; plays an essential role in the ergosterol-biosynthesis pathway and is the specific target of the antifungal drug terbinafine
PEX1_085710	-1.56189	-3.13198	4.82932e-09	Ribosomal RNA methyltransferase FtsJ domain	KGO50017.1	hypothetical protein PEX1_085710	#N/A	#N/A
PEX1_089640	-2.10851	-3.13012	1.07374e-17	Eukaryotic aspartyl protease	KGO63503.1	Peptidase aspartic, catalytic	PEP4	Vacuolar aspartyl protease (proteinase A); required for posttranslational precursor maturation of vacuolar proteinases; important for protein turnover after oxidative damage; plays a protective role in acetic acid induced apoptosis; synthesized as a zymogen, self-activates
PEX1_011880	-3.63375	-3.12627	7.07288e-21	Transcription factor	KGO37357.1	hypothetical protein PEX1_011880	#N/A	#N/A
PEX1_105520	-4.87464	-3.12464	1.68521e-05	Cyclic AMP-dependent chloride channel	KGO45706.1	ABC transporter, integral membrane type 1	STE6	Plasma membrane ATP-binding cassette (ABC) transporter; required for the export of a-factor, catalyzes ATP hydrolysis coupled to a-factor transport; contains 12 transmembrane domains and two ATP binding domains; expressed only in MATa cells; human homolog ABCB1 mediates multidrug resistance in many chemotherapy-resistant tumors by effluxing toxic compounds from the cell
PEX1_049750	-4.78355	-3.12159	3.63925e-15	Bifunctional enzyme ispD/ispF	KGO66185.1	4-diphosphocytidyl-2C-methyl-D-erythritol synthase	#N/A	#N/A
PEX1_033700	-7.06752	-3.11666	1.27083e-19	Putative period circadian	KGO70204.1	hypothetical protein PEX1_033700	#N/A	#N/A
PEX1_056420	-1.8423	-3.11583	7.3389e-22	Glyceraldehyde-3-phosphate dehydrogenase	KGO37673.1	Glyceraldehyde/Erythrose phosphate dehydrogenase family	TDH3	Glyceraldehyde-3-phosphate dehydrogenase (GAPDH), isozyme 3; involved in glycolysis and gluconeogenesis; tetramer that catalyzes the reaction of glyceraldehyde-3-phosphate to 1,3 bis-phosphoglycerate; detected in the cytoplasm and cell wall; GAPDH-derived antimicrobial peptides secreted by S. cerevisiae are active against a wide variety of wine-related yeasts and bateria; binds AU-rich RNA; TDH3 …
PEX1_094740	-2.68926	-3.11538	4.99826e-11	#N/A	KGO59294.1	#N/A	#N/A	#N/A
PEX1_102850	-2.61627	-3.11309	4.57039e-20	Alpha beta-hydrolase	KGO48915.1	hypothetical protein PEX1_102850	#N/A	#N/A
PEX1_085500	-3.20944	-3.11166	1.62275e-27	Ankyrin repeat-containing domain	KGO52668.1	hypothetical protein PEX1_085500	#N/A	#N/A
PEX1_090010	-1.94849	-3.10931	1.29144e-05	Cytochrome P450 alkane hydroxylase	KGO65474.1	Cytochrome P450, E-class, group I	ERG5	C-22 sterol desaturase; a cytochrome P450 enzyme that catalyzes the formation of the C-22(23) double bond in the sterol side chain in ergosterol biosynthesis; may be a target of azole antifungal drugs
PEX1_077210	-1.25651	-3.10798	1.62703e-38	Psi-producing oxygenase C	KGO66829.1	Cytochrome P450	#N/A	#N/A
PEX1_081850	-2.05539	-3.10581	1.34981e-12	Putative cycloheximide resistance	KGO50046.1	Major facilitator superfamily domain, general substrate transporter	HOL1	Putative transporter in the major facilitator superfamily; member of the 12-spanner drug:H(+) antiporter DHA1 family; mutations in membrane-spanning domains permit cation and histidinol uptake
PEX1_004780	-3.90841	-3.10086	0.00312402	Vesicular amine transporter	KGO61393.1	Major facilitator superfamily domain, general substrate transporter	DTR1	Putative dityrosine transporter of the major facilitator superfamily; member of the 12-spanner drug:H(+) antiporter DHA1 family; required for spore wall synthesis; sequence similarity to QDR1 and QDR3, and the triple mutant dtr1 qdr1 qdr3 exhibits reduced dityrosine fluorescence relative to the single mutants; expressed during sporulation
PEX1_073440	-3.82099	-3.09585	7.28943e-33	DUF833 domain-containing protein, variant	KGO38117.1	Protein of unknown function DUF833	YGR127W	Putative protein of unknown function; expression is regulated by Msn2p/Msn4p, indicating a possible role in stress response
PEX1_005880	-1.88704	-3.09434	0.00358508	Pyridoxal phosphate-dependent decarboxylase	KGO69145.1	Pyridoxal phosphate-dependent decarboxylase	DPL1	Dihydrosphingosine phosphate lyase; regulates intracellular levels of sphingolipid long-chain base phosphates (LCBPs), degrades phosphorylated long chain bases, prefers C16 dihydrosphingosine-l-phosphate as a substrate
PEX1_013770	-2.80019	-3.09413	2.61207e-35	Patched sphingolipid transporter	KGO68661.1	Patched	NCR1	Vacuolar membrane protein; transits through the biosynthetic vacuolar protein sorting pathway, involved in sphingolipid metabolism; cells lacking Ncr1p exhibit high levels of long chain bases (LCB), similar to the accumulation of high amounts of lipids observed in patients with Neimann-Pick C, a disease caused by loss-of-function mutations in NPC1, the functional ortholog of Ncr1p
PEX1_042930	-2.46995	-3.08876	2.00521e-15	Globin, structural domain	KGO44456.1	hypothetical protein PEX1_042930	#N/A	#N/A
PEX1_021610	-3.05603	-3.08202	7.24234e-11	NACHT nucleoside triphosphatase	KGO48242.1	hypothetical protein PEX1_021610	HOS4	Subunit of the Set3 complex; complex is a meiotic-specific repressor of sporulation specific genes that contains deacetylase activity; potential Cdc28p substrate
PEX1_051440	-2.98999	-3.08007	4.97013e-49	Cystathionine gamma-synthase	KGO64527.1	Pyridoxal phosphate-dependent transferase, major region, subdomain 2	YHR112C	Protein of unknown function; localizes to the cytoplasm and nucleus; overexpression affects protein trafficking through the endocytic pathway
PEX1_098790	-3.9768	-3.07614	2.22561e-31	MFS general substrate transporter	KGO70857.1	Major facilitator superfamily domain, general substrate transporter	MCH5	Plasma membrane riboflavin transporter; facilitates the uptake of vitamin B2; required for FAD-dependent processes; sequence similarity to mammalian monocarboxylate permeases, however mutants are not deficient in monocarboxylate transport
PEX1_014460	-3.10455	-3.07264	1.71693e-43	Metallo-hydrolase/oxidoreductase	KGO67175.1	Protein of unknown function DUF1687, fungi	#N/A	#N/A
PEX1_083180	-3.47513	-3.07202	8.69218e-11	#N/A	KGO52971.1	hypothetical protein PEX1_083180	#N/A	#N/A
PEX1_030380	-4.00211	-3.06968	2.26039e-22	Alternative oxidase	KGO36179.1	Acylphosphatase	#N/A	#N/A
PEX1_022720	-3.24978	-3.06566	8.07485e-36	Kinesin light chain	KGO72105.1	Tetratricopeptide-like helical	#N/A	#N/A
PEX1_079480	-3.87005	-3.06348	0.00289874	Regulator of nonsense transcripts	KGO65536.1	hypothetical protein PEX1_079480	#N/A	#N/A
PEX1_042650	-2.37333	-3.05864	1.80395e-14	#N/A	KGO64110.1	hypothetical protein PEX1_042650	#N/A	#N/A
PEX1_049740	-5.25842	-3.05332	2.18901e-07	4-diphosphocytidyl-2-C-methyl-D-erythritol kinase	KGO66184.1	Ribosomal protein S5 domain 2-type fold, subgroup	#N/A	#N/A
PEX1_045010	-1.27197	-3.05078	1.42778e-08	Dimeric alpha-beta barrel	KGO41736.1	hypothetical protein PEX1_045010	#N/A	#N/A
PEX1_053460	-1.97141	-3.04923	2.34074e-05	MFS general substrate transporter	KGO64670.1	Major facilitator superfamily domain, general substrate transporter	VBA5	Plasma membrane protein of the Major Facilitator Superfamily (MFS); involved in amino acid uptake and drug sensitivity; VBA5 has a paralog, VBA3, that arose from a segmental duplication
PEX1_098800	-4.59793	-3.04848	4.19027e-35	ATPase inhibitor, IATP, mitochondria	KGO70858.1	ATPase inhibitor, IATP, mitochondria	INH1	Protein that inhibits ATP hydrolysis by the F1F0-ATP synthase; inhibitory function is enhanced by stabilizing proteins Stf1p and Stf2p; has a calmodulin-binding motif and binds calmodulin in vitro; INH1 has a paralog, STF1, that arose from the whole genome duplication
PEX1_076520	-2.93029	-3.04447	3.9566e-15	Calpain	KGO54467.1	Oxoglutarate/iron-dependent dioxygenase	#N/A	#N/A
PEX1_040540	-3.24329	-3.04308	2.9355e-42	#N/A	KGO47742.1	hypothetical protein PEX1_040540	#N/A	#N/A
PEX1_085680	-3.65346	-3.04168	8.9854e-06	Polyketide synthase-3	KGO50014.1	Glycoside hydrolase, superfamily	#N/A	#N/A
PEX1_039430	-3.92438	-3.04124	1.3056e-33	Glutaminase GtaA	KGO44650.1	protein of unknown function DUF1793	#N/A	#N/A
PEX1_001880	-2.97159	-3.03955	5.81464e-12	#N/A	KGO55300.1	hypothetical protein PEX1_001880	#N/A	#N/A
PEX1_043080	-5.61108	-3.03819	2.25673e-05	DUF1524 domain containing protein (Fragment)	KGO71846.1	protein of unknown function DUF1524	#N/A	#N/A
PEX1_050490	-5.04535	-3.03643	1.25545e-18	Related to reductases	KGO66116.1	Glucose/ribitol dehydrogenase	ENV9	Protein proposed to be involved in vacuolar functions; mutant shows defect in CPY processing and defects in vacuolar morphology; has similarity to oxidoreductases, found in lipid particles; required for replication of Brome mosaic virus in S. cerevisiae, a model system for studying replication of positive-strand RNA viruses in their natural hosts
PEX1_021740	-2.43667	-3.03604	1.30976e-06	Alpha-L-fucosidase	KGO45419.1	Alpha-L-fucosidase	#N/A	#N/A
PEX1_042690	-3.21459	-3.03487	1.14535e-26	Plasma membrane stress response protein (Ist2)	KGO64114.1	Anoctamin/TMEM 16	IST2	Cortical ER protein involved in ER-plasma membrane tethering; one of 6 proteins (Ist2p, Scs2p, Scs22p, Tcb1p, Tcb2p, Tcb3p) that connect ER to the plasma membrane (PM) and regulate PM phosphatidylinositol-4-phosphate (PI4P) levels by controlling access of Sac1p phosphatase to its substrate PI4P in the PM; localizes to the mother cell in small-budded cells and to the bud in medium- and large-budde…
PEX1_084780	-2.00059	-3.02797	6.72652e-07	Fungal transcriptional regulatory protein	KGO67019.1	hypothetical protein PEX1_084780	#N/A	#N/A
PEX1_098620	-2.95977	-3.02766	2.9962e-27	Essential protein with two zinc fingers (Eurofung)	KGO62526.1	Zinc finger, ZPR1-type	ZPR1	Essential protein with two zinc fingers; present in the nucleus of growing cells but relocates to the cytoplasm in starved cells via a process mediated by Cpr1p; binds to translation elongation factor eEF-1 (Tef1p); relative distribution to the nucleus increases upon DNA replication stress
PEX1_073010	-3.77971	-3.02718	3.66735e-47	#N/A	KGO38292.1	Immunoglobulin E-set	#N/A	#N/A
PEX1_040500	-3.96575	-3.02367	1.84488e-14	#N/A	KGO47738.1	hypothetical protein PEX1_040500	#N/A	#N/A
PEX1_058540	-3.70713	-3.02312	2.42312e-33	Dihydrolipoamide acetyltransferase component of pyruvate dehydrogenase complex	KGO72632.1	Lipoamide Acyltransferase	KGD2	Dihydrolipoyl transsuccinylase; component of the mitochondrial alpha-ketoglutarate dehydrogenase complex, which catalyzes the oxidative decarboxylation of alpha-ketoglutarate to succinyl-CoA in the TCA cycle; phosphorylated
PEX1_053400	-3.7098	-3.01803	9.23861e-15	Putative mitochondrial outer membrane protein	KGO64695.1	protein of unknown function DUF4149	YPR098C	Protein of unknown function; localized to the mitochondrial outer membrane
PEX1_022730	-2.35449	-3.01655	6.3053e-12	Pisatin demethylase cytochrome P450	KGO72106.1	Cytochrome P450	DIT2	N-formyltyrosine oxidase; sporulation-specific microsomal enzyme involved in the production of N,N-bisformyl dityrosine required for spore wall maturation, homologous to cytochrome P-450s
PEX1_015860	-4.4322	-3.01367	6.3147e-40	Stress response RCI peptide	KGO71558.1	Proteolipid membrane potential modulator	PMP3	Small plasma membrane protein; confers resistance to amphotericin B and is a potential target of this common antifungal drug; related to a family of plant polypeptides that are overexpressed under high salt concentration or low temperature; not essential for viability; deletion causes hyperpolarization of the plasma membrane potential
PEX1_065250	-3.59101	-2.99904	8.15646e-57	CHY zinc finger	KGO65106.1	Zinc finger, CCCH-type	#N/A	#N/A
PEX1_026020	-3.48757	-2.99801	1.31964e-48	Sporulation-specific chitinase 2	KGO68964.1	Glycoside hydrolase, superfamily	CTS2	Putative chitinase; functionally complements A. gossypii cts2 mutant sporulation defect
PEX1_002830	-3.58503	-2.99326	7.17506e-11	Ankyrin repeat and protein kinase domain-containing protein 1	KGO48772.1	hypothetical protein PEX1_002830	#N/A	#N/A
PEX1_033010	-3.65251	-2.99052	4.72236e-17	#N/A	KGO71995.1	hypothetical protein PEX1_033010	#N/A	#N/A
PEX1_012990	-2.93298	-2.98724	5.56545e-17	Serine/threonine-protein kinase SKY1	KGO68562.1	hypothetical protein PEX1_012990	SKY1	SR protein kinase (SRPK); involved in regulating proteins involved in mRNA metabolism and cation homeostasis; similar to human SRPK1
PEX1_057990	-2.41334	-2.98644	8.03985e-43	#N/A	KGO72577.1	hypothetical protein PEX1_057990	#N/A	#N/A
PEX1_028580	-3.07103	-2.98625	3.56521e-05	#N/A	KGO47097.1	Protein of unknown function DUF1446	#N/A	#N/A
PEX1_062290	-3.48812	-2.98543	1.08522e-47	Tubulin-specific chaperone C	KGO55779.1	Tubulin binding cofactor C	#N/A	#N/A
PEX1_089420	-2.94617	-2.98145	3.2027e-10	WD repeat protein 23	KGO63481.1	hypothetical protein PEX1_089420	RSA4	WD-repeat protein involved in ribosome biogenesis; may interact with ribosomes; required for maturation and efficient intra-nuclear transport or pre-60S ribosomal subunits, localizes to the nucleolus
PEX1_081450	-4.59917	-2.98059	0.00501445	Endo-beta--glucanase	KGO50075.1	Glycoside hydrolase, superfamily	EXG1	Major exo-1,3-beta-glucanase of the cell wall; involved in cell wall beta-glucan assembly; exists as three differentially glycosylated isoenzymes; EXG1 has a paralog, SPR1, that arose from the whole genome duplication
PEX1_089530	-6.74835	-2.97965	3.81481e-21	Glucose-repressible protein Grg1	KGO63492.1	Glucose-repressible protein Grg1	#N/A	#N/A
PEX1_072370	-1.6796	-2.97793	6.88337e-41	Reductase with broad range of substrate specificity	KGO72906.1	Short-chain dehydrogenase/reductase SDR	SPS19	Peroxisomal 2,4-dienoyl-CoA reductase; auxiliary enzyme of fatty acid beta-oxidation; homodimeric enzyme required for growth and sporulation on petroselineate medium; expression induced during late sporulation and in the presence of oleate
PEX1_055000	-6.02924	-2.97582	1.03494e-36	#N/A	KGO50756.1	hypothetical protein PEX1_055000	#N/A	#N/A
PEX1_060890	-4.60519	-2.97449	1.8227e-12	Alpha-1,2-mannosidase	KGO72394.1	putative Alpha-1,2-mannosidase	#N/A	#N/A
PEX1_028880	-3.11926	-2.97281	1.35377e-21	Glycoside hydrolase	KGO47409.1	Glycoside hydrolase, family 47	MNS1	Alpha-1,2-mannosidase; involved in ER-associated protein degradation (ERAD); catalyzes the removal of one mannose residue from a glycosylated protein, converting the modification from Man9GlcNAc to Man8GlcNAc; catalyzes the last step in glycoprotein maturation in the ER and is critical for ER protein degradation
PEX1_084830	-5.529	-2.96032	0.000202166	#N/A	KGO67024.1	hypothetical protein PEX1_084830	#N/A	#N/A
PEX1_073360	-3.80793	-2.96008	5.98453e-05	#N/A	KGO38184.1	hypothetical protein PEX1_073360	NAS6	Assembly chaperone for the 19S proteasome regulatory particle base; proteasome-interacting protein involved in the assembly of the base subcomplex of the 19S proteasomal regulatory particle (RP); ortholog of human oncoprotein gankyrin, which interacts with the Rb tumor suppressor and CDK4/6
PEX1_098880	-3.12143	-2.95857	1.54472e-19	Oleate-activated transcription factor 1	KGO70863.1	Transcription factor, fungi	#N/A	#N/A
PEX1_090650	-2.1012	-2.94918	4.42486e-23	Pimeloyl-ACP methyl ester carboxylesterase	KGO65340.1	Alpha/beta hydrolase fold-1	ECM18	Protein of unknown function; ECM18 has a paralog, ICT1, that arose from the whole genome duplication
PEX1_066810	-1.96727	-2.94828	0.000127522	CDP-diacylglycerol--glycerol-3-phosphate 3-phosphatidyltransferase	KGO71362.1	hypothetical protein PEX1_066810	#N/A	#N/A
PEX1_102000	-10.0446	-2.94572	6.37844e-19	Putative conidiation-specific protein (Con-10)	KGO59083.1	hypothetical protein PEX1_102000	#N/A	#N/A
PEX1_011500	-4.61537	-2.93617	2.75308e-11	UDP-Glycosyltransferase/glycogen phosphorylase	KGO72550.1	UDP-glucuronosyl/UDP-glucosyltransferase	ATG26	UDP-glucose:sterol glucosyltransferase; conserved enzyme involved in synthesis of sterol glucoside membrane lipids; in contrast to ATG26 from P. pastoris, S. cerevisiae ATG26 is not involved in autophagy
PEX1_079400	-4.81207	-2.93235	8.30682e-33	PAT1 domain containing protein	KGO65616.1	hypothetical protein PEX1_079400	#N/A	#N/A
PEX1_023130	-2.61306	-2.93172	1.0026e-40	Phosphinothricin N-acetyltransferase	KGO72210.1	Acyl-CoA N-acyltransferase	#N/A	#N/A
PEX1_096620	-1.41737	-2.93082	1.65095e-31	Fungal-specific transcription factor domain-domain-containing protein	KGO52437.1	#N/A	#N/A	#N/A
PEX1_069470	-2.03388	-2.92889	9.09634e-07	Squalene cyclase	KGO63451.1	Transferase	#N/A	#N/A
PEX1_089670	-1.42422	-2.92347	1.44987e-15	Sterigmatocystin biosynthesis fatty acid synthase subunit beta	KGO63506.1	Acyl transferase/acyl hydrolase/lysophospholipase	FAS1	Beta subunit of fatty acid synthetase; complex catalyzes the synthesis of long-chain saturated fatty acids; contains acetyltransacylase, dehydratase, enoyl reductase, malonyl transacylase, and palmitoyl transacylase activities
PEX1_008720	-3.38972	-2.9222	1.81539e-26	#N/A	KGO64884.1	hypothetical protein PEX1_008720	#N/A	#N/A
PEX1_033520	-3.03104	-2.91395	9.44484e-54	Cdc37 N terminal kinase binding	KGO70232.1	Cdc37	CDC37	Essential Hsp90p co-chaperone; necessary for passage through the START phase of the cell cycle; stabilizes protein kinase nascent chains and participates along with Hsp90p in their folding
PEX1_028990	-2.49533	-2.91087	0.000130409	#N/A	KGO47420.1	hypothetical protein PEX1_028990	#N/A	#N/A
PEX1_094860	-2.45885	-2.91066	8.98375e-29	Acyl-CoA N-acyltransferase	KGO56055.1	#N/A	#N/A	#N/A
PEX1_087610	-1.65361	-2.90827	3.08874e-05	#N/A	KGO46180.1	hypothetical protein PEX1_087610	#N/A	#N/A
PEX1_046340	-4.71959	-2.8995	3.99515e-35	Thiazole biosynthesis enzyme	KGO64326.1	Thiazole biosynthetic enzyme Thi4 family	THI4	Thiazole synthase; abundant protein involved in the formation of the thiazole moiety of thiamine during thiamine biosynthesis; acts more as a co-substrate rather than an enzyme by providing the sulphur source for thiazole formation; undergoes a single turnover only; required for mitochondrial genome stability in response to DNA damaging agents
PEX1_057280	-3.77186	-2.89849	1.08659e-07	Pre-mRNA-splicing factor ATP-dependent RNA helicase DHX16	KGO70757.1	Protein of unknown function DUF4291	#N/A	#N/A
PEX1_023000	-2.59359	-2.89713	2.80728e-21	Actin-binding protein Fragmin	KGO72197.1	Gelsolin	#N/A	#N/A
PEX1_079330	-2.67629	-2.89634	3.76326e-16	#N/A	KGO63639.1	hypothetical protein PEX1_079330	#N/A	#N/A
PEX1_066600	-2.73503	-2.89278	4.71301e-29	PH-containing protein	KGO71341.1	Protein of unknown function DUF4112	YLR326W	Putative protein of unknown function; predicted to be palmitoylated
PEX1_093010	-5.4608	-2.89113	0.000102548	#N/A	KGO73478.1	#N/A	#N/A	#N/A
PEX1_008450	-3.7884	-2.88996	3.69088e-14	Succinate--hydroxymethylglutarate CoA-transferase	KGO61560.1	CoA-transferase family III	#N/A	#N/A
PEX1_001000	-4.38988	-2.88186	4.70302e-12	#N/A	KGO44857.1	hypothetical protein PEX1_001000	#N/A	#N/A
PEX1_066570	-2.21872	-2.88102	0.00021506	Aminoglycoside phosphotransferase	KGO71338.1	Aminoglycoside phosphotransferase	#N/A	#N/A
PEX1_068440	-2.33314	-2.88066	1.02047e-06	Choline kinase alpha	KGO70070.1	hypothetical protein PEX1_068440	#N/A	#N/A
PEX1_037290	-2.85938	-2.87721	2.52179e-33	Thioredoxin	KGO65992.1	Uncharacterized protein PEX1_037290	#N/A	#N/A
PEX1_012270	-2.04411	-2.87397	6.71432e-29	Phosphoglycerate mutase 23-diphosphoglycerate-independent	KGO37389.1	Alkaline phosphatase-like, alpha/beta/alpha	#N/A	#N/A
PEX1_056740	-2.17555	-2.86701	8.54556e-35	S-adenosylmethionine synthase protein	KGO42421.1	hypothetical protein PEX1_056740	#N/A	#N/A
PEX1_045830	-1.34342	-2.86695	1.4696e-39	#N/A	KGO64269.1	Protein of unknown function DUF2841	YDR124W	Putative protein of unknown function; non-essential gene; expression is strongly induced by alpha factor
PEX1_063600	-1.22222	-2.8639	2.62677e-13	Fatty acid synthase subunit alpha	KGO55696.1	ABC transporter, integral membrane type 1	YCF1	Vacuolar glutathione S-conjugate transporter; ABC-C transporter of the ATP-binding cassette family; required for vacuole fusion; forms stable complexes with vacuole fusion machinery; regulates Vam7p recruitment to vacuoles; role in detoxifying metals (Cd, Hg, As); transports GSSG that is not immediately reduced in cytosol to vacuole; transports unconjugated bilirubin, selenodigluthatione, oxidize…
PEX1_005840	-3.40781	-2.8615	0.000279842	Glutathione S-transferase/chloride channel	KGO69142.1	hypothetical protein PEX1_005840	#N/A	#N/A
PEX1_017180	-3.19793	-2.85991	3.30833e-34	#N/A	KGO44780.1	hypothetical protein PEX1_017180	#N/A	#N/A
PEX1_016790	-2.38476	-2.85947	1.17824e-08	Na+/solute symporter	KGO45563.1	hypothetical protein PEX1_016790	#N/A	#N/A
PEX1_046720	-2.43143	-2.85818	3.69012e-45	#N/A	KGO70828.1	hypothetical protein PEX1_046720	#N/A	#N/A
PEX1_065380	-3.39053	-2.85701	8.82665e-13	Flavin prenyltransferase PAD1, mitochondrial	KGO65155.1	Phenylacrylic acid decarboxylase	PAD1	Phenylacrylic acid decarboxylase; confers resistance to cinnamic acid, decarboxylates aromatic carboxylic acids to the corresponding vinyl derivatives; also has mRNA binding activity; homolog of E. coli UbiX
PEX1_023200	-1.24471	-2.85493	8.33465e-16	Averantin oxidoreductase	KGO72217.1	Cytochrome P450, E-class, group I	ERG5	C-22 sterol desaturase; a cytochrome P450 enzyme that catalyzes the formation of the C-22(23) double bond in the sterol side chain in ergosterol biosynthesis; may be a target of azole antifungal drugs
PEX1_046700	-1.39299	-2.85358	1.28997e-24	Transcription factor RfeG	KGO70826.1	hypothetical protein PEX1_046700	#N/A	#N/A
PEX1_065350	-7.53777	-2.85141	0.000142833	#N/A	KGO65152.1	Cytochrome P450	#N/A	#N/A
PEX1_021660	-1.7527	-2.8496	2.6602e-12	NACHT nucleoside triphosphatase	KGO48247.1	NACHT nucleoside triphosphatase	#N/A	#N/A
PEX1_017850	-6.4446	-2.84245	1.40332e-18	Short chain dehydrogenase	KGO70167.1	Short-chain dehydrogenase/reductase SDR	IRC24	Putative benzil reductase;(GFP)-fusion protein localizes to the cytoplasm and is induced by the DNA-damaging agent MMS; sequence similarity with short-chain dehydrogenase/reductases; null mutant has increased spontaneous Rad52p foci
PEX1_090200	-2.00662	-2.83795	2.5756e-07	Dimeric alpha-beta barrel	KGO65405.1	hypothetical protein PEX1_090200	#N/A	#N/A
PEX1_002460	-1.9741	-2.83626	2.77088e-12	Probable sucrose utilization protein SUC1	KGO51508.1	hypothetical protein PEX1_002460	#N/A	#N/A
PEX1_088450	-3.54174	-2.83356	1.00488e-07	Siderochrome-iron transporter	KGO43742.1	Major facilitator superfamily domain, general substrate transporter	ARN2	Transporter; member of the ARN family of transporters that specifically recognize siderophore-iron chelates; responsible for uptake of iron bound to the siderophore triacetylfusarinine C
PEX1_084950	-2.08783	-2.83339	4.40957e-07	Short-chain dehydrogenase	KGO67001.1	hypothetical protein PEX1_084950	#N/A	#N/A
PEX1_022560	-1.1975	-2.83296	2.13316e-22	Putative sterigmatocystin biosynthesis P450 monooxygenase STCB	KGO70361.1	Cytochrome P450	ERG11	Lanosterol 14-alpha-demethylase; catalyzes the C-14 demethylation of lanosterol to form 4,4''-dimethyl cholesta-8,14,24-triene-3-beta-ol in the ergosterol biosynthesis pathway; member of the cytochrome P450 family; associated and coordinately regulated with the P450 reductase Ncp1p
PEX1_053630	-2.79209	-2.82939	9.35696e-46	Coiled-coil domain-containing protein R3HCC1L	KGO64665.1	hypothetical protein PEX1_053630	#N/A	#N/A
PEX1_097300	-3.22824	-2.82891	8.80749e-09	Short chain oxidoreductase CsgA	KGO66672.1	#N/A	#N/A	#N/A
PEX1_048510	-3.99711	-2.8273	2.46602e-22	Fatty acid synthase subunit alpha reductase	KGO54521.1	Acyl transferase/acyl hydrolase/lysophospholipase	FAS2	Alpha subunit of fatty acid synthetase; complex catalyzes the synthesis of long-chain saturated fatty acids; contains the acyl-carrier protein domain and beta-ketoacyl reductase, beta-ketoacyl synthase and self-pantetheinylation activities
PEX1_077570	-2.56491	-2.82124	6.86906e-30	GDPGTP exchange factor Sec2p	KGO66914.1	GDPGTP exchange factor Sec2p	SEC2	Guanyl-nucleotide exchange factor for the small G-protein Sec4p; essential for post-Golgi vesicle transport and for autophagy; associates with the exocyst, via exocyst subunit Sec15p, on secretory vesicles
PEX1_100050	-4.98887	-2.81429	2.6315e-15	#N/A	KGO55417.1	hypothetical protein PEX1_100050	#N/A	#N/A
PEX1_051770	-2.06388	-2.81196	5.79898e-29	Vegetative incompatibility protein het-e-1	KGO66372.1	Tetratricopeptide-like helical	#N/A	#N/A
PEX1_082170	-3.44792	-2.80624	1.10336e-08	FAD/NAD(P)-binding domain-containing protein	KGO53328.1	hypothetical protein PEX1_082170	#N/A	#N/A
PEX1_043670	-4.55636	-2.80397	0.000327364	#N/A	KGO37107.1	hypothetical protein PEX1_043670	#N/A	#N/A
PEX1_083780	-2.6929	-2.79965	0.000523829	Reductase with broad range of substrate specificity	KGO65789.1	Glucose/ribitol dehydrogenase	SPS19	Peroxisomal 2,4-dienoyl-CoA reductase; auxiliary enzyme of fatty acid beta-oxidation; homodimeric enzyme required for growth and sporulation on petroselineate medium; expression induced during late sporulation and in the presence of oleate
PEX1_081060	-3.49466	-2.79162	4.64759e-17	#N/A	KGO69984.1	hypothetical protein PEX1_081060	#N/A	#N/A
PEX1_065700	-3.33836	-2.79043	0.000202146	#N/A	KGO62508.1	hypothetical protein PEX1_065700	#N/A	#N/A
PEX1_040930	-2.25953	-2.78783	1.0923e-38	#N/A	KGO50469.1	hypothetical protein PEX1_040930	#N/A	#N/A
PEX1_069300	-2.83434	-2.78442	2.90184e-37	Autophagy-related protein 22-2	KGO63250.1	Major facilitator superfamily domain, general substrate transporter	ATG22	Vacuolar integral membrane protein required for efflux of amino acids; required for efflux of amino acids during autophagic body breakdown in the vacuole; null mutation causes a gradual loss of viability during starvation
PEX1_099410	-3.53026	-2.78325	6.28542e-08	Bicoid-interacting 3	KGO69422.1	hypothetical protein PEX1_099410	#N/A	#N/A
PEX1_059730	-1.89889	-2.78302	4.09344e-14	SesB, P-loop containing Nucleoside Triphosphate Hydrolase	KGO72373.1	hypothetical protein PEX1_059730	#N/A	#N/A
PEX1_095060	-3.06954	-2.78197	2.59405e-43	Acyltransferase LovD	KGO56023.1	#N/A	#N/A	#N/A
PEX1_096160	-1.88925	-2.77819	5.28747e-23	Aflatoxin biosynthesis regulatory protein	KGO56474.1	#N/A	#N/A	#N/A
PEX1_091460	-1.85387	-2.77678	2.61341e-23	#N/A	KGO69637.1	hypothetical protein PEX1_091460	#N/A	#N/A
PEX1_048470	-2.32833	-2.77286	8.22526e-23	Putative L-cystine transporter	KGO54517.1	Lysosomal cystine transporter	ERS1	Protein with similarity to human cystinosin; cystinosin is a H(+)-driven transporter involved in L-cystine export from lysosomes and implicated in the disease cystinosis; contains seven transmembrane domains
PEX1_064560	-2.61586	-2.76839	1.36838e-07	#N/A	KGO66635.1	hypothetical protein PEX1_064560	#N/A	#N/A
PEX1_043530	-1.81522	-2.76792	6.89219e-24	Alpha-1,3-mannosyltransferase CMT1	KGO36683.1	hypothetical protein PEX1_043530	#N/A	#N/A
PEX1_065140	-1.67785	-2.76593	2.57768e-28	#N/A	KGO65095.1	hypothetical protein PEX1_065140	#N/A	#N/A
PEX1_056530	-2.86072	-2.76503	1.67437e-11	MFS general substrate transporter	KGO38089.1	Major facilitator superfamily domain, general substrate transporter	SIT1	Ferrioxamine B transporter; member of the ARN family of transporters that specifically recognize siderophore-iron chelates; transcription is induced during iron deprivation and diauxic shift; potentially phosphorylated by Cdc28p
PEX1_097530	-3.16413	-2.7649	2.07292e-44	Unnamed protein product	KGO66704.1	DNA/RNA-binding domain, Est1-type	ESL2	Protein of unknown function; interacts with Pex14p; may interact with ribosomes, based on co-purification experiments; green fluorescent protein (GFP)-fusion protein localizes to the nucleus and cytoplasm; predicted to contain a PINc domain; ESL2 has a paralog, ESL1, that arose from the whole genome duplication
PEX1_102040	-3.82211	-2.75702	8.65636e-12	#N/A	KGO59087.1	Uncharacterized conserved protein UCP014753	#N/A	#N/A
PEX1_087650	-2.48259	-2.75161	0.000365221	Cyclin domain protein F-box protein	KGO46184.1	hypothetical protein PEX1_087650	#N/A	#N/A
PEX1_089140	-5.31776	-2.74645	0.000686217	Glutamine synthetase	KGO43450.1	Protein of unknown function DUF3328	#N/A	#N/A
PEX1_041620	-1.28147	-2.74557	5.32191e-32	Fatty acid desaturase	KGO70113.1	Fatty acid desaturase, type 1	#N/A	#N/A
PEX1_103110	-2.80589	-2.74236	9.3481e-50	IQ calmodulin-binding motif domain-containing protein	KGO51895.1	T-complex 11	SOK1	Protein of unknown function; overexpression suppresses the growth defect of mutants lacking protein kinase A activity; involved in cAMP-mediated signaling; localized to the nucleus; similar to the mouse testis-specific protein PBS13
PEX1_003900	-2.47491	-2.73839	1.93222e-09	Gastrula zinc finger protein XlCGF9.1	KGO66459.1	hypothetical protein PEX1_003900	#N/A	#N/A
PEX1_016150	-2.6496	-2.73456	1.41544e-50	Dual specificity mitogen-activated protein kinase	KGO71849.1	hypothetical protein PEX1_016150	PBS2	MAP kinase kinase of the HOG signaling pathway; activated under severe osmotic stress; mitophagy-specific regulator; plays a role in regulating Ty1 transposition
PEX1_098360	-5.30739	-2.73424	0.000906487	Cornifin-B	KGO63009.1	hypothetical protein PEX1_098360	NSP1	FG-nucleoporin component of central core of the nuclear pore complex; also part of the nuclear pore complex (NPC) nuclear basket; contributes directly to nucleocytoplasmic transport and maintenance of the NPC permeability barrier; found in stable complex with Nup82p, Gle2p and two other FG-nucleoporins (Nup159p and Nup116p); also found in stable complex with Nic96p and two other FG-nucleoproteins…
PEX1_057240	-3.95294	-2.7342	2.01704e-11	#N/A	KGO70766.1	hypothetical protein PEX1_057240	#N/A	#N/A
PEX1_073330	-2.64831	-2.73357	1.3796e-24	F-box domain protein	KGO38181.1	hypothetical protein PEX1_073330	#N/A	#N/A
PEX1_011400	-2.61574	-2.7298	6.37358e-46	U-box domain protein, putative	KGO72540.1	Zinc finger, RING/FYVE/PHD-type	CNS1	TPR-containing co-chaperone; binds both Hsp82p (Hsp90) and Ssa1p (Hsp70) and stimulates the ATPase activity of SSA1, ts mutants reduce Hsp82p function while over expression suppresses the phenotypes of an HSP82 ts allele and a cpr7 deletion
PEX1_061740	-1.5808	-2.72792	7.01459e-24	#N/A	KGO59195.1	hypothetical protein PEX1_061740	#N/A	#N/A
PEX1_007270	-2.87872	-2.72664	4.61107e-41	Coiled-coil domain-containing protein 56	KGO58095.1	Coiled-coil domain-containing protein 56	COA3	Mitochondrial protein required for cytochrome c oxidase assembly; also involved in translational regulation of Cox1p and prevention of Cox1p aggregation before assembly; located in the mitochondrial inner membrane
PEX1_042100	-1.64787	-2.72627	1.08093e-33	Beta-glucanosyltransferase	KGO70148.1	Glycoside hydrolase, superfamily	GAS5	1,3-beta-glucanosyltransferase; has similarity to Gas1p; localizes to the cell wall
PEX1_039770	-3.06309	-2.7261	1.51655e-28	Type 1 phosphatases regulator	KGO44483.1	Protein phosphatase inhibitor	YPI1	Regulatory subunit of the type I protein phosphatase (PP1) Glc7p; Glc7p participates in the regulation of a variety of metabolic processes including mitosis and glycogen metabolism; in vitro evidence suggests Ypi1p is an inhibitor of Glc7p while in vivo evidence suggests it is an activator; overproduction causes decreased cellular content of glycogen; partial depletion causes lithium sensitivity,…
PEX1_086510	-3.00119	-2.72401	0.000218622	Peptide hydrolase	KGO56599.1	Peptidase M28	APE3	Vacuolar aminopeptidase Y; processed to mature form by Prb1p
PEX1_073810	-3.31158	-2.72338	2.62961e-23	Signal transduction protein Syg1	KGO38375.1	Protein of unknown function DUF3759	#N/A	#N/A
PEX1_075300	-1.49801	-2.72334	5.78812e-12	Vps9-ankyrin repeat-containing protein	KGO73520.1	Nucleoside phosphorylase	#N/A	#N/A
PEX1_053030	-3.9815	-2.72068	7.36197e-38	Beta-Ig-H3/fasciclin	KGO64576.1	hypothetical protein PEX1_053030	YDR262W	Putative protein of unknown function; green fluorescent protein (GFP)-fusion protein localizes to the vacuole and is induced in response to the DNA-damaging agent MMS; gene expression increases in response to Zymoliase treatment
PEX1_018250	-7.97057	-2.7191	1.40273e-05	Alpha-ketoglutarate-dependent sulfonate dioxygenase	KGO61036.1	Taurine catabolism dioxygenase TauD/TfdA	JLP1	Fe(II)-dependent sulfonate/alpha-ketoglutarate dioxygenase; involved in sulfonate catabolism for use as a sulfur source; contains sequence that resembles a J domain (typified by the E. coli DnaJ protein); induced by sulphur starvation
PEX1_017370	-3.27781	-2.71435	1.03874e-06	Ankyrin repeat-containing domain	KGO44697.1	hypothetical protein PEX1_017370	NAS6	Assembly chaperone for the 19S proteasome regulatory particle base; proteasome-interacting protein involved in the assembly of the base subcomplex of the 19S proteasomal regulatory particle (RP); ortholog of human oncoprotein gankyrin, which interacts with the Rb tumor suppressor and CDK4/6
PEX1_071670	-2.0879	-2.71009	5.73244e-29	Histidine phosphatase clade-1	KGO69512.1	Histidine phosphatase superfamily, clade-1	YOR283W	Phosphatase with a broad substrate specificity; has some similarity to GPM1/YKL152C, a phosphoglycerate mutase; YOR283W is not an essential gene
PEX1_035730	-4.50468	-2.70735	1.88167e-05	PKS-NRPS hybrid	KGO67320.1	Acyl transferase/acyl hydrolase/lysophospholipase	LYS2	Alpha aminoadipate reductase; catalyzes the reduction of alpha-aminoadipate to alpha-aminoadipate 6-semialdehyde, which is the fifth step in biosynthesis of lysine; activation requires posttranslational phosphopantetheinylation by Lys5p
PEX1_032330	-3.31041	-2.70594	5.9808e-13	General amidase-B	KGO40738.1	Amidase	AMD2	Putative amidase
PEX1_010580	-3.10565	-2.70585	6.85344e-35	Altered inheritance of mitochondria protein 6	KGO69455.1	hypothetical protein PEX1_010580	AIM6	Putative protein of unknown function; required for respiratory growth; YDL237W is not an essential gene
PEX1_032430	-2.61016	-2.70238	4.06312e-08	#N/A	KGO40842.1	hypothetical protein PEX1_032430	#N/A	#N/A
PEX1_044730	-3.03254	-2.69767	2.31402e-50	Arginine-tRNA-protein transferase C terminu	KGO36492.1	Arginine-tRNA-protein transferase, C-terminal	ATE1	Arginyl-tRNA-protein transferase; catalyzes post-translational conjugation of arginine to the amino termini of acceptor proteins which are then subject to degradation via the N-end rule pathway
PEX1_072200	-4.54035	-2.69742	9.76482e-36	Sulphatase-modifying factor	KGO72913.1	Methyltransferase, domain of unknown function DUF2260	#N/A	#N/A
PEX1_104920	-2.12079	-2.69471	1.00016e-13	Putative HC-toxin efflux carrier TOXA	KGO43061.1	Major facilitator superfamily domain, general substrate transporter	VBA5	Plasma membrane protein of the Major Facilitator Superfamily (MFS); involved in amino acid uptake and drug sensitivity; VBA5 has a paralog, VBA3, that arose from a segmental duplication
PEX1_048810	-3.2207	-2.69054	1.89215e-22	Isovaleryl-coenzyme A dehydrogenase	KGO50883.1	Acyl-CoA dehydrogenase, N-terminal	POX1	Fatty-acyl coenzyme A oxidase; involved in the fatty acid beta-oxidation pathway; localized to the peroxisomal matrix
PEX1_091960	-2.91216	-2.69028	1.80811e-32	#N/A	KGO73151.1	hypothetical protein PEX1_091960	#N/A	#N/A
PEX1_033020	-3.73336	-2.6849	5.65341e-06	#N/A	KGO71996.1	hypothetical protein PEX1_033020	#N/A	#N/A
PEX1_093650	-2.69425	-2.68459	6.84883e-05	Beta-hydroxysteroid dehydrogenase	KGO38922.1	#N/A	#N/A	#N/A
PEX1_072290	-2.94721	-2.68012	4.62241e-40	FMN-binding split barrel-related	KGO73000.1	FMN-binding split barrel-like protein	YGR017W	Putative protein of unknown function; green fluorescent protein (GFP)-fusion protein localizes to both the nucleus and the cytoplasm
PEX1_092770	-4.87967	-2.6777	1.78847e-06	Carboxylase pyruvate acetyl-CoA propionyl-CoA	KGO38475.1	#N/A	#N/A	#N/A
PEX1_104070	-2.98786	-2.67135	3.94572e-22	Casein kinase II subunit beta	KGO51760.1	Casein kinase II, regulatory subunit	YJL206C	Putative protein of unknown function; similar to transcriptional regulators from the Zn[2]-Cys[6] binuclear cluster protein family; mRNA is weakly cell cycle regulated, peaking in S phase; induced rapidly upon MMS treatment
PEX1_044940	-6.19956	-2.66947	5.8217e-25	FMN-dependent alpha-hydroxy acid dehydrogenase	KGO41368.1	Aldolase-type TIM barrel	CYB2	Cytochrome b2 (L-lactate cytochrome-c oxidoreductase); component of the mitochondrial intermembrane space, required for lactate utilization; expression is repressed by glucose and anaerobic conditions
PEX1_009140	-3.00128	-2.66798	6.17537e-36	C6 zinc finger domain-containing protein	KGO64923.1	Transcription factor, fungi	#N/A	#N/A
PEX1_037220	-1.95503	-2.66793	1.29387e-15	WD domain	KGO65985.1	hypothetical protein PEX1_037220	#N/A	#N/A
PEX1_002250	-1.99668	-2.66793	3.07514e-30	Vesicular amine transporter	KGO51245.1	Major facilitator superfamily domain, general substrate transporter	#N/A	#N/A
PEX1_033140	-2.94851	-2.66731	5.9117e-35	Transcription factor ClrB-H	KGO72008.1	Transcription factor, fungi	GAL4	DNA-binding transcription factor required for activating GAL genes; responds to galactose; repressed by Gal80p and activated by Gal3p
PEX1_021290	-3.59656	-2.66591	1.73749e-15	Related to RSA4-WD-repeat protein required for maturation and efficient intra-nuclear transport	KGO48334.1	NACHT nucleoside triphosphatase	RSA4	WD-repeat protein involved in ribosome biogenesis; may interact with ribosomes; required for maturation and efficient intra-nuclear transport or pre-60S ribosomal subunits, localizes to the nucleolus
PEX1_026620	-3.60864	-2.66329	2.91365e-08	Ankyrin repeat-containing domain	KGO44134.1	hypothetical protein PEX1_026620	#N/A	#N/A
PEX1_075960	-1.67026	-2.6591	2.66809e-14	Mg2+ transporter protein, CorA-like/Zinc transport protein ZntB	KGO53717.1	Mg2+ transporter protein, CorA-like/Zinc transport protein ZntB	#N/A	#N/A
PEX1_044690	-1.36951	-2.65756	3.97239e-28	Calcipressin	KGO36488.1	Calcipressin	#N/A	#N/A
PEX1_012320	-1.51244	-2.65433	7.38786e-23	WD repeat protein with Ser/Thr protein kinase motif	KGO37529.1	hypothetical protein PEX1_012320	TAF5	Subunit (90 kDa) of TFIID and SAGA complexes; involved in RNA polymerase II transcription initiation and in chromatin modification
PEX1_026040	-2.97246	-2.65313	8.25415e-36	Aldehyde reductase extended e SDR	KGO68966.1	NAD-dependent epimerase/dehydratase	ARI1	NADPH-dependent aldehyde reductase; utilizes aromatic and alophatic aldehyde substrates; member of the short-chain dehydrogenase/reductase superfamily
PEX1_048000	-3.01418	-2.6527	7.01583e-08	Isoform 2 of ankyrin-3	KGO54612.1	hypothetical protein PEX1_048000	#N/A	#N/A
PEX1_028710	-2.59174	-2.64858	3.31105e-11	Prolyl 4-hydroxylase alpha subunit	KGO47110.1	Prolyl 4-hydroxylase, alpha subunit	#N/A	#N/A
PEX1_021550	-4.59022	-2.64582	4.91023e-19	DNA repair exonuclease SIA1	KGO48447.1	hypothetical protein PEX1_021550	DCR2	Phosphoesterase; involved in downregulation of the unfolded protein response (UPR), at least in part via dephosphorylation of Ire1p; dosage-dependent positive regulator of the G1/S phase transition through control of the timing of START
PEX1_074020	-2.47106	-2.64406	6.06208e-08	Pimeloyl-ACP methyl ester carboxylesterase	KGO73625.1	hypothetical protein PEX1_074020	YNR064C	Epoxide hydrolase; member of the alpha/beta hydrolase fold family; may have a role in detoxification of epoxides
PEX1_085670	-2.37447	-2.64328	0.000593769	MFS general substrate transporter	KGO50013.1	Major facilitator superfamily domain, general substrate transporter	HXT2	High-affinity glucose transporter of the major facilitator superfamily; expression is induced by low levels of glucose and repressed by high levels of glucose
PEX1_016800	-1.36291	-2.6431	1.22626e-16	Glycerate dehydrogenase	KGO45564.1	Lipopolysaccharide-modifying protein	#N/A	#N/A
PEX1_075570	-1.62665	-2.63848	3.17953e-08	Serine/threonine-protein kinase 33	KGO40388.1	hypothetical protein PEX1_075570	MKK2	MAPKK involved in the protein kinase C signaling pathway; involved in control of cell integrity; upon activation by Bck1p phosphorylates downstream target, Slt2p; functionally redundant with Mkk1p; MKK2 has a paralog, MKK1, that arose from the whole genome duplication
PEX1_085810	-3.29902	-2.63666	2.7012e-32	ATP-dependent 6-phosphofructokinase	KGO50027.1	6-phosphofructokinase, eukaryotic type	PFK1	Alpha subunit of heterooctameric phosphofructokinase; involved in glycolysis, indispensable for anaerobic growth, activated by fructose-2,6-bisphosphate and AMP, mutation inhibits glucose induction of cell cycle-related genes
PEX1_023030	-2.3568	-2.63452	1.81394e-29	Acetylxylan esterase	KGO72200.1	Lipase, GDSL	#N/A	#N/A
PEX1_054120	-2.66436	-2.63228	1.77162e-40	Histidine phosphatase superfamily (Branch 1) family protein	KGO50797.1	hypothetical protein PEX1_054120	#N/A	#N/A
PEX1_027480	-2.93679	-2.63188	4.96913e-24	Ferric reductase like transmembrane component	KGO47285.1	Riboflavin synthase-like beta-barrel	FRE7	Putative ferric reductase with similarity to Fre2p; expression induced by low copper levels
PEX1_012730	-2.13641	-2.63121	3.50435e-28	Cytochrome P450 monooxygenase	KGO41940.1	Cytochrome P450	DIT2	N-formyltyrosine oxidase; sporulation-specific microsomal enzyme involved in the production of N,N-bisformyl dityrosine required for spore wall maturation, homologous to cytochrome P-450s
PEX1_096880	-1.84739	-2.62291	4.87615e-13	#N/A	KGO49663.1	#N/A	#N/A	#N/A
PEX1_082070	-2.64117	-2.62228	4.28018e-05	AMP-dependent synthetase and ligase	KGO50068.1	AMP-dependent synthetase/ligase	PCS60	Oxalyl-CoA synthetase; capable of catalyzing conversion of oxalate to oxalyl-CoA; catalyzes first step in pathway of oxalate degradation that functions to protect yeast from inhibitory effects of oxalate; peroxisomal protein that binds mRNA; localizes to both peroxisomal peripheral membrane and matrix, expression is highly inducible by oleic acid; similar to E. coli long chain acyl-CoA synthetase
PEX1_053320	-4.41498	-2.61837	4.18514e-05	Phosphate-repressible phosphate permease	KGO64687.1	Phosphate transporter	PHO89	Plasma membrane Na+/Pi cotransporter; active in early growth phase; similar to phosphate transporters of Neurospora crassa; transcription regulated by inorganic phosphate concentrations and Pho4p; mutations in related human transporter genes hPit1 and hPit2 are associated with hyperphosphatemia-induced calcification of vascular tissue and familial idiopathic basal ganglia calcification
PEX1_051820	-8.27553	-2.61813	2.00958e-06	Fungal specific transcription factor	KGO66377.1	Lipase, GDSL	#N/A	#N/A
PEX1_063630	-3.7197	-2.61108	5.44589e-13	#N/A	KGO55699.1	hypothetical protein PEX1_063630	#N/A	#N/A
PEX1_049320	-2.82775	-2.60543	5.11419e-48	NACHT and WD40 domain protein (Fragment)	KGO58062.1	hypothetical protein PEX1_049320	#N/A	#N/A
PEX1_009930	-1.5342	-2.60264	1.43123e-19	Regulatory protein PcBrlA	KGO66578.1	#N/A	#N/A	#N/A
PEX1_093710	-2.27957	-2.60263	7.84818e-22	Galacturan 1,4-alpha-galacturonidase C	KGO38900.1	#N/A	#N/A	#N/A
PEX1_071790	-2.96931	-2.5973	5.38323e-43	Sensory transduction histidine kinase	KGO71017.1	CheY-like superfamily	SLN1	Transmembrane histidine phosphotransfer kinase and osmosensor; regulates MAP kinase cascade; transmembrane protein with an intracellular kinase domain that signals to Ypd1p and Ssk1p, thereby forming a phosphorelay system similar to bacterial two-component regulators
PEX1_089510	-1.43085	-2.59554	1.63346e-14	Dihydrofolate reductase	KGO63490.1	Serine hydrolase FSH	FSH3	Putative serine hydrolase; likely target of Cyc8p-Tup1p-Rfx1p transcriptional regulation; sequence is similar to S. cerevisiae Fsh1p and Fsh2p and the human candidate tumor suppressor OVCA2
PEX1_060440	-5.17163	-2.59157	1.37597e-33	#N/A	KGO72238.1	hypothetical protein PEX1_060440	#N/A	#N/A
PEX1_008900	-2.67276	-2.58968	0.000913639	Unnamed protein product	KGO64875.1	Alpha-amylase, fungi	IMA5	Alpha-glucosidase; specificity for isomaltose, maltose, and palatinose, but not alpha-methylglucoside; most distant member of the IMA isomaltase family, but with similar catalytic properties as Ima1p and Ima2p; not required for isomaltose utilization, but Ima5p overexpression allows the ima1 null mutant to grow on isomaltose; can cleave alpha-1,3 linkage of nigerose and turanose and alpha-1,5 lin…
PEX1_066350	-2.34195	-2.58964	1.13956e-21	G protein-like protein-coupled receptor: GPCR, secretin-like protein	KGO62144.1	hypothetical protein PEX1_066350	#N/A	#N/A
PEX1_059750	-2.05771	-2.58885	8.12903e-10	Multiple ankyrin repeats single kh domain	KGO72375.1	NACHT nucleoside triphosphatase	HOS4	Subunit of the Set3 complex; complex is a meiotic-specific repressor of sporulation specific genes that contains deacetylase activity; potential Cdc28p substrate
PEX1_052800	-1.22106	-2.58603	2.88541e-19	Reticulocyte-binding protein 2 like a	KGO66275.1	hypothetical protein PEX1_052800	#N/A	#N/A
PEX1_044820	-2.32999	-2.58147	1.07995e-22	#N/A	KGO36501.1	hypothetical protein PEX1_044820	#N/A	#N/A
PEX1_075610	-1.26553	-2.58145	2.42837e-12	Putative MSF multidrug transporter	KGO40392.1	Major facilitator superfamily domain, general substrate transporter	VBA5	Plasma membrane protein of the Major Facilitator Superfamily (MFS); involved in amino acid uptake and drug sensitivity; VBA5 has a paralog, VBA3, that arose from a segmental duplication
PEX1_018100	-1.2356	-2.58054	1.45627e-19	Polyketide cyclase/dehydrase	KGO61021.1	Polyketide cyclase/dehydrase	#N/A	#N/A
PEX1_008490	-4.47534	-2.58036	8.54841e-08	Aldolase-type TIM barrel	KGO61564.1	hypothetical protein PEX1_008490	#N/A	#N/A
PEX1_107250	-2.82684	-2.57888	5.64875e-11	Related to RSA4-WD-repeat protein required for maturation and efficient intra-nuclear transport	KGO71191.1	hypothetical protein PEX1_107250	#N/A	#N/A
PEX1_103410	-1.39595	-2.57818	3.06727e-17	Eukaryotic translation initiation factor 3 subunit J	KGO51868.1	Enolase, N-terminal	ENO1	Enolase I, a phosphopyruvate hydratase; catalyzes conversion of 2-phosphoglycerate to phosphoenolpyruvate during glycolysis and the reverse reaction during gluconeogenesis; expression repressed in response to glucose; protein abundance increases in response to DNA replication stress; N-terminally propionylated in vivo; ENO1 has a paralog, ENO2, that arose from the whole genome duplication
PEX1_073700	-2.68001	-2.57592	2.10628e-27	OTU-like cysteine protease	KGO38113.1	Ovarian tumor, otubain	OTU1	Deubiquitylation enzyme that binds to the chaperone-ATPase Cdc48p; may contribute to regulation of protein degradation by deubiquitylating substrates that have been ubiquitylated by Ufd2p; member of the Ovarian Tumor (OTU) family; protein abundance increases in response to DNA replication stress
PEX1_042610	-2.33583	-2.57569	4.99674e-12	Quinone oxidoreductase	KGO64106.1	hypothetical protein PEX1_042610	#N/A	#N/A
PEX1_020500	-3.11906	-2.57362	0.00121191	NACHT nucleoside triphosphatase	KGO66084.1	NACHT nucleoside triphosphatase	#N/A	#N/A
PEX1_014720	-2.72537	-2.57229	3.76204e-20	Aminotransferase, putative	KGO67073.1	Aminotransferase, class I/classII	VMA3	Proteolipid subunit c of the V0 domain of vacuolar H(+)-ATPase; dicyclohexylcarbodiimide binding subunit; required for vacuolar acidification and important for copper and iron metal ion homeostasis
PEX1_050260	-1.78465	-2.57089	1.51044e-15	Pimeloyl-ACP methyl ester carboxylesterase	KGO66147.1	hypothetical protein PEX1_050260	YNL115C	Putative protein of unknown function; green fluorescent protein (GFP)-fusion protein localizes to mitochondria; YNL115C is not an essential gene
PEX1_002290	-2.73495	-2.5637	2.70639e-29	Non-heme dioxygenase in morphine synthesis N-terminal	KGO51249.1	Oxoglutarate/iron-dependent dioxygenase	#N/A	#N/A
PEX1_023010	-4.89818	-2.56234	2.50487e-23	E3 ubiquitin-protein ligase listerin	KGO72198.1	hypothetical protein PEX1_023010	#N/A	#N/A
PEX1_026710	-2.00855	-2.5617	1.88736e-18	GPI transamidase component PIG-S	KGO44143.1	hypothetical protein PEX1_026710	#N/A	#N/A
PEX1_031940	-1.85919	-2.56104	1.10699e-09	Tubulin glycylase 3B	KGO40655.1	hypothetical protein PEX1_031940	#N/A	#N/A
PEX1_070140	-4.4578	-2.55593	4.6834e-24	Alpha-ketoglutarate-dependent taurine dioxygenase	KGO66756.1	Taurine catabolism dioxygenase TauD/TfdA	JLP1	Fe(II)-dependent sulfonate/alpha-ketoglutarate dioxygenase; involved in sulfonate catabolism for use as a sulfur source; contains sequence that resembles a J domain (typified by the E. coli DnaJ protein); induced by sulphur starvation
PEX1_073610	-1.17427	-2.55231	1.08074e-12	O-acetylhomoserine aminocarboxypropyltransferase	KGO38102.1	Pyridoxal phosphate-dependent transferase, major region, subdomain 2	MET17	O-acetyl homoserine-O-acetyl serine sulfhydrylase; required for Methionine and cysteine biosynthesis
PEX1_087830	-2.54463	-2.55161	3.79634e-34	Phospholipase PldA	KGO43455.1	Phospholipase D family	SPO14	Phospholipase D; catalyzes the hydrolysis of phosphatidylcholine, producing choline and phosphatidic acid; involved in Sec14p-independent secretion; required for meiosis and spore formation; differently regulated in secretion and meiosis; participates in transcription initiation and/or early elongation of specific genes; interacts with foot domain of RNA polymerase II; deletion results in abnorma…
PEX1_018500	-6.09322	-2.54876	6.97988e-06	Pleiotropic drug resistance ABC transporter	KGO60725.1	CDR ABC transporter	PDR15	Plasma membrane ATP binding cassette (ABC) transporter; multidrug transporter and general stress response factor implicated in cellular detoxification; regulated by Pdr1p, Pdr3p and Pdr8p; promoter contains a PDR responsive element; PDR15 has a paralog, PDR5, that arose from the whole genome duplication
PEX1_062890	-2.13041	-2.54782	1.56401e-06	Isoprenylcysteine carboxyl methyltransferase	KGO55929.1	Phospholipid methyltransferase	STE14	Farnesyl cysteine-carboxyl methyltransferase; mediates the carboxyl methylation step during C-terminal CAAX motif processing of a-factor and RAS proteins in the endoplasmic reticulum, localizes to the ER membrane
PEX1_046670	-1.16682	-2.54656	5.35365e-11	Putative electron transfer flavoprotein subunit alpha	KGO64318.1	Mg2+ transporter protein, CorA-like/Zinc transport protein ZntB	#N/A	#N/A
PEX1_039720	-2.12358	-2.54624	1.26579e-26	#N/A	KGO44478.1	hypothetical protein PEX1_039720	#N/A	#N/A
PEX1_057500	-2.01559	-2.54134	4.49502e-05	Vacuolar calcium ion transporter	KGO70728.1	Sodium/calcium exchanger membrane region	VCX1	Vacuolar membrane antiporter with Ca2+/H+ and K+/H+ exchange activity; involved in control of cytosolic Ca2+ and K+ concentrations; has similarity to sodium/calcium exchangers, including the bovine Na+/Ca2+,K+ antiporter
PEX1_063590	-2.07103	-2.54007	6.10602e-07	Phosphoinositide 3-kinase regulatory subunit 4	KGO55695.1	Fatty acid desaturase, type 1	#N/A	#N/A
PEX1_087710	-2.27454	-2.53692	4.69711e-09	Pleiotropic drug resistance protein, ABC superfamily	KGO46364.1	CDR ABC transporter	SNQ2	Plasma membrane ATP-binding cassette (ABC) transporter; multidrug transporter involved in multidrug resistance and resistance to singlet oxygen species
PEX1_004800	-2.2525	-2.53364	9.76038e-18	Stress responsive alpha-beta barrel	KGO61397.1	Dimeric alpha-beta barrel	#N/A	#N/A
PEX1_004020	-3.16263	-2.53155	3.14946e-13	Aspergillopepsinlike aspartic proteases of fungal origin	KGO64792.1	Peptidase aspartic, catalytic	YPS3	Aspartic protease; member of the yapsin family of proteases involved in cell wall growth and maintenance; attached to the plasma membrane via a glycosylphosphatidylinositol (GPI) anchor
PEX1_033250	-3.58338	-2.53125	9.36955e-30	Transketolase central region	KGO72019.1	Transketolase, C-terminal/Pyruvate-ferredoxin oxidoreductase, domain II	PDB1	E1 beta subunit of the pyruvate dehydrogenase (PDH) complex; PDH is an evolutionarily conserved multi-protein complex found in mitochondria
PEX1_035580	-2.71275	-2.53048	4.33724e-31	Ubiquitin fusion degradation protein 1	KGO67289.1	Ubiquitin fusion degradation protein UFD1	UFD1	Substrate-recruiting cofactor of the Cdc48p-Npl4p-Ufd1p segregase; polyubiquitin binding protein that assists in the dislocation of misfolded, ERAD substrates that are subsequently delivered to the proteasome for degradation; involved in regulated destruction of ER membrane proteins such as HMG-CoA reductase (Hmg1/2p) and cytoplasmic proteins (Fbp1p); involved in mobilizing membrane bound transac…
PEX1_065830	-2.70237	-2.52758	3.69637e-17	Potassium sodium efflux P-type fungal-type	KGO62320.1	ATPase, P-type, K/Mg/Cd/Cu/Zn/Na/Ca/Na/H-transporter	ENA2	P-type ATPase sodium pump; involved in Na+ efflux to allow salt tolerance; likely not involved in Li+ efflux
PEX1_074490	-5.06886	-2.51852	2.86433e-15	NAD/NADP-dependent indole-3-acetaldehyde reductase	KGO73580.1	Aldo/keto reductase	YDL124W	NADPH-dependent alpha-keto amide reductase; reduces aromatic alpha-keto amides, aliphatic alpha-keto esters, and aromatic alpha-keto esters; member of the aldo-keto reductase (AKR) family; protein abundance increases in response to DNA replication stress
PEX1_101890	-1.12113	-2.51376	1.93141e-20	Actin cortical patch SUR7/pH-response regulator PalI	KGO59108.1	Actin cortical patch SUR7/pH-response regulator PalI	PUN1	Plasma membrane protein with a role in cell wall integrity; co-localizes with Sur7p in punctate membrane patches; null mutant displays decreased thermotolerance; transcription induced upon cell wall damage and metal ion stress
PEX1_038510	-1.4307	-2.51083	6.27772e-15	3-hydroxypropionyl-coenzyme A dehydratase	KGO60681.1	hypothetical protein PEX1_038510	#N/A	#N/A
PEX1_097430	-3.67196	-2.51082	2.3303e-25	#N/A	KGO66694.1	Uncharacterized protein PEX1_097430	#N/A	#N/A
PEX1_047840	-2.35766	-2.50967	3.04896e-31	Nse4-domain-containing protein	KGO44306.1	Nse4	NSE4	Component of the SMC5-SMC6 complex; this complex plays a key role in the removal of X-shaped DNA structures that arise between sister chromatids during DNA replication and repair
PEX1_107360	-1.19706	-2.50925	1.46676e-18	A-agglutinin anchorage subunit	KGO71175.1	hypothetical protein PEX1_107360	#N/A	#N/A
PEX1_017650	-2.11041	-2.50377	2.18269e-22	Acyl-CoA N-acyltransferase	KGO65033.1	Acyl-CoA N-acyltransferase	#N/A	#N/A
PEX1_015980	-2.36686	-2.50331	5.30753e-25	Ubiquitin supergroup	KGO71603.1	Ubiquitin supergroup	RPL40B	Ubiquitin-ribosomal 60S subunit protein L40B fusion protein; cleaved to yield ubiquitin and ribosomal protein L40B; ubiquitin may facilitate assembly of the ribosomal protein into ribosomes; homologous to mammalian ribosomal protein L40, no bacterial homolog; RPL40B has a paralog, RPL40A, that arose from the whole genome duplication
PEX1_103500	-2.67737	-2.50168	1.82403e-31	DUF647-domain-containing protein	KGO51877.1	Protein of unknown function DUF647	#N/A	#N/A
PEX1_002940	-3.14271	-2.49742	6.28691e-12	#N/A	KGO48783.1	hypothetical protein PEX1_002940	#N/A	#N/A
PEX1_030670	-2.40071	-2.49281	6.54407e-19	DUF427-domain-containing protein	KGO40894.1	Protein of unknown function DUF427	#N/A	#N/A
PEX1_041950	-1.89547	-2.49204	6.73914e-13	Altered inheritance of mitochondria protein 24, mitochondrial	KGO70121.1	Mitochondrial biogenesis protein AIM24	#N/A	#N/A
PEX1_029680	-1.65282	-2.49187	4.60751e-11	Choline/ethanolamine kinase	KGO36258.1	Aminoglycoside phosphotransferase	#N/A	#N/A
PEX1_032870	-1.12292	-2.48871	0.00561983	p-loop containing nucleoside triphosphate hydrolase	KGO36106.1	ATPase, AAA-type, core	#N/A	#N/A
PEX1_080050	-2.21971	-2.48503	2.85612e-07	Ochratoxin A non-ribosomal peptide synthetase	KGO70181.1	Male sterility, NAD-binding	LYS2	Alpha aminoadipate reductase; catalyzes the reduction of alpha-aminoadipate to alpha-aminoadipate 6-semialdehyde, which is the fifth step in biosynthesis of lysine; activation requires posttranslational phosphopantetheinylation by Lys5p
PEX1_000230	-2.93574	-2.48379	2.24828e-21	Dimeric alpha-beta barrel	KGO45183.1	Dimeric alpha-beta barrel	#N/A	#N/A
PEX1_014220	-2.10246	-2.48231	6.10035e-22	FMN-binding split barrel-related	KGO67205.1	FMN-binding split barrel-like protein	#N/A	#N/A
PEX1_082090	-1.21354	-2.48049	2.41413e-05	PKSN polyketide synthase for alternapyrone biosynthesis	KGO50070.1	Acyl transferase/acyl hydrolase/lysophospholipase	#N/A	#N/A
PEX1_085800	-5.61737	-2.47929	0.00012055	Fungal specific transcription factor	KGO50026.1	hypothetical protein PEX1_085800	#N/A	#N/A
PEX1_077080	-5.32876	-2.47845	1.31361e-09	Meiotically up-regulated protein	KGO66868.1	C2 membrane targeting protein	TCB1	Lipid-binding ER protein involved in ER-plasma membrane tethering; one of 6 proteins (Ist2p, Scs2p, Scs22p, Tcb1p, Tcb2p, Tcb3p) that connect ER to plasma membrane and regulate PI4P levels by controlling access of Sac1p phosphatase to its substrate PI4P in PM; contains 3 calcium and lipid binding domains; non-tagged protein also localizes to mitochondria; C-termini of Tcb1p, Tcb2p and Tcb3p inter…
PEX1_008680	-3.42175	-2.47658	7.53652e-36	Emopamil-binding	KGO64880.1	Emopamil-binding	#N/A	#N/A
PEX1_052370	-2.62684	-2.47484	6.04497e-44	Nidogen-1	KGO66339.1	hypothetical protein PEX1_052370	#N/A	#N/A
PEX1_102370	-2.40183	-2.47461	2.19211e-36	Acyl-protein thioesterase 2	KGO48867.1	Aminoglycoside phosphotransferase	#N/A	#N/A
PEX1_014250	-1.95935	-2.47429	6.50668e-17	von Willebrand factor, type A	KGO67184.1	hypothetical protein PEX1_014250	YNL208W	Protein of unknown function; may interact with ribosomes, based on co-purification experiments; authentic, non-tagged protein is detected in purified mitochondria in high-throughput studies; potential orthologs found in other fungi
PEX1_093430	-1.70859	-2.47173	0.0002854	TonB box, conserved site	KGO39023.1	#N/A	#N/A	#N/A
PEX1_065990	-1.92453	-2.47093	3.97037e-14	ATP-binding protein (Eurofung)	KGO62281.1	GCN5-like 1	#N/A	#N/A
PEX1_037940	-2.77409	-2.46914	1.22812e-05	Fungal specific transcription factor	KGO63774.1	Transcription factor, fungi	#N/A	#N/A
PEX1_078710	-4.16853	-2.46643	7.3688e-34	#N/A	KGO68329.1	hypothetical protein PEX1_078710	#N/A	#N/A
PEX1_012130	-1.61592	-2.46596	3.02032e-14	BTB/POZ fold	KGO37452.1	hypothetical protein PEX1_012130	#N/A	#N/A
PEX1_078000	-3.0805	-2.46557	3.46365e-40	Lipa and NB-ARC domain protein	KGO66886.1	Tetratricopeptide-like helical	SSU1	Plasma membrane sulfite pump involved in sulfite metabolism; required for efficient sulfite efflux; major facilitator superfamily protein
PEX1_082250	-2.50904	-2.46293	3.9855e-31	Stress response RCI peptide	KGO53336.1	Proteolipid membrane potential modulator	SNA4	Protein of unknown function; localized to the vacuolar outer membrane; predicted to be palmitoylated
PEX1_071280	-3.56593	-2.46278	1.25896e-17	L-amino acid N-acyltransferase YncA	KGO68057.1	Acyl-CoA N-acyltransferase	#N/A	#N/A
PEX1_100700	-2.04567	-2.46207	0.00215486	Nucleoside-diphosphate-sugar epimerase	KGO55671.1	NAD-dependent epimerase/dehydratase	#N/A	#N/A
PEX1_069840	-5.15554	-2.4572	4.23568e-15	Transketolase, C-terminal/Pyruvate-ferredoxin oxidoreductase, domain II	KGO65287.1	Transketolase, C-terminal/Pyruvate-ferredoxin oxidoreductase, domain II	TKL1	Transketolase; catalyzes conversion of xylulose-5-phosphate and ribose-5-phosphate to sedoheptulose-7-phosphate and glyceraldehyde-3-phosphate in the pentose phosphate pathway; needed for synthesis of aromatic amino acids; TKL1 has a paralog, TKL2, that arose from the whole genome duplication
PEX1_078450	-1.30684	-2.45444	3.12508e-22	Gamma-glutamylputrescine oxidoreductase	KGO68273.1	FAD dependent oxidoreductase	#N/A	#N/A
PEX1_068630	-2.0155	-2.45395	5.32481e-40	UDP-N-acetylglucosamine pyrophosphorylase	KGO70089.1	UTP--glucose-1-phosphate uridylyltransferase	QRI1	UDP-N-acetylglucosamine pyrophosphorylase; catalyzes the formation of UDP-N-acetylglucosamine (UDP-GlcNAc), which is important in cell wall biosynthesis, protein N-glycosylation, and GPI anchor biosynthesis; protein abundance increases in response to DNA replication stress
PEX1_102590	-1.32407	-2.44845	1.89612e-08	Alpha-glucosidase	KGO48889.1	Glycoside hydrolase, family 31	ROT2	Glucosidase II catalytic subunit; required for normal cell wall synthesis; mutations in rot2 suppress tor2 mutations, and are synthetically lethal with rot1 mutations
PEX1_000070	-6.19846	-2.4452	6.32399e-20	FMN-dependent alpha-hydroxy acid dehydrogenase	KGO45168.1	Aldolase-type TIM barrel	CYB2	Cytochrome b2 (L-lactate cytochrome-c oxidoreductase); component of the mitochondrial intermembrane space, required for lactate utilization; expression is repressed by glucose and anaerobic conditions
PEX1_045000	-2.01699	-2.43681	2.37233e-06	Cupin 2, conserved barrel	KGO41735.1	Cupin 2, conserved barrel	#N/A	#N/A
PEX1_044440	-6.00766	-2.43665	8.52046e-14	Alpha/beta hydrolase fold family protein	KGO36619.1	hypothetical protein PEX1_044440	#N/A	#N/A
PEX1_057800	-2.21071	-2.43468	3.26363e-39	Heat shock chaperonin-binding	KGO72817.1	Heat shock chaperonin-binding	STI1	Hsp90 cochaperone; interacts with the Ssa group of the cytosolic Hsp70 chaperones and activates Ssa1p ATPase activity; interacts with Hsp90 chaperones and inhibits their ATPase activity; homolog of mammalian Hop
PEX1_060200	-1.66148	-2.43458	0.00246555	Short-chain dehydrogenase	KGO72303.1	Short-chain dehydrogenase/reductase SDR	YMR226C	NADP(+)-dependent serine dehydrogenase and carbonyl reductase; acts on serine, L-allo-threonine, and other 3-hydroxy acids; green fluorescent protein fusion protein localizes to the cytoplasm and nucleus; may interact with ribosomes, based on co-purification experiments
PEX1_049350	-1.49932	-2.42816	1.39777e-21	Oxygen-dependent coproporphyrinogen-III oxidase	KGO58048.1	Coproporphyrinogen III oxidase, aerobic	HEM13	Coproporphyrinogen III oxidase; an oxygen requiring enzyme that catalyzes the sixth step in the heme biosynthetic pathway; transcription is repressed by oxygen and heme (via Rox1p and Hap1p)
PEX1_046710	-3.17845	-2.42775	1.32535e-31	DNA polymerase eta subunit	KGO70827.1	DNA-repair protein, UmuC-like, N-terminal	RAD30	DNA polymerase eta; involved in translesion synthesis during post-replication repair; catalyzes the synthesis of DNA opposite cyclobutane pyrimidine dimers and other lesions; involved in formation of post-replicative damage-induced genome-wide cohesion; may also have a role in protection against mitochondrial mutagenesis; mutations in human pol eta are responsible for XPV
PEX1_039060	-2.58564	-2.42493	0.000245339	Plasma-membrane proton-e	KGO57324.1	ATPase, P-type, K/Mg/Cd/Cu/Zn/Na/Ca/Na/H-transporter	PMA1	Plasma membrane P2-type H+-ATPase; pumps protons out of cell; major regulator of cytoplasmic pH and plasma membrane potential; long-lived protein asymmetrically distributed at plasma membrane between mother cells and buds; accumulates at high levels in mother cells during aging, buds emerge with very low levels of Pma1p, newborn cells have low levels of Pma1p; Hsp30p plays a role in Pma1p regulat…
PEX1_102870	-2.70883	-2.41584	1.43604e-30	Sphinganine hydroxylase BasA	KGO48917.1	Fatty acid hydroxylase	SUR2	Sphinganine C4-hydroxylase; catalyses the conversion of sphinganine to phytosphingosine in sphingolipid biosyntheis
PEX1_031160	-4.44631	-2.41432	5.40363e-17	#N/A	KGO54911.1	hypothetical protein PEX1_031160	#N/A	#N/A
PEX1_081610	-2.07475	-2.4105	1.40824e-18	BZIP transcription factor, bZIP-1	KGO50203.1	hypothetical protein PEX1_081610	#N/A	#N/A
PEX1_026420	-1.23167	-2.40917	1.71126e-19	Acyl-CoA N-acyltransferase	KGO44114.1	Acyl-CoA N-acyltransferase	#N/A	#N/A
PEX1_006790	-3.2659	-2.40605	1.88197e-21	Eukaryotic translation initiation factor 3 subunit H	KGO58563.1	Glutathione S-transferase/chloride channel, C-terminal	#N/A	#N/A
PEX1_027950	-2.20827	-2.40574	5.42411e-23	Venom factor	KGO47143.1	Protein of unknown function DUF2011	YNL050C	Putative protein of unknown function; YNL050c is not an essential gene
PEX1_005870	-2.90553	-2.4033	6.65183e-06	Chanoclavine-I synthase oxidoreductase	KGO69144.1	FAD linked oxidase, N-terminal	#N/A	#N/A
PEX1_092810	-2.66534	-2.40275	1.18465e-38	Multiprotein-bridging factor	KGO38472.1	#N/A	#N/A	#N/A
PEX1_000040	-1.79382	-2.40113	0.000329407	#N/A	KGO45165.1	hypothetical protein PEX1_000040	#N/A	#N/A
PEX1_102980	-3.5482	-2.39974	1.19798e-15	Amino acid transporter transmembrane	KGO51882.1	Amino acid transporter, transmembrane	AVT1	Vacuolar transporter; imports large neutral amino acids into the vacuole; member of a family of seven S. cerevisiae genes (AVT1-7) related to vesicular GABA-glycine transporters
PEX1_030780	-3.5322	-2.39954	2.30842e-07	Thiamine transporter thi9	KGO40905.1	Amino acid/polyamine transporter I	UGA4	GABA (gamma-aminobutyrate) permease; serves as a GABA transport protein involved in the utilization of GABA as a nitrogen source; catalyzes the transport of putrescine and delta-aminolevulinic acid (ALA); localized to the vacuolar membrane
PEX1_071190	-2.69131	-2.39324	4.2434e-25	Major facilitator superfamily domain, general substrate transporter	KGO68048.1	hypothetical protein PEX1_071190	#N/A	#N/A
PEX1_021110	-2.83438	-2.39286	1.24415e-42	Secretion related GTPase srgD-Aspergillus niger	KGO64060.1	Small GTPase superfamily, Rab type	YPT31	Rab family GTPase; involved in the exocytic pathway; mediates intra-Golgi traffic or the budding of post-Golgi vesicles from the trans-Golgi; YPT31 has a paralog, YPT32, that arose from the whole genome duplication
PEX1_087560	-3.17853	-2.39203	1.00472e-11	Mating-type alpha-pheromone receptor PreB	KGO46175.1	Fungal pheromone mating factor STE2 GPCR	STE2	Receptor for alpha-factor pheromone; seven transmembrane-domain GPCR that interacts with both pheromone and a heterotrimeric G protein to initiate the signaling response that leads to mating between haploid a and alpha cells
PEX1_095550	-1.27708	-2.39058	5.25156e-19	Prenylated RAB acceptor	KGO56509.1	#N/A	#N/A	#N/A
PEX1_027630	-2.00939	-2.38802	4.30893e-20	#N/A	KGO47300.1	Conserved hypothetical protein CHP02453	#N/A	#N/A
PEX1_042900	-3.7941	-2.38551	0.000947434	Glycoside hydrolase, subgroup, catalytic core	KGO44453.1	Glycoside hydrolase, superfamily	EXG1	Major exo-1,3-beta-glucanase of the cell wall; involved in cell wall beta-glucan assembly; exists as three differentially glycosylated isoenzymes; EXG1 has a paralog, SPR1, that arose from the whole genome duplication
PEX1_050290	-2.52521	-2.38499	1.27079e-39	Glycerophosphoryl diester phosphodiesterase	KGO66150.1	Glycerophosphoryl diester phosphodiesterase	PGC1	Phosphatidyl Glycerol phospholipase C; regulates the phosphatidylglycerol (PG) content via a phospholipase C-type degradation mechanism; contains glycerophosphodiester phosphodiesterase motifs
PEX1_020600	-2.90948	-2.38222	1.36067e-26	Acyl-CoA N-acyltransferase	KGO64067.1	Acyl-CoA N-acyltransferase	#N/A	#N/A
PEX1_009380	-3.27198	-2.38178	2.28936e-10	#N/A	KGO66520.1	#N/A	#N/A	#N/A
PEX1_084360	-4.07449	-2.37398	6.03662e-08	Related to sialidase	KGO68338.1	hypothetical protein PEX1_084360	#N/A	#N/A
PEX1_081470	-1.80121	-2.37116	8.09814e-14	DDE superfamily endonuclease, CENP-B-like	KGO50077.1	hypothetical protein PEX1_081470	#N/A	#N/A
PEX1_024190	-2.77572	-2.37013	1.89213e-08	Chitinase	KGO67362.1	hypothetical protein PEX1_024190	#N/A	#N/A
PEX1_099900	-1.10565	-2.36779	7.19987e-23	Cystathionine beta-lyase MetG	KGO55457.1	hypothetical protein PEX1_099900	#N/A	#N/A
PEX1_072310	-1.74663	-2.36745	8.80544e-41	Synaptic vesicle transporter SVOP	KGO72893.1	Major facilitator superfamily domain, general substrate transporter	TPO2	Polyamine transporter of the major facilitator superfamily; member of the 12-spanner drug:H(+) antiporter DHA1 family; specific for spermine; localizes to the plasma membrane; transcription of TPO2 is regulated by Haa1p; TPO2 has a paralog, TPO3, that arose from the whole genome duplication
PEX1_061970	-2.54773	-2.36706	6.30615e-35	Nicotinamide N-methyltransferase	KGO59113.1	hypothetical protein PEX1_061970	NNT1	S-adenosylmethionine-dependent methyltransferase; has a role in rDNA silencing and in lifespan determination
PEX1_097340	-2.73736	-2.36328	8.47833e-41	Phenazine biosynthesis PhzC/PhzF protein	KGO66660.1	#N/A	#N/A	#N/A
PEX1_009570	-1.40125	-2.36328	2.70958e-14	Ceramide very long chain fatty acid hydroxylase	KGO66471.1	#N/A	#N/A	#N/A
PEX1_035560	-1.94737	-2.36183	0.00546899	Ankyrin repeat-containing domain	KGO67304.1	hypothetical protein PEX1_035560	#N/A	#N/A
PEX1_081270	-1.66335	-2.35775	0.000207861	#N/A	KGO71435.1	hypothetical protein PEX1_081270	#N/A	#N/A
PEX1_009850	-2.73144	-2.35659	7.2925e-24	Putative eukaryotic peptide chain release factor GTP-binding subunit	KGO66553.1	#N/A	#N/A	#N/A
PEX1_032960	-4.88441	-2.35534	3.06689e-16	ATP-grasp fold, succinyl-CoA synthetase-type	KGO71990.1	hypothetical protein PEX1_032960	#N/A	#N/A
PEX1_056620	-4.09141	-2.35313	0.00683176	#N/A	KGO37682.1	hypothetical protein PEX1_056620	#N/A	#N/A
PEX1_082160	-2.2904	-2.35274	2.06132e-25	Salicylate hydroxylase	KGO53327.1	Monooxygenase, FAD-binding	#N/A	#N/A
PEX1_009680	-4.92501	-2.35248	0.00577704	Serine/threonine protein kinase, variant	KGO66482.1	#N/A	#N/A	#N/A
PEX1_060640	-2.3805	-2.35128	9.02267e-32	Heat shock protein (Eurofung)	KGO72258.1	Heat shock protein 70 family	SSE1	ATPase component of heat shock protein Hsp90 chaperone complex; plays a role in determining prion variants; binds unfolded proteins; member of the heat shock protein 70 (HSP70) family; localized to the cytoplasm; deletion results in spindle elongation in S phase; SSE1 has a paralog, SSE2, that arose from the whole genome duplication
PEX1_034260	-2.09784	-2.35125	1.04556e-33	Sister chromatid cohesion	KGO68702.1	hypothetical protein PEX1_034260	ECO1	Acetyltransferase; required for establishment of sister chromatid cohesion; acetylates Mps3p to regulate nuclear organization; modifies Smc3p at replication forks and Mcd1p in response to dsDNA breaks; phosphorylated by three kinases (Cdc28p, Cdc7p, Mck1p) to generate pair of phosphates spaced precisely for recognition by ubiquitin ligase SCF-Cdc4; mutations in human homolog ESCO2 cause Roberts s…
PEX1_003610	-2.13237	-2.35117	2.48975e-18	Isoflavone reductase	KGO66445.1	hypothetical protein PEX1_003610	#N/A	#N/A
PEX1_103610	-1.12214	-2.34876	2.79937e-07	P-loop containing nucleoside triphosphate hydrolase protein	KGO51834.1	Uncharacterized protein PEX1_103610	#N/A	#N/A
PEX1_083240	-3.03524	-2.34783	8.06307e-12	Ankyrin repeat domain-containing protein 28	KGO52977.1	hypothetical protein PEX1_083240	#N/A	#N/A
PEX1_103230	-3.11665	-2.34767	1.85774e-20	#N/A	KGO51907.1	hypothetical protein PEX1_103230	#N/A	#N/A
PEX1_032980	-3.04977	-2.34414	4.13274e-32	Major facilitator superfamily domain, general substrate transporter	KGO71992.1	hypothetical protein PEX1_032980	#N/A	#N/A
PEX1_081390	-1.55533	-2.34139	1.11923e-17	Nucleotide-binding, alpha-beta plait	KGO50100.1	Nucleotide-binding, alpha-beta plait	NSR1	Nucleolar protein that binds nuclear localization sequences; required for pre-rRNA processing and ribosome biogenesis
PEX1_076100	-2.58238	-2.33823	1.75484e-21	Inorganic polyphosphate/ATP-NAD kinase	KGO54408.1	ATP-NAD kinase, PpnK-type, alpha/beta	UTR1	ATP-NADH kinase; phosphorylates both NAD and NADH; active as a hexamer; enhances the activity of ferric reductase (Fre1p); UTR1 has a paralog, YEF1, that arose from the whole genome duplication
PEX1_002280	-4.11566	-2.33659	1.41723e-11	Pectate lyase plyA	KGO51248.1	Pectin lyase fold/virulence factor	#N/A	#N/A
PEX1_018080	-2.04784	-2.33615	1.74996e-07	Inosine triphosphate pyrophosphatase	KGO61019.1	Cytochrome P450	ERG5	C-22 sterol desaturase; a cytochrome P450 enzyme that catalyzes the formation of the C-22(23) double bond in the sterol side chain in ergosterol biosynthesis; may be a target of azole antifungal drugs
PEX1_030220	-2.16917	-2.32851	3.20101e-25	#N/A	KGO36204.1	hypothetical protein PEX1_030220	#N/A	#N/A
PEX1_091930	-4.6997	-2.32375	2.18499e-20	3-isopropylmalate dehydrogenase B	KGO71157.1	Isopropylmalate dehydrogenase	LEU2	Beta-isopropylmalate dehydrogenase (IMDH); catalyzes the third step in the leucine biosynthesis pathway; can additionally catalyze the conversion of &#946;-ethylmalate into &#945;-ketovalerate
PEX1_019000	-1.00138	-2.32126	8.47512e-06	#N/A	KGO60997.1	hypothetical protein PEX1_019000	#N/A	#N/A
PEX1_042520	-2.86204	-2.31784	0.00483072	MFS general substrate transporter	KGO71500.1	Major facilitator superfamily domain, general substrate transporter	VBA5	Plasma membrane protein of the Major Facilitator Superfamily (MFS); involved in amino acid uptake and drug sensitivity; VBA5 has a paralog, VBA3, that arose from a segmental duplication
PEX1_040400	-2.05225	-2.31588	0.00488645	#N/A	KGO47728.1	hypothetical protein PEX1_040400	#N/A	#N/A
PEX1_037420	-3.01677	-2.31377	3.93529e-18	Alcohol acetyltransferase	KGO66005.1	Alcohol acetyltransferase	#N/A	#N/A
PEX1_066550	-6.1783	-2.31371	2.34567e-05	Fungal transcriptional regulatory protein, N-terminal	KGO62084.1	hypothetical protein PEX1_066550	OAF1	Oleate-activated transcription factor; subunit of a heterodimeric complex with Pip2p, which binds to oleate-response elements (ORE) in the promoter of genes involved in beta-oxidation of fatty acids, peroxisome organization and biogenesis, activating transcription in the presence of oleate; regulates chromatin silencing at telomeres; involved in diauxic shift; OAF1 has a paralog, PIP2, that arose…
PEX1_011340	-1.79348	-2.31202	8.20909e-27	UDP-glucose 4-epimerase/UDP-sulfoquinovose synthase	KGO72563.1	NAD-dependent epimerase/dehydratase	GAL10	UDP-glucose-4-epimerase; catalyzes the interconversion of UDP-galactose and UDP-D-glucose in galactose metabolism; also catalyzes the conversion of alpha-D-glucose or alpha-D-galactose to their beta-anomers
PEX1_077630	-2.71501	-2.31192	2.9762e-24	Microtubule-associated protein CRIPT	KGO66920.1	PDZ-binding protein, CRIPT	ECM22	Sterol regulatory element binding protein; regulates transcription of sterol biosynthetic genes; contains Zn[2]-Cys[6] binuclear cluster; relocates from intracellular membranes to perinuclear foci on sterol depletion; ECM22 has a paralog, UPC2, that arose from the whole genome duplication
PEX1_041920	-1.35717	-2.30949	0.000685122	#N/A	KGO70118.1	hypothetical protein PEX1_041920	#N/A	#N/A
PEX1_098810	-2.5669	-2.30595	1.7426e-18	Cell wall synthesis KRE9/KNH1	KGO55307.1	hypothetical protein PEX1_098810	#N/A	#N/A
PEX1_080300	-3.74732	-2.30176	9.20707e-07	C6 transcription factor	KGO69369.1	hypothetical protein PEX1_080300	#N/A	#N/A
PEX1_052140	-2.56114	-2.29781	8.80535e-10	O-aminophenol oxidase	KGO66313.1	hypothetical protein PEX1_052140	#N/A	#N/A
PEX1_008160	-3.52473	-2.29723	2.38841e-06	#N/A	KGO61630.1	hypothetical protein PEX1_008160	#N/A	#N/A
PEX1_084280	-4.86646	-2.29653	0.00807725	#N/A	KGO68374.1	hypothetical protein PEX1_084280	#N/A	#N/A
PEX1_007400	-2.22529	-2.29567	1.28214e-07	5-methylthioadenosine/S-adenosylhomocysteine deaminase	KGO61830.1	hypothetical protein PEX1_007400	#N/A	#N/A
PEX1_094950	-3.55758	-2.29074	8.50359e-05	NAD dependent epimerase	KGO56064.1	#N/A	#N/A	#N/A
PEX1_089260	-2.24973	-2.28893	1.647e-21	Cell wall biogenesis protein Ecm15	KGO63465.1	Protein of unknown function DUF77	ECM15	Non-essential protein of unknown function; likely exists as tetramer, may be regulated by the binding of small-molecule ligands (possibly sulfate ions), may have a role in yeast cell-wall biogenesis
PEX1_090450	-1.61824	-2.28808	3.08193e-22	Class I alpha-mannosidase	KGO65363.1	Glycoside hydrolase, family 47	MNL2	Putative mannosidase involved in ER-associated protein degradation; localizes to the endoplasmic reticulum; sequence similarity with seven-hairpin glycosidase (GH47) family members, such as Mns1p and Mnl1p, that hydrolyze 1,2-linked alpha-D-mannose residues; non-essential gene
PEX1_087450	-2.22124	-2.28754	2.96205e-37	Heat shock protein sspB-Aspergillus niger	KGO46341.1	Heat shock protein Hsp90, N-terminal	HSC82	Cytoplasmic chaperone of the Hsp90 family; plays a role in determining prion variants; redundant in function and nearly identical with Hsp82p, and together they are essential; expressed constitutively at 10-fold higher basal levels than HSP82 and induced 2-3 fold by heat shock; contains two acid-rich unstructured regions that promote the solubility of chaperone-substrate complexes; HSC82 has a pa…
PEX1_087700	-3.32267	-2.2856	1.63038e-09	Cytochrome b561 / ferric reductase transmembrane	KGO46363.1	hypothetical protein PEX1_087700	#N/A	#N/A
PEX1_063160	-1.83981	-2.28458	4.06579e-09	#N/A	KGO55906.1	hypothetical protein PEX1_063160	#N/A	#N/A
PEX1_106080	-2.10125	-2.28383	2.40914e-05	Short-chain dehydrogenase/reductase SDR	KGO73446.1	Glucose/ribitol dehydrogenase	YMR226C	NADP(+)-dependent serine dehydrogenase and carbonyl reductase; acts on serine, L-allo-threonine, and other 3-hydroxy acids; green fluorescent protein fusion protein localizes to the cytoplasm and nucleus; may interact with ribosomes, based on co-purification experiments
PEX1_080750	-3.52621	-2.28338	2.28331e-38	Amino acid permease GABA permease	KGO69963.1	Amino acid/polyamine transporter I	HNM1	Plasma membrane transporter for choline, ethanolamine, and carnitine; involved in the uptake of nitrogen mustard and the uptake of glycine betaine during hypersaline stress; co-regulated with phospholipid biosynthetic genes and negatively regulated by choline and myo-inositol
PEX1_046830	-2.80461	-2.28301	1.22268e-13	Glucose N-acetyltransferase	KGO70839.1	hypothetical protein PEX1_046830	#N/A	#N/A
PEX1_016350	-3.64709	-2.28089	1.05906e-29	Conserved proline-rich protein	KGO65062.1	hypothetical protein PEX1_016350	#N/A	#N/A
PEX1_043500	-3.10566	-2.27682	2.27564e-17	Sugar and other transporter	KGO36680.1	Meiotic nuclear division protein 1	MND1	Protein required for recombination and meiotic nuclear division; forms a complex with Hop2p, which is involved in chromosome pairing and repair of meiotic double-strand breaks
PEX1_104460	-1.44636	-2.27168	1.54996e-25	C-4 methyl sterol oxidase B	KGO52208.1	Fatty acid hydroxylase	ERG25	C-4 methyl sterol oxidase; catalyzes the first of three steps required to remove two C-4 methyl groups from an intermediate in ergosterol biosynthesis; mutants accumulate the sterol intermediate 4,4-dimethylzymosterol
PEX1_024950	-4.85041	-2.26929	2.35408e-15	Aminoacyl-tRNA synthetase, class 1a, anticodon-binding	KGO67444.1	Rhodopsin, archaeal/bacterial/fungal	MRH1	Protein that localizes primarily to the plasma membrane; also found at the nuclear envelope; long-lived protein that is asymmetrically retained in the plasma membrane of mother cells; the authentic, non-tagged protein is detected in mitochondria in a phosphorylated state; null mutation confers sensitivity to acetic acid
PEX1_031560	-5.05213	-2.26886	9.76309e-06	Ethyl tert-butyl ether degradation EthD	KGO54949.1	Dimeric alpha-beta barrel	#N/A	#N/A
PEX1_082150	-2.30802	-2.26437	3.91729e-34	Pyridoxine 5'-phosphate oxidase C-terminal dimerization region	KGO53326.1	Pyridoxamine 5\'-phosphate oxidase	PDX3	Pyridoxine (pyridoxamine) phosphate oxidase; has homologs in E. coli and Myxococcus xanthus; transcription is under the general control of nitrogen metabolism
PEX1_069010	-3.29024	-2.26353	4.30396e-09	Isonitrile hydratase	KGO63413.1	DJ-1 domain, InhA-type	#N/A	#N/A
PEX1_029320	-3.37413	-2.26181	0.000992128	Cell division control protein 4	KGO36317.1	hypothetical protein PEX1_029320	CDC4	F-box protein required for both the G1/S and G2/M phase transitions; modular substrate specificity factor which associates with core SCF (Cdc53p, Skp1p and Hrt1p/Rbx1p) to form the SCFCdc4 complex; SCFCdc4 acts as a ubiquitin-protein ligase directing ubiquitination of cyclin-dependent kinase (CDK) phosphorylated substrates, such as: Sic1p, Far1p, Cdc6p, Clb6p, and Cln3p
PEX1_099420	-2.50968	-2.25715	1.00134e-31	Beta-glucanase	KGO69423.1	Concanavalin A-like lectin/glucanases superfamily	#N/A	#N/A
PEX1_077940	-2.59561	-2.25536	6.44399e-13	Beta-lactamase transpeptidase	KGO66880.1	Peptidase S12, Pab87-related, C-terminal	#N/A	#N/A
PEX1_102740	-1.22116	-2.25383	1.03031e-12	#N/A	KGO48904.1	protein of unknown function DUF2293	#N/A	#N/A
PEX1_054030	-1.16565	-2.25359	0.00133201	#N/A	KGO50788.1	hypothetical protein PEX1_054030	#N/A	#N/A
PEX1_053090	-1.89225	-2.25326	5.33467e-22	Pisatin demethylase	KGO64582.1	Protein of unknown function DUF962	MPO1	Protein involved in metabolism of phytosphingosine; not an essential gene
PEX1_048350	-1.80877	-2.25042	2.83942e-16	Arsenite efflux transporter	KGO54658.1	Arsenical pump membrane protein, ArsB	#N/A	#N/A
PEX1_073890	-2.72642	-2.24717	1.50647e-28	Ferric reductase, NAD binding	KGO38383.1	Riboflavin synthase-like beta-barrel	#N/A	#N/A
PEX1_083220	-1.83491	-2.2457	0.000183213	Related to thermostable alkaline protease	KGO52975.1	Peptidase S8/S53, subtilisin/kexin/sedolisin	RRT12	Probable subtilisin-family protease; role in formation of the dityrosine layer of spore walls; localizes to the spore wall and also the nuclear envelope and ER region in mature spores
PEX1_076170	-3.12978	-2.24389	1.17076e-09	#N/A	KGO54415.1	hypothetical protein PEX1_076170	#N/A	#N/A
PEX1_025530	-2.31346	-2.24385	6.70114e-08	Swi5-domain-containing protein	KGO69060.1	DNA repair protein, Swi5	SAE3	Meiosis-specific protein involved in meiotic recombination; involved in DMC1-dependent meiotic recombination; forms heterodimer with Mei5p; proposed to be an assembly factor for Dmc1p
PEX1_003220	-2.06448	-2.24265	9.91179e-19	Ubiquitin homeostasis protein lub1	KGO48784.1	Uncharacterized protein PEX1_003220	DOA1	WD repeat protein required for ubiquitin-mediated protein degradation; forms a complex with Cdc48p; plays a role in controlling cellular ubiquitin concentration; also promotes efficient NHEJ in postdiauxic/stationary phase; facilitates N-terminus-dependent proteolysis of centromeric histone H3 (Cse4p) for faithful chromosome segregation; protein increases in abundance and relocalizes from nucleus…
PEX1_087870	-1.46143	-2.2406	6.54407e-19	Tetratricopeptide-like helical	KGO43459.1	hypothetical protein PEX1_087870	#N/A	#N/A
PEX1_027270	-2.4388	-2.24058	3.04474e-08	Translation Initiation factor eIF-4e-like domain	KGO70797.1	Protein of unknown function DUF1917	#N/A	#N/A
PEX1_069170	-1.73746	-2.23852	1.58437e-11	Beta subunit of N-acylethanolamine-hydrolyzing acid amidase	KGO63334.1	hypothetical protein PEX1_069170	#N/A	#N/A
PEX1_064290	-1.247	-2.23743	1.11803e-16	3-hydroxy-3-methylglutaryl coenzyme A reductase	KGO67849.1	Hydroxymethylglutaryl-CoA reductase, class I/II, substrate-binding	HMG1	HMG-CoA reductase; catalyzes the conversion of HMG-CoA to mevalonate, which is a rate-limiting step in sterol biosynthesis; one of two isozymes; localizes to the nuclear envelope; overproduction induces the formation of karmellae; forms foci at the nuclear periphery upon DNA replication stress; HMG1 has a paralog, HMG2, that arose from the whole genome duplication
PEX1_100720	-4.23285	-2.23512	1.18778e-25	Major centromere autoantigen B	KGO55673.1	hypothetical protein PEX1_100720	#N/A	#N/A
PEX1_010200	-2.81504	-2.2342	3.01821e-28	ATP synthase regulation protein NCA2	KGO69216.1	Nuclear control of ATP synthase 2	NCA2	Protein that regulates expression of Fo-F1 ATP synthase subunits; involved in the regulation of mitochondrial expression of subunits 6 (Atp6p) and 8 (Atp8p) of the Fo-F1 ATP synthase; functions with Nca3p
PEX1_032350	-3.3471	-2.23405	3.51817e-10	GPI-anchored cell wall protein Pst1	KGO40740.1	hypothetical protein PEX1_032350	PST1	Cell wall protein that contains a putative GPI-attachment site; secreted by regenerating protoplasts; up-regulated by activation of the cell integrity pathway, as mediated by Rlm1p; upregulated by cell wall damage via disruption of FKS1; PST1 has a paralog, ECM33, that arose from the whole genome duplication
PEX1_086900	-2.65195	-2.23237	0.000249935	Polyglutamate biosynthesis protein (Fragment)	KGO46122.1	Capsule synthesis protein, CapA	#N/A	#N/A
PEX1_094300	-3.20506	-2.23202	9.89387e-08	FRE family ferric-chelate reductase	KGO59644.1	#N/A	#N/A	#N/A
PEX1_044470	-2.68722	-2.23045	3.63137e-30	Mitochondrial AAA ATPase	KGO36466.1	protein of unknown function DUF4050	#N/A	#N/A
PEX1_043100	-1.11859	-2.23022	1.72841e-10	#N/A	KGO36671.1	hypothetical protein PEX1_043100	#N/A	#N/A
PEX1_036580	-1.89421	-2.22588	9.98564e-18	#N/A	KGO65896.1	hypothetical protein PEX1_036580	#N/A	#N/A
PEX1_050460	-2.47961	-2.2247	4.09147e-31	NAD-dependent epimerase/dehydratase	KGO66113.1	hypothetical protein PEX1_050460	YMR090W	Putative protein of unknown function; similar to DTDP-glucose 4,6-dehydratases; GFP-fusion protein localizes to the cytoplasm; up-regulated in response to the fungicide mancozeb; not essential for viability
PEX1_061580	-1.82534	-2.22433	1.54688e-26	Monocarboxylate transporter	KGO59243.1	Short-chain dehydrogenase/reductase SDR	MCH5	Plasma membrane riboflavin transporter; facilitates the uptake of vitamin B2; required for FAD-dependent processes; sequence similarity to mammalian monocarboxylate permeases, however mutants are not deficient in monocarboxylate transport
PEX1_077100	-1.97965	-2.22216	8.73061e-28	Disintegrin and metalloproteinase domain-containing protein B	KGO66870.1	hypothetical protein PEX1_077100	RAD30	DNA polymerase eta; involved in translesion synthesis during post-replication repair; catalyzes the synthesis of DNA opposite cyclobutane pyrimidine dimers and other lesions; involved in formation of post-replicative damage-induced genome-wide cohesion; may also have a role in protection against mitochondrial mutagenesis; mutations in human pol eta are responsible for XPV
PEX1_030150	-4.12692	-2.22149	1.79452e-13	p-loop containing nucleoside triphosphate hydrolase	KGO36197.1	hypothetical protein PEX1_030150	#N/A	#N/A
PEX1_077190	-1.64404	-2.22061	4.02984e-08	Short chain dehydrogenase reductase family	KGO66827.1	protein of unknown function DUF2235	YEL023C	Putative protein of unknown function; expression is increased greatly during sporulation; YEL023C is not an essential gene
PEX1_017340	-1.77305	-2.22008	3.02415e-19	Camp-mediated signaling protein Sok1	KGO44694.1	T-complex 11	SOK1	Protein of unknown function; overexpression suppresses the growth defect of mutants lacking protein kinase A activity; involved in cAMP-mediated signaling; localized to the nucleus; similar to the mouse testis-specific protein PBS13
PEX1_033110	-2.81125	-2.21972	1.42409e-27	RPEL repeat	KGO72005.1	hypothetical protein PEX1_033110	#N/A	#N/A
PEX1_054710	-1.6254	-2.21568	2.11444e-25	Voltage-gated chloride channel	KGO50669.1	Cystathionine beta-synthase, core	GEF1	Voltage-gated chloride channel; localized to the golgi, the endosomal system, and plasma membrane; involved in cation homeostasis; highly homologous to vertebrate voltage-gated chloride channels; modulates TBSV model (+) RNA virus replication by regulating copper metabolism
PEX1_072620	-4.46921	-2.21464	2.75883e-07	Cupin domain-containing protein	KGO73023.1	Uncharacterized conserved protein UCP019307, cupin-type	#N/A	#N/A
PEX1_052980	-2.42627	-2.21418	1.90425e-08	Dehydrogenase with different specificitie	KGO64651.1	Short-chain dehydrogenase/reductase SDR	SPS19	Peroxisomal 2,4-dienoyl-CoA reductase; auxiliary enzyme of fatty acid beta-oxidation; homodimeric enzyme required for growth and sporulation on petroselineate medium; expression induced during late sporulation and in the presence of oleate
PEX1_009720	-1.73851	-2.21042	3.16505e-17	MNNG and nitrosoguanidine resistance protein	KGO66486.1	#N/A	#N/A	#N/A
PEX1_061660	-3.86984	-2.20899	1.28217e-18	FMN-binding split barrel-like protein	KGO59251.1	FMN-binding split barrel-like protein	YKL070W	Putative protein of unknown function; expression induced in cells treated with mycotoxins patulin or citrinin; the authentic, non-tagged protein is detected in highly purified mitochondria in high-throughput studies
PEX1_040060	-2.50458	-2.20676	2.46533e-17	Serine threonine phosphatase	KGO47481.1	Peptidase S8/S53, subtilisin/kexin/sedolisin	#N/A	#N/A
PEX1_096420	-2.8085	-2.20579	7.98201e-26	Mitochondrial pyruvate dehydrogenase kinase	KGO56016.1	#N/A	#N/A	#N/A
PEX1_038660	-2.11272	-2.20347	4.20703e-19	Aldehyde reductase extended e SDR	KGO60696.1	NAD-dependent epimerase/dehydratase	YDR541C	Putative dihydrokaempferol 4-reductase
PEX1_029840	-1.82344	-2.20138	3.71164e-24	SPC12-domain-containing protein	KGO36274.1	Microsomal signal peptidase 12kDa subunit	SPC1	Subunit of the signal peptidase complex (SPC); SPC cleaves the signal sequence from proteins targeted to the endoplasmic reticulum (ER); homolog of the SPC12 subunit of mammalian signal peptidase complex; protein abundance increases in response to DNA replication stress
PEX1_030130	-4.06079	-2.20121	8.22149e-07	Wild-type from A Japonicus in complex with glucose	KGO36195.1	Glycoside hydrolase, family 32	SUC2	Invertase; sucrose hydrolyzing enzyme; a secreted, glycosylated form is regulated by glucose repression, and an intracellular, nonglycosylated enzyme is produced constitutively
PEX1_052000	-2.51301	-2.19956	6.80285e-19	CORD and CS domain protein (Fragment)	KGO66296.1	HSP20-like chaperone	SGT1	Cochaperone protein; regulates activity of adenylyl cyclase Cyr1p; involved in kinetochore complex assembly; associates with the SCF (Skp1p/Cdc53p/F box protein) ubiquitin ligase complex; acts as a linker between Skp1p and HSP90 complexes; protein abundance increases in response to DNA replication stress
PEX1_082060	-1.39178	-2.19804	0.000746283	Tryptophan dimethylallyltransferase ifgA	KGO50067.1	Aromatic prenyltransferase, DMATS type	#N/A	#N/A
PEX1_077960	-2.1857	-2.19048	3.96432e-08	ABC transporter transmembrane region	KGO66882.1	Protein of unknown function DUF3468	ECM22	Sterol regulatory element binding protein; regulates transcription of sterol biosynthetic genes; contains Zn[2]-Cys[6] binuclear cluster; relocates from intracellular membranes to perinuclear foci on sterol depletion; ECM22 has a paralog, UPC2, that arose from the whole genome duplication
PEX1_046870	-3.20709	-2.18975	1.15964e-08	Oxidoreductase	KGO70843.1	Short-chain dehydrogenase/reductase SDR	SPS19	Peroxisomal 2,4-dienoyl-CoA reductase; auxiliary enzyme of fatty acid beta-oxidation; homodimeric enzyme required for growth and sporulation on petroselineate medium; expression induced during late sporulation and in the presence of oleate
PEX1_095840	-1.66914	-2.18035	1.79515e-36	Lysophosphatidic acid acyltransferase	KGO56086.1	#N/A	#N/A	#N/A
PEX1_082040	-1.13545	-2.17983	5.04311e-06	Chanoclavine synthase catalase	KGO50065.1	Catalase, mono-functional, heme-containing	CTA1	Catalase A; breaks down hydrogen peroxide in the peroxisomal matrix formed by acyl-CoA oxidase (Pox1p) during fatty acid beta-oxidation
PEX1_074140	-1.63846	-2.17909	3.67793e-22	Proline dehydrogenase	KGO73600.1	Proline oxidase	PUT1	Proline oxidase; nuclear-encoded mitochondrial protein involved in utilization of proline as sole nitrogen source; PUT1 transcription is induced by Put3p in the presence of proline and the absence of a preferred nitrogen source
PEX1_053830	-2.69203	-2.17817	4.43977e-05	MFS allantoate transporter	KGO50857.1	Major facilitator superfamily domain, general substrate transporter	DAL5	Allantoate permease; ureidosuccinate permease; also transports dipeptides, though with lower affinity than for allantoate and ureidosuccinate; expression is constitutive but sensitive to nitrogen catabolite repression
PEX1_068650	-2.88145	-2.1741	0.000250845	DNA repair and recombination protein radA	KGO70091.1	DNA recombination and repair protein Rad51, C-terminal	DMC1	Meiosis-specific recombinase required for repair of double-strand breaks; also required for pairing between homologous chromosomes; homolog of Rad51p and the bacterial RecA protein; binds ssDNA and dsDNA, forms helical filaments; stimulated by Rdh54p
PEX1_037350	-2.25821	-2.17302	6.08016e-10	DUF521-domain-containing protein	KGO65998.1	hypothetical protein PEX1_037350	#N/A	#N/A
PEX1_012310	-2.34068	-2.17262	3.28075e-38	Phosphoglycerate mutase-like protein	KGO37528.1	Major facilitator superfamily domain, general substrate transporter	TNA1	High affinity nicotinic acid plasma membrane permease; responsible for uptake of low levels of nicotinic acid; expression of the gene increases in the absence of extracellular nicotinic acid or para-aminobenzoate (PABA)
PEX1_083640	-3.69691	-2.16969	2.97807e-09	Cytoplasmic protein required for cell viability	KGO65796.1	hypothetical protein PEX1_083640	#N/A	#N/A
PEX1_062070	-1.96854	-2.16868	1.91663e-15	1 concanamycin induced protein c	KGO55714.1	Protein of unknown function DUF3759	#N/A	#N/A
PEX1_024810	-2.63849	-2.16593	2.48357e-20	Fungal transcriptional regulatory protein, N-terminal	KGO67399.1	Protein of unknown function DUF3468	#N/A	#N/A
PEX1_069740	-1.50042	-2.16319	2.38905e-14	C-terminal alpha helical domain of YfcG Glutathione S-transferase	KGO65277.1	Glutathione S-transferase/chloride channel, C-terminal	URE2	Nitrogen catabolite repression transcriptional regulator; inhibits GLN3 transcription in good nitrogen source; role in sequestering Gln3p and Gat1p to the cytoplasm; has glutathione peroxidase activity and can mutate to acquire GST activity; altered form creates [URE3] prion
PEX1_102960	-2.70893	-2.16293	0.0108228	Unspecific monooxygenase	KGO51880.1	Cytochrome P450	ERG5	C-22 sterol desaturase; a cytochrome P450 enzyme that catalyzes the formation of the C-22(23) double bond in the sterol side chain in ergosterol biosynthesis; may be a target of azole antifungal drugs
PEX1_076730	-3.18499	-2.162	6.14966e-09	#N/A	KGO54488.1	hypothetical protein PEX1_076730	#N/A	#N/A
PEX1_096540	-1.34292	-2.15585	2.80267e-18	COX assembly mitochondrial protein	KGO52538.1	#N/A	#N/A	#N/A
PEX1_060000	-1.75029	-2.15362	2.32732e-33	Peptidyl-prolyl cis-trans isomerase Cpr7	KGO72357.1	Tetratricopeptide-like helical	CPR6	Peptidyl-prolyl cis-trans isomerase (cyclophilin); catalyzes the cis-trans isomerization of peptide bonds N-terminal to proline residues; plays a role in determining prion variants; binds to Hsp82p and contributes to chaperone activity; protein abundance increases in response to DNA replication stress
PEX1_051990	-2.17894	-2.15117	1.62426e-21	Glutaredoxin	KGO66295.1	hypothetical protein PEX1_051990	YDR286C	Putative protein of unknown function; predicted to have thiol-disulfide oxidoreductase active site
PEX1_002150	-2.11266	-2.1497	3.58497e-24	Prefoldin subunit	KGO51263.1	Prefoldin	GIM4	Subunit of the heterohexameric cochaperone prefoldin complex; complex binds specifically to cytosolic chaperonin and transfers target proteins to it
PEX1_092260	-1.42329	-2.1482	2.63838e-07	Homocitrate synthase	KGO73061.1	hypothetical protein PEX1_092260	#N/A	#N/A
PEX1_072140	-2.54146	-2.1473	5.99184e-31	Glycerol uptake facilitator	KGO56884.1	Major intrinsic protein	FPS1	Aquaglyceroporin, plasma membrane channel; involved in efflux of glycerol and xylitol, and in uptake of acetic acid and the trivalent metalloids arsenite and antimonite; role in mediating passive diffusion of glycerol is key factor in maintenance of redox balance; member of major intrinsic protein (MIP) family; phosphorylated by Hog1p MAPK under acetate stress; deletion improves xylose fermentati…
PEX1_093020	-3.12929	-2.14354	3.20861e-06	Glucose-methanol-choline oxidoreductase	KGO73479.1	#N/A	#N/A	#N/A
PEX1_057540	-1.21178	-2.1409	1.1221e-24	C6 transcription factor, putative	KGO72723.1	hypothetical protein PEX1_057540	#N/A	#N/A
PEX1_083090	-2.66086	-2.13981	1.70234e-09	Fungal transcriptional regulatory protein, N-terminal	KGO52990.1	Transcription factor, fungi	YFL052W	Putative zinc cluster protein that contains a DNA binding domain; computational analysis suggests a role as a transcription factor; null mutant is sensitive to Calcofluor White, low osmolarity, and heat, suggesting a role for YFL052Wp in cell wall integrity
PEX1_014590	-2.52623	-2.13734	7.40814e-18	#N/A	KGO67081.1	hypothetical protein PEX1_014590	#N/A	#N/A
PEX1_020330	-4.44645	-2.13673	5.19898e-15	#N/A	KGO70970.1	hypothetical protein PEX1_020330	#N/A	#N/A
PEX1_085660	-2.33463	-2.13295	0.000130471	GDSL Lipase/Acylhydrolase	KGO50012.1	Esterase, SGNH hydrolase-type, subgroup	IAH1	Isoamyl acetate-hydrolyzing esterase; required in balance with alcohol acetyltransferase to maintain optimal amounts of isoamyl acetate, which is particularly important in sake brewing
PEX1_005620	-2.28759	-2.13275	5.125e-36	Membrane-associated progesterone receptor component 1	KGO49323.1	Cytochrome b5	DAP1	Heme-binding protein; involved in regulation of cytochrome P450 protein Erg11p; damage response protein, related to mammalian membrane progesterone receptors; mutations lead to defects in telomeres, mitochondria, and sterol synthesis
PEX1_097740	-2.02675	-2.13163	0.01822	Altered inheritance of mitochondria protein	KGO65200.1	Aminoglycoside phosphotransferase	#N/A	#N/A
PEX1_043430	-1.99185	-2.13156	0.00124288	Cmgc srpk protein kinase	KGO36701.1	hypothetical protein PEX1_043430	SKY1	SR protein kinase (SRPK); involved in regulating proteins involved in mRNA metabolism and cation homeostasis; similar to human SRPK1
PEX1_062910	-4.62499	-2.12771	8.0449e-07	#N/A	KGO55881.1	putative cyclase	#N/A	#N/A
PEX1_011560	-1.24568	-2.12624	5.00139e-20	#N/A	KGO72501.1	Protein of unknown function DUF3405	#N/A	#N/A
PEX1_094460	-3.61472	-2.12477	5.0188e-09	Ankyrin repeats (3 copies) domain-containing protein	KGO59621.1	#N/A	#N/A	#N/A
PEX1_028800	-1.09618	-2.12187	6.11444e-14	TPR domain-containing protein	KGO47401.1	Tetratricopeptide-like helical	#N/A	#N/A
PEX1_083420	-1.78791	-2.12064	1.19754e-25	Thioredoxin-like fold	KGO65733.1	Glutaredoxin	YFR016C	Putative protein of unknown function; green fluorescent protein (GFP)-fusion protein localizes to the cytoplasm and bud; interacts with Spa2p; YFR016C is not an essential gene
PEX1_044480	-2.0161	-2.12051	1.28085e-07	#N/A	KGO36467.1	hypothetical protein PEX1_044480	#N/A	#N/A
PEX1_104150	-1.30471	-2.1191	2.70479e-15	Alpha amylase catalytic region	KGO52207.1	hypothetical protein PEX1_104150	#N/A	#N/A
PEX1_001540	-2.38704	-2.11404	3.41076e-25	Cystinosin/ERS1p repeat	KGO55078.1	#N/A	#N/A	#N/A
PEX1_037990	-2.78183	-2.11329	1.76725e-19	Amidohydrolase 1	KGO63893.1	hypothetical protein PEX1_037990	#N/A	#N/A
PEX1_035640	-3.68604	-2.11274	3.24163e-07	#N/A	KGO67295.1	hypothetical protein PEX1_035640	#N/A	#N/A
PEX1_002170	-2.4468	-2.11214	2.8459e-18	NAD binding Rossmann fold oxidoreductase	KGO51265.1	Oxidoreductase, N-terminal	#N/A	#N/A
PEX1_066910	-2.97295	-2.1067	3.31099e-15	Calycin	KGO71286.1	Calycin	#N/A	#N/A
PEX1_077860	-1.18565	-2.10622	1.49773e-14	Glycerol kinase	KGO66872.1	Carbohydrate kinase, FGGY, N-terminal	GUT1	Glycerol kinase; converts glycerol to glycerol-3-phosphate; glucose repression of expression is mediated by Adr1p and Ino2p-Ino4p; derepression of expression on non-fermentable carbon sources is mediated by Opi1p and Rsf1p
PEX1_010280	-2.47046	-2.10325	1.32666e-35	Calcium-binding EF-hand	KGO69316.1	hypothetical protein PEX1_010280	FRQ1	N-myristoylated calcium-binding protein; may have a role in intracellular signaling through its regulation of the phosphatidylinositol 4-kinase Pik1p; member of the recoverin/frequenin branch of the EF-hand superfamily
PEX1_016090	-2.98562	-2.1013	1.88581e-22	Bactericidal permeability-increasing protein, alpha/beta domain	KGO71614.1	hypothetical protein PEX1_016090	#N/A	#N/A
PEX1_019870	-1.49585	-2.10084	4.10826e-28	Mitochondrial fission process protein 1	KGO57822.1	Mitochondrial 18kDa protein	#N/A	#N/A
PEX1_007410	-5.02131	-2.09976	4.87701e-20	Blue light-inducible protein Bli-3	KGO61831.1	FMN-binding split barrel-like protein	#N/A	#N/A
PEX1_080890	-1.98403	-2.09848	1.23234e-14	Xanthine uracil permease family protein	KGO69925.1	hypothetical protein PEX1_080890	#N/A	#N/A
PEX1_006440	-3.17418	-2.09584	3.53727e-21	Cupin, RmlC-type	KGO58487.1	Protein of unknown function DUF985	YML079W	Non-essential protein of unknown function; has structural resemblance to plant storage and ligand binding proteins (canavalin, glycinin, auxin binding protein) and to some enzymes (epimerase, germin); localizes to the nucleus and cytoplasm
PEX1_013060	-2.54486	-2.09192	7.39174e-05	Serine/threonine-protein kinase DCLK	KGO68582.1	hypothetical protein PEX1_013060	SKY1	SR protein kinase (SRPK); involved in regulating proteins involved in mRNA metabolism and cation homeostasis; similar to human SRPK1
PEX1_067610	-2.8267	-2.08727	1.04557e-07	Ribosomal-protein-alanine N-acetyltransferase	KGO70003.1	Acyl-CoA N-acyltransferase	GNA1	Glucosamine-6-phosphate acetyltransferase; evolutionarily conserved; required for multiple cell cycle events including passage through START, DNA synthesis, and mitosis; involved in UDP-N-acetylglucosamine synthesis, forms GlcNAc6P from AcCoA
PEX1_050770	-1.36579	-2.08677	2.38514e-13	RNA-directed DNA polymerase (Reverse transcriptase)	KGO66212.1	reverse transcriptase	#N/A	#N/A
PEX1_008830	-1.41438	-2.086	0.000827783	#N/A	KGO64895.1	hypothetical protein PEX1_008830	#N/A	#N/A
PEX1_071170	-1.92027	-2.08472	2.7484e-26	Trans-Isoprenyl Diphosphate Synthases head-to-tail	KGO68184.1	Terpenoid synthase	BTS1	Geranylgeranyl diphosphate synthase (GGPS); increases the intracellular pool of geranylgeranyl diphosphate, suppressor of bet2 mutation that causes defective geranylgeranylation of small GTP-binding proteins that mediate vesicular traffic
PEX1_002590	-3.613	-2.08363	2.58188e-12	LYR motif-containing protein 5	KGO51496.1	hypothetical protein PEX1_002590	#N/A	#N/A
PEX1_013910	-1.26019	-2.08344	6.26111e-16	NADPH-dependent curcumin reductase	KGO67240.1	Alcohol dehydrogenase, C-terminal	YML131W	Protein of unknown function; similar to medium chain dehydrogenase/reductases; expression induced by stresses including osmotic shock, DNA damaging agents, and other chemicals; GFP-fusion protein localizes to the cytoplasm; protein abundance increases in response to DNA replication stress
PEX1_076430	-1.5922	-2.08326	0.000680729	Bicyclomycin resistance protein	KGO54458.1	hypothetical protein PEX1_076430	RDR1	Transcriptional repressor involved in regulating multidrug resistance; negatively regulates expression of the PDR5 gene; member of the Gal4p family of zinc cluster proteins
PEX1_055920	-4.07982	-2.08051	8.41086e-07	Arylsulfatase A	KGO48185.1	Alkaline phosphatase-like, alpha/beta/alpha	#N/A	#N/A
PEX1_089730	-3.18693	-2.07796	1.26526e-17	Glycogen debranching enzyme	KGO63512.1	Glycogen debranching enzyme, metazoa	GDB1	Glycogen debranching enzyme; contains glucanotranferase and alpha-1,6-amyloglucosidase activities; required for glycogen degradation; phosphorylated in mitochondria; activity is inhibited by Igd1p; protein abundance increases in response to DNA replication stress
PEX1_085210	-1.30011	-2.07788	7.68756e-11	Regulator of cytoskeleton and endocytosis	KGO52854.1	hypothetical protein PEX1_085210	#N/A	#N/A
PEX1_087590	-3.78548	-2.07279	1.64954e-10	Indoleamine-pyrrole 2,3-dioxygenase	KGO46178.1	Indoleamine 2,3-dioxygenase	BNA2	Putative tryptophan 2,3-dioxygenase or indoleamine 2,3-dioxygenase; required for de novo biosynthesis of NAD from tryptophan via kynurenine; interacts genetically with telomere capping gene CDC13; regulated by Hst1p and Aftp
PEX1_035610	-2.25331	-2.07177	5.23262e-13	Ubiquitin-conjugating protein E2	KGO67292.1	Protein of unknown function DUF3468	#N/A	#N/A
PEX1_085540	-1.1949	-2.0715	3.66253e-09	Glycosyl transferase family 90-domain-containing protein	KGO50000.1	Lipopolysaccharide-modifying protein	#N/A	#N/A
PEX1_054760	-3.24224	-2.06878	6.24375e-13	Terminal deoxynucleotidyl transferase	KGO50674.1	DNA polymerase family X	#N/A	#N/A
PEX1_101840	-3.93257	-2.06619	5.18738e-24	Cell wall integrity signaling protein Lsp1	KGO59103.1	hypothetical protein PEX1_101840	PIL1	Eisosome core component; eisosomes are large immobile cell cortex structures associated with endocytosis; detected in phosphorylated state in mitochondria; phosphorylated on Thr233 upon Pkc1p hyperactivation in a Slt2p MAPK-dependent fashion; null mutant shows activation of Pkc1p/Ypk1p stress resistance pathways; member of BAR domain family; protein increases in abundance and relocalizes from pla…
PEX1_059260	-3.59165	-2.06566	0.000278227	Actin patch protein 1	KGO70418.1	protein of unknown function DUF2183	APP1	Phosphatidate phosphatase, converts phosphatidate to diacylglycerol; App1p, Pah1p, Dpp1p, and Lpp1p are responsible for all the phosphatidate phosphatase activity; component of cortical actin patches; interacts with components of endocytic pathway
PEX1_037520	-1.64692	-2.06034	0.00331287	Zinc finger C2H2-type/integrase DNA-binding domain	KGO63870.1	Zinc finger, C2H2	USV1	Putative transcription factor containing a C2H2 zinc finger; mutation affects transcriptional regulation of genes involved in growth on non-fermentable carbon sources, response to salt stress and cell wall biosynthesis; USV1 has a paralog, RGM1, that arose from the whole genome duplication
PEX1_107040	-1.47501	-2.05319	7.28875e-19	Phytanoyl-CoA dioxygenase family protein	KGO69772.1	hypothetical protein PEX1_107040	#N/A	#N/A
PEX1_031920	-6.08131	-2.05287	3.36651e-13	#N/A	KGO40653.1	hypothetical protein PEX1_031920	#N/A	#N/A
PEX1_097200	-3.34454	-2.04994	7.23049e-10	Oxalate oxidase GF-3.8	KGO66675.1	#N/A	#N/A	#N/A
PEX1_055740	-2.34104	-2.04707	7.58651e-14	Beta-galactosidase extracellular	KGO48143.1	Glycoside hydrolase, family 35	#N/A	#N/A
PEX1_051240	-2.12802	-2.04659	6.93635e-31	Co-chaperone	KGO64477.1	Activator of Hsp90 ATPase, N-terminal	AHA1	Co-chaperone that binds Hsp82p and activates its ATPase activity; plays a role in determining prion variants; similar to Hch1p; expression is regulated by stresses such as heat shock; protein abundance increases in response to DNA replication stress
PEX1_078680	-1.99814	-2.04244	3.02648e-26	Fructose-bisphosphate aldolase class II	KGO68326.1	Ketose-bisphosphate aldolase, class-II	FBA1	Fructose 1,6-bisphosphate aldolase; required for glycolysis and gluconeogenesis; catalyzes conversion of fructose 1,6 bisphosphate to glyceraldehyde-3-P and dihydroxyacetone-P; locates to mitochondrial outer surface upon oxidative stress; N-terminally propionylated in vivo
PEX1_034390	-1.60876	-2.04058	5.10606e-20	Mitochondrial ATPase inhibitor IATP	KGO68766.1	ATPase inhibitor, IATP, mitochondria	INH1	Protein that inhibits ATP hydrolysis by the F1F0-ATP synthase; inhibitory function is enhanced by stabilizing proteins Stf1p and Stf2p; has a calmodulin-binding motif and binds calmodulin in vitro; INH1 has a paralog, STF1, that arose from the whole genome duplication
PEX1_032230	-2.93847	-2.0377	6.25593e-07	C6 transcription factor	KGO40531.1	hypothetical protein PEX1_032230	#N/A	#N/A
PEX1_066140	-2.71135	-2.03064	4.64164e-13	Synaptic vesicle transporter SVOP	KGO62255.1	Major facilitator superfamily domain, general substrate transporter	TPO1	Polyamine transporter of the major facilitator superfamily; member of the 12-spanner drug:H(+) antiporter DHA1 family; recognizes spermine, putrescine, and spermidine; catalyzes uptake of polyamines at alkaline pH and excretion at acidic pH; during oxidative stress exports spermine, spermidine from the cell, which controls timing of expression of stress-responsive genes; phosphorylation enhances …
PEX1_057550	-1.58773	-2.02916	9.03095e-24	Spindle pole body interacting protein	KGO72724.1	hypothetical protein PEX1_057550	AFI1	Arf3p polarization-specific docking factor; required for the polarized distribution of the ADP-ribosylation factor, Arf3p; participates in polarity development and maintenance of a normal haploid budding pattern; interacts with Cnm7p
PEX1_043200	-2.29062	-2.02644	1.79999e-11	Nadh-cytochrome b5 reductase 3	KGO36624.1	Uncharacterized protein family UPF0261	#N/A	#N/A
PEX1_061940	-2.90334	-2.02185	3.80984e-18	Two-component sensor protein histidine protein kinase	KGO59215.1	CheY-like superfamily	#N/A	#N/A
PEX1_034160	-3.32291	-2.01966	1.78185e-20	Heterogeneous nuclear ribonucleoprotein Hrp1	KGO68692.1	hypothetical protein PEX1_034160	#N/A	#N/A
PEX1_018300	-2.46913	-2.0179	2.70108e-16	Chanoclavine-I aldehyde reductase	KGO61041.1	Aldolase-type TIM barrel	OYE3	Conserved NADPH oxidoreductase containing flavin mononucleotide (FMN); homologous to Oye2p with different ligand binding and catalytic properties; has potential roles in oxidative stress response and programmed cell death
PEX1_102420	-3.78044	-2.01729	5.35102e-14	#N/A	KGO48872.1	hypothetical protein PEX1_102420	#N/A	#N/A
PEX1_073520	-2.43504	-2.01092	6.35712e-24	Phosphoribosylaminoimidazolecarboxamide formyltransferase/IMP cyclohydrolase	KGO38125.1	Insulin-induced protein family	NSG2	Protein involved in regulation of sterol biosynthesis; specifically stabilizes Hmg2p, one of two HMG-CoA isoenzymes that catalyze the rate-limiting step in sterol biosynthesis; homolog of mammalian INSIG proteins; NSG2 has a paralog, NSG1, that arose from the whole genome duplication
PEX1_097320	-1.53838	-2.0107	6.88285e-17	Flap endonuclease 1	KGO66658.1	#N/A	#N/A	#N/A
PEX1_082490	-3.26186	-2.00774	4.7388e-13	Purine and uridine phosphorylase	KGO53377.1	Nucleoside phosphorylase	#N/A	#N/A
PEX1_015460	-1.96747	-2.00723	1.74073e-20	Prenylcysteine oxidase	KGO71632.1	Prenylcysteine oxidase	#N/A	#N/A
PEX1_001830	-1.80141	-2.0072	0.00758052	Thioesterase domain-containing protein	KGO55275.1	hypothetical protein PEX1_001830	#N/A	#N/A
PEX1_073870	-1.5493	-2.00703	5.08592e-23	#N/A	KGO38381.1	hypothetical protein PEX1_073870	#N/A	#N/A
PEX1_027940	-1.58201	-2.00672	8.26731e-26	Late endosomal/lysosomal adaptor and MAPK and MTOR activator	KGO47142.1	hypothetical protein PEX1_027940	#N/A	#N/A
PEX1_065070	-1.71854	-2.00454	3.79173e-27	Magnesium transporter	KGO65089.1	Magnesium transporter	EMC5	Member of conserved ER transmembrane complex; required for efficient folding of proteins in the ER; null mutant displays induction of the unfolded protein response, and also shows K1 killer toxin resistance; homologous to worm B0334.15/EMC-5, fly CG15168, human MMGT
PEX1_003230	-4.13484	-2.00363	4.26621e-17	NAD(P)H-hydrate epimerase	KGO48785.1	hypothetical protein PEX1_003230	YNL200C	NADHX epimerase; catalyzes isomerization of (R)- and (S)-NADHX; homologous to AIBP in mammals and the N- terminal domain of YjeF in E.coli; enzyme is widespread in eukaryotes, prokaryotes and archaea; the authentic, non-tagged protein is detected in highly purified mitochondria in high-throughput studies
PEX1_085130	-4.00118	-2.00276	3.10882e-21	Coiled-coil domain containing protein 109, C-terminal	KGO52935.1	Coiled-coil domain containing protein 109, C-terminal	#N/A	#N/A

## Sheet: DOWN - P.expans + P. terr
Locus	logFC	FDR	Description	Genbank transcript id	Protein Annotation	SGD Gene name	SGD Annotation
PEX1_005140	-9.35718	1.23703e-15	Acetate transporter protein patA	KGO61367.1	GPR1/FUN34/yaaH	ATO2	Putative transmembrane protein involved in export of ammonia; ammonia is a starvation signal that promotes cell death in aging colonies; phosphorylated in mitochondria; member of the TC 9.B.33 YaaH family; homolog of Y. lipolytica Gpr1p; ATO2 has a paralog, ADY2, that arose from the whole genome duplication
PEX1_086140	-8.10492	1.53756e-06	Microcompartment protein	KGO59913.1	hypothetical protein PEX1_086140	#N/A	#N/A
PEX1_046550	-8.08346	6.33282e-10	CFEM domain-containing protein	KGO64306.1	hypothetical protein PEX1_046550	#N/A	#N/A
PEX1_107240	-7.95725	2.86589e-07	Winged helix-turn-helix transcription repressor DNA-binding	KGO71190.1	O-methyltransferase, family 2	#N/A	#N/A
PEX1_003940	-7.4338	2.17583e-05	N-hydroxyarylamine O-acetyltransferase	KGO66462.1	Arylamine N-acetyltransferase	#N/A	#N/A
PEX1_096520	-7.26398	0.000299722	Terpenoid synthase	KGO52536.1	#N/A	#N/A	#N/A
PEX1_051330	-7.21969	6.32999e-06	Maleylacetoacetate isomerase MaiA	KGO64471.1	Glutathione S-transferase/chloride channel, C-terminal	URE2	Nitrogen catabolite repression transcriptional regulator; inhibits GLN3 transcription in good nitrogen source; role in sequestering Gln3p and Gat1p to the cytoplasm; has glutathione peroxidase activity and can mutate to acquire GST activity; altered form creates [URE3] prion
PEX1_032950	-7.17965	1.29553e-05	Oxidoreductase	KGO71989.1	hypothetical protein PEX1_032950	#N/A	#N/A
PEX1_004410	-7.16198	9.24537e-06	#N/A	KGO64864.1	hypothetical protein PEX1_004410	#N/A	#N/A
PEX1_030970	-7.09088	1.54584e-05	Aminoglycoside phosphotransferase	KGO51220.1	Aminoglycoside phosphotransferase	#N/A	#N/A
PEX1_029260	-7.028	7.46272e-05	Alpha-galactosidase	KGO36394.1	hypothetical protein PEX1_029260	#N/A	#N/A
PEX1_014280	-6.04948	4.25072e-19	Tetracycline resistance protein TetB/drug resistance transporter	KGO67187.1	Major facilitator superfamily domain, general substrate transporter	QDR1	Multidrug transporter of the major facilitator superfamily; member of the 12-spanner drug:H(+) antiporter DHA1 family; involved in spore wall assembly; sequence similarity to DTR1 and QDR3, and the triple mutant dtr1 qdr1 qdr3 exhibits reduced dityrosine fluorescence relative to the single mutants; required for resistance to quinidine, ketoconazole, fluconazole, and barban; QDR1 has a paralog, AQ…
PEX1_105210	-5.59195	0.0144904	Double-stranded RNA-binding domain	KGO45860.1	hypothetical protein PEX1_105210	#N/A	#N/A
PEX1_046480	-5.58581	8.88755e-29	Cytochrome P450 monooxygenase patH	KGO64340.1	Cytochrome P450	ERG5	C-22 sterol desaturase; a cytochrome P450 enzyme that catalyzes the formation of the C-22(23) double bond in the sterol side chain in ergosterol biosynthesis; may be a target of azole antifungal drugs
PEX1_005120	-4.68353	9.54496e-25	MFS-type transporter patC	KGO61365.1	Major facilitator superfamily domain, general substrate transporter	VBA5	Plasma membrane protein of the Major Facilitator Superfamily (MFS); involved in amino acid uptake and drug sensitivity; VBA5 has a paralog, VBA3, that arose from a segmental duplication
PEX1_037860	-4.53557	0.108253	Versicolorin B desaturase	KGO63766.1	Cytochrome P450, E-class, group I	ERG5	C-22 sterol desaturase; a cytochrome P450 enzyme that catalyzes the formation of the C-22(23) double bond in the sterol side chain in ergosterol biosynthesis; may be a target of azole antifungal drugs
PEX1_097050	-4.22187	8.7214e-07	Polynucleotidyl transferase, ribonuclease H fold	KGO68043.1	#N/A	#N/A	#N/A
PEX1_008270	-4.2168	0.136721	Dye-decolorizing peroxidase	KGO61641.1	Dyp-type peroxidase	#N/A	#N/A
PEX1_063080	-4.21574	1.51647e-07	Integral membrane protein (Fragment)	KGO55898.1	hypothetical protein PEX1_063080	#N/A	#N/A
PEX1_005130	-4.10288	3.78742e-15	Carboxylic ester hydrolase	KGO61366.1	Carboxylesterase, type B	#N/A	#N/A
PEX1_010020	-4.05101	0.000807321	Integral membrane protein (Fragment)	KGO67717.1	hypothetical protein PEX1_010020	#N/A	#N/A
PEX1_096740	-3.8523	3.21206e-10	MFS general substrate transporter	KGO49649.1	#N/A	#N/A	#N/A
PEX1_057850	-3.8255	9.69334e-11	S-adenosyl-L-methionine-dependent methyltransferase	KGO72822.1	hypothetical protein PEX1_057850	#N/A	#N/A
PEX1_003890	-3.82395	2.41777e-06	Copper-transporting ATPase	KGO66458.1	Fatty acid hydroxylase	ERG3	C-5 sterol desaturase; glycoprotein that catalyzes the introduction of a C-5(6) double bond into episterol, a precursor in ergosterol biosynthesis; mutants are viable, but cannot grow on non-fermentable carbon sources; substrate of the HRD ubiquitin ligase
PEX1_094890	-3.78931	1.0294e-33	S-adenosyl-L-methionine-dependent methyltransferase	KGO56058.1	#N/A	#N/A	#N/A
PEX1_002420	-3.64063	2.07812e-11	Terreic acid biosynthesis cluster protein D	KGO51504.1	hypothetical protein PEX1_002420	#N/A	#N/A
PEX1_104760	-3.35765	1.54507e-24	Clr5 domain-domain-containing protein	KGO43045.1	hypothetical protein PEX1_104760	#N/A	#N/A
PEX1_030100	-3.34558	2.37434e-19	Cutinase	KGO36211.1	Cutinase	#N/A	#N/A
PEX1_002410	-3.16113	2.21689e-08	M-hydroxybenzyl alcohol hydroxylase	KGO51503.1	Cytochrome P450	ERG5	C-22 sterol desaturase; a cytochrome P450 enzyme that catalyzes the formation of the C-22(23) double bond in the sterol side chain in ergosterol biosynthesis; may be a target of azole antifungal drugs
PEX1_037430	-3.15403	1.55845e-21	Polyamine transporter	KGO63755.1	Major facilitator superfamily domain, general substrate transporter	TPO4	Polyamine transporter of the major facilitator superfamily; member of the 12-spanner drug:H(+) antiporter DHA1 family; recognizes spermine, putrescine, and spermidine; localizes to the plasma membrane
PEX1_094090	-3.14332	0.344212	Aspartate/glutamate/uridylate kinase	KGO59585.1	#N/A	#N/A	#N/A
PEX1_013090	-3.13137	1.25467e-45	Kinesin	KGO68585.1	Protein of unknown function DUF2841	#N/A	#N/A
PEX1_046510	-3.01294	2.07835e-18	Glucose-methanol-choline oxidoreductase	KGO64343.1	Glucose-methanol-choline oxidoreductase, C-terminal	#N/A	#N/A
PEX1_071810	-2.94578	1.94207e-12	Cell wall protein PhiA	KGO71019.1	hypothetical protein PEX1_071810	#N/A	#N/A
PEX1_012480	-2.94513	3.43587e-07	Indoleamine 23-dioxygenase	KGO41953.1	Indoleamine 2,3-dioxygenase	BNA2	Putative tryptophan 2,3-dioxygenase or indoleamine 2,3-dioxygenase; required for de novo biosynthesis of NAD from tryptophan via kynurenine; interacts genetically with telomere capping gene CDC13; regulated by Hst1p and Aftp
PEX1_058820	-2.84833	0.000128524	S-adenosyl-L-methionine-dependent methyltransferase	KGO70503.1	O-methyltransferase, family 2	#N/A	#N/A
PEX1_105100	-2.84616	3.59886e-06	Arylacetamide deacetylase	KGO45720.1	Alpha/beta hydrolase fold-3	#N/A	#N/A
PEX1_051470	-2.84351	4.71598e-10	FAD-binding, type 2	KGO64530.1	FAD linked oxidase, N-terminal	DLD1	D-lactate dehydrogenase; oxidizes D-lactate to pyruvate, transcription is heme-dependent, repressed by glucose, and derepressed in ethanol or lactate; located in the mitochondrial inner membrane
PEX1_106500	-2.80096	0.000181835	Fumitremorgin C synthase	KGO38556.1	Cytochrome P450	ERG5	C-22 sterol desaturase; a cytochrome P450 enzyme that catalyzes the formation of the C-22(23) double bond in the sterol side chain in ergosterol biosynthesis; may be a target of azole antifungal drugs
PEX1_030160	-2.78193	1.03164e-12	Nitrogen fixation negative regulator NifL	KGO36198.1	PAS-associated, C-terminal	#N/A	#N/A
PEX1_069460	-2.73566	1.04027e-07	Methyltransferase ausD	KGO63450.1	hypothetical protein PEX1_069460	#N/A	#N/A
PEX1_046500	-2.73048	2.56276e-08	#N/A	KGO64342.1	hypothetical protein PEX1_046500	#N/A	#N/A
PEX1_071300	-2.68658	2.64293e-07	Haemerythrin/HHE cation-binding motif	KGO68059.1	hypothetical protein PEX1_071300	#N/A	#N/A
PEX1_019410	-2.65458	7.72716e-07	Typically associated with flavo protein oxygenase	KGO57663.1	FMN-binding split barrel-like protein	#N/A	#N/A
PEX1_029240	-2.64341	8.99942e-26	BZIP Maf transcription factor	KGO36392.1	hypothetical protein PEX1_029240	#N/A	#N/A
PEX1_007360	-2.61872	4.03973e-15	p-loop containing nucleoside triphosphate hydrolase	KGO61826.1	Tetratricopeptide-like helical	#N/A	#N/A
PEX1_042130	-2.59279	4.14242e-23	Scavenger receptor cysteine rich family member with 5 domains	KGO70151.1	hypothetical protein PEX1_042130	#N/A	#N/A
PEX1_000430	-2.51986	9.88845e-18	#N/A	KGO45268.1	hypothetical protein PEX1_000430	#N/A	#N/A
PEX1_033900	-2.51764	1.20894e-06	Extracellular endo-inulinase inuB	KGO70200.1	Concanavalin A-like lectin/glucanases superfamily	SUC2	Invertase; sucrose hydrolyzing enzyme; a secreted, glycosylated form is regulated by glucose repression, and an intracellular, nonglycosylated enzyme is produced constitutively
PEX1_001490	-2.51278	2.00335e-17	Glutamate--cysteine ligase	KGO55045.1	DNA photolyase, FAD-binding/Cryptochrome, C-terminal	PHR1	DNA photolyase involved in photoreactivation; repairs pyrimidine dimers in the presence of visible light; induced by DNA damage; regulated by transcriptional repressor Rph1p
PEX1_089710	-2.50814	0.042913	Branched-chain-amino-acid aminotransferase TOXF	KGO63510.1	Branched-chain amino acid aminotransferase II	BAT1	Mitochondrial branched-chain amino acid (BCAA) aminotransferase; preferentially involved in BCAA biosynthesis; homolog of murine ECA39; highly expressed during logarithmic phase and repressed during stationary phase; BAT1 has a paralog, BAT2, that arose from the whole genome duplication
PEX1_086870	-2.49198	2.44806e-13	Nitroreductase	KGO46119.1	hypothetical protein PEX1_086870	HBN1	Protein of unknown function; similar to bacterial nitroreductases; green fluorescent protein (GFP)-fusion protein localizes to the cytoplasm and nucleus; protein becomes insoluble upon intracellular iron depletion; protein abundance increases in response to DNA replication stress
PEX1_020700	-2.47892	2.07472e-13	Bestrophin RFP-TM chloride channel	KGO64118.1	Bestrophin/UPF0187	#N/A	#N/A
PEX1_092030	-2.45517	0.000566791	#N/A	KGO73125.1	hypothetical protein PEX1_092030	#N/A	#N/A
PEX1_005150	-2.45468	0.000102852	ATP-binding cassette transporter	KGO61368.1	CDR ABC transporter	SNQ2	Plasma membrane ATP-binding cassette (ABC) transporter; multidrug transporter involved in multidrug resistance and resistance to singlet oxygen species
PEX1_012420	-2.43455	3.96332e-30	PLC-like phosphodiesterase, TIM beta/alpha-barrel domain	KGO41947.1	hypothetical protein PEX1_012420	#N/A	#N/A
PEX1_015200	-2.43165	2.80121e-13	Fungal transcriptional regulatory protein, N-terminal	KGO71662.1	hypothetical protein PEX1_015200	#N/A	#N/A
PEX1_096350	-2.31264	2.44278e-31	Transmembrane protein	KGO56009.1	#N/A	#N/A	#N/A
PEX1_012880	-2.25704	7.22024e-14	Pathogenesis-related protein 5	KGO42047.1	Protein of unknown function DUF3445	#N/A	#N/A
PEX1_054920	-2.24149	1.94207e-12	Alpha-D-glucose-1-phosphate phosphatase YihX	KGO50774.1	HAD-superfamily hydrolase, subfamily IA, variant 3	#N/A	#N/A
PEX1_069560	-2.24018	9.66303e-08	Dye-decolorizing peroxidase	KGO63460.1	Dyp-type peroxidase	#N/A	#N/A
PEX1_080260	-2.23682	0.0144971	Dehydrogenase with different specificitie	KGO40496.1	Short-chain dehydrogenase/reductase SDR	ENV9	Protein proposed to be involved in vacuolar functions; mutant shows defect in CPY processing and defects in vacuolar morphology; has similarity to oxidoreductases, found in lipid particles; required for replication of Brome mosaic virus in S. cerevisiae, a model system for studying replication of positive-strand RNA viruses in their natural hosts
PEX1_083330	-2.23011	4.81936e-12	#N/A	KGO65757.1	hypothetical protein PEX1_083330	#N/A	#N/A
PEX1_077090	-2.22731	5.0685e-10	#N/A	KGO66869.1	hypothetical protein PEX1_077090	#N/A	#N/A
PEX1_024550	-2.21693	0.00728522	C6 transcription factor	KGO67417.1	hypothetical protein PEX1_024550	#N/A	#N/A
PEX1_009490	-2.19872	7.22102e-25	Ras guanine nucleotide exchange factor A	KGO66530.1	#N/A	#N/A	#N/A
PEX1_101690	-2.19515	2.67477e-07	Aminoglycoside phosphotransferase	KGO58691.1	Aminoglycoside phosphotransferase	#N/A	#N/A
PEX1_021730	-2.176	3.03993e-18	Beta-glucosidase	KGO45418.1	Glycoside hydrolase, family 1	#N/A	#N/A
PEX1_053120	-2.17277	5.88267e-20	RNA interference and gene silencing protein (Qde2)	KGO64585.1	protein of unknown function DUF1785	#N/A	#N/A
PEX1_045260	-2.16372	1.43672e-05	Inosine-5'-monophosphate dehydrogenase	KGO41179.1	Aldolase-type TIM barrel	IMD4	Inosine monophosphate dehydrogenase; catalyzes the rate-limiting step in the de novo synthesis of GTP; member of a four-gene family in S. cerevisiae, constitutively expressed; IMD4 has a paralog, IMD3, that arose from the whole genome duplication
PEX1_005380	-2.14142	5.56643e-08	Isonitrile hydratase	KGO70579.1	DJ-1 domain, InhA-type	#N/A	#N/A
PEX1_075710	-2.13089	3.22883e-06	Pyrethroid hydrolase	KGO40402.1	hypothetical protein PEX1_075710	#N/A	#N/A
PEX1_010550	-2.1304	1.23901e-06	#N/A	KGO69452.1	hypothetical protein PEX1_010550	#N/A	#N/A
PEX1_057450	-2.12695	3.9896e-09	FAD-dependent pyridine nucleotide-disulphide oxidoreductase	KGO70723.1	FAD-dependent pyridine nucleotide-disulfide oxidoreductase	#N/A	#N/A
PEX1_036130	-2.10995	3.43161e-17	Glutamine:fructose-6-phosphate amidotransferase	KGO65852.1	Sugar isomerase (SIS)	GFA1	Glutamine-fructose-6-phosphate amidotransferase; catalyzes the formation of glucosamine-6-P and glutamate from fructose-6-P and glutamine in the first step of chitin biosynthesis; GFA1 has a paralogous region, comprising ORFs YMR084W-YMR085W, that arose from the whole genome duplication
PEX1_005160	-2.10527	0.000109507	Isoepoxydon dehydrogenase patN	KGO61369.1	Glucose/ribitol dehydrogenase	SPS19	Peroxisomal 2,4-dienoyl-CoA reductase; auxiliary enzyme of fatty acid beta-oxidation; homodimeric enzyme required for growth and sporulation on petroselineate medium; expression induced during late sporulation and in the presence of oleate
PEX1_047700	-2.10471	0.00076923	#N/A	KGO70814.1	hypothetical protein PEX1_047700	#N/A	#N/A
PEX1_104340	-2.09541	5.15763e-13	O-methyltransferase, family 3	KGO52040.1	O-methyltransferase, family 3	#N/A	#N/A
PEX1_079870	-2.09438	1.89237e-05	#N/A	KGO72852.1	hypothetical protein PEX1_079870	#N/A	#N/A
PEX1_005170	-2.08858	0.0094033	FAD-linked oxidoreductase patO	KGO61370.1	FAD linked oxidase, N-terminal	#N/A	#N/A
PEX1_083700	-2.07601	1.60979e-06	Quinone oxidoreductase	KGO65802.1	hypothetical protein PEX1_083700	#N/A	#N/A
PEX1_099580	-2.03733	0.00359206	Salicylate hydroxylase	KGO69447.1	Monooxygenase, FAD-binding	#N/A	#N/A
PEX1_037770	-2.02626	7.40342e-17	Heat shock protein DnaJ	KGO63800.1	Heat shock protein DnaJ, N-terminal	#N/A	#N/A
PEX1_028680	-2.02087	9.39821e-20	E3 ubiquitin-protein ligase Arkadia	KGO47107.1	hypothetical protein PEX1_028680	#N/A	#N/A
PEX1_020540	-2.01531	7.96751e-15	Fungal transcriptional regulatory protein, N-terminal	KGO66088.1	hypothetical protein PEX1_020540	#N/A	#N/A
PEX1_009100	-2.01469	0.00604326	Lytic polysaccharide monooxygenase	KGO64919.1	Glycoside hydrolase, family 61	#N/A	#N/A
PEX1_079340	-2.00969	6.36082e-05	Zinc finger C2H2-type/integrase DNA-binding domain	KGO65679.1	Zinc finger, C2H2	MSN4	Stress-responsive transcriptional activator; activated in stochastic pulses of nuclear localization in response to various stress conditions; binds DNA at stress response elements of responsive genes, inducing gene expression; involved in diauxic shift
PEX1_103740	-2.00856	7.15665e-08	Flavin-containing monooxygenase	KGO51847.1	Flavin monooxygenase FMO	FMO1	Flavin-containing monooxygenase; localized to the cytoplasmic face of the ER membrane; catalyzes oxidation of biological thiols to maintain the ER redox buffer ratio for correct folding of disulfide-bonded proteins

## Sheet: DOWN- GO P.exp
GO.ID	Term	Annotated	Significant	Expected	classicFisher
GO:0008643	carbohydrate transport	24	6	1.54	0.0031
GO:0006068	ethanol catabolic process	2	2	0.13	0.0041
GO:0034310	primary alcohol catabolic process	2	2	0.13	0.0041
GO:0055085	transmembrane transport	278	28	17.85	0.0062
GO:0006067	ethanol metabolic process	3	2	0.19	0.0117
GO:0030259	lipid glycosylation	5	2	0.32	0.0359
GO:0046677	response to antibiotic	5	2	0.32	0.0359
GO:0070085	glycosylation	21	4	1.35	0.0411
GO:0071852	fungal-type cell wall organization or bi...	21	4	1.35	0.0411
GO:0031505	fungal-type cell wall organization	13	3	0.83	0.0458
GO:0051179	localization	369	31	23.69	0.0507
GO:0006338	chromatin remodeling	6	2	0.39	0.0517
GO:0034308	primary alcohol metabolic process	6	2	0.39	0.0517
GO:0046164	alcohol catabolic process	6	2	0.39	0.0517
GO:0051234	establishment of localization	360	30	23.12	0.0604
GO:0000706	meiotic DNA double-strand break processi...	1	1	0.06	0.0642
GO:0000729	DNA double-strand break processing	1	1	0.06	0.0642
GO:0006056	mannoprotein metabolic process	1	1	0.06	0.0642
GO:0006057	mannoprotein biosynthetic process	1	1	0.06	0.0642
GO:0006104	succinyl-CoA metabolic process	1	1	0.06	0.0642

## Sheet: DOWN-common group
GO.ID	Term	Annotated	Significant	Expected	classicFisher
GO:0055114	oxidation-reduction process	426	167	144.18	0.0036
GO:0008610	lipid biosynthetic process	54	28	18.28	0.0042
GO:0008299	isoprenoid biosynthetic process	11	8	3.72	0.0095
GO:0006970	response to osmotic stress	6	5	2.03	0.0189
GO:1901617	organic hydroxy compound biosynthetic pr...	21	12	7.11	0.0232
GO:0006720	isoprenoid metabolic process	13	8	4.4	0.0373
GO:0032780	negative regulation of ATPase activity	3	3	1.02	0.0386
GO:0140115	export across plasma membrane	3	3	1.02	0.0386
GO:0006073	cellular glucan metabolic process	11	7	3.72	0.0414
GO:0035690	cellular response to drug	9	6	3.05	0.0452
GO:0007186	G-protein coupled receptor signaling pat...	5	4	1.69	0.0476
GO:0043462	regulation of ATPase activity	5	4	1.69	0.0476
GO:0051346	negative regulation of hydrolase activit...	5	4	1.69	0.0476
GO:0071470	cellular response to osmotic stress	5	4	1.69	0.0476
GO:0008204	ergosterol metabolic process	7	5	2.37	0.0479
GO:0016128	phytosteroid metabolic process	7	5	2.37	0.0479
GO:0043086	negative regulation of catalytic activit...	7	5	2.37	0.0479
GO:0044107	cellular alcohol metabolic process	7	5	2.37	0.0479
GO:0044108	cellular alcohol biosynthetic process	7	5	2.37	0.0479
GO:0051273	beta-glucan metabolic process	7	5	2.37	0.0479

## Sheet: DOWN-P.expans + P. terr
GO.ID	Term	Annotated	Significant	Expected	classicFisher
GO:0032259	methylation	53	5	1.56	0.018
GO:0000905	sporocarp development involved in asexua...	1	1	0.03	0.029
GO:0008300	isoprenoid catabolic process	1	1	0.03	0.029
GO:0016119	carotene metabolic process	1	1	0.03	0.029
GO:0016121	carotene catabolic process	1	1	0.03	0.029
GO:0042214	terpene metabolic process	1	1	0.03	0.029
GO:0046247	terpene catabolic process	1	1	0.03	0.029
GO:1900558	austinol metabolic process	1	1	0.03	0.029
GO:1900561	dehydroaustinol metabolic process	1	1	0.03	0.029
GO:1900563	dehydroaustinol biosynthetic process	1	1	0.03	0.029
GO:0055114	oxidation-reduction process	426	18	12.54	0.050
GO:0006720	isoprenoid metabolic process	13	2	0.38	0.054
GO:0006526	arginine biosynthetic process	2	1	0.06	0.058
GO:0009084	glutamine family amino acid biosynthetic...	2	1	0.06	0.058
GO:0031047	gene silencing by RNA	2	1	0.06	0.058
GO:0070787	conidiophore development	2	1	0.06	0.058
GO:0070790	phialide development	2	1	0.06	0.058
GO:0008652	cellular amino acid biosynthetic process	16	2	0.47	0.078
GO:0009072	aromatic amino acid family metabolic pro...	16	2	0.47	0.078
GO:0006771	riboflavin metabolic process	3	1	0.09	0.086
