# Supplementary material for: Transcriptomic investigation of the interaction between a biocontrol yeast, Papiliotrema terrestris strain PT22AV, and the postharvest fungal pathogen Penicillium expansum on apple
Source: Commun Biol. 2024 Mar 22;7:359. doi: 10.1038/s42003-024-06031-w (PMC10960036; doi:10.1038/s42003-024-06031-w)
Supplement: Supplementary file 4 — Supplementary Data 1-20 [file 42003_2024_6031_MOESM4_ESM.zip › Supplementary Data 13.xlsx]

## Sheet: Foglio1
In bold genes with cutoff +/- 2
In bold red genes of the PAT cluster
Upregulated in “P. expansum alone on apple vs P. expansum in vitro” and downregulated in “P. expansum + P. terrestris on apple vs P. expansum in vitro”
Locus	LogFC_P. expansum	LogFC_P. expansum + P. terrestris	Pvalue	FDR	Description	Genbank transcript id	Protein Annotation	SGD Gene name	SGD Annotation
PEX1_005140	1.0601	-9.35718	7.44446e-05	0.000121748	Acetate transporter protein patA	KGO61367.1	GPR1/FUN34/yaaH	ATO2	Putative transmembrane protein involved in export of ammonia; ammonia is a starvation signal that promotes cell death in aging colonies; phosphorylated in mitochondria; member of the TC 9.B.33 YaaH family; homolog of Y. lipolytica Gpr1p; ATO2 has a paralog, ADY2, that arose from the whole genome duplication
PEX1_003940	1.82445	-7.4338	2.9129e-05	4.93294e-05	N-hydroxyarylamine O-acetyltransferase	KGO66462.1	Arylamine N-acetyltransferase	#N/A	#N/A
PEX1_105210	1.89555	-5.59195	2.40613e-05	4.10271e-05	Double-stranded RNA-binding domain	KGO45860.1	hypothetical protein PEX1_105210	#N/A	#N/A
PEX1_037860	4.01964	-4.53557	1.26529e-07	2.52938e-07	Versicolorin B desaturase	KGO63766.1	Cytochrome P450, E-class, group I	ERG5	C-22 sterol desaturase; a cytochrome P450 enzyme that catalyzes the formation of the C-22(23) double bond in the sterol side chain in ergosterol biosynthesis; may be a target of azole antifungal drugs
PEX1_008270	3.46276	-4.2168	4.74119e-11	1.19158e-10	Dye-decolorizing peroxidase	KGO61641.1	Dyp-type peroxidase	#N/A	#N/A
PEX1_002420	2.6166	-3.64063	1.57403e-11	4.07231e-11	Terreic acid biosynthesis cluster protein D	KGO51504.1	hypothetical protein PEX1_002420	#N/A	#N/A
PEX1_002410	2.69006	-3.16113	1.44663e-20	6.20869e-20	M-hydroxybenzyl alcohol hydroxylase	KGO51503.1	Cytochrome P450	ERG5	C-22 sterol desaturase; a cytochrome P450 enzyme that catalyzes the formation of the C-22(23) double bond in the sterol side chain in ergosterol biosynthesis; may be a target of azole antifungal drugs
PEX1_094090	2.65004	-3.14332	0.0118882	0.0159025	Aspartate/glutamate/uridylate kinase	#N/A	#N/A	#N/A	#N/A
PEX1_012480	1.88715	-2.94513	1.39305e-07	2.77951e-07	Indoleamine 23-dioxygenase	KGO41953.1	Indoleamine 2,3-dioxygenase	BNA2	Putative tryptophan 2,3-dioxygenase or indoleamine 2,3-dioxygenase; required for de novo biosynthesis of NAD from tryptophan via kynurenine; interacts genetically with telomere capping gene CDC13; regulated by Hst1p and Aftp
PEX1_046500	2.13356	-2.73048	4.26129e-10	1.00514e-09	#N/A PatF	KGO64342.1	hypothetical protein PEX1_046500	#N/A	#N/A
PEX1_005150	4.3149	-2.45468	5.18331e-22	2.38981e-21	ATP-binding cassette transporter PatM	KGO61368.1	CDR ABC transporter	SNQ2	Plasma membrane ATP-binding cassette (ABC) transporter; multidrug transporter involved in multidrug resistance and resistance to singlet oxygen species
PEX1_080260	1.52029	-2.23682	8.95447e-05	0.000145456	Dehydrogenase with different specificitie	KGO40496.1	Short-chain dehydrogenase/reductase SDR	ENV9	Protein proposed to be involved in vacuolar functions; mutant shows defect in CPY processing and defects in vacuolar morphology; has similarity to oxidoreductases, found in lipid particles; required for replication of Brome mosaic virus in S. cerevisiae, a model system for studying replication of positive-strand RNA viruses in their natural hosts
PEX1_005160	2.773	-2.10527	1.75886e-08	3.7232e-08	Isoepoxydon dehydrogenase patN	KGO61369.1	Glucose/ribitol dehydrogenase	SPS19	Peroxisomal 2,4-dienoyl-CoA reductase; auxiliary enzyme of fatty acid beta-oxidation; homodimeric enzyme required for growth and sporulation on petroselineate medium; expression induced during late sporulation and in the presence of oleate
PEX1_005170	5.09348	-2.08858	9.29592e-35	7.73572e-34	FAD-linked oxidoreductase patO	KGO61370.1	FAD linked oxidase, N-terminal	#N/A	#N/A
PEX1_092340	2.06701	-1.89912	0.000170813	0.000272384	Tubby C-terminal-like domain	#N/A	#N/A	#N/A	#N/A
PEX1_061920	1.19549	-1.84337	0.000926782	0.00138623	FAD/FMN-containing dehydrogenase	KGO59213.1	FAD linked oxidase, N-terminal	#N/A	#N/A
PEX1_092640	1.03675	-1.49563	0.000710165	0.00107383	HAT dimerization	#N/A	#N/A	#N/A	#N/A
PEX1_020530	2.16233	-1.358	0.000421215	0.000649361	Macrolide phosphotransferase k	KGO66087.1	Major facilitator superfamily domain, general substrate transporter	VBA5	Plasma membrane protein of the Major Facilitator Superfamily (MFS); involved in amino acid uptake and drug sensitivity; VBA5 has a paralog, VBA3, that arose from a segmental duplication
PEX1_041230	1.27275	-1.32374	0.0020943	0.00303416	#N/A	KGO53914.1	hypothetical protein PEX1_041230	#N/A	#N/A
PEX1_058920	1.08974	-1.28396	0.0110938	0.0148917	Sulphydryl oxidase Sox	KGO70552.1	FAD-dependent pyridine nucleotide-disulfide oxidoreductase	TRR1	Cytoplasmic thioredoxin reductase; key regulatory enzyme that determines the redox state of the thioredoxin system, which acts as a disulfide reductase system and protects cells against both oxidative and reductive stress; protein abundance increases in response to DNA replication stress; TRR1 has a paralog, TRR2, that arose from the whole genome duplication
PEX1_009120	1.2079	-1.2654	1.17356e-05	2.04863e-05	Survival protein SurE	KGO64921.1	Survival protein SurE-like phosphatase/nucleotidase	#N/A	#N/A
PEX1_102390	1.49894	-1.19382	3.35961e-09	7.48334e-09	#N/A	KGO48869.1	hypothetical protein PEX1_102390	#N/A	#N/A
PEX1_038670	1.28783	-1.16697	0.00031179	0.000485902	ADH3-alcohol dehydrogenase III	KGO60697.1	Polyketide synthase, enoylreductase	ADH3	Mitochondrial alcohol dehydrogenase isozyme III; involved in the shuttling of mitochondrial NADH to the cytosol under anaerobic conditions and ethanol production
PEX1_037960	1.12931	-1.08998	0.0037116	0.00525023	Poly polymerase	KGO63776.1	hypothetical protein PEX1_037960	#N/A	#N/A
Upregulated in “P. expansum + P. terrestris on apple vs P. expansum in vitro” and downregulated in “ P. expansum on apple vs P. expansum in vitro”
Locus	LogFC_P. expansum	LogFC_P. expansum + P. terrestris	Pvalue	FDR	Description	Genbank transcript id	Protein Annotation	SGD Gene name	SGD Annotation
PEX1_050480	-5.18886	1.52357	0.000653715	0.000992923	Phosphopyruvate hydratase	KGO66115.1	hypothetical protein PEX1_050480	ERR3	Enolase, a phosphopyruvate hydratase; catalyzes the conversion of 2-phosphoglycerate to phosphoenolpyruvate; complements the growth defect of an ENO1 ENO2 double mutant in glucose
PEX1_051740	-4.84844	2.14722	0.000653096	0.000992161	Nonribosomal brevianamide peptide synthase FtmA	KGO66369.1	Male sterility, NAD-binding	LYS2	Alpha aminoadipate reductase; catalyzes the reduction of alpha-aminoadipate to alpha-aminoadipate 6-semialdehyde, which is the fifth step in biosynthesis of lysine; activation requires posttranslational phosphopantetheinylation by Lys5p
PEX1_066300	-4.7984	1.42257	0.000379052	0.000586395	Zinc finger, RING-type	KGO62155.1	Zinc finger, RING-type	#N/A	#N/A
PEX1_045850	-4.48088	2.15415	0.00155947	0.00228481	S-adenosyl-L-methionine-dependent methyltransferase	KGO64267.1	Mycolic acid cyclopropane synthase	#N/A	#N/A
PEX1_060400	-4.20537	1.2334	1.76442e-07	3.50229e-07	Phosphoglycerate mutase	KGO72336.1	hypothetical protein PEX1_060400	#N/A	#N/A
PEX1_059220	-3.93088	1.91442	1.69194e-07	3.36158e-07	High affinity monosaccharide transporter	KGO70450.1	Major facilitator superfamily domain, general substrate transporter	RGT2	Plasma membrane high glucose sensor that regulates glucose transport; contains 12 predicted transmembrane segments and a long C-terminal tail required for induction of hexose transporters; RGT2 has a paralog, SNF3, that arose from the whole genome duplication
PEX1_028790	-3.57215	1.1195	5.88387e-05	9.70338e-05	alpha-1,2-Mannosidase	KGO47400.1	hypothetical protein PEX1_028790	#N/A	#N/A
PEX1_046910	-2.7944	2.31175	0.0106728	0.0143577	Phosphatidyl synthase	KGO70847.1	hypothetical protein PEX1_046910	YKR070W	Putative protein of unknown function; the authentic, non-tagged protein is detected in highly purified mitochondria in high-throughput studies
PEX1_091710	-2.76164	1.04118	6.7164e-18	2.51776e-17	Xanthine dehydrogenase	KGO71113.1	hypothetical protein PEX1_091710	#N/A	#N/A
PEX1_016880	-2.67381	1.73029	1.88167e-10	4.55289e-10	Pregnancy-associated plasma protein-A	KGO44750.1	Peptidase M12A, astacin	#N/A	#N/A
PEX1_082380	-2.64394	2.06205	3.97445e-09	8.79945e-09	MFS monosaccharide transporter	KGO53366.1	Major facilitator superfamily domain, general substrate transporter	HXT10	Putative hexose transporter; expressed at low levels and expression is repressed by glucose
PEX1_016450	-2.60812	1.02906	7.58349e-10	1.76606e-09	Beta-xylanase	KGO65072.1	Lipopolysaccharide-modifying protein	#N/A	#N/A
PEX1_028210	-2.58622	1.22509	0.00399496	0.0056303	Hexose transporter	KGO47219.1	Major facilitator superfamily domain, general substrate transporter	RGT2	Plasma membrane high glucose sensor that regulates glucose transport; contains 12 predicted transmembrane segments and a long C-terminal tail required for induction of hexose transporters; RGT2 has a paralog, SNF3, that arose from the whole genome duplication
PEX1_003730	-2.56026	2.07256	0.000298442	0.000466132	Nonribosomal peptide synthase	KGO66457.1	AMP-dependent synthetase/ligase	#N/A	#N/A
PEX1_016190	-2.46251	1.40542	0.000517049	0.000791322	PTH11-type GPCR protein (Fragment)	KGO71881.1	hypothetical protein PEX1_016190	#N/A	#N/A
PEX1_090110	-2.4124	2.36096	0.00915032	0.0124331	Major facilitator superfamily domain, general substrate transporter	KGO65396.1	hypothetical protein PEX1_090110	#N/A	#N/A
PEX1_040640	-2.39185	1.07739	0.00155321	0.00227602	C6 finger domain-containing protein, putative	KGO50577.1	hypothetical protein PEX1_040640	#N/A	#N/A
PEX1_021920	-2.3689	1.21598	2.9605e-19	1.19126e-18	O-methyltransferase	KGO45400.1	Protein of unknown function DUF2278	#N/A	#N/A
PEX1_063240	-2.34994	4.08486	0.155446	0.181907	MFS monocarboxylate transporter	KGO55939.1	Major facilitator superfamily domain, general substrate transporter	MCH5	Plasma membrane riboflavin transporter; facilitates the uptake of vitamin B2; required for FAD-dependent processes; sequence similarity to mammalian monocarboxylate permeases, however mutants are not deficient in monocarboxylate transport
PEX1_096240	-2.30525	2.34622	0.00173104	0.00252478	#N/A	#N/A	#N/A	#N/A	#N/A
PEX1_071770	-2.29876	1.61758	0.000804514	0.00121	D-amino-acid oxidase	KGO71015.1	D-amino-acid oxidase	#N/A	#N/A
PEX1_098630	-2.29371	1.0233	3.3679e-05	5.67615e-05	#N/A	KGO62527.1	hypothetical protein PEX1_098630	#N/A	#N/A
PEX1_072790	-2.28653	2.55998	0.026007	0.0335705	Flavo protein NADH-dependent oxidoreductase	KGO73040.1	Aldolase-type TIM barrel	OYE3	Conserved NADPH oxidoreductase containing flavin mononucleotide (FMN); homologous to Oye2p with different ligand binding and catalytic properties; has potential roles in oxidative stress response and programmed cell death
PEX1_005600	-2.2588	1.34492	6.46981e-15	2.06262e-14	Stress-responsive nuclear envelope protein Ish1	KGO49321.1	Stress-responsive protein Ish1	MSC1	Protein of unknown function; mutant is defective in directing meiotic recombination events to homologous chromatids; the authentic, non-tagged protein is detected in highly purified mitochondria and is phosphorylated
PEX1_011860	-2.21163	1.02006	2.28968e-11	5.86453e-11	Cutinase transcription factor 1 alpha	KGO37355.1	Transcription factor, fungi	GAL4	DNA-binding transcription factor required for activating GAL genes; responds to galactose; repressed by Gal80p and activated by Gal3p
PEX1_009090	-2.18753	1.35582	0.0144776	0.0192139	Allantoate permease	KGO64918.1	Major facilitator superfamily domain, general substrate transporter	DAL5	Allantoate permease; ureidosuccinate permease; also transports dipeptides, though with lower affinity than for allantoate and ureidosuccinate; expression is constitutive but sensitive to nitrogen catabolite repression
PEX1_084760	-2.11432	1.53019	0.00374366	0.0052938	S-adenosyl-L-methionine-dependent methyltransferase	KGO67017.1	Protein of unknown function DUF3419	#N/A	#N/A
PEX1_059120	-2.10006	1.03422	2.50736e-09	5.62887e-09	General alpha-glucoside permease	KGO70540.1	Major facilitator superfamily domain, general substrate transporter	MAL31	Maltose permease; high-affinity maltose transporter (alpha-glucoside transporter); encoded in the MAL3 complex locus; member of the 12 transmembrane domain superfamily of sugar transporters; functional in genomic reference strain S288C
PEX1_040610	-2.09768	3.25357	0.0212252	0.0276517	F-box domain-containing protein	KGO50574.1	Protein of unknown function DUF1769	#N/A	#N/A
PEX1_086580	-2.04295	1.54922	1.77297e-13	5.16832e-13	Phosphatidyl synthase	KGO56606.1	HAD-superfamily hydrolase, subfamily IIA, CECR5	YKR070W	Putative protein of unknown function; the authentic, non-tagged protein is detected in highly purified mitochondria in high-throughput studies
PEX1_077230	-1.98733	1.67069	0.000130775	0.000210245	UDP-Glycosyltransferase/glycogen phosphorylase	KGO66831.1	Glycosyl transferase, family 1	#N/A	#N/A
PEX1_055750	-1.93579	1.54752	6.89936e-06	1.22337e-05	Glutathione S-transferase	KGO48144.1	Glutathione S-transferase/chloride channel, C-terminal	URE2	Nitrogen catabolite repression transcriptional regulator; inhibits GLN3 transcription in good nitrogen source; role in sequestering Gln3p and Gat1p to the cytoplasm; has glutathione peroxidase activity and can mutate to acquire GST activity; altered form creates [URE3] prion
PEX1_079080	-1.90315	1.16456	1.25775e-10	3.07497e-10	Replication factor C subunit 5	KGO63705.1	hypothetical protein PEX1_079080	#N/A	#N/A
PEX1_004560	-1.89013	4.09332	0.246106	0.279477	Tryptophan synthase beta chain	KGO64839.1	Aldolase-type TIM barrel	TRP5	Tryptophan synthase; catalyzes the last step of tryptophan biosynthesis; regulated by the general control system of amino acid biosynthesis
PEX1_005750	-1.86532	4.80591	0.252209	0.285792	Cysteine-type peptidase	KGO69134.1	ThiJ/PfpI	HSP31	Methylglyoxalase that converts methylglyoxal to D-lactate; involved in oxidative stress resistance, diauxic shift, and stationary phase survival; has similarity to E. coli Hsp31 and C. albicans Glx3p; member of the DJ-1/ThiJ/PfpI superfamily, which includes human DJ-1 involved in Parkinson's disease and cancer; exists as a dimer and contains a putative metal-binding site; protein abundance increa…
PEX1_070480	-1.85678	1.33201	4.10564e-06	7.39646e-06	Fatty oxidation complex, alpha subunit FadB	KGO66790.1	Dehydrogenase, multihelical	#N/A	#N/A
PEX1_022620	-1.85587	1.84594	0.0302692	0.0387935	Fungal transcriptional regulatory protein, N-terminal	KGO70367.1	hypothetical protein PEX1_022620	#N/A	#N/A
PEX1_060650	-1.84909	1.68437	0.0418572	0.0528425	Chitin synthase class VI	KGO72259.1	Fungal chitin synthase	CHS3	Chitin synthase III; catalyzes the transfer of N-acetylglucosamine (GlcNAc) to chitin; required for synthesis of the majority of cell wall chitin, the chitin ring during bud emergence, and spore wall chitosan; contains overlapping di-leucine and di-acidic signals that mediate, respectively, intracellular trafficking by AP-1 and trafficking to plasma membrane by exomer complex; requires AP-3 compl…
PEX1_077700	-1.78813	2.25975	0.00532281	0.00740648	Mitochondrial succinate-fumarate antiporter	KGO66927.1	Mitochondrial carrier protein	SFC1	Mitochondrial succinate-fumarate transporter; transports succinate into and fumarate out of the mitochondrion; required for ethanol and acetate utilization
PEX1_042850	-1.73453	1.25279	2.03361e-08	4.27803e-08	Noranthrone monooxygenase	KGO44448.1	Protein of unknown function DUF1772	#N/A	#N/A
PEX1_023960	-1.72164	1.47074	0.0241398	0.0312846	Rho guanyl nucleotide exchange factor	KGO72060.1	hypothetical protein PEX1_023960	#N/A	#N/A
PEX1_046390	-1.65073	1.38305	1.616e-05	2.7904e-05	Short-chain dehydrogenase/reductase SDR	KGO64331.1	Short-chain dehydrogenase/reductase SDR	YMR226C	NADP(+)-dependent serine dehydrogenase and carbonyl reductase; acts on serine, L-allo-threonine, and other 3-hydroxy acids; green fluorescent protein fusion protein localizes to the cytoplasm and nucleus; may interact with ribosomes, based on co-purification experiments
PEX1_010410	-1.59476	1.0255	0.0201492	0.0262946	Citrinin biosynthesis oxydoreductase CtnB	KGO69363.1	Serine hydrolase FSH	#N/A	#N/A
PEX1_038110	-1.59057	4.02341	0.161372	0.188398	GPI-anchored CFEM domain protein B	KGO63905.1	hypothetical protein PEX1_038110	#N/A	#N/A
PEX1_031010	-1.51352	1.09523	4.97471e-11	1.24693e-10	L-asparaginase II	KGO51231.1	L-asparaginase, type II	ASP3-4	Cell-wall L-asparaginase II involved in asparagine catabolism; expression induced during nitrogen starvation; ORF contains a short non-coding RNA that enhances expression of full-length gene; likely arose in via horizontal gene transfer from the wine yeast Wickerhamomyces anomalus or a close relative; reference strain S288C has four copies of ASP3; ASP3-4 has a paralog, ASP3-2, that arose from a …
PEX1_025600	-1.50967	1.53367	0.000621458	0.000945799	CPA2 familytransporter	KGO69082.1	Cation/H+ exchanger	KHA1	Putative K+/H+ antiporter; has a probable role in intracellular cation homeostasis; localized to Golgi vesicles and detected in highly purified mitochondria in high-throughput studies
PEX1_091760	-1.4962	1.9123	1.9122e-07	3.78673e-07	Oxidoreductase, short chain dehydrogenase/reductase family	KGO71118.1	Short-chain dehydrogenase/reductase SDR	FOX2	3-hydroxyacyl-CoA dehydrogenase and enoyl-CoA hydratase; multifunctional enzyme of the peroxisomal fatty acid beta-oxidation pathway
PEX1_039580	-1.47199	1.64333	0.167185	0.19478	#N/A	KGO44500.1	hypothetical protein PEX1_039580	#N/A	#N/A
PEX1_042600	-1.47042	1.05505	8.9307e-08	1.80194e-07	#N/A	KGO64105.1	hypothetical protein PEX1_042600	#N/A	#N/A
PEX1_077850	-1.42261	1.68723	0.000379508	0.000586993	Phenylacetone monooxygenase	KGO66942.1	hypothetical protein PEX1_077850	#N/A	#N/A
PEX1_058630	-1.41264	1.09998	0.000412149	0.000635964	Glucose-methanol-choline oxidoreductase	KGO72570.1	Glucose-methanol-choline oxidoreductase	#N/A	#N/A
PEX1_020010	-1.39092	1.22779	0.00277779	0.00397055	Xylose isomerase domain-containing protein TIM barrel	KGO57920.1	hypothetical protein PEX1_020010	#N/A	#N/A
PEX1_081980	-1.36571	1.22131	0.0202019	0.0263593	N-acyl homoserine lactonase	KGO50059.1	hypothetical protein PEX1_081980	#N/A	#N/A
PEX1_105010	-1.3447	1.09425	0.00293708	0.00419044	Urea active transporter	KGO42795.1	Sodium/solute symporter	DUR3	Plasma membrane transporter for both urea and polyamines; expression is highly sensitive to nitrogen catabolite repression and induced by allophanate, the last intermediate of the allantoin degradative pathway
PEX1_052040	-1.32313	2.17114	0.0590933	0.0733734	Catabolic 3-dehydroquinase	KGO66300.1	Dehydroquinase, class II	#N/A	#N/A
PEX1_020650	-1.25652	1.84098	0.000547784	0.000837146	FAD dependent oxidoreductase	KGO64072.1	D-amino-acid oxidase	#N/A	#N/A
PEX1_107290	-1.25121	3.52868	7.83639e-05	0.000127934	Hexose transporter	KGO71209.1	Major facilitator superfamily domain, general substrate transporter	STL1	Glycerol proton symporter of the plasma membrane; subject to glucose-induced inactivation, strongly but transiently induced when cells are subjected to osmotic shock
PEX1_013350	-1.23212	1.07645	1.50434e-12	4.16383e-12	Isocitrate lyase and phosphorylmutase	KGO68619.1	Pyruvate/Phosphoenolpyruvate kinase	ICL1	Isocitrate lyase; catalyzes the formation of succinate and glyoxylate from isocitrate, a key reaction of the glyoxylate cycle; expression of ICL1 is induced by growth on ethanol and repressed by growth on glucose
PEX1_051850	-1.21162	1.11953	0.0113211	0.0151799	Phytanoyl-CoA dioxygenase PhyH	KGO66380.1	Phytanoyl-CoA dioxygenase	#N/A	#N/A
PEX1_040420	-1.1882	1.65324	0.0526419	0.0658473	General amino acid permease	KGO47730.1	hypothetical protein PEX1_040420	SET6	SET domain protein of unknown function; deletion heterozygote is sensitive to compounds that target ergosterol biosynthesis, may be involved in compound availability
PEX1_004220	-1.17155	1.30382	0.0114457	0.0153348	#N/A	KGO64822.1	hypothetical protein PEX1_004220	#N/A	#N/A
PEX1_100800	-1.16762	1.84513	0.00213412	0.00309026	Putative DUF341 domain oxidoreductase	KGO58804.1	Serine hydrolase FSH	FSH3	Putative serine hydrolase; likely target of Cyc8p-Tup1p-Rfx1p transcriptional regulation; sequence is similar to S. cerevisiae Fsh1p and Fsh2p and the human candidate tumor suppressor OVCA2
PEX1_027770	-1.11207	1.04705	0.0253857	0.0328187	#N/A	KGO47125.1	hypothetical protein PEX1_027770	#N/A	#N/A
PEX1_012360	-1.10465	6.15148	0.303199	0.3392	Dihydrodipicolinate synthetase	KGO37494.1	Aldolase-type TIM barrel	#N/A	#N/A
PEX1_058550	-1.0209	1.07762	2.53861e-10	6.08142e-10	Gluconokinase	KGO72633.1	Shikimate kinase	YDR248C	Putative gluconokinase; sequence similarity to bacterial and human gluconokinase; green fluorescent protein (GFP)-fusion protein localizes to the cytoplasm; upregulated by deletion of the RNAP-II associated factor, PAF1
PEX1_066520	-1.00684	1.09805	2.3246e-10	5.59095e-10	Glutathione-dependent formaldehyde-activating enzyme	KGO62081.1	Glutathione-dependent formaldehyde-activating enzyme/centromere protein V	#N/A	#N/A
