# Supplementary material for: Transcriptomic investigation of the interaction between a biocontrol yeast, Papiliotrema terrestris strain PT22AV, and the postharvest fungal pathogen Penicillium expansum on apple
Source: Commun Biol. 2024 Mar 22;7:359. doi: 10.1038/s42003-024-06031-w (PMC10960036; doi:10.1038/s42003-024-06031-w)
Supplement: Supplementary file 4 — Supplementary Data 1-20 [file 42003_2024_6031_MOESM4_ESM.zip › Supplementary Data 14.xlsx]

## Sheet: UP - M. dom + P. terr_30+17 
Locus	LogFC	FDR	Description	A. thaliana gene_name	A. thaliana Annotation
MD13G1133200	5.05635	6.72964e-08	high affinity K+ transporter 5	POT5	Potassium transporter
MD07G1254600	4.94467	8.70563e-21	Cupredoxin superfamily protein	SKU5	Monocopper oxidase-like protein SKU5
MD06G1147000	4.77858	1.04914e-07	beta glucosidase 13	BGLU13	Beta-glucosidase 13
MD13G1148400	4.76434	3.16775e-14	gibberellin 2-oxidase 6	GA2OX6	Gibberellin 2-beta-dioxygenase 6
MD17G1278000	3.62491	0.000368822	sequence-specific DNA binding transcription factors	UPB1	UPB1
MD10G1095200	3.54592	2.03659e-06	glycosyl hydrolase family 35 protein	BGAL13	Beta-galactosidase 13
MD17G1151700	3.51857	0.004961	GDSL lipase 1	GLIP1	GDSL esterase/lipase 1
MD06G1176100	3.44308	9.20503e-06	Transmembrane Fragile-X-F-associated protein	#N/A	Transmembrane Fragile-X-F-associated protein
MD06G1176300	3.4233	1.94908e-09	basic helix-loop-helix (bHLH) DNA-binding superfamily protein	BHLH168	Transcription factor bHLH168
MD01G1163200	3.40111	1.51362e-07	Plant protein of unknown function (DUF827)	#N/A	WEB family protein At2g40480
MD05G1290000	3.38359	3.61609e-05	purine permease 10	PUP21	Purine permease 21
MD05G1268000	3.33227	0.0113177	FAD-binding Berberine family protein	#N/A	Berberine bridge enzyme-like 26
MD16G1148400	3.27804	0.00907765	gibberellin 2-oxidase 6	GA2OX6	Gibberellin 2-beta-dioxygenase 6
MD14G1099500	3.10897	3.82061e-06	Protein of unknown function (DUF567)	#N/A	LURP-one-like protein
MD06G1169600	3.10383	0.0002406	tryptophan aminotransferase related 2	TAR2	Tryptophan aminotransferase-related protein 2
MD02G1036600	3.0484	7.40137e-09	Protein kinase superfamily protein with octicosapeptide/Phox/Bem1p domain	#N/A	Kinase superfamily with octicosapeptide/Phox/Bem1p domain-containing protein
MD08G1138800	3.00439	6.10575e-05	2-oxoglutarate (2OG) and Fe(II)-dependent oxygenase superfamily protein	#N/A	2-oxoglutarate (2OG) and Fe(II)-dependent oxygenase superfamily protein
MD07G1069300	3.00157	0.00146787	receptor like protein 19	AtRLP19	Receptor-like protein 19
MD08G1178600	2.9247	0.000187912	Glucan 1	#N/A	#N/A
MD17G1080400	2.90443	2.18551e-12	terpene synthase 04	GES	(E,E)-geranyllinalool synthase
MD05G1121000	2.90251	0.00168604	glycosyl hydrolase family 35 protein	BGAL13	Beta-galactosidase 13
MD13G1051400	2.87609	0.0100723	RING-H2 finger protein 2B	RHA2B	RING-H2 finger protein 2B
MD09G1270800	2.85289	0.000572263	nudix hydrolase homolog 18	NUDT18	Nudix hydrolase 18, mitochondrial
MD11G1278900	2.80462	1.58793e-05	heat shock transcription factor A6B	HSFA6B	Heat stress transcription factor A-6b
MD10G1099400	2.80056	3.51046e-06	1	FUC95A	Alpha-L-fucosidase 2
MD07G1069600	2.7775	2.01877e-10	receptor like protein 24	AtRLP24	Receptor like protein 24
MD05G1267700	2.72345	0.0138321	FAD-binding Berberine family protein	#N/A	Berberine bridge enzyme-like 2
MD11G1023900	2.70131	9.68363e-08	beta glucosidase 13	BGLU13	Beta-glucosidase 13
MD11G1061600	2.69557	2.54156e-07	LOB domain-containing protein 13	LBD13	LBD13
MD07G1305600	2.62382	0.00332588	Transducin family protein / WD-40 repeat family protein	CDC20-1	Cell division cycle 20.1, cofactor of APC complex
MD09G1193000	2.60132	2.12883e-20	Late embryogenesis abundant (LEA) hydroxyproline-rich glycoprotein family	#N/A	At1g17620/F11A6_23
MD01G1087200	2.5483	0.0157935	#N/A	#N/A	#N/A
MD07G1276700	2.50429	0.00015385	Calcium-dependent lipid-binding (CaLB domain) family protein	#N/A	Calcium-dependent lipid-binding (CaLB domain) family protein
MD16G1274700	2.48968	0.00113381	Mitochondrial substrate carrier family protein	BOU	Mitochondrial carnitine/acylcarnitine carrier-like protein
MD11G1195700	2.43208	0.000786514	Cupredoxin superfamily protein	SKU5	Monocopper oxidase-like protein SKU5
MD08G1145800	2.42746	4.87855e-05	Tesmin/TSO1-like CXC domain-containing protein	TSO1	CRC domain-containing protein TSO1
MD11G1004100	2.4097	1.45106e-09	Peroxidase superfamily protein	PER52	Peroxidase 52
MD13G1157400	2.34366	0.0146046	beta-xylosidase 1	BXL1	Beta-D-xylosidase 1
MD07G1237500	2.1882	1.18336e-06	Ribosomal protein L16p/L10e family protein	RPL10B	60S ribosomal protein L10-2
MD14G1053100	2.147	8.4703e-08	P-loop containing nucleoside triphosphate hydrolases superfamily protein	#N/A	P-loop containing nucleoside triphosphate hydrolases superfamily protein
MD16G1151000	2.14322	6.64867e-08	WRKY DNA-binding protein 48	WRKY48	Probable WRKY transcription factor 48
MD08G1127900	2.08745	2.64596e-09	Galactose oxidase/kelch repeat superfamily protein	AFR	F-box protein AFR
MD17G1083300	2.05756	4.2137e-10	translocon at the inner envelope membrane of chloroplasts 20-IV	TIC20-IV	Protein TIC 20-IV, chloroplastic
MD16G1062800	2.0565	0.00814212	beta glucosidase 40	BGLU40	Beta-glucosidase 40
MD13G1051300	2.02034	0.0108762	RING-H2 finger protein 2B	RHA2B	RING-H2 finger protein 2B
MD16G1104600	2.0154	0.000128858	Cellulase (glycosyl hydrolase family 5) protein	#N/A	At1g13130
MD06G1175700	2.00654	0.000697813	Phosphoglycerate mutase family protein	#N/A	Phosphoglycerate mutase family protein

## Sheet: UP - Common group_694+35
Locus	LogFC	FDR	Description	A. thaliana gene_name	A. thaliana Annotation
MD15G1117800	17.5071	1.286e-50	pleiotropic drug resistance 12	ABCG40	ABC transporter G family member 40
MD03G1142500	13.8052	1.39867e-28	NAD+ ADP-ribosyltransferases	#N/A	NAD+ ADP-ribosyltransferases;NAD+ ADP-ribosyltransferases
MD04G1151700	13.1605	1.07822e-12	Protein of unknown function	#N/A	Copia-like polyprotein/retrotransposon
MD12G1211300	13.1353	1.98791e-34	beta glucosidase 17	BGLU17	beta glucosidase 17
MD14G1140400	13.0278	1.7459e-24	2-oxoglutarate (2OG) and Fe(II)-dependent oxygenase superfamily protein	DLO2	Protein DMR6-LIKE OXYGENASE 2
MD14G1141000	12.4097	1.26619e-14	2-oxoglutarate (2OG) and Fe(II)-dependent oxygenase superfamily protein	DLO2	Protein DMR6-LIKE OXYGENASE 2
MD11G1089300	12.0146	6.80989e-30	HSP20-like chaperones superfamily protein	HSP17.8	17.8 kDa class I heat shock protein
MD05G1040300	12.0043	2.74668e-32	GRAS family transcription factor	SCL23	Scarecrow-like protein 23
MD05G1285000	11.8321	3.04867e-15	cytochrome P450	CYP710A1	CYP710A1
MD13G1212900	11.7329	1.30396e-26	Integrase-type DNA-binding superfamily protein	ERF098	Ethylene-responsive transcription factor ERF098
MD11G1087100	11.7142	1.22975e-33	HSP20-like chaperones superfamily protein	HSP17.8	17.8 kDa class I heat shock protein
MD03G1095900	11.6816	3.66016e-12	plant U-box 13	PUB13	U-box domain-containing protein 13
MD12G1211500	11.4348	4.2008e-14	beta glucosidase 13	BGLU17	beta glucosidase 17
MD16G1215200	11.3829	7.57571e-08	2-oxoglutarate (2OG) and Fe(II)-dependent oxygenase superfamily protein	#N/A	1-aminocyclopropane-1-carboxylate oxidase homolog 1
MD01G1158700	11.3195	7.21204e-26	cation/hydrogen exchanger 15	CHX15	Cation/H(+) antiporter 15
MD12G1144700	11.1094	2.02925e-29	Transmembrane amino acid transporter family protein	AVT1D	Amino acid transporter AVT1D
MD10G1155000	11.0892	1.43695e-20	elicitor-activated gene 3-1	CAD7	ELI3-1
MD15G1086500	11.0518	4.46458e-26	phospholipase A 2A	PLP2	Patatin-like protein 2
MD02G1170900	10.9835	1.26482e-16	Protein of unknown function	#N/A	Emb
MD05G1287200	10.9713	4.17339e-14	AGAMOUS-like 62	AGL62	Agamous-like MADS-box protein AGL62
MD17G1119700	10.9691	5.27491e-28	cinnamyl-alcohol dehydrogenase	CAD1	CAD1
MD14G1030900	10.9289	2.05154e-16	NAC domain containing protein 90	NAC090	NAC-domain protein-like
MD16G1278900	10.8405	2.41803e-16	xyloglucan endotransglucosylase/hydrolase 30	XTH30	Probable xyloglucan endotransglucosylase/hydrolase protein 30
MD08G1096600	10.6509	6.36993e-12	HXXXD-type acyl-transferase family protein	#N/A	HXXXD-type acyl-transferase family protein
MD03G1059400	10.5214	2.16105e-11	LOB domain-containing protein 13	LBD13	LBD13
MD03G1009000	10.5169	1.18599e-27	NB-ARC domain-containing disease resistance protein	RPPL1	Putative disease resistance RPP13-like protein 1
MD16G1188500	10.5093	3.37062e-11	alpha/beta-Hydrolases superfamily protein	CXE2	Probable carboxylesterase 2
MD02G1180300	10.4901	1.11609e-63	Auxin-responsive GH3 family protein	GH3.1	Probable indole-3-acetic acid-amido synthetase GH3.1
MD11G1185000	10.4144	6.35555e-16	non-specific phospholipase C2	NPC2	Non-specific phospholipase C2
MD15G1188100	10.3695	8.05169e-15	sulfate transporter 3	SULTR3;5	Probable sulfate transporter 3.5
MD03G1204700	10.2953	1.06699e-17	beta glucosidase 15	BGLU15	Beta-glucosidase 15
MD14G1195100	10.2183	1.69672e-17	HSP20-like chaperones superfamily protein	RTM2	Protein RESTRICTED TEV MOVEMENT 2
MD01G1034900	10.1871	1.96223e-11	Peroxidase superfamily protein	PER17	Peroxidase 17
MD13G1108500	10.1591	2.28093e-13	heat shock protein 21	HSP21	HSP21
MD07G1298000	10.1516	2.85138e-12	heat shock protein 21	HSP21	HSP21
MD15G1282600	10.1166	1.57993e-18	Calcium-binding EF-hand family protein	CML30	CML30
MD00G1145300	10.0993	3.26627e-18	beta glucosidase 17	BGLU17	beta glucosidase 17
MD05G1105800	10.0469	5.03949e-11	beta glucosidase 17	BGLU17	beta glucosidase 17
MD11G1017300	10.0322	3.3634e-18	Major facilitator superfamily protein	NPF7.1	Protein NRT1/ PTR FAMILY 7.1
MD05G1032400	10.0283	1.99329e-11	cysteine-rich RLK (RECEPTOR-like protein kinase) 25	CRK25	cysteine-rich RLK (RECEPTOR-like protein kinase) 25
MD16G1127300	10.0248	4.31213e-19	Uncharacterised conserved protein UCP015417	#N/A	AT5g13210/T31B5_30
MD17G1042800	10.0155	6.30418e-100	ABC transporter family protein	ABCB15	ABC transporter B family member 15
MD00G1219900	9.98743	8.30545e-19	beta glucosidase 17	BGLU17	beta glucosidase 17
MD13G1184400	9.97153	8.89672e-19	#N/A	#N/A	#N/A
MD05G1106100	9.94181	4.47085e-18	beta glucosidase 17	BGLU17	beta glucosidase 17
MD02G1067500	9.91582	3.12586e-13	MAP kinase kinase 6	MKK6	Mitogen-activated protein kinase kinase 6
MD06G1182400	9.80941	3.49852e-16	response regulator 5	ARR5	Response reactor 2
MD09G1084600	9.75452	1.42707e-11	allene oxide cyclase 4	AOC4	Allene oxide cyclase 4, chloroplastic
MD07G1280300	9.73692	8.2873e-07	WRKY DNA-binding protein 27	WRKY27	Probable WRKY transcription factor 27
MD00G1145200	9.6524	3.16404e-21	beta glucosidase 15	BGLU15	Beta-glucosidase 15
MD06G1212600	9.58067	2.15431e-50	Uncharacterised conserved protein UCP015417	#N/A	AT5g13210/T31B5_30
MD06G1142900	9.55138	1.62817e-10	cytochrome P450	CYP94B3	CYP94B3
MD14G1141200	9.47131	2.95038e-35	2-oxoglutarate (2OG) and Fe(II)-dependent oxygenase superfamily protein	DLO2	Protein DMR6-LIKE OXYGENASE 2
MD16G1236000	9.36151	1.33535e-06	Pectin lyase-like superfamily protein	#N/A	Probable pectate lyase 15
MD15G1374300	9.33305	7.66834e-18	beta glucosidase 15	BGLU15	Beta-glucosidase 15
MD15G1309000	9.33199	2.94424e-19	cinnamyl alcohol dehydrogenase 6	CAD6	Probable cinnamyl alcohol dehydrogenase 6
MD16G1212800	9.31905	3.28232e-11	AT-hook motif nuclear-localized protein 20	AHL20	AT-hook motif nuclear-localized protein 20
MD04G1061700	9.30006	2.63311e-11	Protein kinase superfamily protein	#N/A	Protein kinase superfamily protein
MD00G1190900	9.28294	2.30389e-27	beta glucosidase 15	BGLU17	beta glucosidase 17
MD01G1075900	9.26087	7.75476e-14	global transcription factor group A2	GTA02	Putative transcription elongation factor SPT5 homolog 1
MD01G1046200	9.25915	2.66822e-12	phosphoenolpyruvate carboxykinase 1	PCKA	Phosphoenolpyruvate carboxykinase (ATP)-like protein
MD08G1100500	9.24217	0.000163243	phospholipase A 2A	PLP2	Patatin-like protein 2
MD11G1215600	9.21979	3.091e-07	myb domain protein 101	MYB101	Transcription factor MYB101
MD07G1300500	9.20956	3.67993e-10	O-methyltransferase 1	OMT1	Flavone 3'-O-methyltransferase 1
MD15G1122100	9.18182	1.84434e-11	Protein of unknown function	#N/A	PPPDE thiol peptidase family protein
MD06G1231200	9.09095	0.00015291	Pathogenesis-related thaumatin superfamily protein	ATLP-1	Pathogenesis-related thaumatin superfamily protein
MD06G1103000	9.08223	6.26867e-13	HMG (high mobility group) box protein	HMGB13	High mobility group B protein 13
MD08G1048600	9.08163	2.9274e-05	glutamate receptor 2.8	ATGLR2.8	Glutamate receptor
MD14G1122700	9.04871	1.06005e-08	Regulator of Vps4 activity in the MVB pathway protein	#N/A	#N/A
MD11G1088300	8.9353	5.10496e-32	HSP20-like chaperones superfamily protein	HSP17.8	17.8 kDa class I heat shock protein
MD01G1055200	8.92922	5.55908e-13	downstream target of AGL15 2	DTA2	Downstream target of AGL15 2
MD15G1145600	8.91149	1.21065e-59	Zinc-binding dehydrogenase family protein	#N/A	Allyl alcohol dehydrogenase; NADP-dependent oxidoreductase-like protein
MD02G1220400	8.90118	2.96303e-10	Nucleotide-diphospho-sugar transferase family protein	#N/A	F1K23.9
MD09G1277000	8.88902	3.11595e-35	glutamate decarboxylase	GAD1	Glutamate decarboxylase 1
MD09G1042900	8.88637	3.56505e-10	Duplicated homeodomain-like superfamily protein	MYB35	Transcription factor MYB35
MD02G1291400	8.88001	3.00433e-47	Eukaryotic aspartyl protease family protein	#N/A	Eukaryotic aspartyl protease family protein
MD08G1214400	8.84214	6.68041e-08	Integrase-type DNA-binding superfamily protein	ERF019	Ethylene-responsive transcription factor ERF019
MD00G1122900	8.8183	2.21533e-08	Glycosyl hydrolase superfamily protein	#N/A	Glycosyl hydrolase superfamily protein
MD14G1187900	8.81584	2.22438e-09	F-box family protein	#N/A	F-box protein At5g49610
MD09G1040300	8.7866	0.000112784	Matrixin family protein	3MMP	Metalloendoproteinase 3-MMP
MD00G1046200	8.76279	1.029e-06	UDP-glucosyl transferase 73B3	UGT73B3	UDP-glycosyltransferase 73B3
MD15G1397400	8.76273	5.32629e-07	Integrase-type DNA-binding superfamily protein	ERF019	Ethylene-responsive transcription factor ERF019
MD17G1119800	8.75546	6.53243e-20	cinnamyl-alcohol dehydrogenase	CAD1	CAD1
MD00G1045700	8.71496	5.29276e-24	Zinc-binding dehydrogenase family protein	#N/A	Putative NADP-dependent oxidoreductase
MD06G1043900	8.71449	1.33178e-09	chloroplast beta-amylase	BAM3	Beta-amylase 3, chloroplastic
MD14G1036500	8.70953	6.43231e-36	Putative lysine decarboxylase family protein	LOG7	Cytokinin riboside 5'-monophosphate phosphoribohydrolase LOG7
MD01G1033700	8.70257	7.74992e-11	3-deoxy-D-arabino-heptulosonate 7-phosphate synthase 1	DHS1	Phospho-2-dehydro-3-deoxyheptonate aldolase 1, chloroplastic
MD11G1232100	8.69614	7.57865e-07	terpene synthase 21	TPS21	Alpha-humulene/(-)-(E)-beta-caryophyllene synthase
MD07G1014000	8.69505	1.19531e-10	cysteine-rich RLK (RECEPTOR-like protein kinase) 27	CRK27	Cysteine-rich receptor-like protein kinase 27
MD03G1059000	8.69445	7.47147e-06	Peroxidase superfamily protein	PER52	Peroxidase 52
MD03G1140700	8.67816	2.51627e-08	cytochrome P450	CYP94C1	Cytochrome P450 94C1
MD17G1166900	8.66848	6.77021e-05	Protein of unknown function	#N/A	F15I1.22
MD03G1082500	8.63172	5.44565e-09	UDP-glucosyl transferase 76E11	UGT76E11	Glycosyltransferase (Fragment)
MD15G1082700	8.59812	1.72327e-07	Thioredoxin superfamily protein	#N/A	Thioredoxin superfamily protein
MD02G1173000	8.5969	1.27474e-05	alpha/beta-Hydrolases superfamily protein	#N/A	Alpha/beta-Hydrolases superfamily protein
MD08G1040600	8.59339	3.2057e-06	Serine protease inhibitor (SERPIN) family protein	#N/A	Serine protease inhibitor (SERPIN) family protein
MD02G1207900	8.5905	4.29254e-33	Plant invertase/pectin methylesterase inhibitor superfamily	PME17	Probable pectinesterase/pectinesterase inhibitor 17
MD17G1237500	8.58559	1.93903e-08	#N/A	#N/A	#N/A
MD16G1152300	8.57329	9.50134e-49	Ca2+-binding protein 1	ATCP1	Calcium-binding protein CP1
MD02G1220500	8.57008	1.01102e-08	Nucleotide-diphospho-sugar transferase family protein	#N/A	F1K23.9
MD04G1120800	8.55487	2.57981e-26	Histone superfamily protein	#N/A	Histone H2B.3
MD03G1121900	8.5292	7.6899e-39	alpha carbonic anhydrase 7	ACA7	Alpha carbonic anhydrase 7
MD12G1009100	8.50951	6.84211e-61	Protein of unknown function (DUF1637)	PCO2	Plant cysteine oxidase 2
MD13G1058300	8.50054	6.33886e-10	Cytochrome P450 superfamily protein	CYP734A1	CYP734A1
MD08G1053800	8.50014	1.45335e-06	Concanavalin A-like lectin protein kinase family protein	LECRK91	L-type lectin-domain containing receptor kinase IX.1
MD14G1195400	8.49249	1.52282e-17	isochorismate synthase 2	ICS2	Isochorismate synthase 2, chloroplastic
MD15G1311200	8.48244	8.80504e-08	U-box domain-containing protein kinase family protein	#N/A	U-box domain-containing protein kinase family protein
MD02G1136800	8.4486	3.83608e-07	S-adenosyl-L-methionine-dependent methyltransferases superfamily protein	#N/A	Probable methyltransferase PMT27
MD08G1141200	8.43984	3.3725e-07	pleiotropic drug resistance 12	ABCG40	ABC transporter G family member 40
MD09G1072200	8.43004	3.74869e-110	cellulose synthase-like B3	CSLB3	Cellulose synthase-like protein B3
MD02G1046500	8.42	5.85342e-08	Protein of unknown function	#N/A	unknown protein; Has 28 Blast hits to 27 proteins in 8 species: Archae - 0; Bacteria - 0; Metazoa - 0; Fungi - 2; Plants - 26; Viruses - 0; Other Eukaryotes - 0 (source: NCBI BLink).
MD04G1228100	8.41942	4.12136e-07	AT-hook motif nuclear-localized protein 20	AHL20	AT-hook motif nuclear-localized protein 20
MD11G1146000	8.41941	4.43104e-05	cysteine-rich RLK (RECEPTOR-like protein kinase) 8	CRK8	cysteine-rich RLK (RECEPTOR-like protein kinase) 8
MD07G1255300	8.40328	5.14018e-07	Leucine-rich repeat protein kinase family protein	#N/A	Probable LRR receptor-like serine/threonine-protein kinase At3g47570
MD15G1028400	8.38321	5.14914e-11	cytochrome P450	CYP82C4	Cytochrome P450 82C4
MD07G1154100	8.35836	8.08914e-07	with no lysine (K) kinase 6	WNK6	Probable serine/threonine-protein kinase WNK6
MD15G1031700	8.33694	3.13714e-33	O-Glycosyl hydrolases family 17 protein	#N/A	Glucan endo-1,3-beta-glucosidase 7
MD06G1189400	8.33076	9.4847e-10	Protein of unknown function	#N/A	Microtubule-associated futsch-like protein
MD05G1114900	8.32796	8.50098e-08	beta glucosidase 15	BGLU15	Beta-glucosidase 15
MD08G1105500	8.31537	4.69537e-40	phospholipase A 2A	PLP2	Patatin-like protein 2
MD01G1215600	8.24218	6.73437e-05	Homeodomain-like superfamily protein	TRY	TRY
MD14G1195500	8.2398	1.29547e-16	isochorismate synthase 2	ICS2	Isochorismate synthase 2, chloroplastic
MD13G1014600	8.23434	1.96702e-12	NAD(P)-linked oxidoreductase superfamily protein	#N/A	NAD(P)-linked oxidoreductase superfamily protein
MD05G1114800	8.22097	5.706e-08	beta glucosidase 14	BGLU14	Beta-glucosidase 14
MD10G1132600	8.21557	3.2935e-59	NAD(P)-binding Rossmann-fold superfamily protein	#N/A	AT4g13180/F17N18_70
MD03G1150800	8.2054	1.25535e-06	NAC domain containing protein 89	NAC089	NAC domain-containing protein 89
MD14G1160900	8.2041	0.000507503	Chalcone and stilbene synthase family protein	CHS	TT4
MD06G1142300	8.20141	2.33536e-23	purple acid phosphatase 27	PAP27	Probable inactive purple acid phosphatase 27
MD05G1129800	8.19883	1.46294e-06	Transmembrane amino acid transporter family protein	AATL1	Lysine histidine transporter-like 8
MD05G1044200	8.14849	4.01629e-06	alpha/beta-Hydrolases superfamily protein	#N/A	Alpha/beta-Hydrolases superfamily protein
MD00G1085800	8.12805	7.1919e-15	cinnamyl alcohol dehydrogenase homolog 3	CAD3	Cinnamyl alcohol dehydrogenase 3
MD01G1108800	8.12036	9.0167e-25	PATATIN-like protein 6	PLP6	Patatin-like protein 6
MD11G1149100	8.11126	1.15549e-07	Histone superfamily protein	H2B	Histone H2B
MD11G1098200	8.0905	1.56011e-06	#N/A	#N/A	#N/A
MD03G1048700	8.0804	5.60644e-07	#N/A	#N/A	#N/A
MD06G1036700	8.06505	4.35765e-05	actin-related protein 8	ARP8	Actin-related protein 8
MD06G1123000	8.04584	2.05218e-33	brassinosteroid-responsive RING-H2	BRH1	BRH1 RING finger protein
MD14G1030800	8.03087	1.65135e-06	NAC domain containing protein 90	NAC090	NAC-domain protein-like
MD01G1202600	8.00671	1.30674e-38	cytochrome P450	CYP715A1	Cytochrome P450, family 715, subfamily A, polypeptide 1
MD06G1219700	7.98271	1.18894e-28	ATP binding microtubule motor family protein	KIN7A	Kinesin-like protein KIN-7A
MD14G1035500	7.97673	4.74378e-07	#N/A	#N/A	#N/A
MD16G1028400	7.97186	6.32345e-08	Chaperone DnaJ-domain superfamily protein	#N/A	Chaperone DnaJ-domain superfamily protein
MD10G1196700	7.96899	2.12141e-35	cysteine-rich RLK (RECEPTOR-like protein kinase) 8	CRK8	cysteine-rich RLK (RECEPTOR-like protein kinase) 8
MD03G1273800	7.94116	2.08261e-07	gamma histone variant H2AX	HTA3	Probable histone H2AXb
MD04G1041100	7.93265	1.23547e-06	#N/A	#N/A	#N/A
MD10G1235500	7.90233	7.87715e-48	SBP (S-ribonuclease binding protein) family protein	BRG1	BOI-related E3 ubiquitin-protein ligase 1
MD15G1081200	7.86742	1.96672e-39	alpha/beta-Hydrolases superfamily protein	#N/A	Alpha/beta-Hydrolases superfamily protein
MD05G1287100	7.77591	1.98066e-21	AGAMOUS-like 29	AGL29	AGL29
MD07G1068000	7.76103	3.00214e-05	UDP-Glycosyltransferase superfamily protein	UGT91B1	Glycosyltransferase (Fragment)
MD05G1183400	7.75985	2.19869e-06	HSP20-like chaperones superfamily protein	HSP22.0	22.0 kDa heat shock protein
MD12G1227900	7.73705	8.79726e-24	Calcium-dependent phospholipid-binding Copine family protein	BON3	Protein BONZAI 3
MD15G1401300	7.73101	9.26902e-50	12-oxophytodienoate reductase 2	OPR2	OPR2
MD13G1011000	7.71727	5.75014e-15	Peroxidase superfamily protein	PER4	Peroxidase
MD14G1243000	7.69034	0.000287279	RmlC-like cupins superfamily protein	#N/A	Germin-like protein subfamily 1 member 7
MD09G1065400	7.65595	0.00025343	UDP-Glycosyltransferase superfamily protein	UGT83A1	UDP-glycosyltransferase 83A1
MD10G1247900	7.64965	2.27163e-11	RmlC-like cupins superfamily protein	#N/A	Germin-like protein subfamily 1 member 7
MD17G1151800	7.64323	2.16586e-65	GDSL lipase 1	GLIP1	GDSL esterase/lipase 1
MD01G1070400	7.63946	2.15589e-28	ACC synthase 1	ACS1	1-aminocyclopropane-1-carboxylate synthase-like protein 1
MD06G1018100	7.61402	0.00355344	HXXXD-type acyl-transferase family protein	#N/A	At5g17540
MD08G1033900	7.60645	9.17733e-06	ovate family protein 7	OFP7	Transcription repressor OFP7
MD08G1063800	7.53546	3.64483e-24	Thioredoxin superfamily protein	GRXC6	Glutaredoxin-C6
MD02G1306200	7.52985	2.10674e-31	polyamine oxidase 1	PAO1	Polyamine oxidase 1
MD08G1140400	7.52277	9.58314e-20	cysteine-rich RLK (RECEPTOR-like protein kinase) 29	CRK29	Cysteine-rich receptor-like protein kinase 29
MD06G1215300	7.50681	8.11316e-45	Protein of unknown function	#N/A	T6J4.11 protein
MD06G1050100	7.48229	9.04341e-42	alpha/beta-Hydrolases superfamily protein	PLA-I{beta]2	Phospholipase A1-Ibeta2, chloroplastic
MD12G1138100	7.4691	5.1958e-05	Histone superfamily protein	#N/A	Histone H2B.3
MD10G1159200	7.46048	0.00157314	O-acyltransferase (WSD1-like) family protein	#N/A	WSD11
MD15G1085400	7.45507	0.0167915	phospholipase A 2A	PLP2	Patatin-like protein 2
MD10G1155400	7.43431	4.00403e-39	elicitor-activated gene 3-1	CAD7	ELI3-1
MD17G1141300	7.43001	4.7137e-53	K-box region and MADS-box transcription factor family protein	SHP1	K-box region and MADS-box transcription factor family protein
MD05G1275800	7.41127	5.1132e-06	Subtilase family protein	SBT1.4	Subtilisin-like protease SBT1.4
MD09G1043800	7.40954	1.54553e-05	AAA-ATPase 1	AATP1	AAA-ATPase ASD, mitochondrial
MD14G1044100	7.38313	5.71562e-39	Protein of unknown function	#N/A	Transmembrane protein
MD03G1199000	7.36839	9.01189e-20	glyoxalase I homolog	#N/A	#N/A
MD16G1011600	7.35912	1.69566e-50	glutathione S-transferase TAU 8	GSTU8	Glutathione S-transferase U8
MD04G1134900	7.35508	6.0293e-23	NAD(P)-binding Rossmann-fold superfamily protein	SDR	Tropinone reductase homolog At2g29360
MD10G1196500	7.34131	3.36081e-22	glutathione S-transferase TAU 19	GSTU19	GSTU19
MD14G1084700	7.3408	3.60152e-45	Glutaredoxin family protein	#N/A	Glutaredoxin family protein
MD13G1011200	7.3243	1.72766e-17	Peroxidase superfamily protein	PER5	Peroxidase 5
MD03G1281500	7.27191	1.77974e-61	cytochrome P450	CYP81D8	Cytochrome P450, family 81, subfamily D, polypeptide 8
MD03G1210400	7.26213	2.11883e-05	ubiquitin 11	UBQ11	Polyubiquitin
MD11G1215300	7.25894	4.16903e-14	glyoxalase I homolog	#N/A	#N/A
MD12G1045200	7.24842	8.02291e-22	Protein of unknown function	#N/A	Transmembrane protein
MD05G1210600	7.193	9.56775e-37	glutathione S-transferase TAU 19	GSTU19	GSTU19
MD09G1101400	7.17832	3.67314e-28	pinoid-binding protein 1	PBP1	PBP1
MD07G1272000	7.14049	1.00285e-20	cytochrome P450	CYP715A1	Cytochrome P450, family 715, subfamily A, polypeptide 1
MD04G1223200	7.13965	1.27714e-41	NAD(P)-linked oxidoreductase superfamily protein	#N/A	Probable aldo-keto reductase 6
MD05G1266200	7.13169	4.18816e-36	FAD-binding Berberine family protein	#N/A	Berberine bridge enzyme-like 8
MD15G1442000	7.13108	1.53731e-24	beta glucosidase 13	BGLU13	Beta-glucosidase 13
MD17G1273900	7.12777	4.08259e-15	AMP-dependent synthetase and ligase family protein	AAE6	Probable acyl-activating enzyme 6
MD15G1137400	7.11966	3.96056e-12	Probable cysteine desulfurase	#N/A	#N/A
MD10G1288100	7.0819	7.15601e-34	Thioredoxin superfamily protein	GRXC9	Glutaredoxin-C9
MD10G1172100	7.08187	3.18379e-41	glutathione S-transferase tau 7	GSTU7	Glutathione S-transferase U7
MD15G1328900	7.05858	1.52892e-36	Cupredoxin superfamily protein	#N/A	At4g39830
MD16G1190000	7.04767	1.48595e-23	Major facilitator superfamily protein	STP13	STP13
MD13G1189100	7.02027	2.06103e-50	Major facilitator superfamily protein	STP13	STP13
MD06G1223300	6.98907	1.86333e-35	S-adenosyl-L-methionine-dependent methyltransferases superfamily protein	#N/A	F9L1.6
MD17G1085100	6.9457	3.54594e-25	Wound-responsive family protein	#N/A	At4g10262
MD10G1158900	6.94297	0.000793966	O-acyltransferase (WSD1-like) family protein	#N/A	WSD11
MD15G1132000	6.91507	1.24067e-09	Chalcone and stilbene synthase family protein	CHS	TT4
MD16G1001400	6.87613	0.000701478	glutamine synthetase 1	GLN1-4	Glutamine synthetase
MD12G1039400	6.83727	0.000168665	HXXXD-type acyl-transferase family protein	#N/A	At5g17540
MD15G1043200	6.81945	1.53673e-19	VQ motif-containing protein	VQ4	VQ motif-containing protein 4
MD08G1105900	6.80686	2.25614e-28	phospholipase A 2A	PLP2	Patatin-like protein 2
MD15G1177100	6.76635	2.12309e-13	Protein kinase superfamily protein	#N/A	Probable receptor-like protein kinase At5g20050
MD04G1130800	6.69648	2.89351e-34	Haloacid dehalogenase-like hydrolase (HAD) superfamily protein	#N/A	Haloacid dehalogenase-like hydrolase (HAD) superfamily protein
MD01G1201900	6.69315	4.43349e-37	PAR1 protein	#N/A	PAR1 protein
MD10G1184100	6.69077	1.57806e-12	myb domain protein 15	MYB15	Transcription factor MYB15
MD14G1062300	6.66577	1.59329e-34	bZIP transcription factor family protein	TGA10	Transcription factor TGA10
MD12G1142700	6.64403	1.90839e-39	Calcium-dependent lipid-binding (CaLB domain) family protein	#N/A	At3g55470
MD05G1211100	6.63157	4.17822e-17	glutathione S-transferase TAU 19	GSTU19	GSTU19
MD13G1187900	6.59799	2.03095e-29	alpha/beta-Hydrolases superfamily protein	CXE2	Probable carboxylesterase 2
MD12G1213900	6.56025	6.18623e-07	Protein of unknown function	#N/A	AT3G13950 protein
MD12G1207100	6.54437	8.51966e-27	Plant Tudor-like protein	#N/A	At1g06340
MD15G1109500	6.53977	3.67039e-25	FASCICLIN-like arabinogalactan protein 14 precursor	FLA14	Fasciclin-like arabinogalactan protein 14
MD10G1244000	6.52169	3.55925e-12	FAD-binding Berberine family protein	FOX5	Berberine bridge enzyme-like 7
MD02G1001900	6.5116	1.80873e-59	Zinc-binding dehydrogenase family protein	#N/A	Putative NADP-dependent oxidoreductase
MD09G1089800	6.49793	1.01736e-22	O-methyltransferase family protein	ASMT	Acetylserotonin O-methyltransferase
MD07G1020300	6.49394	1.28319e-35	NAD(P)-binding Rossmann-fold superfamily protein	#N/A	At5g19440
MD08G1249100	6.47371	1.01073e-11	HSP20-like chaperones superfamily protein	HSP22.0	22.0 kDa heat shock protein
MD08G1004000	6.47289	0.00301533	OPC-8:0 CoA ligase1	4CLL5	4-coumarate--CoA ligase-like 5
MD15G1073400	6.44575	5.11268e-44	NAD(P)-binding Rossmann-fold superfamily protein	VEP1	3-oxo-Delta(4,5)-steroid 5-beta-reductase
MD01G1042500	6.42826	9.20738e-64	elicitor-activated gene 3-1	CAD7	ELI3-1
MD12G1228300	6.42319	3.86172e-38	Calcium-dependent phospholipid-binding Copine family protein	BON3	Protein BONZAI 3
MD15G1401800	6.41578	2.08203e-39	12-oxophytodienoate reductase 2	OPR2	OPR2
MD06G1097000	6.41114	8.64888e-52	cation/H+ exchanger 18	CHX18	Cation/H(+) antiporter 18
MD17G1139100	6.39476	2.50439e-09	glycerol-3-phosphate acyltransferase 1	GPAT1	Glycerol-3-phosphate acyltransferase 1
MD05G1074000	6.38526	9.08634e-59	2-oxoglutarate (2OG) and Fe(II)-dependent oxygenase superfamily protein	#N/A	2-oxoglutarate (2OG) and Fe(II)-dependent oxygenase superfamily protein
MD08G1232300	6.38083	4.25816e-08	RmlC-like cupins superfamily protein	#N/A	Cupin family protein
MD02G1091500	6.37626	2.0549e-29	methyl esterase 3	MES3	MES3
MD10G1196300	6.31405	1.30952e-82	glutathione S-transferase TAU 19	GSTU19	GSTU19
MD05G1308900	6.29206	1.24807e-06	Protein of unknown function	#N/A	Emb
MD02G1058700	6.26834	1.52109e-37	RING/U-box superfamily protein	ATL42	E3 ubiquitin-protein ligase ATL42
MD00G1148200	6.25648	6.17763e-28	alternative oxidase 1A	AOX1A	Ubiquinol oxidase 1a, mitochondrial
MD04G1112000	6.24991	1.17076e-73	Glutathione S-transferase family protein	GSTL3	Glutathione S-transferase L3
MD17G1064400	6.24903	2.03724e-28	B12D protein	#N/A	B12D protein
MD17G1194900	6.24777	0.00650201	ovate family protein 14	OFP14	OFP14
MD01G1050600	6.24181	9.37004e-45	S-adenosyl-L-methionine-dependent methyltransferases superfamily protein	#N/A	Probable methyltransferase PMT15
MD05G1320800	6.23791	1.34398e-11	Polyphenol oxidase	#N/A	#N/A
MD05G1246500	6.23374	2.31243e-14	disease resistance family protein / LRR family protein	#N/A	Disease resistance family protein / LRR family protein
MD08G1074700	6.2271	1.09162e-09	myb domain protein 68	ATMYB68	At5g65790
MD11G1171100	6.22381	1.82611e-46	cytochrome P450	CYP94C1	Cytochrome P450 94C1
MD15G1109800	6.22207	7.51481e-29	Core-2/I-branching beta-1	#N/A	At4g31350
MD15G1215500	6.21579	4.20087e-16	Duplicated homeodomain-like superfamily protein	TT2	Duplicated homeodomain-like superfamily protein
MD01G1042800	6.20108	9.53055e-55	elicitor-activated gene 3-1	CAD7	ELI3-1
MD12G1214100	6.1792	1.59245e-10	Protein of unknown function	#N/A	AT3G13950 protein
MD14G1243100	6.17504	6.74926e-06	RmlC-like cupins superfamily protein	#N/A	Germin-like protein subfamily 1 member 7
MD04G1111400	6.17108	1.64133e-10	Glutathione S-transferase family protein	GSTL3	Glutathione S-transferase L3
MD08G1141400	6.16538	3.69461e-116	pleiotropic drug resistance 12	ABCG40	ABC transporter G family member 40
MD05G1267900	6.16011	1.23804e-18	FAD-binding Berberine family protein	#N/A	Berberine bridge enzyme-like 26
MD11G1220400	6.14282	9.9478e-24	Cytochrome P450 superfamily protein	CYP75B1	TT7
MD10G1014500	6.13826	1.58126e-15	alcohol dehydrogenase 1	ADH1	Alcohol dehydrogenase class-P
MD08G1071200	6.11452	7.34548e-49	cytokinin oxidase 7	CKX7	Cytokinin dehydrogenase 7
MD08G1240600	6.10574	1.85374e-79	NAD(P)-linked oxidoreductase superfamily protein	#N/A	Probable aldo-keto reductase 6
MD01G1227000	6.08874	4.25363e-16	Protein of unknown function	#N/A	Plasminogen activator inhibitor
MD02G1003300	6.06416	1.53132e-40	UDP-glucosyltransferase 74F2	UGT74F2	Glycosyltransferase
MD06G1106800	6.05839	1.19099e-08	RING/U-box superfamily protein	#N/A	RING/U-box superfamily protein
MD03G1167500	6.05363	4.09903e-11	Protein of unknown function	#N/A	DUF4228 domain protein
MD05G1013200	6.05298	6.11842e-37	alcohol dehydrogenase 1	ADH1	Alcohol dehydrogenase class-P
MD17G1279100	6.0509	5.93112e-17	gibberellin 2-oxidase 6	GA2OX6	Gibberellin 2-beta-dioxygenase 6
MD14G1047400	6.04372	2.85953e-21	ubiquitin-specific protease 13	UBP13	UBP13
MD13G1029600	6.03297	1.53096e-33	plasmodesmata-located protein 6	CRRSP12	Cysteine-rich repeat secretory protein 12
MD17G1045500	6.02978	1.36915e-27	AAA-ATPase 1	AATP1	AAA-ATPase ASD, mitochondrial
MD13G1113700	6.01789	7.11749e-21	AMP-dependent synthetase and ligase family protein	4CLL9	4-coumarate--CoA ligase-like 9
MD09G1108500	5.98807	2.39321e-48	MATE efflux family protein	DTX40	Protein DETOXIFICATION 40
MD09G1162700	5.98794	5.36829e-16	23 kDa jasmonate-induced protein	#N/A	#N/A
MD04G1149800	5.94236	3.00916e-12	alpha 1	#N/A	Alpha 1,4-glycosyltransferase family protein
MD09G1028000	5.94156	0.00615886	Oleosin family protein	#N/A	Oleosin 5
MD15G1275500	5.93844	1.63075e-18	methyl esterase 1	MES1	Methylesterase 1
MD06G1077500	5.92972	1.75644e-45	NAD(P)-binding Rossmann-fold superfamily protein	#N/A	NAD(P)-binding Rossmann-fold superfamily protein
MD11G1113200	5.91947	4.45442e-36	C2H2-type zinc finger family protein	#N/A	At2g28710
MD05G1308500	5.9194	4.9575e-14	Histone superfamily protein	HTR1	Histone H3
MD01G1029200	5.91716	1.67126e-08	UDP-glucosyl transferase 85A2	UGT85A2	UDP-glycosyltransferase 85A2
MD09G1142800	5.91498	1.00792e-26	UDP-glucosyl transferase 85A2	UGT85A2	UDP-glycosyltransferase 85A2
MD16G1212000	5.90675	7.44697e-37	cellulose synthase like G2	CSLG2	Glycosyltransferase (Fragment)
MD05G1320500	5.90088	8.68848e-12	Polyphenol oxidase	#N/A	#N/A
MD16G1015100	5.86262	4.11157e-14	transmembrane kinase 1	TMK1	Receptor protein kinase TMK1
MD09G1167600	5.84538	2.95468e-37	Pectin lyase-like superfamily protein	QRT3	Pectin lyase-like superfamily protein
MD06G1003700	5.84253	6.05548e-12	NAD(P)-binding Rossmann-fold superfamily protein	#N/A	CRL1
MD10G1312700	5.83378	1.59838e-14	Protein of unknown function	#N/A	FUNCTIONS IN: molecular_function unknown; INVOLVED IN: biological_process unknown; LOCATED IN: membrane; EXPRESSED IN: 14 plant structures; EXPRESSED DURING: 4 anthesis, C globular stage, F mature embryo stage, petal differentiation and expansion st /.../ expanded cotyledon stage; CONTAINS InterPro DOMAIN/s: Aminotransferase-like, plant mobile domain (InterPro:IPR019557), Protein of unknown funct…
MD00G1129500	5.82651	1.2927e-45	Protein of unknown function	#N/A	Stress up-regulated Nod 19 protein
MD08G1156600	5.82129	3.1741e-08	ACT-like superfamily protein	ACR2	ACT domain-containing protein ACR2
MD03G1233300	5.81201	2.78192e-09	Concanavalin A-like lectin protein kinase family protein	LECRK91	L-type lectin-domain containing receptor kinase IX.1
MD08G1016600	5.80537	2.39113e-55	glyoxal oxidase-related protein	#N/A	F10A5.18
MD11G1157300	5.75226	5.33574e-08	cytochrome P450	CYP716A1	Cytochrome P450 716A1
MD17G1001500	5.7484	8.27784e-13	WRKY DNA-binding protein 75	WRKY75	WRKY75
MD16G1191500	5.73163	6.0085e-22	Haloacid dehalogenase-like hydrolase (HAD) superfamily protein	#N/A	At2g32150/F22D22.10
MD09G1073000	5.70876	1.72068e-30	B12D protein	#N/A	B12D protein
MD11G1220600	5.69366	8.24026e-24	Cytochrome P450 superfamily protein	CYP75B1	TT7
MD15G1131700	5.6811	3.34223e-13	Chalcone and stilbene synthase family protein	CHS	TT4
MD11G1306500	5.66195	1.99299e-37	Integrase-type DNA-binding superfamily protein	ERF071	Ethylene-responsive transcription factor ERF071
MD06G1237400	5.65596	1.77475e-16	Nucleotide-diphospho-sugar transferase family protein	#N/A	Glycosyltransferase
MD15G1401200	5.63871	3.97776e-36	12-oxophytodienoate reductase 2	OPR2	OPR2
MD02G1171100	5.62114	5.64131e-34	Calcium-binding EF-hand family protein	CML30	CML30
MD13G1118700	5.61408	0.0165824	DNA-binding HORMA family protein	ASY1	Meiosis-specific protein ASY1
MD12G1240000	5.61204	2.24738e-66	NAD(P)-linked oxidoreductase superfamily protein	AGD2	Probable aldo-keto reductase 2
MD04G1142600	5.59823	4.20252e-28	laccase 7	LAC7	Laccase-7
MD13G1087700	5.59809	8.35001e-19	glyoxal oxidase-related protein	#N/A	F10A5.18
MD15G1267100	5.5965	1.12117e-06	#N/A	#N/A	#N/A
MD05G1229100	5.59475	3.00329e-05	Cupredoxin superfamily protein	#N/A	At4g39830
MD05G1132900	5.58715	5.03476e-11	O-fucosyltransferase family protein	OFUT16	O-fucosyltransferase 16
MD02G1095700	5.5865	4.05483e-63	cellulose synthase like E1	CSLE1	Cellulose synthase-like protein E1
MD15G1187300	5.57604	5.21006e-36	aldehyde dehydrogenase 2C4	ALDH2C4	Aldehyde dehydrogenase family 2 member C4
MD14G1180400	5.55503	5.29177e-33	Protein of unknown function (DUF1645)	#N/A	At1g23710
MD11G1157200	5.555	2.34726e-20	cytochrome P450	CYP716A1	Cytochrome P450 716A1
MD07G1210700	5.5469	2.24244e-13	HSP20-like chaperones superfamily protein	HSP17.6C	17.6 kDa class I heat shock protein 3
MD17G1225700	5.54643	3.87856e-16	heat shock protein 70	MED37E	Probable mediator of RNA polymerase II transcription subunit 37e
MD15G1160600	5.5336	1.06083e-19	DNA-binding protein phosphatase 1	AtDBP1	Probable protein phosphatase 2C 22
MD03G1251400	5.51441	6.89543e-30	Kunitz family trypsin and protease inhibitor protein	KTI2	Kunitz trypsin inhibitor 2
MD06G1003600	5.51065	2.11867e-09	NAD(P)-binding Rossmann-fold superfamily protein	#N/A	#N/A
MD11G1284500	5.48471	9.61388e-57	TIC-like	ATTKL	TIC-like protein
MD04G1166700	5.46674	5.06155e-39	Tautomerase/MIF superfamily protein	#N/A	Tautomerase/MIF superfamily protein
MD07G1161100	5.46164	7.41092e-16	O-methyltransferase 1	OMT1	Flavone 3'-O-methyltransferase 1
MD05G1305700	5.45281	1.29203e-42	glutamate receptor 2.7	GLR2.7	Glutamate receptor 2.7
MD12G1157100	5.43809	6.1227e-23	laccase 7	LAC7	Laccase-7
MD08G1105300	5.41092	6.30045e-07	phospholipase A 2A	PLP2	Patatin-like protein 2
MD15G1277400	5.403	5.25049e-25	Disease resistance protein (CC-NBS-LRR class) family	#N/A	Disease resistance protein (CC-NBS-LRR class) family
MD03G1091900	5.40065	2.90816e-32	Glucose-methanol-choline (GMC) oxidoreductase family protein	#N/A	(R)-mandelonitrile lyase-like
MD15G1402400	5.387	7.85356e-25	12-oxophytodienoate reductase 2	OPR2	OPR2
MD08G1198000	5.3862	8.53174e-20	P-loop containing nucleoside triphosphate hydrolases superfamily protein	#N/A	P-loop containing nucleoside triphosphate hydrolases superfamily protein
MD13G1004600	5.38067	2.22445e-38	wall-associated kinase 2	WAK2	Wall-associated receptor kinase 2
MD01G1185500	5.37362	3.21527e-15	Enolase	ENO2	LOS2
MD14G1126800	5.36054	2.47786e-09	methionine gamma-lyase	MGL	Methionine gamma-lyase
MD15G1043300	5.35637	4.14323e-16	DnaJ/Hsp40 cysteine-rich domain superfamily protein	#N/A	At2g24860/F27C12.22
MD06G1014400	5.35338	4.99062e-21	DZC (Disease resistance/zinc finger/chromosome condensation-like region) domain containing protein	NLM9	DZC (Disease resistance/zinc finger/chromosome condensation-like region) domain containing protein
MD04G1178700	5.34399	2.62847e-55	cytochrome P450	CYP714A1	Cytochrome P450 714A1
MD02G1028800	5.34327	6.51223e-28	early nodulin-like protein 14	ENODL14	ENODL14
MD02G1240900	5.34055	4.20607e-11	glycosyltransferase family protein 47	#N/A	Glycosyltransferase family protein 64 protein C5
MD02G1162000	5.33899	2.12402e-36	methyl esterase 1	MES1	Methylesterase 1
MD09G1116300	5.33864	2.02546e-25	Protein of unknown function	#N/A	F12F1.11
MD12G1214700	5.28323	1.35127e-16	Protein of unknown function	#N/A	AT3G13950 protein
MD02G1162200	5.27588	7.24344e-35	methyl esterase 3	MES3	MES3
MD15G1222400	5.24289	8.10506e-10	flavin-dependent monooxygenase 1	FMO1	Probable flavin-containing monooxygenase 1
MD11G1062400	5.23054	5.32421e-08	UDP-Glycosyltransferase superfamily protein	#N/A	UDP-Glycosyltransferase superfamily protein
MD14G1084000	5.22068	4.50702e-39	S-adenosyl-L-methionine-dependent methyltransferases superfamily protein	#N/A	At2g41380
MD13G1243400	5.19269	4.67466e-63	OSBP(oxysterol binding protein)-related protein 4B	ORP4B	OSBP(Oxysterol binding protein)-related protein 4B
MD13G1029200	5.18404	3.1225e-16	nudix hydrolase homolog 17	NUDT17	Nudix hydrolase 17, mitochondrial
MD03G1058700	5.16594	0.00208096	transcription regulators	#N/A	Transcription factor SCREAM-like protein
MD05G1334200	5.16338	6.75849e-29	Quinone reductase family protein	FQR1	Flavodoxin-like quinone reductase 1
MD17G1125800	5.15459	9.69899e-41	UDP-Glycosyltransferase superfamily protein	UGT85A1	UDP-glycosyltransferase 85A1
MD07G1007400	5.14861	4.57557e-80	UDP-glucosyl transferase 73B3	UGT73B3	UDP-glycosyltransferase 73B3
MD15G1409200	5.14402	1.3957e-07	O-methyltransferase 1	OMT1	Flavone 3'-O-methyltransferase 1
MD09G1041500	5.12406	2.47409e-08	ABC transporter family protein	ABCB15	ABC transporter B family member 15
MD11G1012300	5.09942	4.56772e-95	Family of unknown function (DUF716)	#N/A	Proteinase inhibitor I4, serpin (DUF716)
MD15G1409700	5.08189	5.04841e-15	O-methyltransferase 1	OMT1	Flavone 3'-O-methyltransferase 1
MD11G1195800	5.05644	6.39622e-10	Glycosyl hydrolases family 32 protein	BFRUCT3	Acid beta-fructofuranosidase 3, vacuolar
MD13G1085600	5.04833	6.59025e-07	#N/A	#N/A	#N/A
MD14G1068100	5.03696	7.98571e-12	mitochondrial RNAediting factor 1	PCMP-H52	Putative pentatricopeptide repeat-containing protein At5g52630
MD01G1121900	5.03279	4.20545e-12	tonoplast intrinsic protein 1	TIP1-3	Aquaporin TIP1-3
MD00G1167000	5.02125	1.44589e-05	cytochrome P450	CYP71A26	Cytochrome P450 71A26
MD09G1032900	5.00933	2.67808e-34	NAD(P)-linked oxidoreductase superfamily protein	#N/A	NAD(P)-linked oxidoreductase superfamily protein
MD02G1185000	5.00892	1.8774e-12	calcium ATPase 2	ACA2	Calcium-transporting ATPase
MD11G1269300	4.99684	2.05446e-06	Kunitz family trypsin and protease inhibitor protein	KTI2	Kunitz trypsin inhibitor 2
MD01G1052600	4.99191	3.79309e-30	NAD(P)-binding Rossmann-fold superfamily protein	#N/A	NAD(P)-binding Rossmann-fold superfamily protein
MD01G1231600	4.97971	7.10937e-32	response to low sulfur 2	LSU4	Protein RESPONSE TO LOW SULFUR 4
MD12G1116800	4.96771	7.15017e-05	S18 ribosomal protein	RPS18B	40S ribosomal protein S18
MD15G1254200	4.96498	1.79762e-26	P-loop containing nucleoside triphosphate hydrolases superfamily protein	#N/A	AAA-ATPase At2g18190
MD13G1208400	4.95901	4.43549e-21	Serine protease inhibitor	#N/A	Serine protease inhibitor, potato inhibitor I-type family protein
MD02G1132500	4.95842	8.56212e-10	Chalcone-flavanone isomerase family protein	#N/A	Chalcone-flavonone isomerase family protein
MD11G1066800	4.95008	3.99237e-14	Protein of unknown function	#N/A	SAGA-associated factor 11
MD05G1240300	4.9468	1.79516e-13	HSP20-like chaperones superfamily protein	HSP17.8	17.8 kDa class I heat shock protein
MD05G1246400	4.94348	3.90151e-05	disease resistance family protein / LRR family protein	#N/A	Disease resistance family protein / LRR family protein
MD16G1093700	4.94328	2.83618e-24	similar to RCD one 2	SRO2	Probable inactive poly
MD13G1277200	4.93332	3.20645e-13	chitin elicitor receptor kinase 1	CERK1	Chitin elicitor receptor kinase 1
MD02G1228800	4.86559	3.42239e-16	nitrate transporter 1.5	NPF7.3	Protein NRT1/ PTR FAMILY 7.3
MD10G1260700	4.85984	2.63605e-09	jasmonate-zim-domain protein 8	TIFY5A	Protein TIFY 5A
MD15G1282200	4.85281	8.69862e-30	Protein of unknown function	#N/A	Membrane protein
MD06G1156200	4.8408	1.58604e-06	NB-ARC domain-containing disease resistance protein	RPM1	Disease resistance protein RPM1
MD09G1162600	4.81379	9.79677e-06	23 kDa jasmonate-induced protein	#N/A	#N/A
MD10G1325100	4.7939	1.95227e-07	Stigma-specific Stig1 family protein	#N/A	F12F1.21 protein
MD10G1064400	4.78857	1.25911e-06	Receptor-like protein kinase-related family protein	CRRSP38	Cysteine-rich repeat secretory protein 38
MD07G1221600	4.78846	3.39529e-06	SGNH hydrolase-type esterase superfamily protein	CPRD49	GDSL esterase/lipase CPRD49
MD09G1122800	4.77677	7.51771e-05	ATPase E1-E2 type family protein / haloacid dehalogenase-like hydrolase family protein	ACA12	Calcium-transporting ATPase
MD15G1365200	4.77579	0.000169767	Glycosyl hydrolase family protein	BXL7	Probable beta-D-xylosidase 7
MD10G1277600	4.77286	5.18976e-07	Leucine-rich repeat protein kinase family protein	#N/A	Probable LRR receptor-like serine/threonine-protein kinase At3g47570
MD07G1048400	4.77022	3.0635e-12	nudix hydrolase homolog 16	NUDT16	Nudix hydrolase 16, mitochondrial
MD04G1139500	4.75718	2.57152e-22	glutathione S-transferase TAU 8	GSTU8	Glutathione S-transferase U8
MD03G1172300	4.74178	1.45601e-13	ABC-2 type transporter family protein	ABCG15	ABC transporter G family member 15
MD11G1061800	4.72871	5.56349e-25	UDP-Glycosyltransferase superfamily protein	#N/A	UDP-Glycosyltransferase superfamily protein
MD12G1228200	4.7137	3.59554e-17	Calcium-dependent phospholipid-binding Copine family protein	BON3	Protein BONZAI 3
MD05G1210700	4.6943	1.22037e-15	glutathione S-transferase TAU 19	GSTU19	GSTU19
MD12G1168100	4.69302	1.00152e-19	2-oxoglutarate (2OG) and Fe(II)-dependent oxygenase superfamily protein	#N/A	2-oxoglutarate (2OG) and Fe(II)-dependent oxygenase superfamily protein
MD09G1192100	4.68519	6.05381e-22	Glycosyl hydrolases family 32 protein	CWINV1	Beta-fructofuranosidase, insoluble isoenzyme CWINV1
MD09G1162800	4.68477	5.98833e-05	#N/A	#N/A	#N/A
MD13G1101200	4.68191	6.89132e-37	NAD(P)-linked oxidoreductase superfamily protein	#N/A	NAD(P)-linked oxidoreductase superfamily protein
MD04G1142900	4.68038	3.0617e-30	laccase 7	LAC7	Laccase-7
MD02G1298100	4.67871	8.54334e-12	autoinhibited Ca(2+)-ATPase	ACA4	Calcium-transporting ATPase 4, plasma membrane-type
MD08G1241500	4.6709	1.68342e-25	#N/A	#N/A	#N/A
MD00G1014900	4.6655	1.59818e-05	laccase 14	LAC14	Laccase-14
MD11G1296200	4.66042	1.53801e-12	gamma histone variant H2AX	HTA3	Probable histone H2AXb
MD15G1082300	4.64726	6.73197e-20	cold regulated gene 27	COR27	Cold regulated protein 27
MD03G1024300	4.64391	2.2594e-06	ZIP metal ion transporter family	ZTP29	Zinc transporter ZTP29
MD15G1366700	4.63328	9.19842e-36	VQ motif-containing protein	#N/A	VQ motif-containing protein
MD11G1178400	4.60307	1.74982e-49	aldehyde oxidase 4	AAO4	Benzaldehyde dehydrogenase (NAD(+))
MD00G1105400	4.6028	0.000122293	Leucine-rich repeat protein kinase family protein	#N/A	Probable LRR receptor-like serine/threonine-protein kinase At3g47570
MD00G1162900	4.59895	1.29831e-20	abscisic aldehyde oxidase 3	AAO3	Abscisic-aldehyde oxidase
MD12G1028500	4.58805	6.4476e-16	2-oxoglutarate (2OG) and Fe(II)-dependent oxygenase superfamily protein	#N/A	2-oxoglutarate (2OG) and Fe(II)-dependent oxygenase superfamily protein
MD15G1436400	4.57174	3.79981e-11	S-adenosyl-L-methionine-dependent methyltransferases superfamily protein	#N/A	At5g10830
MD11G1093700	4.56099	8.92202e-71	tropinone reductase	TRI	Tropinone reductase homolog At2g29330
MD09G1022800	4.54925	3.01495e-11	Protein of unknown function (DUF707)	#N/A	Lysine ketoglutarate reductase trans-splicing protein (DUF707)
MD13G1191400	4.50318	8.54229e-40	Haloacid dehalogenase-like hydrolase (HAD) superfamily protein	#N/A	At2g32150/F22D22.10
MD11G1287900	4.49425	6.00018e-29	Eukaryotic aspartyl protease family protein	#N/A	Eukaryotic aspartyl protease family protein
MD09G1121400	4.4931	2.77008e-69	Protein kinase superfamily protein	WNK11	Probable serine/threonine-protein kinase WNK11
MD13G1102100	4.49249	3.75146e-32	MATE efflux family protein	DTX29	Protein DETOXIFICATION 29
MD01G1157900	4.45945	1.48011e-08	Lateral organ boundaries (LOB) domain family protein	LBD12	PCK1
MD02G1314100	4.44251	2.3758e-05	arabinogalactan protein 23	#N/A	At2g41905
MD05G1021600	4.4332	4.6533e-07	Pyridoxal phosphate (PLP)-dependent transferases superfamily protein	SDC	SDC1
MD13G1029500	4.41935	6.57859e-06	Caleosin-related family protein	PXG4	Probable peroxygenase 4
MD02G1076800	4.41743	4.65786e-20	cytidine deaminase 1	CDA1	Cytidine deaminase 1
MD11G1018300	4.41373	0.00034431	receptor like protein 3	PSY1R	Leucine-rich repeat receptor-like protein kinase (Fragment)
MD17G1201200	4.39236	3.35754e-16	mitochondrial HSO70 2	HSP70-10	Heat shock 70 kDa protein 10, mitochondrial
MD11G1062500	4.38599	6.77918e-44	UDP-Glycosyltransferase superfamily protein	#N/A	UDP-Glycosyltransferase superfamily protein
MD11G1074400	4.37678	5.90872e-36	2-oxoglutarate (2OG) and Fe(II)-dependent oxygenase superfamily protein	#N/A	2-oxoglutarate (2OG) and Fe(II)-dependent oxygenase superfamily protein
MD06G1137000	4.37413	5.79934e-17	tapetum determinant 1	TPD1	TPD1
MD16G1122400	4.37163	1.04191e-27	WRKY DNA-binding protein 75	WRKY75	WRKY75
MD02G1011100	4.36593	1.18286e-09	Glycosyl hydrolase family protein with chitinase insertion domain	ChiC	Class V chitinase
MD13G1160700	4.35775	2.76092e-14	MLP-like protein 423	MLP423	MLP-like protein 423
MD05G1013400	4.34598	1.02281e-16	alcohol dehydrogenase 1	ADH1	Alcohol dehydrogenase class-P
MD10G1273600	4.33826	4.98253e-13	receptor-like kinase in flowers 1	RKF1	Probable LRR receptor-like serine/threonine-protein kinase RFK1
MD00G1012900	4.32861	3.42685e-22	Glucose-methanol-choline (GMC) oxidoreductase family protein	#N/A	(R)-mandelonitrile lyase-like
MD11G1162900	4.32382	5.82438e-05	Glycosyltransferase family 29 (sialyltransferase) family protein	GALT29A	Beta-1,6-galactosyltransferase GALT29A
MD05G1306900	4.29987	5.72068e-48	ethylene responsive element binding factor 1	ERF1A	Ethylene-responsive transcription factor 1A
MD17G1238400	4.29943	2.2646e-13	S-locus lectin protein kinase family protein	RLK4	receptor-like protein kinase 4
MD07G1307400	4.29197	4.29087e-13	Laccase/Diphenol oxidase family protein	TT10	Laccase-15
MD13G1132800	4.27609	9.52246e-24	nudix hydrolase homolog 13	NUDT13	NUDX13
MD04G1154400	4.25942	1.60206e-34	2-oxoglutarate (2OG) and Fe(II)-dependent oxygenase superfamily protein	#N/A	2-oxoglutarate (2OG) and Fe(II)-dependent oxygenase superfamily protein
MD12G1023300	4.2373	0.000450833	purple acid phosphatase 22	PAP22	Purple acid phosphatase 22
MD13G1051000	4.2293	9.70213e-15	Metal-dependent phosphohydrolase	#N/A	Metal-dependent phosphohydrolase
MD05G1211000	4.21748	3.03923e-20	glutathione S-transferase TAU 19	GSTU19	GSTU19
MD17G1019100	4.2161	4.27148e-09	Protein of unknown function	#N/A	At5g40690
MD15G1402700	4.21074	4.03735e-40	12-oxophytodienoate reductase 2	OPR2	OPR2
MD13G1115700	4.20891	2.00434e-27	cytochrome P450	CYP76C4	Cytochrome P450 76C4
MD08G1111500	4.19265	3.34346e-23	NADP-malic enzyme 3	NADP-ME3	Malic enzyme
MD15G1079800	4.18294	1.00374e-09	basic helix-loop-helix (bHLH) DNA-binding superfamily protein	SPT	SPT
MD16G1101500	4.15984	8.43177e-52	NAD(P)-linked oxidoreductase superfamily protein	#N/A	NAD(P)-linked oxidoreductase superfamily protein
MD14G1169600	4.15799	1.21498e-35	cytochrome P450	CYP71A26	Cytochrome P450 71A26
MD15G1308800	4.15744	4.16754e-18	elicitor-activated gene 3-1	CAD7	ELI3-1
MD05G1123700	4.12565	5.63503e-51	FAD/NAD(P)-binding oxidoreductase family protein	MO3	Monooxygenase 3
MD06G1080200	4.09999	6.21248e-35	Protein of unknown function (DUF567)	#N/A	Protein LURP-one-related 4
MD15G1170400	4.09693	1.30095e-46	early nodulin-like protein 14	ENODL14	ENODL14
MD02G1034500	4.09388	1.84833e-32	Protein kinase superfamily protein	EMB1187	Probable ethanolamine kinase
MD02G1295200	4.08635	2.10963e-14	Mitochondrial transcription termination factor family protein	#N/A	#N/A
MD11G1245400	4.0828	5.11162e-17	UDP-glucosyl transferase 85A2	UGT85A2	UDP-glycosyltransferase 85A2
MD03G1019500	4.08275	1.01268e-18	receptor-like protein kinase 1	#N/A	G-type lectin S-receptor-like serine/threonine-protein kinase At5g24080
MD05G1352700	4.07468	3.92359e-49	Protein of unknown function	#N/A	Serine/arginine repetitive matrix-like protein
MD04G1019300	4.06981	1.80839e-42	indole-3-acetate beta-D-glucosyltransferase	UGT75D1	UDP-glycosyltransferase 75D1
MD08G1243000	4.06466	9.35065e-19	cytochrome P450	CYP98A3	Cytochrome P450 98A3
MD14G1197100	4.01942	4.01629e-08	BANQUO 3	PRE4	Transcription factor PRE4
MD01G1232800	4.01941	1.24375e-15	NC domain-containing protein-related	#N/A	Gb
MD03G1135000	4.01905	1.65853e-13	AGAMOUS-like 61	AGL61	Agamous-like MADS-box protein AGL61
MD17G1112300	4.01896	2.02719e-22	Phototropic-responsive NPH3 family protein	#N/A	BTB/POZ domain-containing protein At5g48130
MD12G1197400	4.01224	1.20501e-15	germin-like protein subfamily 2 member 2 precursor	GL22	Germin-like protein subfamily 2 member 2
MD01G1118100	4.01093	2.91654e-37	Chalcone-flavanone isomerase family protein	CHI1	Chalcone--flavonone isomerase 1
MD05G1209700	3.99549	2.33158e-10	glutathione S-transferase TAU 25	GSTU25	Glutathione S-transferase U25
MD06G1184200	3.99373	5.17254e-14	structural molecules	#N/A	Coatomer subunit beta'
MD17G1267600	3.98779	4.57311e-27	microsomal glutathione s-transferase	#N/A	Microsomal glutathione s-transferase
MD04G1222300	3.97684	2.21945e-13	Protein of unknown function	#N/A	CONTAINS InterPro DOMAIN/s: EGF-like (InterPro:IPR006210); Has 259 Blast hits to 234 proteins in 55 species: Archae - 0; Bacteria - 0; Metazoa - 184; Fungi - 0; Plants - 69; Viruses - 0; Other Eukaryotes - 6 (source: NCBI BLink).
MD05G1121400	3.97598	2.20702e-14	Protein kinase protein with adenine nucleotide alpha hydrolases-like domain	#N/A	Protein kinase protein with adenine nucleotide alpha hydrolases-like domain
MD09G1162900	3.97151	1.81749e-09	23 kDa jasmonate-induced protein	#N/A	#N/A
MD17G1110600	3.96691	1.65517e-15	gamete expressed protein 1	GEX1	Protein GAMETE EXPRESSED 1
MD05G1163500	3.96494	1.07176e-08	asparaginyl-tRNA synthetase 2	SYNC2	SYNC2_ARATH
MD01G1149200	3.96191	1.1556e-05	Ribosomal protein L10 family protein	RPP0C	60S acidic ribosomal protein P0-3
MD06G1003800	3.94635	0.000483578	NAD(P)-binding Rossmann-fold superfamily protein	#N/A	CRL1
MD13G1042500	3.93132	1.88617e-07	NAD(P)-binding Rossmann-fold superfamily protein	TKPR2	TKPR2
MD10G1262000	3.92826	0.000710377	gibberellin 2-oxidase	GA2OX2	Gibberellin 2-beta-dioxygenase 2
MD09G1169600	3.91357	6.5204e-09	HXXXD-type acyl-transferase family protein	#N/A	HXXXD-type acyl-transferase family protein
MD06G1130400	3.90602	5.85866e-27	Integrase-type DNA-binding superfamily protein	ERF114	Ethylene-responsive transcription factor ERF114
MD05G1017400	3.8999	9.05927e-23	pathogenesis-related family protein	#N/A	pathogenesis-related family protein
MD14G1180300	3.88492	1.75887e-05	similar to RCD one 5	SRO5	Probable inactive poly
MD10G1068300	3.85877	7.41471e-09	Translation initiation factor SUI1 family protein	#N/A	AT5g54940/MBG8_21
MD17G1071300	3.85655	2.26964e-07	HXXXD-type acyl-transferase family protein	#N/A	Acyltransferase-like protein
MD14G1033500	3.84611	2.31654e-18	NAD(P)-binding Rossmann-fold superfamily protein	#N/A	Alcohol dehydrogenase-like protein
MD07G1195500	3.84298	2.85376e-55	ubiquitin carrier protein 7	UBC7	Ubiquitin-conjugating enzyme E2 7
MD00G1199900	3.84287	0.00011147	Transposon Ty3-I Gag-Pol polyprotein	#N/A	#N/A
MD05G1082900	3.83407	0.000256137	PLC-like phosphodiesterases superfamily protein	#N/A	F14J22.5 protein
MD15G1028700	3.80941	8.57985e-05	cytochrome P450	CYP82C4	Cytochrome P450 82C4
MD15G1265500	3.79229	9.17156e-43	Major facilitator superfamily protein	PLT6	At4g36670
MD08G1084200	3.78615	1.149e-10	Galactose oxidase/kelch repeat superfamily protein	#N/A	F-box/kelch-repeat protein At5g43190
MD03G1091700	3.76608	3.60589e-15	Glucose-methanol-choline (GMC) oxidoreductase family protein	#N/A	(R)-mandelonitrile lyase-like
MD14G1034000	3.76421	8.12389e-10	Protein of unknown function	#N/A	E3 ubiquitin-protein ligase
MD06G1189100	3.76131	1.73864e-23	WRKY DNA-binding protein 72	WRKY61	WRKY DNA-binding protein 61
MD01G1077200	3.74437	5.05498e-19	UDP-Glycosyltransferase superfamily protein	UGT72B1	UDP-glycosyltransferase 72B1
MD04G1019400	3.73611	1.2147e-30	indole-3-acetate beta-D-glucosyltransferase	UGT75D1	UDP-glycosyltransferase 75D1
MD07G1075600	3.73028	5.68394e-13	phosphate transporter traffic facilitator1	PHF1	SEC12-like protein 1
MD06G1025600	3.72507	1.81285e-19	Calcium-binding EF-hand family protein	CML17	Probable calcium-binding protein CML17
MD11G1041500	3.71941	7.82663e-14	seed imbibition 1	RFS1	Probable galactinol--sucrose galactosyltransferase 1
MD04G1236300	3.68586	0.000232404	phloem protein 2-B1	PP2B1	F-box protein PP2-B1
MD04G1160800	3.68403	6.81777e-29	receptor like protein 7	#N/A	#N/A
MD12G1240300	3.68259	9.69096e-44	NAD(P)-linked oxidoreductase superfamily protein	#N/A	Probable aldo-keto reductase 3
MD06G1161700	3.67644	2.97911e-11	#N/A	#N/A	#N/A
MD10G1189500	3.67522	7.34307e-17	#N/A	#N/A	#N/A
MD02G1138300	3.65286	1.20896e-05	alpha/beta-Hydrolases superfamily protein	#N/A	AT3g51000/F24M12_40
MD00G1141700	3.63076	2.07921e-34	NAD(P)-linked oxidoreductase superfamily protein	AKR4C10	Aldo-keto reductase family 4 member C10
MD16G1038900	3.62168	3.9755e-15	Protein of unknown function	#N/A	At1g68430
MD03G1082700	3.61632	6.4191e-20	Protein of unknown function	#N/A	unknown protein; BEST Arabidopsis thaliana protein match is: unknown protein (TAIR:AT3G54000.1); Has 35333 Blast hits to 34131 proteins in 2444 species: Archae - 798; Bacteria - 22429; Metazoa - 974; Fungi - 991; Plants - 531; Viruses - 0; Other Euk /.../s - 9610 (source: NCBI BLink).
MD14G1102600	3.58366	3.11311e-09	heavy metal atpase 5	HMA5	Probable copper-transporting ATPase HMA5
MD15G1306100	3.55889	1.78356e-12	hydroxyproline-rich glycoprotein family protein	#N/A	Uncharacterized protein At5g65660
MD11G1262100	3.55194	9.43925e-05	D-mannose binding lectin protein with Apple-like carbohydrate-binding domain	#N/A	EP1-like glycoprotein 4
MD15G1290900	3.54691	2.00745e-13	Auxin-responsive GH3 family protein	GH3.1	Probable indole-3-acetic acid-amido synthetase GH3.1
MD07G1308000	3.54608	4.02042e-15	Laccase/Diphenol oxidase family protein	TT10	Laccase-15
MD05G1127900	3.53641	3.68391e-07	O-methyltransferase family protein	ASMT	Acetylserotonin O-methyltransferase
MD17G1131800	3.52932	0.00361706	MATE efflux family protein	DTX41	Protein DETOXIFICATION
MD04G1204000	3.52786	1.50736e-15	lipoxygenase 1	LOX1	Linoleate 9S-lipoxygenase 1
MD09G1032800	3.51985	3.75541e-16	NAD(P)-linked oxidoreductase superfamily protein	ATB2	Probable aldo-keto reductase 4
MD08G1011100	3.50611	2.71928e-19	Protein of unknown function	#N/A	At1g75810
MD14G1028700	3.50212	2.22096e-16	2-oxoglutarate (2OG) and Fe(II)-dependent oxygenase superfamily protein	#N/A	2-oxoglutarate (2OG) and Fe(II)-dependent oxygenase superfamily protein
MD00G1018700	3.5006	5.21896e-24	hemoglobin 1	AHB1	Non-symbiotic hemoglobin 1
MD17G1267400	3.49941	4.03614e-20	microsomal glutathione s-transferase	#N/A	Microsomal glutathione s-transferase
MD10G1023500	3.48537	2.80098e-14	germin-like protein 2	GLP5A	Germin-like protein subfamily 1 member 20
MD10G1142200	3.48159	1.07469e-25	phosphate transporter 3	MPT1	Mitochondrial phosphate carrier protein 1, mitochondrial
MD14G1232100	3.47758	1.64727e-24	glutathione S-transferase TAU 8	GSTU8	Glutathione S-transferase U8
MD05G1282100	3.47271	3.74925e-16	jasmonate-zim-domain protein 8	TIFY5A	Protein TIFY 5A
MD10G1299400	3.47071	1.46397e-22	Polyphenol oxidase	#N/A	#N/A
MD15G1039900	3.46744	1.03317e-06	WRKY family transcription factor	POLAR	Protein POLAR LOCALIZATION DURING ASYMMETRIC DIVISION AND REDISTRIBUTION
MD11G1138800	3.45494	8.95576e-07	glycosyltransferase family protein 2	#N/A	Glycosyltransferase family protein 2
MD09G1018800	3.43413	2.51576e-16	PQ-loop repeat family protein / transmembrane family protein	#N/A	Cystinosin homolog
MD10G1191200	3.43106	6.75844e-20	winged-helix DNA-binding transcription factor family protein	#N/A	Histone H1.2
MD06G1184300	3.42334	1.64692e-13	Coatomer	#N/A	Coatomer subunit beta'
MD05G1156600	3.40902	2.2899e-06	ARF-GAP domain 11	CML3	CML3
MD13G1181800	3.40854	1.96571e-16	alpha/beta-Hydrolases superfamily protein	#N/A	AT3g23600/MDB19_9
MD09G1008900	3.3997	2.03901e-07	Squamosa promoter-binding protein-like (SBP domain) transcription factor family protein	SPL13A	Squamosa promoter-binding-like protein 13B
MD11G1170400	3.38748	0.000315453	methyl-CPG-binding domain 6	MBD6	Methyl-CpG-binding domain-containing protein 6
MD15G1411200	3.3783	1.28641e-08	myb domain protein 3	MYB3	MYB3
MD02G1302900	3.35073	4.90399e-18	NAD(P)-binding Rossmann-fold superfamily protein	#N/A	At5g19440
MD10G1269300	3.34989	1.15642e-08	Nodulin MtN3 family protein	SWEET2	Bidirectional sugar transporter SWEET
MD04G1042400	3.34554	2.42076e-36	pfkB-like carbohydrate kinase family protein	#N/A	Probable fructokinase-1
MD15G1415100	3.34421	1.77923e-18	cellulose synthase like G2	CSLG2	Glycosyltransferase (Fragment)
MD08G1096700	3.32325	9.55148e-13	NAC domain containing protein 52	ANAC052	NAC052
MD16G1112900	3.30891	3.37066e-21	AMP-dependent synthetase and ligase family protein	4CLL9	4-coumarate--CoA ligase-like 9
MD16G1247600	3.30264	7.05144e-08	basic helix-loop-helix (bHLH) DNA-binding superfamily protein	#N/A	Basic helix-loop-helix (BHLH) DNA-binding superfamily protein
MD10G1125200	3.3021	5.85987e-05	plasma membrane intrinsic protein 3	PIP2-7	Aquaporin PIP2-7
MD15G1160900	3.27944	3.46485e-09	#N/A	#N/A	#N/A
MD15G1426200	3.27532	1.52462e-06	ATPase E1-E2 type family protein / haloacid dehalogenase-like hydrolase family protein	ACA13	Putative calcium-transporting ATPase 13, plasma membrane-type
MD10G1202900	3.27267	7.08329e-40	SBP (S-ribonuclease binding protein) family protein	BRG3	Probable BOI-related E3 ubiquitin-protein ligase 3
MD06G1193200	3.26738	9.72006e-07	mini zinc finger 2	MIF2	Mini zinc finger protein 2
MD08G1173800	3.24349	3.208e-06	Rhomboid-related intramembrane serine protease family protein	KOM	Rhomboid-like protein
MD04G1201100	3.23781	5.30385e-10	ralf-like 33	RALFL33	Protein RALF-like 33
MD03G1263800	3.23367	2.82058e-47	time for coffee	TIC	Time for coffee
MD09G1233200	3.22785	1.29479e-09	S-locus lectin protein kinase family protein	#N/A	G-type lectin S-receptor-like serine/threonine-protein kinase At2g19130
MD04G1048000	3.20799	1.0834e-17	homolog of carrot EP3-3 chitinase	EP3	EP3
MD05G1210000	3.20371	7.99947e-28	glutathione S-transferase TAU 19	GSTU19	GSTU19
MD07G1067600	3.18995	2.43395e-16	UDP-Glycosyltransferase superfamily protein	UGT91B1	Glycosyltransferase (Fragment)
MD10G1022200	3.18532	0.00566005	carbonic anhydrase 2	BCA2	Beta carbonic anhydrase 2, chloroplastic
MD07G1290500	3.18102	6.45826e-20	NADH-dependent glutamate synthase 1	GLT1	Glutamate synthase 1
MD05G1303400	3.17636	0.00022759	TRICHOME BIREFRINGENCE-LIKE 38	TBL38	Protein trichome birefringence-like 38
MD02G1123200	3.17324	0.00559805	RNA polymerase II large subunit	NRPB1	DNA-directed RNA polymerase subunit
MD13G1161000	3.16246	2.40808e-11	Major allergen Mal d 1	#N/A	#N/A
MD09G1219100	3.15817	2.00878e-10	HCO3 -transporter family	BOR4	BOR4
MD17G1030100	3.15598	6.97873e-08	Raffinose synthase family protein	RFS5	Probable galactinol--sucrose galactosyltransferase 5
MD09G1261900	3.15556	1.54951e-52	ARM repeat superfamily protein	#N/A	ARM repeat superfamily protein
MD01G1052800	3.14396	6.7487e-32	NAD(P)-binding Rossmann-fold superfamily protein	#N/A	NAD(P)-binding Rossmann-fold superfamily protein
MD03G1130700	3.11365	4.23125e-30	Eukaryotic aspartyl protease family protein	#N/A	Eukaryotic aspartyl protease family protein
MD05G1325500	3.09518	0.000195379	Heterogeneous nuclear ribonucleoprotein U-like protein 1	#N/A	#N/A
MD15G1298400	3.08301	6.17703e-07	Protein of unknown function	#N/A	At5g67620
MD09G1223300	3.08149	3.16836e-07	Protein of unknown function	#N/A	At1g15800
MD06G1080800	3.07975	7.6899e-39	heavy metal atpase 5	HMA5	Probable copper-transporting ATPase HMA5
MD10G1122400	3.07764	3.977e-07	Major facilitator superfamily protein	#N/A	Major facilitator superfamily protein
MD10G1190500	3.07747	0.00682716	Protein of unknown function	MYOB4	Probable myosin-binding protein 4
MD04G1195900	3.06747	1.44773e-08	Chaperone DnaJ-domain superfamily protein	#N/A	At1g56300
MD04G1142300	3.0645	5.7849e-30	laccase 7	LAC7	Laccase-7
MD12G1068000	3.06401	3.23579e-11	mitochondrial RNAediting factor 1	PCMP-H52	Putative pentatricopeptide repeat-containing protein At5g52630
MD14G1229400	3.05715	0.00690727	ATP binding microtubule motor family protein	KIN7A	Kinesin-like protein KIN-7A
MD10G1022900	3.05063	8.85921e-23	RmlC-like cupins superfamily protein	#N/A	Germin-like protein subfamily 1 member 7
MD16G1109500	3.03414	1.28331e-25	multidrug resistance-associated protein 3	ABCC3	MRP3
MD07G1015200	3.02038	3.87252e-10	Disease resistance protein (TIR-NBS-LRR class) family	#N/A	Disease resistance protein (TIR-NBS-LRR class) family
MD14G1014200	3.01499	0.0132278	Protein of unknown function	#N/A	AT3g10020/T22K18_16
MD11G1302900	2.97957	4.51566e-05	high affinity K+ transporter 5	POT5	Potassium transporter
MD16G1160100	2.97431	2.21993e-14	MLP-like protein 423	MLP423	MLP-like protein 423
MD14G1023000	2.96815	4.1545e-07	glucose-6-phosphate acetyltransferase 1	GNA1	Glucosamine 6-phosphate N-acetyltransferase
MD09G1259200	2.96747	7.75046e-14	#N/A	#N/A	#N/A
MD05G1350300	2.96468	3.28079e-06	Stigma-specific Stig1 family protein	#N/A	F12F1.21 protein
MD04G1139800	2.96088	3.29665e-12	Adenine nucleotide alpha hydrolases-like superfamily protein	#N/A	AT3G53990 protein
MD02G1029200	2.95928	0.00585943	blue-copper-binding protein	BCB	SAG14
MD00G1140300	2.95386	1.31613e-09	Pectin lyase-like superfamily protein	#N/A	Pectin lyase-like superfamily protein
MD01G1157100	2.94478	3.06973e-05	Ankyrin repeat family protein	EMB506	Ankyrin repeat domain-containing protein EMB506, chloroplastic
MD12G1149800	2.94443	2.48566e-21	NAD(P)-linked oxidoreductase superfamily protein	AKR4C10	Aldo-keto reductase family 4 member C10
MD11G1190800	2.94433	3.26405e-32	NAD(P)-binding Rossmann-fold superfamily protein	#N/A	NAD(P)-binding Rossmann-fold superfamily protein
MD10G1310500	2.94417	0.029513	terpene synthase 14	TPS14	S-(+)-linalool synthase, chloroplastic
MD05G1062200	2.93126	8.92803e-37	basic leucine-zipper 44	BZIP44	bZIP transcription factor 44
MD02G1091000	2.92761	4.17858e-23	Acyl-CoA N-acyltransferases (NAT) superfamily protein	#N/A	Acyl-CoA N-acyltransferases (NAT) superfamily protein
MD05G1210200	2.92146	3.0168e-25	glutathione S-transferase TAU 19	GSTU19	GSTU19
MD02G1096100	2.9116	2.7135e-13	jasmonate-zim-domain protein 1	TIFY10A	TIFY10A
MD17G1073200	2.9067	9.92704e-08	histone acetyltransferase of the CBP family 1	HAC1	Histone acetyltransferase of the CBP family 1
MD10G1255300	2.89486	1.62395e-43	multidrug resistance-associated protein 2	ABCC2	ABC transporter C family member 2
MD16G1254200	2.89259	4.89096e-06	H(+)-ATPase 1	HA2	Plasma membrane ATPase
MD11G1235500	2.88519	4.17715e-20	Protein of unknown function (DUF1223)	#N/A	Membrane lipoprotein lipid attachment site-like protein, putative (DUF1223)
MD08G1034500	2.88354	4.50461e-11	DUTP-PYROPHOSPHATASE-LIKE 1	DUT1	dUTP-PYROPHOSPHATASE-LIKE 1
MD10G1299300	2.84447	2.77262e-05	Polyphenol oxidase	#N/A	#N/A
MD15G1352900	2.84376	9.53423e-18	Histone H3 K4-specific methyltransferase SET7/9 family protein	#N/A	Histone H3 K4-specific methyltransferase SET7/9 family protein
MD16G1176300	2.83737	2.76126e-05	Protein kinase family protein with ARM repeat domain	RUK	Serine/threonine-protein kinase RUNKEL
MD00G1060500	2.83672	1.50126e-07	#N/A	#N/A	#N/A
MD04G1155700	2.83348	6.8567e-17	acyl-CoA oxidase 4	ACX4	Acyl-coenzyme A oxidase 4, peroxisomal
MD07G1255400	2.81873	0.0268451	Plant invertase/pectin methylesterase inhibitor superfamily protein	#N/A	Plant invertase/pectin methylesterase inhibitor superfamily protein
MD05G1307400	2.81407	0.403239	WUSCHEL related homeobox 8	WOX8	WUSCHEL-related homeobox 8
MD01G1208800	2.81399	0.403231	Protein of unknown function	#N/A	Chorismate synthase
MD17G1016400	2.80882	1.31428e-05	alpha/beta-Hydrolases superfamily protein	#N/A	AT4g02340 protein
MD08G1181000	2.80213	1.37293e-14	tetratricopeptide repeat (TPR)-containing protein	TPR14	At5g65160
MD07G1082000	2.79623	1.44387e-09	Seven transmembrane MLO family protein	MLO1	MLO-like protein 1
MD10G1148400	2.79612	1.96223e-27	Protein of unknown function (DUF707)	#N/A	At4g12840
MD05G1205500	2.79341	1.83241e-09	alpha/beta-Hydrolases superfamily protein	PLA-I{gamma}1	PLA-I(gamma)1
MD06G1127400	2.76962	5.48579e-09	RING/U-box superfamily protein	ATL79	At5g47610
MD05G1043200	2.75715	3.51466e-21	Aldolase-type TIM barrel family protein	#N/A	2-nitropropane dioxygenase-like protein
MD07G1208900	2.74498	6.63229e-08	UDP-Glycosyltransferase superfamily protein	UGT76F1	Glycosyltransferase (Fragment)
MD06G1128000	2.73922	3.60486e-14	Protein kinase superfamily protein	#N/A	Probable receptor-like protein kinase At1g33260
MD06G1236500	2.73846	2.87434e-12	Homeodomain-like superfamily protein	RVE7	Protein REVEILLE 7
MD01G1205900	2.73697	7.6789e-20	Calcium-dependent lipid-binding (CaLB domain) family protein	#N/A	Calcium-dependent lipid-binding (CaLB domain) family protein
MD03G1173800	2.73527	2.12296e-38	sulfite reductase	SIR	SIR
MD17G1152100	2.73251	6.51901e-05	GDSL-motif lipase 5	GLIP5	GLIP5
MD07G1300900	2.72963	8.38479e-05	O-methyltransferase 1	OMT1	Flavone 3'-O-methyltransferase 1
MD09G1026400	2.71607	9.3632e-09	Sucrase/ferredoxin-like family protein	#N/A	Sucrase/ferredoxin-like family protein
MD13G1004500	2.71099	1.00621e-10	serine carboxypeptidase-like 35	SCPL35	Serine carboxypeptidase-like 35
MD05G1325000	2.70079	1.69909e-05	Protein of unknown function	#N/A	Ribosomal RNA-processing protein
MD10G1097100	2.66251	8.21594e-10	GroES-like zinc-binding alcohol dehydrogenase family protein	CAD4	Cinnamyl alcohol dehydrogenase 4
MD15G1030200	2.65175	1.21327e-11	Protein of unknown function	#N/A	unknown protein; Has 38228 Blast hits to 24529 proteins in 1168 species: Archae - 169; Bacteria - 4103; Metazoa - 14594; Fungi - 5866; Plants - 1861; Viruses - 317; Other Eukaryotes - 11318 (source: NCBI BLink).
MD08G1241000	2.64738	0.00465199	Lactoylglutathione lyase / glyoxalase I family protein	#N/A	F18B13.24 protein
MD13G1009600	2.64639	2.39367e-11	tobamovirus multiplication protein 3	TOM3	Tobamovirus multiplication protein 3
MD10G1111300	2.64151	2.99671e-20	Uridine diphosphate glycosyltransferase 74E2	UGT74E2	Glycosyltransferase (Fragment)
MD03G1172800	2.63827	7.9496e-22	NAD(P)-binding Rossmann-fold superfamily protein	#N/A	NAD(P)-binding Rossmann-fold superfamily protein
MD14G1154500	2.62816	0.000538197	WRKY DNA-binding protein 45	WRKY45	Probable WRKY transcription factor 45
MD15G1050100	2.62714	4.04755e-34	cytokinin oxidase 7	CKX7	Cytokinin dehydrogenase 7
MD15G1089100	2.62254	0.000181692	RNApolymerase sigma-subunit C	SIGC	RNA polymerase sigma factor sigC
MD14G1197300	2.62103	7.12825e-13	Galactose oxidase/kelch repeat superfamily protein	#N/A	F-box/kelch-repeat protein At1g74510
MD06G1120100	2.61212	0.000467093	basic helix-loop-helix (bHLH) DNA-binding superfamily protein	BHLH14	Transcription factor bHLH14
MD07G1211400	2.60753	5.36647e-08	ZCF37	ZCF37	At1g59590
MD16G1046200	2.60107	2.16365e-27	Plasma-membrane choline transporter family protein	#N/A	Plasma-membrane choline transporter family protein
MD09G1142500	2.59265	0.00219851	UDP-Glycosyltransferase superfamily protein	UGT85A1	UDP-glycosyltransferase 85A1
MD04G1165000	2.58207	3.41703e-06	PYR1-like 4	PYL4	Abscisic acid receptor PYL4
MD08G1032800	2.58104	1.36477e-06	cytochrome P450	CYP721A1	CYP721A1
MD05G1249900	2.58091	1.63639e-12	short-chain dehydrogenase-reductase B	SDRB	Uncharacterized protein At3g12790
MD10G1153100	2.56353	1.13593e-19	Protein of unknown function	#N/A	dCTP pyrophosphatase-like protein
MD01G1230100	2.56293	4.58083e-05	Calcium-binding endonuclease/exonuclease/phosphatase family	#N/A	At5g54130
MD04G1026000	2.56267	0.000290021	NAD(P)-linked oxidoreductase superfamily protein	#N/A	NAD(P)-linked oxidoreductase superfamily protein
MD05G1079700	2.56133	3.40416e-12	homolog of RAD54	CHR25	Protein CHROMATIN REMODELING 25
MD17G1184700	2.5604	0.0191374	ABC-2 and Plant PDR ABC-type transporter family protein	ABCG36	ABC transporter G family member 36
MD13G1211000	2.55505	5.23759e-07	2-oxoglutarate (2OG) and Fe(II)-dependent oxygenase superfamily protein	#N/A	1-aminocyclopropane-1-carboxylate oxidase homolog 1
MD12G1075900	2.53259	2.85694e-17	Glycosyltransferase family 61 protein	#N/A	At2g41640/T32G6.16
MD07G1015400	2.5176	6.24947e-05	Disease resistance protein (TIR-NBS-LRR class) family	#N/A	Disease resistance protein (TIR-NBS-LRR class) family
MD03G1266900	2.51093	4.61609e-18	TRICHOME BIREFRINGENCE-LIKE 11	TBL11	Protein trichome birefringence-like 11
MD04G1039000	2.4777	0.00996667	transcript elongation factor IIS	TFIIS	TFIIS
MD08G1242700	2.47675	4.68628e-08	cytochrome P450	CYP98A3	Cytochrome P450 98A3
MD05G1174700	2.47049	7.91374e-11	Protein of unknown function	#N/A	Protein of unknown function, DUF593
MD08G1092600	2.46943	0.0100776	N-terminal nucleophile aminohydrolases (Ntn hydrolases) superfamily protein	#N/A	ASPGB1
MD08G1242800	2.46891	2.75992e-14	S-adenosyl-L-methionine-dependent methyltransferases superfamily protein	#N/A	At5g10830
MD02G1190100	2.46501	2.82641e-08	receptor like protein 44	AtRLP44	RLP44
MD10G1038000	2.46234	4.01403e-06	poly(A) binding protein 3	PAB3	Polyadenylate-binding protein 3
MD07G1166800	2.4484	9.80933e-07	C2H2-type zinc finger family protein	#N/A	C2H2-type zinc finger family protein
MD02G1204500	2.44772	0.000126062	A20/AN1-like zinc finger family protein	SAP7	SAP7
MD16G1134200	2.42862	3.60886e-05	Ribosomal protein L19e family protein	RPL19B	60S ribosomal protein L19-2
MD00G1051300	2.42714	1.32345e-33	sodium hydrogen exchanger 2	NHX2	Sodium/hydrogen exchanger
MD11G1242900	2.4248	1.7459e-06	Cystathionine beta-synthase (CBS) family protein	CBSX5	CBSX5
MD01G1090400	2.42135	0.00933437	O-methyltransferase 1	OMT1	Flavone 3'-O-methyltransferase 1
MD06G1200300	2.41119	1.47845e-05	diacylglycerol kinase1	DGK1	Diacylglycerol kinase 1
MD11G1144100	2.40829	7.42924e-08	Histone superfamily protein	H2B	Histone H2B
MD16G1056400	2.40274	0.0160823	Cytochrome P450 superfamily protein	CYP734A1	CYP734A1
MD11G1206900	2.38975	0.0013048	RmlC-like cupins superfamily protein	#N/A	Pirin-like protein At1g50590
MD03G1259200	2.38952	0.000126638	Bax inhibitor-1 family protein	LFG4	Protein LIFEGUARD 4
MD00G1137100	2.38007	1.98461e-05	GDSL lipase 1	GLIP1	GDSL esterase/lipase 1
MD15G1385200	2.37156	1.398e-09	MSCS-like 3	MSL3	Mechanosensitive ion channel protein 3, chloroplastic
MD02G1189200	2.35825	1.46072e-06	phytosulfokine 6 precursor	PSK4	PSK6
MD10G1111000	2.35458	1.48595e-23	UDP-glucosyltransferase 74F2	UGT74F2	Glycosyltransferase
MD10G1268400	2.34419	0.000138374	P-glycoprotein 9	PGP9	P-glycoprotein 9
MD12G1238500	2.33515	2.2529e-16	Protein of unknown function	#N/A	CONTAINS InterPro DOMAIN/s: EGF-like (InterPro:IPR006210); Has 259 Blast hits to 234 proteins in 55 species: Archae - 0; Bacteria - 0; Metazoa - 184; Fungi - 0; Plants - 69; Viruses - 0; Other Eukaryotes - 6 (source: NCBI BLink).
MD09G1199000	2.32815	1.72798e-10	cryptdin protein-related	#N/A	Cryptdin protein-like protein
MD06G1060300	2.31485	3.25728e-14	mitochondrion-localized small heat shock protein 23.6	HSP23.6	HSP23.6-MITO
MD05G1106400	2.31437	2.25353e-06	#N/A	#N/A	#N/A
MD05G1354200	2.30554	4.4756e-08	Phosphotyrosine protein phosphatases superfamily protein	#N/A	Phosphotyrosine protein phosphatases superfamily protein
MD17G1221300	2.30342	0.000214126	zinc finger protein 3	ZFP3	ZFP3 zinc finger protein
MD05G1103100	2.28027	8.90558e-26	serine carboxypeptidase-like 1	SCPL18	Serine carboxypeptidase-like 18
MD03G1289900	2.23261	7.53203e-15	senescence-associated gene 21	SAG21	senescence-associated gene 21
MD03G1119300	2.22089	7.39322e-13	ubiquitin-like protein 5	UBL5	Ubiquitin-like protein 5
MD03G1113000	2.21824	1.24851e-22	pyridoxine biosynthesis 2	PDX2	PDX2
MD14G1207600	2.2138	1.71685e-09	2-oxoglutarate (2OG) and Fe(II)-dependent oxygenase superfamily protein	#N/A	2-oxoglutarate (2OG) and Fe(II)-dependent oxygenase superfamily protein
MD15G1347500	2.20651	0.000145211	Protein of unknown function	#N/A	At1g44414
MD14G1197400	2.19693	9.14704e-05	#N/A	#N/A	#N/A
MD15G1247300	2.18472	3.26577e-07	RNA-binding (RRM/RBD/RNP motifs) family protein	#N/A	At2g44720/F16B22.21
MD00G1060600	2.17701	6.28075e-05	protodermal factor 2	PDF2	Homeobox-leucine zipper protein PROTODERMAL FACTOR 2
MD13G1239700	2.17632	2.62335e-10	basic helix-loop-helix (bHLH) DNA-binding superfamily protein	#N/A	Basic helix-loop-helix (BHLH) DNA-binding superfamily protein
MD04G1190900	2.16899	1.63691e-05	galactinol synthase 2	GOLS2	Galactinol synthase 2
MD15G1368600	2.16459	0.0967785	Myosin heavy chain-related protein	ZYP1A	Synaptonemal complex protein 1
MD11G1238900	2.15805	0.0016567	Protein of unknown function	#N/A	At1g52855
MD11G1071800	2.15089	3.64084e-10	Protein of unknown function	#N/A	unknown protein; FUNCTIONS IN: molecular_function unknown; INVOLVED IN: biological_process unknown; LOCATED IN: endomembrane system; BEST Arabidopsis thaliana protein match is: unknown protein (TAIR:AT2G29995.1); Has 30201 Blast hits to 17322 protei /.../780 species: Archae - 12; Bacteria - 1396; Metazoa - 17338; Fungi - 3422; Plants - 5037; Viruses - 0; Other Eukaryotes - 2996 (source: NCBI BLin…
MD10G1020500	2.11252	8.66191e-05	disease resistance protein (TIR-NBS-LRR class)	#N/A	Disease resistance protein (TIR-NBS-LRR class)
MD08G1205300	2.09603	2.89885e-05	Pectinacetylesterase family protein	#N/A	Pectinacetylesterase family protein
MD17G1133600	2.09406	6.10312e-23	glutathione S-transferase PHI 9	GSTF9	GSTF9
MD01G1053300	2.08396	0.00128518	NAD(P)-binding Rossmann-fold superfamily protein	#N/A	NAD(P)-binding Rossmann-fold superfamily protein
MD10G1097200	2.08145	2.81749e-06	GroES-like zinc-binding alcohol dehydrogenase family protein	CAD4	Cinnamyl alcohol dehydrogenase 4
MD03G1028900	2.07937	6.04556e-05	cellulose synthase like E1	CSLE1	Cellulose synthase-like protein E1
MD06G1210500	2.07571	3.45558e-10	Protein of unknown function	#N/A	At1g49000
MD08G1242500	2.05565	2.62664e-09	S-adenosyl-L-methionine-dependent methyltransferases superfamily protein	#N/A	At5g10830
MD13G1160800	2.04877	0.000879162	#N/A	#N/A	#N/A
MD15G1348900	2.03949	1.52615e-06	alpha-fucosidase 1	FXG1	Alpha-L-fucosidase 3
MD17G1027200	2.0383	2.25265e-05	Protein of unknown function	SMR6	Cyclin-dependent protein kinase inhibitor SMR6
MD04G1050500	2.03612	1.62531e-05	Protein of unknown function	#N/A	unknown protein; FUNCTIONS IN: molecular_function unknown; INVOLVED IN: biological_process unknown; LOCATED IN: cellular_component unknown; BEST Arabidopsis thaliana protein match is: unknown protein (TAIR:AT4G16840.1); Has 30201 Blast hits to 17322 /.../ins in 780 species: Archae - 12; Bacteria - 1396; Metazoa - 17338; Fungi - 3422; Plants - 5037; Viruses - 0; Other Eukaryotes - 2996 (source: NC…
MD16G1020400	2.00141	5.7733e-05	plasmodesmata-located protein 6	CRRSP12	Cysteine-rich repeat secretory protein 12
MD09G1040400	8.81604	5.36604e-07	matrix metalloproteinase	2MMP	Metalloendoproteinase 2-MMP
MD02G1037000	6.30798	5.07956e-08	Protein kinase superfamily protein	#N/A	Probable receptor-like protein kinase At5g20050
MD16G1154900	6.25127	2.80705e-07	Plant protein of unknown function (DUF247)	#N/A	Transmembrane protein, putative (DUF247)
MD12G1103300	5.07447	2.04918e-09	2-oxoglutarate (2OG) and Fe(II)-dependent oxygenase superfamily protein	#N/A	2-oxoglutarate (2OG) and Fe(II)-dependent oxygenase superfamily protein
MD05G1306400	4.85387	7.56209e-17	glutamate receptor 2.7	GLR2.7	Glutamate receptor 2.7
MD04G1220600	4.7006	5.0466e-20	Calcium-binding EF-hand family protein	#N/A	Calcium-binding EF-hand family protein
MD17G1250000	4.69638	1.73417e-11	Pathogenesis-related thaumatin superfamily protein	#N/A	Pathogenesis-related thaumatin superfamily protein
MD10G1286500	4.6149	1.21212e-07	homeobox-3	WOX9	WOX9A
MD00G1012800	4.55314	6.21675e-06	Glucose-methanol-choline (GMC) oxidoreductase family protein	#N/A	(R)-mandelonitrile lyase-like
MD00G1056300	4.55046	7.27292e-08	auxin response factor 2	ARF2	Auxin response factor 2
MD15G1170700	4.47941	3.48898e-08	blue-copper-binding protein	BCB	SAG14
MD04G1067600	4.41598	3.60361e-17	MATE efflux family protein	DTX49	Protein DETOXIFICATION 49
MD15G1037300	4.15489	1.93549e-21	Glycosyl hydrolase family protein with chitinase insertion domain	ChiC	Class V chitinase
MD15G1340300	4.13106	4.3863e-22	sodium/calcium exchanger family protein / calcium-binding EF hand family protein	NCL	Sodium/calcium exchanger NCL
MD06G1214400	3.87192	4.12135e-17	cytochrome P450	CYP71B37	Cytochrome P450 71B37
MD14G1230300	3.78644	1.50613e-23	UDP-Glycosyltransferase superfamily protein	#N/A	Glycosyltransferase
MD11G1164300	3.7445	1.64114e-05	bZIP transcription factor family protein	TGA9	Transcription factor TGA9
MD12G1148900	3.69783	1.09293e-07	#N/A	#N/A	#N/A
MD05G1121300	3.66325	4.64678e-13	Protein kinase protein with adenine nucleotide alpha hydrolases-like domain	#N/A	At2g16750
MD07G1106300	3.65844	3.90365e-05	ethylene-responsive element binding factor 13	ERF13	Ethylene-responsive transcription factor 13
MD17G1212000	3.53754	1.99501e-12	fatty acid desaturase 5	ADS3	JB67
MD08G1214200	3.44	5.20526e-05	peroxin-12	PEX12	Peroxin-12
MD04G1220400	3.35545	7.85624e-22	Protein of unknown function	#N/A	Myelin-associated oligodendrocyte basic protein
MD05G1237700	3.31589	1.20017e-05	#N/A	#N/A	#N/A
MD16G1050200	3.31513	0.00231034	nudix hydrolase 1	NUDT1	Nudix hydrolase 1
MD12G1186000	3.07745	8.75226e-08	with no lysine (K) kinase 5	WNK5	Probable serine/threonine-protein kinase WNK5
MD11G1171900	3.04711	1.16159e-06	NAD(P)-binding Rossmann-fold superfamily protein	SDR3B	Short-chain dehydrogenase reductase 3b
MD07G1209000	2.73496	0.000479209	UDP-Glycosyltransferase superfamily protein	UGT76B1	UDP-glycosyltransferase 76B1
MD01G1189500	2.59973	0.00176186	disease resistance protein (TIR-NBS-LRR class)	#N/A	Disease resistance protein (TIR-NBS-LRR class)
MD03G1073300	2.50104	4.86095e-16	zinc finger (C2H2 type) family protein	#N/A	At2g29660
MD14G1224800	2.41084	3.8497e-19	Cytochrome P450 superfamily protein	CYP75B1	TT7
MD14G1172500	2.34236	2.00209e-16	Copper amine oxidase family protein	#N/A	Amine oxidase
MD12G1136800	2.28046	5.37266e-05	ATP binding microtubule motor family protein	KIN5B	Kinesin-like protein KIN-5B
MD07G1261900	2.24146	4.77901e-09	GroES-like zinc-binding alcohol dehydrogenase family protein	SDH	Sorbitol dehydrogenase
MD09G1199100	2.23197	2.16677e-06	Leucine-rich repeat protein kinase family protein	IOS1	LRR receptor-like serine/threonine-protein kinase IOS1

## Sheet: UP M. dom + P. exp_684+1448
Locus	LogFC	FDR	Description	A. thaliana gene_name	A. thaliana Annotation
MD05G1105900	11.1165	8.11658e-16	beta glucosidase 13	BGLU17	beta glucosidase 17
MD17G1236800	10.3941	1.81975e-18	#N/A	#N/A	#N/A
MD12G1211400	10.2701	7.59838e-19	beta glucosidase 12	BGLU12	Beta-glucosidase 12
MD05G1275700	10.1009	9.16434e-16	Subtilase family protein	SBT1.7	Subtilisin-like protease SBT1.7
MD05G1106200	9.72344	1.39002e-17	beta glucosidase 12	BGLU12	Beta-glucosidase 12
MD09G1043100	9.69004	2.52075e-05	glycerol-3-phosphate acyltransferase 6	GPAT6	Glycerol-3-phosphate 2-O-acyltransferase 6
MD03G1204600	9.35771	5.90461e-21	beta glucosidase 13	BGLU13	Beta-glucosidase 13
MD08G1214100	9.11653	9.18852e-10	Integrase-type DNA-binding superfamily protein	ERF019	Ethylene-responsive transcription factor ERF019
MD09G1190800	9.03831	2.59454e-69	calmodulin-binding family protein	EDA39	calmodulin-binding family protein
MD10G1085800	8.84819	6.62807e-19	allene oxide synthase	CYP74A	Allene oxide synthase, chloroplastic
MD10G1248200	8.65005	2.46063e-17	RmlC-like cupins superfamily protein	#N/A	Germin-like protein subfamily 1 member 7
MD10G1238200	8.56296	3.06677e-19	NAC domain containing protein 42	JUB1	Transcription factor JUNGBRUNNEN 1
MD01G1158500	8.28388	2.81607e-22	PYR1-like 4	PYL4	Abscisic acid receptor PYL4
MD05G1349100	8.21904	3.35921e-13	F-box family protein with a domain of unknown function (DUF295)	#N/A	F-box family protein with a domain of unknown function (DUF295)
MD10G1323800	8.13604	1.29701e-28	F-box family protein with a domain of unknown function (DUF295)	#N/A	F-box family protein with a domain of unknown function (DUF295)
MD16G1108600	8.1273	9.32929e-07	heat shock protein 21	HSP21	HSP21
MD05G1349200	8.10606	3.95252e-13	F-box family protein with a domain of unknown function (DUF295)	#N/A	F-box family protein with a domain of unknown function (DUF295)
MD05G1294100	8.01459	0.000156359	Leucine-rich repeat (LRR) family protein	PEX1	Pollen-specific leucine-rich repeat extensin-like protein 1
MD08G1082100	8.00974	1.54346e-48	glyoxal oxidase-related protein	#N/A	F10A5.18
MD05G1117200	7.9006	1.54777e-35	Amidase family protein	#N/A	Amidase family protein
MD15G1363200	7.87999	1.67281e-39	structural constituent of ribosome	#N/A	F2E2.18
MD15G1039600	7.74318	1.05106e-31	WRKY DNA-binding protein 40	WRKY40	Probable WRKY transcription factor 40
MD09G1118000	7.69052	0.000297111	Calcium-binding EF-hand family protein	#N/A	Calcium-binding EF-hand family protein
MD03G1204800	7.68531	3.02115e-34	beta glucosidase 15	BGLU15	Beta-glucosidase 15
MD04G1155400	7.55328	8.35989e-25	fatty acid desaturase 8	FAD8	Temperature-sensitive sn-2 acyl-lipid omega-3 desaturase (ferredoxin), chloroplastic
MD03G1014200	7.50085	6.27424e-06	peroxidase 2	PER53	Peroxidase 53
MD03G1005600	7.49883	2.065e-28	calmodulin-binding family protein	IQM2	Calmodulin-binding family protein
MD02G1037900	7.44598	2.05487e-42	K+ transporter 1	AKT1	Potassium channel AKT1
MD17G1226000	7.39668	4.01364e-39	heat shock protein 70	MED37C	Probable mediator of RNA polymerase II transcription subunit 37c
MD11G1061400	7.39562	2.76716e-06	Peroxidase superfamily protein	PER52	Peroxidase 52
MD12G1007800	7.39443	0.0025967	uclacyanin 1	#N/A	Blue copper-binding protein-like
MD02G1036200	7.39387	0.00443654	early nodulin-related	#N/A	Early nodulin-like protein
MD09G1283100	7.29498	2.26636e-51	AMP-dependent synthetase and ligase family protein	AAE6	Probable acyl-activating enzyme 6
MD10G1248500	7.25016	3.46099e-26	wall-associated kinase 2	WAK2	Wall-associated receptor kinase 2
MD14G1160800	7.23158	6.30366e-07	Chalcone and stilbene synthase family protein	CHS	TT4
MD00G1191000	7.12686	2.23469e-16	#N/A	#N/A	#N/A
MD05G1348900	7.11231	4.64773e-16	F-box family protein with a domain of unknown function (DUF295)	#N/A	F-box family protein with a domain of unknown function (DUF295)
MD05G1269700	7.05662	5.55563e-14	RmlC-like cupins superfamily protein	#N/A	Germin-like protein subfamily 1 member 16
MD11G1044500	6.94963	2.50696e-26	NB-ARC domain-containing disease resistance protein	RPPL1	Putative disease resistance RPP13-like protein 1
MD16G1065700	6.91379	3.10378e-28	chorismate mutase 3	CM3	Chorismate mutase 3, chloroplastic
MD06G1232800	6.79245	4.32557e-21	ARM repeat superfamily protein	PUB21	U-box domain-containing protein 21
MD12G1148500	6.72752	3.57454e-17	NAD(P)-binding Rossmann-fold superfamily protein	SDR	Tropinone reductase homolog At2g29360
MD15G1132300	6.71596	5.59772e-10	Chalcone and stilbene synthase family protein	CHS	TT4
MD12G1246000	6.67086	1.04822e-25	ethylene response factor 1	ERF1B	Ethylene-responsive transcription factor 1B
MD09G1102200	6.60169	0.00058035	Pre-mRNA-processing-splicing factor	PRP8A	SUS2
MD09G1065500	6.59189	9.9426e-29	Cyclin-like family protein	TFIIB2	Transcription initiation factor IIB-2
MD15G1224800	6.55761	1.95082e-19	Plant invertase/pectin methylesterase inhibitor superfamily	PME12	Probable pectinesterase/pectinesterase inhibitor 12
MD16G1099500	6.52809	1.04544e-38	sulfur E2	SUFE2	SufE-like protein 2, chloroplastic
MD05G1018300	6.48532	6.81746e-16	MAP kinase substrate 1	MKS1	Protein MKS1
MD11G1254600	6.46466	2.03274e-12	Concanavalin A-like lectin protein kinase family protein	LECRK91	L-type lectin-domain containing receptor kinase IX.1
MD05G1144900	6.41973	5.07016e-17	Concanavalin A-like lectin protein kinase family protein	#N/A	Concanavalin A-like lectin protein kinase family protein
MD07G1172800	6.40766	2.39995e-29	Calcium-dependent lipid-binding (CaLB domain) family protein	SYT3	Synaptotagmin-3
MD17G1106300	6.40325	9.64387e-18	ethylene-forming enzyme	ACO4	1-aminocyclopropane-1-carboxylate oxidase 4
MD09G1098900	6.35681	2.0397e-33	S-locus lectin protein kinase family protein	#N/A	G-type lectin S-receptor-like serine/threonine-protein kinase At2g19130
MD10G1190200	6.35163	9.02675e-15	cytochrome P450	CYP94B1	cytochrome P450, family 94, subfamily B, polypeptide 1
MD13G1098500	6.33631	4.75565e-47	sulfur E2	SUFE2	SufE-like protein 2, chloroplastic
MD07G1257900	6.33445	1.19669e-90	Microtubule associated protein (MAP65/ASE1) family protein	MAP65-3	65-kDa microtubule-associated protein 3
MD10G1098800	6.33297	2.13066e-21	Plant basic secretory protein (BSP) family protein	#N/A	At2g15220/F15A23.4
MD06G1066600	6.32903	1.84533e-42	Glycosyl hydrolases family 32 protein	BFRUCT4	Acid beta-fructofuranosidase 4, vacuolar
MD05G1325700	6.29549	6.8268e-39	NAD(P)H dehydrogenase B3	NDB2	NAD(P)H dehydrogenase B2
MD09G1280400	6.27194	1.50465e-21	acyl activating enzyme 12	AAE12	Probable acyl-activating enzyme 12, peroxisomal
MD16G1263500	6.24677	1.27313e-29	Protein of unknown function	#N/A	Expressed protein
MD15G1283200	6.23081	1.341e-13	redox responsive transcription factor 1	ERF109	Ethylene-responsive transcription factor ERF109
MD15G1170000	6.17866	1.42757e-19	blue-copper-binding protein	BCB	SAG14
MD05G1309500	6.17539	9.38838e-17	Thioredoxin superfamily protein	GRXC9	Glutaredoxin-C9
MD04G1056200	6.10986	5.45488e-43	chloroplast beta-amylase	BAM3	Beta-amylase 3, chloroplastic
MD10G1056700	6.0965	1.48131e-25	Magnesium transporter CorA-like family protein	#N/A	At2g04305/T23O15.7
MD07G1074700	6.08064	6.10843e-13	2-oxoglutarate (2OG) and Fe(II)-dependent oxygenase superfamily protein	#N/A	2-oxoglutarate (2OG) and Fe(II)-dependent oxygenase superfamily protein
MD14G1139400	6.07414	1.34946e-14	Histone superfamily protein	#N/A	Histone H4
MD13G1109100	6.03451	3.18012e-12	HXXXD-type acyl-transferase family protein	#N/A	F21J9.9
MD04G1119600	6.03092	2.51526e-20	C2H2 and C2HC zinc fingers superfamily protein	ZAT11	ZAT11
MD07G1154200	6.02937	2.32855e-07	with no lysine (K) kinase 8	WNK7	Protein kinase superfamily protein
MD01G1027900	6.02209	1.52414e-26	cysteine-rich RLK (RECEPTOR-like protein kinase) 26	CRK26	Cysteine-rich receptor-like protein kinase 26
MD13G1099500	6.00412	9.41048e-12	Protein phosphatase 2C family protein	#N/A	PP2C-type phosphatase AP2C4
MD10G1025300	5.94828	1.02286e-11	nodulin MtN21 /EamA-like transporter family protein	#N/A	WAT1-related protein At1g43650
MD15G1443700	5.94152	6.20974e-15	HSP20-like chaperones superfamily protein	HSP22.0	22.0 kDa heat shock protein
MD16G1041600	5.90044	3.29857e-50	VQ motif-containing protein	VQ8	VQ motif-containing protein 8, chloroplastic
MD07G1260900	5.87564	7.65515e-16	#N/A	#N/A	#N/A
MD11G1196000	5.8619	1.55782e-42	Haloacid dehalogenase-like hydrolase (HAD) superfamily protein	TPPA	Trehalose 6-phosphate phosphatase
MD02G1233100	5.80185	6.36115e-34	glutamate receptor 1.3	GLR1.3	Glutamate receptor 1.3
MD16G1111000	5.79991	9.58488e-30	B12D protein	#N/A	AT3G48140 protein
MD03G1099800	5.79427	5.82204e-16	Domain of unknown function (DUF966)	#N/A	At5g59790
MD06G1201600	5.79131	1.76307e-21	heat shock protein 101	CLPB1	Chaperone protein ClpB1
MD05G1203100	5.79072	3.98865e-67	cytochrome P450	CYP94B1	cytochrome P450, family 94, subfamily B, polypeptide 1
MD00G1088400	5.78204	2.18603e-17	Peroxidase superfamily protein	PER25	Peroxidase 25
MD04G1133000	5.76945	4.02306e-08	Protein of unknown function	#N/A	BPS1-like protein
MD06G1187400	5.76287	4.73186e-24	NAD(P)-binding Rossmann-fold superfamily protein	SDR3B	Short-chain dehydrogenase reductase 3b
MD08G1231100	5.743	5.15047e-12	Peroxidase superfamily protein	PER62	Peroxidase 62
MD02G1144000	5.7275	1.32833e-20	small and basic intrinsic protein 2	SIP2;1	Small and basic intrinsic protein 21
MD03G1134800	5.71296	1.15328e-30	arogenate dehydratase 6	ADT6	Arogenate dehydratase
MD14G1149100	5.70167	1.15417e-08	phosphate transporter 3	MPT2	Mitochondrial phosphate carrier protein 2, mitochondrial
MD02G1121200	5.68873	2.75417e-16	Arabidopsis protein of unknown function (DUF241)	#N/A	Uncharacterized protein AT4g35690
MD07G1223100	5.68229	1.10489e-16	fatty acid desaturase 8	FAD8	Temperature-sensitive sn-2 acyl-lipid omega-3 desaturase (ferredoxin), chloroplastic
MD04G1169200	5.67521	1.40725e-24	Protein of unknown function (DUF567)	#N/A	Protein LURP-one-related 15
MD06G1182800	5.65947	1.34625e-32	alpha/beta-Hydrolases superfamily protein	EDS1	Protein EDS1
MD16G1085000	5.64121	4.33983e-23	matrix metalloproteinase	2MMP	Metalloendoproteinase 2-MMP
MD02G1107200	5.63993	1.53943e-35	Concanavalin A-like lectin protein kinase family protein	LECRK32	Putative inactive L-type lectin-domain containing receptor kinase III.2
MD14G1158700	5.63957	3.41216e-24	Calcium-binding EF-hand family protein	CML39	Calcium-binding protein CML39
MD04G1063600	5.61353	1.74001e-53	C2H2-like zinc finger protein	ZAT9	Zinc finger protein ZAT9
MD10G1296300	5.61317	2.16891e-21	CBS domain-containing protein	#N/A	CBS domain-containing protein
MD12G1040900	5.60238	1.1799e-19	plant U-box 23	PUB23	E3 ubiquitin-protein ligase PUB23
MD13G1109200	5.60044	1.13639e-06	HXXXD-type acyl-transferase family protein	#N/A	F21J9.9
MD04G1204600	5.59835	1.70294e-71	lipoxygenase 1	LOX1	Linoleate 9S-lipoxygenase 1
MD17G1197600	5.58304	7.5516e-24	Galactose oxidase/kelch repeat superfamily protein	#N/A	F-box/kelch-repeat protein At1g15670
MD01G1043300	5.53539	1.58423e-56	Rhamnogalacturonate lyase family protein	#N/A	Rhamnogalacturonate lyase family protein
MD04G1111500	5.53011	2.40912e-09	Chalcone and stilbene synthase family protein	CHS	TT4
MD06G1036600	5.52939	3.84164e-21	NAD(P)-binding Rossmann-fold superfamily protein	#N/A	At2g23910
MD10G1190400	5.52488	2.20345e-68	cytochrome P450	CYP94B1	cytochrome P450, family 94, subfamily B, polypeptide 1
MD16G1201800	5.52386	2.96471e-29	ATPase E1-E2 type family protein / haloacid dehalogenase-like hydrolase family protein	ACA13	Putative calcium-transporting ATPase 13, plasma membrane-type
MD17G1131600	5.52163	5.27171e-25	wall associated kinase-like 2	WAKL2	Wall-associated receptor kinase-like 2
MD01G1033900	5.50037	1.1131e-09	Class-II DAHP synthetase family protein	#N/A	Phospho-2-dehydro-3-deoxyheptonate aldolase
MD04G1204500	5.48484	7.71101e-79	lipoxygenase 1	LOX1	Linoleate 9S-lipoxygenase 1
MD05G1132700	5.48171	4.65277e-20	Disease resistance protein (TIR-NBS-LRR class) family	#N/A	Putative disease resistance protein At4g11170
MD15G1302300	5.46935	7.05014e-26	myb domain protein 84	RAX3	RAX3
MD02G1047300	5.46884	9.69899e-41	S-locus lectin protein kinase family protein	#N/A	G-type lectin S-receptor-like serine/threonine-protein kinase At1g11330
MD16G1124100	5.45309	1.82168e-23	BCL-2-associated athanogene 5	BAG5	BAG5
MD03G1048800	5.45151	3.77559e-52	Leucine-rich repeat protein kinase family protein	#N/A	Probable LRR receptor-like serine/threonine-protein kinase At1g06840
MD15G1278000	5.44689	7.03706e-21	Disease resistance protein (CC-NBS-LRR class) family	#N/A	Disease resistance protein (CC-NBS-LRR class) family
MD10G1288000	5.4356	1.07653e-24	Seven transmembrane MLO family protein	MLO6	MLO-like protein 6
MD07G1018400	5.42746	5.78264e-16	polyamine oxidase 1	PAO1	Polyamine oxidase 1
MD10G1320500	5.42491	2.18333e-42	Expression of the gene is downregulated in the presence of paraquat	#N/A	At3g20340
MD03G1267800	5.42406	4.24326e-27	SNARE associated Golgi protein family	#N/A	At1g03260
MD08G1231000	5.4147	2.20379e-12	Peroxidase superfamily protein	PER62	Peroxidase 62
MD07G1268800	5.4066	6.43325e-11	CAP160 protein	#N/A	At4g25580/M7J2_50
MD07G1221800	5.40369	4.41082e-20	Phosphoinositide-specific phospholipase C family protein	PLC6	Phosphoinositide phospholipase C 6
MD11G1066000	5.38944	1.56617e-27	Leucine-rich repeat protein kinase family protein	#N/A	#N/A
MD13G1169800	5.38565	2.03913e-77	soybean gene regulated by cold-2	SRC2	Protein SRC2 homolog
MD02G1082300	5.37908	2.13497e-21	calmodulin-binding family protein	EDA39	calmodulin-binding family protein
MD06G1093300	5.3717	2.67242e-19	Late embryogenesis abundant (LEA) hydroxyproline-rich glycoprotein family	#N/A	Late embryogenesis abundant (LEA) hydroxyproline-rich glycoprotein family
MD14G1205300	5.33031	4.98234e-36	zinc finger (C3HC4-type RING finger) family protein	#N/A	Zinc finger (C3HC4-type RING finger) family protein
MD13G1017400	5.31962	3.04945e-10	epsin N-terminal homology (ENTH) domain-containing protein / clathrin assembly protein-related	#N/A	Putative clathrin assembly protein At2g25430
MD12G1044400	5.29609	1.09691e-40	calmodulin-domain protein kinase cdpk isoform 2	CPK2	Calcium-dependent protein kinase 2
MD11G1113500	5.29275	4.41364e-25	C2H2-type zinc finger family protein	#N/A	At2g28710
MD02G1284500	5.29036	8.37861e-41	NADPH:quinone oxidoreductase	NQR	NADPH:quinone oxidoreductase
MD16G1188100	5.28696	7.38662e-12	alpha/beta-Hydrolases superfamily protein	CXE2	Probable carboxylesterase 2
MD08G1186700	5.2845	6.98208e-33	Class-II DAHP synthetase family protein	#N/A	Phospho-2-dehydro-3-deoxyheptonate aldolase
MD07G1142400	5.27115	4.59611e-16	Protein of unknown function	#N/A	At1g21010
MD10G1154200	5.25727	2.71115e-13	AGC (cAMP-dependent	OXI1	Serine/threonine-protein kinase OXI1
MD05G1054900	5.23265	1.06074e-07	Protein of unknown function	#N/A	Expressed protein
MD16G1010900	5.2252	6.83289e-34	Lactate/malate dehydrogenase family protein	#N/A	L-lactate dehydrogenase
MD13G1038700	5.21505	1.6096e-29	Core-2/I-branching beta-1	#N/A	Core-2/I-branching beta-1,6-N-acetylglucosaminyltransferase family protein
MD00G1055100	5.2017	1.70395e-09	UDP-glucosyl transferase 73D1	UGT73D1	UDP-glucosyl transferase 73D1
MD06G1090600	5.19729	1.95841e-51	1-aminocyclopropane-1-carboxylic acid (acc) synthase 6	ACS6	1-aminocyclopropane-1-carboxylate synthase 6
MD15G1380500	5.17681	2.54106e-29	Protein of unknown function	#N/A	INVOLVED IN: 10-formyltetrahydrofolate biosynthetic process, folic acid and derivative biosynthetic process; EXPRESSED IN: 24 plant structures; EXPRESSED DURING: 15 growth stages; CONTAINS InterPro DOMAIN/s: Serine hydrolase (InterPro:IPR005645); BE /.../bidopsis thaliana protein match is: alpha/beta-Hydrolases superfamily protein (TAIR:AT5G65400.1); Has 30201 Blast hits to 17322 proteins in 780 …
MD09G1178700	5.17678	3.37764e-07	#N/A	#N/A	#N/A
MD05G1198800	5.17657	5.94821e-28	Integrase-type DNA-binding superfamily protein	ERF098	Ethylene-responsive transcription factor ERF098
MD16G1015000	5.16114	4.05693e-27	transmembrane kinase 1	TMK1	Receptor protein kinase TMK1
MD09G1204300	5.15562	1.15828e-97	ABC-2 and Plant PDR ABC-type transporter family protein	ABCG36	ABC transporter G family member 36
MD02G1100600	5.14334	1.31884e-29	sucrose synthase 4	SUS4	Sucrose synthase 4
MD15G1334900	5.12697	1.3603e-12	Integrase-type DNA-binding superfamily protein	ABR1	Ethylene-responsive transcription factor ABR1
MD14G1010300	5.1263	6.12368e-05	Peroxidase superfamily protein	#N/A	Peroxidase superfamily protein
MD04G1184700	5.11738	2.40802e-08	Pectinacetylesterase family protein	PAE12	Pectin acetylesterase 12
MD06G1097100	5.11079	5.2739e-09	#N/A	#N/A	#N/A
MD14G1040300	5.10152	4.05693e-27	plant U-box 23	PUB23	E3 ubiquitin-protein ligase PUB23
MD07G1272300	5.07911	4.61698e-06	cytochrome P450	CYP715A1	Cytochrome P450, family 715, subfamily A, polypeptide 1
MD11G1267500	5.04196	6.98385e-44	Leucine-rich repeat transmembrane protein kinase	#N/A	Probable LRR receptor-like serine/threonine-protein kinase At1g53430
MD11G1141200	5.04107	5.13078e-27	P-loop containing nucleoside triphosphate hydrolases superfamily protein	#N/A	P-loop NTPase domain-containing protein LPA1 homolog 1
MD11G1141100	5.03863	1.04446e-20	P-loop containing nucleoside triphosphate hydrolases superfamily protein	#N/A	P-loop NTPase domain-containing protein LPA1 homolog 1
MD15G1277700	5.03307	3.06419e-29	Disease resistance protein (CC-NBS-LRR class) family	#N/A	Disease resistance protein (CC-NBS-LRR class) family
MD16G1047300	5.02341	4.98879e-46	myb-like transcription factor family protein	HHO3	Transcription factor HHO3
MD17G1249500	5.02182	5.82881e-27	S-locus lectin protein kinase family protein	#N/A	G-type lectin S-receptor-like serine/threonine-protein kinase At1g61370
MD15G1123700	5.01971	2.89547e-18	plant natriuretic peptide A	EGC2	EG45-like domain containing protein 2
MD14G1015900	5.01572	1.46904e-17	heat shock transcription factor A3	HSFA3	HSFA3
MD02G1163800	5.01477	1.3865e-05	homolog of RPW8 1	HR1	HR1
MD10G1091900	5.0028	4.05076e-30	alpha/beta-Hydrolases superfamily protein	CXE12	Probable carboxylesterase 12
MD08G1038600	4.98384	8.23075e-44	allene oxide synthase	CYP74A	Allene oxide synthase, chloroplastic
MD05G1030800	4.97854	1.13338e-67	Integrase-type DNA-binding superfamily protein	#N/A	Integrase-type DNA-binding superfamily protein
MD08G1105100	4.97849	2.07709e-30	phospholipase A 2A	PLP2	Patatin-like protein 2
MD04G1049800	4.97365	7.09962e-41	alpha/beta-Hydrolases superfamily protein	PLA-I{beta]2	Phospholipase A1-Ibeta2, chloroplastic
MD15G1007000	4.96442	7.94352e-29	2-oxoglutarate (2OG) and Fe(II)-dependent oxygenase superfamily protein	P4H3	Probable prolyl 4-hydroxylase 3
MD15G1378100	4.96392	2.38259e-12	ENTH/ANTH/VHS superfamily protein	#N/A	At4g40080
MD03G1123700	4.96354	5.20139e-35	Protein kinase superfamily protein	#N/A	Protein kinase superfamily protein
MD13G1174100	4.95959	5.45025e-60	tubby like protein 3	AtTLP3	TLP3
MD03G1232900	4.944	6.87875e-27	Concanavalin A-like lectin protein kinase family protein	LECRK91	L-type lectin-domain containing receptor kinase IX.1
MD06G1026100	4.93919	8.71561e-64	Transcription factor jumonji (jmj) family protein / zinc finger (C5HC2 type) family protein	#N/A	Transcription factor jumonji (Jmj) family protein / zinc finger (C5HC2 type) family protein
MD15G1277200	4.93861	6.84253e-25	Disease resistance protein (CC-NBS-LRR class) family	#N/A	Disease resistance protein (CC-NBS-LRR class) family
MD09G1065600	4.93635	3.70062e-43	Cyclin-like family protein	TFIIB2	Transcription initiation factor IIB-2
MD02G1005800	4.92331	5.49449e-20	heat shock protein 70B	HSP70-5	Hsp70b
MD10G1118500	4.91362	8.84556e-14	tolB protein-related	#N/A	tolB protein-related
MD02G1017900	4.91339	4.86297e-08	Major facilitator superfamily protein	#N/A	Major facilitator superfamily protein
MD04G1019600	4.91282	5.05755e-50	indole-3-acetate beta-D-glucosyltransferase	UGT75D1	UDP-glycosyltransferase 75D1
MD13G1212700	4.91275	2.96616e-12	Integrase-type DNA-binding superfamily protein	ERF098	Ethylene-responsive transcription factor ERF098
MD13G1005200	4.9115	2.39969e-23	Protein of unknown function	#N/A	Uncharacterized protein At5g23160
MD02G1179400	4.90973	7.81462e-42	UDP-glucosyl transferase 84B2	UGT84B2	UDP-glycosyltransferase 84B2
MD00G1039600	4.90817	1.58885e-58	DA1	DA1	DA1
MD10G1299500	4.90096	1.95598e-62	Protein of unknown function	#N/A	unknown protein; BEST Arabidopsis thaliana protein match is: unknown protein (TAIR:AT1G11070.1); Has 23100 Blast hits to 15699 proteins in 1063 species: Archae - 116; Bacteria - 2262; Metazoa - 8308; Fungi - 3268; Plants - 3181; Viruses - 958; Other /.../yotes - 5007 (source: NCBI BLink).
MD14G1149200	4.89778	1.52414e-26	phosphate transporter 3	MPT2	Mitochondrial phosphate carrier protein 2, mitochondrial
MD09G1010600	4.89372	7.77559e-14	putative fasciclin-like arabinogalactan protein 20	FLA20	Putative fasciclin-like arabinogalactan protein 20
MD17G1036200	4.89355	4.20328e-12	UDP-Glycosyltransferase superfamily protein	UGT90A1	UDP-glycosyltransferase 90A1
MD02G1100500	4.89191	6.66597e-41	sucrose synthase 4	SUS4	Sucrose synthase 4
MD10G1251200	4.88593	4.11876e-05	wall-associated kinase 2	WAK2	Wall-associated receptor kinase 2
MD17G1246800	4.86993	0.0002292	Aldolase-type TIM barrel family protein	TRPA1	Tryptophan synthase alpha chain
MD14G1005600	4.86409	1.58037e-05	protein kinases	KEG	E3 ubiquitin-protein ligase KEG
MD16G1178800	4.85768	9.12765e-21	DUF679 domain membrane protein 2	DMP2	DMP2
MD15G1340700	4.85567	1.27813e-44	catalytic LigB subunit of aromatic ring-opening dioxygenase family	LIGB	Extradiol ring-cleavage dioxygenase
MD06G1077700	4.84123	8.93486e-42	NAD(P)-binding Rossmann-fold superfamily protein	#N/A	NAD(P)-binding Rossmann-fold superfamily protein
MD02G1107300	4.8385	3.62324e-40	Concanavalin A-like lectin protein kinase family protein	#N/A	Concanavalin A-like lectin protein kinase family protein
MD09G1196600	4.8377	1.93312e-31	RAB GTPase homolog 1A	RABD2B	Ras-related protein RABD2b
MD09G1103500	4.83155	5.14343e-30	formin 3	FH5	Formin-like protein 5
MD03G1204900	4.81835	3.90768e-07	cytochrome P450	#N/A	#N/A
MD07G1255000	4.81825	5.2167e-42	Plant invertase/pectin methylesterase inhibitor superfamily	PME17	Probable pectinesterase/pectinesterase inhibitor 17
MD13G1123300	4.81714	2.60306e-20	BCL-2-associated athanogene 5	BAG5	BAG5
MD07G1173100	4.80609	2.49121e-72	Zinc finger (C3HC4-type RING finger) family protein	#N/A	Zinc finger (C3HC4-type RING finger) family protein
MD03G1115800	4.80199	1.24305e-44	Seven transmembrane MLO family protein	MLO3	MLO-like protein 3
MD15G1076500	4.8011	2.99906e-11	S-locus lectin protein kinase family protein	#N/A	G-type lectin S-receptor-like serine/threonine-protein kinase At5g24080
MD08G1059500	4.79462	5.23581e-26	Plant protein of unknown function (DUF868)	#N/A	AT5g11000/T30N20_270
MD15G1070600	4.79309	5.68571e-15	ARM repeat superfamily protein	#N/A	ARM repeat superfamily protein
MD12G1185400	4.79116	3.94711e-12	SOS3-interacting protein 4	CIPK11	CBL-interacting serine/threonine-protein kinase 11
MD13G1127100	4.78779	1.86578e-28	jasmonate-zim-domain protein 10	JAZ10	jasmonate-zim-domain protein 10
MD15G1317700	4.77581	8.67429e-09	Protein of unknown function	#N/A	Expressed protein
MD17G1140400	4.77552	9.38055e-30	Leucine-rich repeat receptor-like protein kinase family protein	MIK2	MDIS1-interacting receptor like kinase 2
MD15G1224100	4.76215	2.27221e-10	RING/U-box superfamily protein	#N/A	RBR-type E3 ubiquitin transferase
MD10G1181000	4.76086	8.51382e-22	GRAS family transcription factor	SCR	Protein SCARECROW
MD08G1052200	4.75825	1.76658e-30	DnaJ/Hsp40 cysteine-rich domain superfamily protein	#N/A	At2g24860/F27C12.22
MD16G1250000	4.7581	4.93537e-12	Protein of unknown function	#N/A	Uncharacterized protein At5g66580
MD17G1056100	4.75409	2.40694e-38	HXXXD-type acyl-transferase family protein	#N/A	Acyltransferase-like protein
MD15G1250600	4.75313	4.42578e-33	S-adenosyl-L-methionine-dependent methyltransferases superfamily protein	#N/A	Probable methyltransferase PMT27
MD12G1183000	4.73559	5.08948e-15	Protein of unknown function (DUF567)	#N/A	Protein LURP-one-related 15
MD05G1164900	4.73491	1.62427e-38	AGC (cAMP-dependent	OXI1	Serine/threonine-protein kinase OXI1
MD14G1043300	4.72744	9.22791e-22	calmodulin-domain protein kinase cdpk isoform 2	CPK2	Calcium-dependent protein kinase 2
MD01G1033800	4.72244	2.30802e-12	Class-II DAHP synthetase family protein	#N/A	Phospho-2-dehydro-3-deoxyheptonate aldolase
MD02G1179300	4.71874	8.24026e-24	Protein of unknown function	PIP2	unknown protein; FUNCTIONS IN: molecular_function unknown; INVOLVED IN: response to karrikin; LOCATED IN: endomembrane system; EXPRESSED IN: cotyledon, hypocotyl, leaf; EXPRESSED DURING: LP.04 four leaves visible; BEST Arabidopsis thaliana protein m /.../s: unknown protein (TAIR:AT2G23270.1); Has 30201 Blast hits to 17322 proteins in 780 species: Archae - 12; Bacteria - 1396; Metazoa - 17338; Fun…
MD04G1208600	4.71267	1.01702e-34	RING/U-box superfamily protein	ATL6	E3 ubiquitin-protein ligase ATL6
MD05G1132800	4.71011	3.18003e-30	Leucine-rich repeat (LRR) family protein	#N/A	Leucine-rich repeat (LRR) family protein
MD00G1064600	4.69163	3.83172e-48	Exostosin family protein	GT14	Probable xyloglucan galactosyltransferase GT14
MD07G1281600	4.68959	2.97861e-19	Late embryogenesis abundant (LEA) hydroxyproline-rich glycoprotein family	#N/A	Late embryogenesis abundant (LEA) hydroxyproline-rich glycoprotein family
MD08G1109700	4.68708	2.7e-16	phosphofructokinase 3	PFK3	ATP-dependent 6-phosphofructokinase 3
MD05G1302200	4.68648	4.54073e-26	ARM repeat superfamily protein	#N/A	ARM repeat superfamily protein
MD17G1088900	4.68433	3.57406e-12	pinoid-binding protein 1	PBP1	PBP1
MD13G1265500	4.6841	4.29738e-49	CBL-interacting protein kinase 21	CIPK21	CBL-interacting serine/threonine-protein kinase 21
MD03G1051400	4.67849	0.000468148	cinnamate-4-hydroxylase	CYP73A5	Cinnamate-4-hydroxylase
MD11G1082100	4.6657	4.33622e-41	calmodulin-binding receptor-like cytoplasmic kinase 1	CRCK1	Calmodulin-binding receptor-like cytoplasmic kinase 1
MD12G1168600	4.65726	1.26542e-35	fatty acid desaturase 8	FAD8	Temperature-sensitive sn-2 acyl-lipid omega-3 desaturase (ferredoxin), chloroplastic
MD01G1144800	4.65487	1.58135e-28	ZCF37	ZCF37	At1g59590
MD14G1121000	4.64238	6.17173e-58	Protein kinase family protein	#N/A	At1g64300/F15H21_13
MD11G1075600	4.64069	2.77556e-05	NAC domain containing protein 94	ANAC094	Putative NAC domain-containing protein 94
MD14G1239800	4.63152	8.41498e-18	ARM repeat superfamily protein	PUB21	U-box domain-containing protein 21
MD14G1179300	4.62121	2.81258e-08	#N/A	#N/A	#N/A
MD15G1046200	4.62085	7.11196e-18	glutamate receptor 2.8	ATGLR2.8	Glutamate receptor
MD09G1141200	4.61868	1.58453e-74	UDP-Glycosyltransferase superfamily protein	UGT71B7	Glycosyltransferase
MD02G1047500	4.61822	1.21086e-37	S-locus lectin protein kinase family protein	#N/A	lectin protein kinase family protein
MD13G1137800	4.61488	1.14388e-37	#N/A	DHNAT2	1,4-dihydroxy-2-naphthoyl-CoA thioesterase 2
MD17G1035900	4.598	4.68338e-17	UDP-Glycosyltransferase superfamily protein	#N/A	Glycosyltransferase
MD12G1194100	4.59788	4.02313e-12	#N/A	#N/A	#N/A
MD10G1319400	4.58838	1.43024e-33	HSP20-like chaperones superfamily protein	HSP15.4	15.4 kDa class V heat shock protein
MD04G1141100	4.58382	3.16057e-30	O-methyltransferase 1	OMT1	Flavone 3'-O-methyltransferase 1
MD13G1050400	4.58367	1.93622e-56	ATPase E1-E2 type family protein / haloacid dehalogenase-like hydrolase family protein	#N/A	ATPase E1-E2 type family protein / haloacid dehalogenase-like hydrolase family protein
MD14G1207100	4.5726	1.28827e-29	cysteine-rich RLK (RECEPTOR-like protein kinase) 25	CRK25	cysteine-rich RLK (RECEPTOR-like protein kinase) 25
MD05G1287000	4.56965	3.82571e-20	Protein of unknown function	#N/A	At5g49525
MD11G1107600	4.56546	1.49548e-37	O-Glycosyl hydrolases family 17 protein	#N/A	O-Glycosyl hydrolases family 17 protein
MD08G1211500	4.55187	4.46032e-29	Inositol 1	ITPK3	Inositol-tetrakisphosphate 1-kinase 3
MD00G1075300	4.55164	3.7318e-36	Calcium-binding EF-hand family protein	CML48	Probable calcium-binding protein CML48
MD09G1204200	4.54773	2.66393e-62	ABC-2 and Plant PDR ABC-type transporter family protein	ABCG36	ABC transporter G family member 36
MD14G1056200	4.53428	9.14742e-48	homeobox from Arabidopsis thaliana	HAT14	Homeobox-leucine zipper protein HAT14
MD12G1194200	4.52704	1.23019e-30	calmodulin like 42	CML42	Calcium-binding protein CML42
MD02G1143900	4.52414	7.05981e-57	Protein of unknown function	#N/A	AT3g50910/F18B3_190
MD05G1353900	4.52201	7.25761e-11	RING/U-box superfamily protein	#N/A	RING/U-box superfamily protein
MD16G1158400	4.52071	4.38333e-16	cAMP-regulated phosphoprotein 19-related protein	#N/A	cAMP-regulated phosphoprotein 19-related protein
MD02G1107100	4.51974	5.95289e-55	Concanavalin A-like lectin protein kinase family protein	#N/A	Concanavalin A-like lectin protein kinase family protein
MD17G1164400	4.51337	1.08356e-26	TIFY domain/Divergent CCT motif family protein	TIFY10B	TIFY10B
MD16G1015400	4.51039	3.63536e-33	ARM repeat superfamily protein	PUB21	U-box domain-containing protein 21
MD10G1313300	4.49739	7.07102e-09	cysteine-rich RLK (RECEPTOR-like protein kinase) 25	CRK25	cysteine-rich RLK (RECEPTOR-like protein kinase) 25
MD05G1098300	4.49629	1.24582e-10	salt tolerance zinc finger	ZAT10	Zinc finger protein ZAT10
MD17G1225800	4.49616	2.56116e-06	heat shock protein 70	MED37C	Probable mediator of RNA polymerase II transcription subunit 37c
MD07G1202700	4.48663	2.76661e-32	AT-hook protein of GA feedback 2	AHL15	AT-hook motif nuclear-localized protein
MD04G1133500	4.48262	7.95832e-31	receptor lectin kinase	LECRK41	L-type lectin-domain containing receptor kinase IV.1
MD08G1036600	4.47869	3.98042e-67	GNS1/SUR4 membrane protein family	HOS3-1	GNS1/SUR4 membrane protein family
MD07G1068400	4.46523	2.65018e-11	Protein of unknown function	#N/A	Uncharacterized protein At2g38790
MD13G1072100	4.46257	1.51244e-30	RING/FYVE/PHD zinc finger superfamily protein	#N/A	RING/FYVE/PHD zinc finger superfamily protein
MD00G1038700	4.45846	4.07614e-18	Uncharacterised protein family (UPF0114)	#N/A	AT4g19390/T5K18_170
MD03G1010400	4.45667	4.62929e-55	Family of unknown function (DUF716)	#N/A	Proteinase inhibitor I4, serpin (DUF716)
MD11G1214100	4.45405	3.59872e-27	Protein of unknown function	#N/A	F-box family protein with a domain of unknown function (DUF295)
MD15G1117400	4.45267	9.52934e-32	cysteine-rich RLK (RECEPTOR-like protein kinase) 29	CRK29	Cysteine-rich receptor-like protein kinase 29
MD02G1188600	4.45267	3.28283e-19	VQ motif-containing protein	VQ29	VQ motif-containing protein 29
MD16G1282900	4.44843	1.00629e-05	#N/A	#N/A	#N/A
MD12G1136900	4.44321	3.02401e-06	C2H2 and C2HC zinc fingers superfamily protein	ZAT11	ZAT11
MD10G1104100	4.43741	2.57559e-12	salt tolerance zinc finger	ZAT10	Zinc finger protein ZAT10
MD17G1034300	4.42868	6.08573e-56	L-aspartate oxidase	AO	L-aspartate oxidase, chloroplastic
MD09G1190900	4.42613	9.7957e-20	IQ-domain 8	iqd8	At1g72670
MD01G1222600	4.42157	3.4208e-35	alpha/beta-Hydrolases superfamily protein	#N/A	Alpha/beta-Hydrolases superfamily protein
MD14G1124200	4.42134	1.11994e-22	oligopeptide transporter 7	OPT7	Oligopeptide transporter 7
MD17G1281200	4.4184	1.21692e-34	tolB protein-related	#N/A	tolB protein-related
MD02G1170800	4.41617	1.21201e-47	AP2/B3-like transcriptional factor family protein	#N/A	AP2/B3-like transcriptional factor family protein
MD14G1200500	4.41252	3.93377e-52	RING/FYVE/PHD zinc finger superfamily protein	#N/A	RING/FYVE/PHD zinc finger superfamily protein
MD10G1192800	4.41157	9.82237e-26	RNI-like superfamily protein	FBL17	F-box/LRR-repeat protein 17
MD00G1061500	4.41065	2.48804e-08	#N/A	#N/A	#N/A
MD03G1048600	4.39494	1.27194e-44	Leucine-rich repeat protein kinase family protein	#N/A	Probable LRR receptor-like serine/threonine-protein kinase At1g06840
MD16G1170100	4.39472	1.4908e-17	Protein of unknown function	#N/A	FUNCTIONS IN: molecular_function unknown; INVOLVED IN: biological_process unknown; LOCATED IN: cellular_component unknown; BEST Arabidopsis thaliana protein match is: F-box family protein (TAIR:AT1G67623.1); Has 36 Blast hits to 36 proteins in 8 spe /.../Archae - 0; Bacteria - 0; Metazoa - 0; Fungi - 0; Plants - 36; Viruses - 0; Other Eukaryotes - 0 (source: NCBI BLink).
MD16G1216400	4.39383	3.86307e-21	Integrase-type DNA-binding superfamily protein	ERF098	Ethylene-responsive transcription factor ERF098
MD00G1082400	4.38429	3.04122e-27	receptor like protein 3	PSY1R	Leucine-rich repeat receptor-like protein kinase (Fragment)
MD03G1090900	4.3788	4.50248e-44	Glucose-methanol-choline (GMC) oxidoreductase family protein	#N/A	(R)-mandelonitrile lyase-like
MD04G1111600	4.37748	5.17652e-13	Glutathione S-transferase family protein	GSTL3	Glutathione S-transferase L3
MD12G1179700	4.3763	3.98214e-15	Tautomerase/MIF superfamily protein	#N/A	Tautomerase/MIF superfamily protein
MD01G1158600	4.37429	5.99073e-39	Integrase-type DNA-binding superfamily protein	DREB2C	Integrase-type DNA-binding superfamily protein
MD07G1198700	4.36798	5.14554e-29	O-Glycosyl hydrolases family 17 protein	#N/A	Beta-1, 3-glucanase-like protein
MD16G1202100	4.36797	7.61913e-21	calmodulin-like 11	CML11	Calmodulin-like protein 11
MD07G1021100	4.36541	2.32266e-10	NAD(P)-binding Rossmann-fold superfamily protein	#N/A	At5g19440
MD04G1069600	4.35273	3.73896e-46	phospholipase D beta 1	PLDBETA1	phospholipase D beta 1
MD07G1172700	4.34664	1.70929e-25	phenylalanine ammonia-lyase 2	PAL2	Phenylalanine ammonia-lyase 2
MD15G1168300	4.34401	2.25547e-20	Calcium-binding EF-hand family protein	CML5	MSS3
MD01G1152900	4.34194	1.55782e-42	Phosphoinositide-specific phospholipase C family protein	PLC6	Phosphoinositide phospholipase C 6
MD11G1024700	4.33577	2.79252e-06	receptor-like protein kinase 1	#N/A	G-type lectin S-receptor-like serine/threonine-protein kinase At1g34300
MD01G1108900	4.32635	1.13259e-52	chorismate synthase	EMB1144	Chorismate synthase, chloroplastic
MD08G1082000	4.32594	1.21139e-24	ZCF37	ZCF37	At1g59590
MD16G1189900	4.32442	1.26223e-41	Major facilitator superfamily protein	STP13	STP13
MD16G1084900	4.32148	2.57681e-29	Protein of unknown function	#N/A	At3g48180
MD11G1140500	4.31939	6.82121e-13	alpha carbonic anhydrase 7	ATACA2	ATACA2
MD16G1127400	4.31872	1.80107e-27	jasmonate-zim-domain protein 10	JAZ10	jasmonate-zim-domain protein 10
MD10G1325200	4.31784	2.70843e-10	Stigma-specific Stig1 family protein	#N/A	F12F1.21 protein
MD13G1046900	4.31276	1.46804e-09	NAD(P)-binding Rossmann-fold superfamily protein	#N/A	NAD(P)-binding Rossmann-fold superfamily protein
MD09G1141700	4.30711	2.81293e-68	UDP-glucosyl transferase 71B6	UGT71B6	UDP-glycosyltransferase 71B6
MD10G1150400	4.30695	3.77277e-14	ARF-GAP domain 11	CML3	CML3
MD09G1278700	4.30093	1.8829e-13	Calcium-dependent lipid-binding (CaLB domain) family protein	CAR4	Protein C2-DOMAIN ABA-RELATED 4
MD11G1231900	4.28813	7.54541e-46	FAD/NAD(P)-binding oxidoreductase family protein	MO3	Monooxygenase 3
MD05G1322900	4.28032	5.17495e-16	bromodomain 4	BRD4	At1g61215
MD04G1117800	4.27367	6.74258e-40	exocyst subunit exo70 family protein H4	ATEXO70H4	Exocyst subunit exo70 family protein H4
MD03G1062300	4.26364	1.20679e-14	Glutaredoxin family protein	#N/A	At5g58530
MD06G1052700	4.2634	5.0438e-20	RING/U-box superfamily protein	#N/A	RING/U-box superfamily protein
MD04G1172400	4.26204	8.86242e-48	ARM repeat superfamily protein	PUB16	RING-type E3 ubiquitin transferase
MD09G1013600	4.2452	2.00138e-06	calmodulin-like 38	CML38	CML38
MD06G1198600	4.23873	5.82057e-52	Leucine-rich repeat protein kinase family protein	#N/A	Probable LRR receptor-like serine/threonine-protein kinase At1g74360
MD01G1107300	4.23462	3.2935e-59	Zinc finger (C3HC4-type RING finger) family protein	#N/A	Zinc finger (C3HC4-type RING finger) family protein
MD03G1099300	4.22867	9.56622e-16	C2H2-type zinc finger family protein	ZAT12	Zinc finger protein ZAT12
MD03G1233600	4.21955	2.15971e-27	Concanavalin A-like lectin protein kinase family protein	LECRK91	L-type lectin-domain containing receptor kinase IX.1
MD17G1146100	4.21921	1.73646e-18	autoinhibited Ca(2+)-ATPase 9	ACA9	Calcium-transporting ATPase
MD04G1017700	4.21642	1.61968e-16	Exostosin family protein	GT14	Probable xyloglucan galactosyltransferase GT14
MD00G1054500	4.21427	1.34539e-51	Thiamine pyrophosphate dependent pyruvate decarboxylase family protein	HACL	2-hydroxyacyl-CoA lyase
MD16G1277100	4.21414	1.27067e-07	Thiamine pyrophosphate dependent pyruvate decarboxylase family protein	HACL	2-hydroxyacyl-CoA lyase
MD14G1111500	4.21189	2.39557e-35	1-aminocyclopropane-1-carboxylic acid (acc) synthase 6	ACS6	1-aminocyclopropane-1-carboxylate synthase 6
MD04G1033300	4.20582	2.4851e-39	RmlC-like cupins superfamily protein	#N/A	RmlC-like cupins superfamily protein
MD04G1165400	4.20193	1.87508e-12	Integrase-type DNA-binding superfamily protein	DREB2C	Integrase-type DNA-binding superfamily protein
MD03G1257100	4.18622	1.25389e-20	calmodulin-like 11	CML11	Calmodulin-like protein 11
MD16G1084400	4.1829	8.46881e-18	response regulator 3	ARR3	response regulator 3
MD07G1064500	4.17817	5.78972e-32	alpha/beta-Hydrolases superfamily protein	#N/A	Alpha/beta-Hydrolases superfamily protein
MD10G1171200	4.17793	3.15689e-05	HSP20-like chaperones superfamily protein	HSP22.0	22.0 kDa heat shock protein
MD14G1114000	4.17617	1.58913e-21	Late embryogenesis abundant (LEA) hydroxyproline-rich glycoprotein family	#N/A	Late embryogenesis abundant (LEA) hydroxyproline-rich glycoprotein family
MD08G1017500	4.1691	1.88012e-61	alpha/beta-Hydrolases superfamily protein	#N/A	1-acylglycerol-3-phosphate O-acyltransferase
MD16G1029200	4.16752	1.5714e-39	Encodes a protein whose expression is responsive to nematode infection.	At17.1	At2g01340
MD15G1226500	4.16485	7.57708e-63	Concanavalin A-like lectin protein kinase family protein	#N/A	Concanavalin A-like lectin protein kinase family protein
MD09G1114800	4.16483	2.66423e-60	ethylene-forming enzyme	ACO4	1-aminocyclopropane-1-carboxylate oxidase 4
MD04G1154600	4.16193	5.04843e-37	Homeodomain-like superfamily protein	GT-3B	Trihelix transcription factor GT-3b
MD07G1100900	4.153	2.68386e-19	Phosphoglycerate mutase family protein	#N/A	Phosphoglycerate mutase family protein
MD15G1326700	4.15118	8.13567e-09	Haloacid dehalogenase-like hydrolase (HAD) superfamily protein	TPPJ	Probable trehalose-phosphate phosphatase J
MD15G1036800	4.14769	1.56082e-13	Plant protein of unknown function (DUF868)	#N/A	AT5g11000/T30N20_270
MD15G1210200	4.14615	1.40578e-08	calmodulin-binding family protein	EDA39	calmodulin-binding family protein
MD13G1197000	4.14497	6.45476e-09	CVP2 like 1	IP5P7	CVL1
MD12G1030200	4.12826	8.87769e-08	NAC domain containing protein 90	NAC090	NAC-domain protein-like
MD17G1064900	4.12036	1.02462e-11	reversibly glycosylated polypeptide 2	RGP2	RGP2
MD16G1274400	4.11802	1.32386e-06	Polyketide cyclase/dehydrase and lipid transport superfamily protein	PYR1	Abscisic acid receptor PYR1
MD10G1228800	4.11629	2.33169e-76	copper-exporting ATPase / responsive-to-antagonist 1 / copper-transporting ATPase (RAN1)	RAN1	Copper-transporting ATPase RAN1
MD03G1086800	4.11343	3.79755e-45	Homeodomain-like superfamily protein	PCL1	Homeodomain-like superfamily protein
MD08G1017600	4.11306	5.75528e-05	Leucine-rich receptor-like protein kinase family protein	#N/A	Probable LRR receptor-like serine/threonine-protein kinase At4g36180
MD17G1227600	4.11225	2.27758e-07	#N/A	#N/A	#N/A
MD12G1151200	4.10856	1.25147e-46	lectin protein kinase family protein	#N/A	G-type lectin S-receptor-like serine/threonine-protein kinase At1g34300
MD09G1226600	4.10637	0.00104075	hydroxycinnamoyl-CoA shikimate/quinate hydroxycinnamoyl transferase	HST	Shikimate O-hydroxycinnamoyltransferase
MD14G1206900	4.10578	6.58745e-24	cysteine-rich RLK (RECEPTOR-like protein kinase) 10	CRK10	Cysteine-rich receptor-like protein kinase 10
MD06G1233800	4.10526	7.40698e-12	alpha/beta-Hydrolases superfamily protein	#N/A	Alpha/beta-Hydrolases superfamily protein
MD15G1289400	4.10329	9.54685e-20	Protein of unknown function	#N/A	At2g23270
MD11G1298800	4.10007	3.2901e-46	sodium hydrogen exchanger 2	NHX2	Sodium/hydrogen exchanger
MD02G1273000	4.0983	1.42687e-35	HXXXD-type acyl-transferase family protein	#N/A	HXXXD-type acyl-transferase family protein
MD01G1089800	4.08602	2.87005e-27	O-methyltransferase 1	OMT1	Flavone 3'-O-methyltransferase 1
MD08G1179400	4.08198	5.66565e-52	Phosphoglycerate mutase family protein	#N/A	At1g22170
MD14G1228700	4.08167	2.68511e-70	Protein kinase superfamily protein	#N/A	Protein kinase superfamily protein
MD05G1305900	4.08103	6.73741e-26	glutamate receptor 2.7	GLR2.7	Glutamate receptor 2.7
MD12G1101000	4.0661	1.53901e-08	Exostosin family protein	#N/A	Probable glycosyltransferase At5g03795
MD08G1010200	4.06582	2.85291e-40	Protein kinase protein with adenine nucleotide alpha hydrolases-like domain	#N/A	Protein kinase protein with adenine nucleotide alpha hydrolases-like domain
MD10G1161000	4.06321	4.70005e-08	methionine--tRNA ligase	#N/A	Methionine--tRNA ligase, cytoplasmic
MD01G1169800	4.06243	2.38543e-49	Protein of unknown function (DUF3133)	#N/A	#N/A
MD12G1180900	4.04918	8.32158e-20	Uncharacterised protein family (UPF0497)	#N/A	CASP-like protein 4B1
MD00G1063500	4.04572	1.9012e-49	Protein kinase superfamily protein	#N/A	Probable receptor-like protein kinase At1g11050
MD04G1046200	4.04554	3.10534e-44	Protein of unknown function	#N/A	Transmembrane protein
MD16G1097400	4.04178	3.09432e-16	cysteine-rich RLK (RECEPTOR-like protein kinase) 2	CRK2	Cysteine-rich receptor-like protein kinase 2
MD05G1187100	4.0293	2.06767e-59	pleiotropic drug resistance 12	ABCG40	ABC transporter G family member 40
MD08G1085200	4.02729	1.01247e-46	autoinhibited Ca2+-ATPase 1	ACA1	Calcium-transporting ATPase
MD16G1208400	4.01726	3.17589e-15	basic helix-loop-helix (bHLH) DNA-binding superfamily protein	BHLH92	Transcription factor bHLH92
MD05G1263100	4.01175	3.05939e-20	S-locus lectin protein kinase family protein	#N/A	S-locus lectin protein kinase family protein
MD05G1201300	4.00904	1.15549e-07	telomerase activator1	TAC1	TAC1
MD09G1180900	4.00154	1.86164e-29	lipoxygenase 3	LOX3	Lipoxygenase 3, chloroplastic
MD02G1056600	3.99918	9.48001e-07	Transducin/WD40 repeat-like superfamily protein	#N/A	Transducin/WD40 repeat-like superfamily protein
MD11G1099000	3.99452	6.07518e-33	SCARECROW-like 14	SCL14	AT1G07530 protein
MD06G1213000	3.99432	8.79333e-06	PLAC8 family protein	PCR7	Protein PLANT CADMIUM RESISTANCE 7
MD02G1019700	3.99194	1.21503e-41	2-oxoglutarate (2OG) and Fe(II)-dependent oxygenase superfamily protein	#N/A	2-oxoglutarate (2OG) and Fe(II)-dependent oxygenase superfamily protein
MD14G1200600	3.9886	1.73627e-39	Protein of unknown function (DUF3223)	EMB514	Protein EMBRYO DEFECTIVE 514
MD15G1079200	3.9877	1.06421e-35	HXXXD-type acyl-transferase family protein	#N/A	HXXXD-type acyl-transferase family protein
MD11G1113900	3.98374	2.48946e-31	Domain of unknown function (DUF966)	#N/A	At5g59790
MD05G1184200	3.98267	6.64836e-15	glutathione S-transferase tau 7	GSTU7	Glutathione S-transferase U7
MD02G1097500	3.98215	1.44973e-26	fatty acid biosynthesis 1	KAS2	3-oxoacyl-
MD13G1043300	3.97375	8.47881e-20	Glycolipid transfer protein (GLTP) family protein	#N/A	ACD11 homolog protein
MD12G1067900	3.97138	5.01807e-24	Protein of unknown function	#N/A	DIS3-exonuclease-like protein
MD11G1208100	3.96648	1.14564e-36	MBOAT (membrane bound O-acyl transferase) family protein	AT4	Probable long-chain-alcohol O-fatty-acyltransferase 4
MD07G1291400	3.95915	2.64631e-31	cyclic nucleotide gated channel 1	CNGC1	Cyclic nucleotide-gated ion channel 1
MD02G1006300	3.9549	2.02241e-16	Low temperature and salt responsive protein family	#N/A	Low temperature and salt responsive protein family
MD13G1092800	3.95033	4.25044e-53	similar to RCD one 2	SRO2	Probable inactive poly
MD04G1197100	3.94869	4.36664e-26	Protein phosphatase 2C family protein	PPC6-7	Probable protein phosphatase 2C 73
MD10G1032000	3.94752	4.5006e-46	Integrase-type DNA-binding superfamily protein	#N/A	Integrase-type DNA-binding superfamily protein
MD05G1189100	3.94747	1.40139e-24	Tetratricopeptide repeat (TPR)-like superfamily protein	#N/A	Tetratricopeptide repeat (TPR)-like superfamily protein
MD13G1108800	3.94588	6.24611e-20	alpha/beta-Hydrolases superfamily protein	CXE11	Probable carboxylesterase 11
MD05G1251900	3.94495	1.07916e-47	Glutathione S-transferase family protein	#N/A	Glutathione S-transferase family protein
MD05G1034300	3.93812	1.40381e-47	DNAse I-like superfamily protein	IP5P3	Type IV inositol polyphosphate 5-phosphatase 3
MD11G1157600	3.93726	3.48641e-14	arogenate dehydratase 6	ADT6	Arogenate dehydratase
MD10G1286600	3.93589	7.92728e-28	RAB GTPase homolog A1F	RABA1F	Ras-related protein RABA1f
MD08G1038300	3.93363	1.47028e-14	Uncharacterised protein family (UPF0114)	#N/A	AT4g19390/T5K18_170
MD02G1140100	3.93312	7.40585e-09	dehydrin xero 1	XERO1	Dehydrin Xero 1
MD02G1279100	3.92821	4.42082e-07	#N/A	#N/A	#N/A
MD08G1168100	3.91838	6.54467e-09	#N/A	#N/A	#N/A
MD14G1133200	3.91463	0.00214509	Plant regulator RWP-RK family protein	NLP6	Protein NLP6
MD04G1227500	3.91369	1.33802e-58	Protein of unknown function	MYOB1	Myosin-binding protein 1
MD13G1017300	3.9081	3.74093e-14	ARM repeat superfamily protein	PUB21	U-box domain-containing protein 21
MD11G1275800	3.90715	1.61051e-43	Calcium-dependent lipid-binding (CaLB domain) family protein	NTMC2T6.1	C2 domain-containing protein At1g53590
MD17G1257900	3.90599	3.17504e-15	Calcium-binding EF-hand family protein	CML27	Probable calcium-binding protein CML27
MD04G1222400	3.90095	5.02751e-20	Protein of unknown function	#N/A	CONTAINS InterPro DOMAIN/s: EGF-like (InterPro:IPR006210); Has 259 Blast hits to 234 proteins in 55 species: Archae - 0; Bacteria - 0; Metazoa - 184; Fungi - 0; Plants - 69; Viruses - 0; Other Eukaryotes - 6 (source: NCBI BLink).
MD11G1097500	3.89359	7.25778e-32	Haloacid dehalogenase-like hydrolase (HAD) superfamily protein	#N/A	Haloacid dehalogenase-like hydrolase (HAD) superfamily protein
MD16G1041500	3.89338	5.3077e-25	Protein of unknown function	#N/A	At1g68440/T2E12_1
MD16G1126200	3.89213	1.18262e-59	hydroxyproline-rich glycoprotein family protein	#N/A	Uncharacterized protein At2g33490
MD15G1362200	3.88833	2.7217e-55	Galactose oxidase/kelch repeat superfamily protein	#N/A	F-box/kelch-repeat protein At1g22040
MD15G1053800	3.87927	5.3861e-14	17.6 kDa class II heat shock protein	HSP17.6	17.6 kDa class II heat shock protein
MD15G1214500	3.86818	4.75159e-12	mechanosensitive channel of small conductance-like 10	MSL10	Mechanosensitive ion channel protein 10
MD14G1207000	3.86793	4.20216e-25	cysteine-rich RLK (RECEPTOR-like protein kinase) 11	CRK11	Cysteine-rich receptor-like protein kinase 11
MD03G1092100	3.86683	3.19427e-51	Protein kinase superfamily protein	#N/A	At2g28940
MD17G1067800	3.86145	2.56533e-29	Transmembrane amino acid transporter family protein	AVT6A	Amino acid transporter AVT6A
MD05G1039500	3.86087	3.55317e-15	lectin protein kinase family protein	#N/A	G-type lectin S-receptor-like serine/threonine-protein kinase At1g34300
MD07G1292500	3.85842	1.51985e-18	cyclic nucleotide gated channel 1	CNGC1	Cyclic nucleotide-gated ion channel 1
MD01G1106900	3.85778	2.39217e-42	phenylalanine ammonia-lyase 2	PAL2	Phenylalanine ammonia-lyase 2
MD05G1237600	3.8525	4.49124e-22	#N/A	#N/A	#N/A
MD02G1068900	3.85212	1.48061e-34	phosphofructokinase 3	PFK3	ATP-dependent 6-phosphofructokinase 3
MD08G1095800	3.85076	2.545e-40	SPla/RYanodine receptor (SPRY) domain-containing protein	#N/A	At4g06536
MD07G1223700	3.84919	3.38311e-15	Protein phosphatase 2C family protein	#N/A	PP2C-type phosphatase AP2C1
MD05G1055300	3.84243	2.07325e-27	arginine decarboxylase 2	ADC2	Arginine decarboxylase 2
MD10G1234000	3.83675	5.72172e-28	#N/A	#N/A	#N/A
MD15G1136600	3.82949	1.0964e-35	NAC (No Apical Meristem) domain transcriptional regulator superfamily protein	NAC002	ATAF1
MD10G1053100	3.82607	4.91079e-28	2-oxoglutarate (2OG) and Fe(II)-dependent oxygenase superfamily protein	#N/A	2-oxoglutarate (2OG) and Fe(II)-dependent oxygenase superfamily protein
MD17G1249600	3.82375	1.03955e-18	Pathogenesis-related thaumatin superfamily protein	#N/A	Pathogenesis-related thaumatin superfamily protein
MD15G1155900	3.82116	5.40348e-34	alpha/beta-Hydrolases superfamily protein	#N/A	Alpha/beta-Hydrolases superfamily protein
MD16G1043800	3.82082	1.78201e-21	Protein of unknown function	#N/A	T6J4.11 protein
MD05G1230200	3.82072	3.95969e-21	serine hydroxymethyltransferase 4	SHM4	Serine hydroxymethyltransferase 4
MD08G1166700	3.81892	8.11316e-45	Histone H3 K4-specific methyltransferase SET7/9 family protein	#N/A	Histone H3 K4-specific methyltransferase SET7/9 family protein
MD02G1173900	3.81755	2.80964e-37	PLC-like phosphodiesterases superfamily protein	#N/A	PLC-like phosphodiesterases superfamily protein
MD00G1007000	3.81742	1.32823e-70	receptor-like kinase in flowers 1	RKF1	Probable LRR receptor-like serine/threonine-protein kinase RFK1
MD14G1072700	3.81731	3.81737e-06	Protein of unknown function	#N/A	Transmembrane protein
MD13G1206900	3.81664	9.29106e-07	basic helix-loop-helix (bHLH) DNA-binding superfamily protein	BHLH92	Transcription factor bHLH92
MD08G1047700	3.8162	1.35084e-64	glutamate receptor 2.8	ATGLR2.8	Glutamate receptor
MD16G1022500	3.81483	1.88053e-51	Protein kinase superfamily protein	#N/A	At1g70740
MD13G1255400	3.8053	1.21059e-29	P-loop containing nucleoside triphosphate hydrolases superfamily protein	#N/A	AAA-ATPase At5g57480
MD13G1051800	3.80529	2.67113e-05	Protein of unknown function (DUF1262)	#N/A	Protein of unknown function (DUF1262)
MD13G1113100	3.80433	1.49653e-27	Acid phosphatase/vanadium-dependent haloperoxidase-related protein	#N/A	Acid phosphatase/vanadium-dependent haloperoxidase-related protein
MD05G1207700	3.80307	3.57415e-21	NB-ARC domain-containing disease resistance protein	RPM1	Disease resistance protein RPM1
MD05G1185700	3.79948	1.5923e-22	RmlC-like cupins superfamily protein	#N/A	At3g04300
MD07G1172200	3.79836	5.16718e-34	Protein kinase superfamily protein	#N/A	Protein kinase superfamily protein
MD03G1208300	3.7982	1.49233e-23	Ras-related small GTP-binding family protein	SGP1	Ras-related small GTP-binding family protein
MD15G1401100	3.79748	6.10416e-23	12-oxophytodienoate reductase 2	OPR2	OPR2
MD09G1145300	3.79731	1.82693e-16	wall associated kinase-like 2	WAKL2	Wall-associated receptor kinase-like 2
MD16G1191900	3.79093	1.20931e-30	Copper amine oxidase family protein	#N/A	Amine oxidase
MD15G1016400	3.78879	5.15667e-40	alpha/beta-Hydrolases superfamily protein	#N/A	1-acylglycerol-3-phosphate O-acyltransferase
MD01G1038000	3.78642	1.30337e-38	uncoupling protein 5	PUMP5	Mitochondrial uncoupling protein 5
MD10G1181100	3.78595	5.83549e-31	AGC (cAMP-dependent	#N/A	Non-specific serine/threonine protein kinase
MD10G1273700	3.78541	2.18313e-27	NOD26-like intrinsic protein 1	NIP1-2	Aquaporin NIP1-2
MD09G1172100	3.77677	4.60202e-10	RING/U-box superfamily protein	ATL3	RING-H2 finger protein ATL3
MD05G1186200	3.77561	9.24498e-08	ammonium transporter 1	AMT1-1	Ammonium transporter
MD03G1200500	3.76839	7.68176e-43	calmodulin-domain protein kinase 9	CPK9	Calcium-dependent protein kinase 9
MD08G1068200	3.76651	3.39938e-11	17.6 kDa class II heat shock protein	HSP17.6	17.6 kDa class II heat shock protein
MD14G1161400	3.76599	2.77245e-08	beta glucosidase 40	BGLU40	Beta-glucosidase 40
MD03G1230300	3.7637	5.74624e-46	MATE efflux family protein	DTX19	Protein DETOXIFICATION 19
MD12G1053900	3.75993	4.41305e-24	Disease resistance-responsive (dirigent-like protein) family protein	DIR21	Dirigent protein 21
MD03G1233100	3.75789	4.58177e-42	Concanavalin A-like lectin protein kinase family protein	LECRK91	L-type lectin-domain containing receptor kinase IX.1
MD16G1050100	3.75289	4.36742e-11	nudix hydrolase 1	NUDT1	Nudix hydrolase 1
MD15G1367800	3.74897	5.76732e-27	Leucine-rich repeat receptor-like protein kinase family protein	MIK2	MDIS1-interacting receptor like kinase 2
MD09G1010500	3.74855	6.68637e-08	Ferritin/ribonucleotide reductase-like family protein	TSO2	TSO2
MD10G1288400	3.74573	2.19543e-26	Protein kinase superfamily protein	#N/A	Protein kinase superfamily protein
MD11G1098900	3.73788	2.52601e-18	GRAS family transcription factor	#N/A	GRAS family transcription factor
MD02G1319500	3.73636	1.57085e-14	Protein of unknown function	#N/A	At2g31940/F20M17.2
MD13G1134500	3.73508	1.40824e-23	respiratory burst oxidase homologue D	RBOHD	Respiratory burst oxidase homolog protein D
MD11G1275900	3.72955	5.31408e-07	HXXXD-type acyl-transferase family protein	#N/A	HXXXD-type acyl-transferase family protein
MD00G1028900	3.72863	1.3369e-74	P-loop containing nucleoside triphosphate hydrolases superfamily protein	KIN7C	Kinesin-like protein KIN-7C, mitochondrial
MD11G1059500	3.72677	1.61132e-06	cytochrome p450 79a2	CYP79A2	Phenylalanine N-monooxygenase
MD15G1048100	3.72456	8.4943e-34	G-protein-coupled receptor 1	GCR1	G-protein coupled receptor 1
MD07G1171600	3.7225	2.53614e-28	Cysteine proteinases superfamily protein	#N/A	At5g04250
MD08G1201500	3.72108	3.64947e-10	#N/A	#N/A	#N/A
MD12G1041800	3.71986	1.22954e-43	syntaxin of plants 121	SYP121	SYR1
MD02G1010600	3.71775	1.66816e-07	Protein of unknown function	#N/A	Copia-like polyprotein/retrotransposon
MD09G1255200	3.71682	4.00125e-69	Protein kinase superfamily protein	#N/A	Protein kinase superfamily protein
MD14G1150300	3.71573	3.38896e-45	Protein of unknown function	#N/A	AT3G26890 protein
MD13G1041700	3.70845	1.58682e-10	Protein of unknown function	#N/A	Putative uncharacterized protein
MD08G1185900	3.70509	1.32301e-06	Phosphate-responsive 1 family protein	EXO	Protein EXORDIUM
MD06G1219100	3.7023	2.68668e-42	Protein kinase superfamily protein	#N/A	BEST Arabidopsis thaliana protein match is: Protein kinase superfamily protein (TAIR:AT1G18390.1); Has 221 Blast hits to 191 proteins in 10 species: Archae - 0; Bacteria - 0; Metazoa - 0; Fungi - 0; Plants - 221; Viruses - 0; Other Eukaryotes - 0 (s /.../ NCBI BLink).
MD05G1055800	3.70056	7.44488e-14	GATA transcription factor 5	GATA5	GATA transcription factor 5
MD17G1054900	3.70049	2.80733e-27	Plant protein of unknown function (DUF863)	#N/A	Plant protein of unknown function (DUF863)
MD09G1276300	3.69979	7.33027e-48	glutamate decarboxylase	GAD1	Glutamate decarboxylase 1
MD12G1080700	3.69976	3.74078e-48	autoinhibited Ca(2+)-ATPase	ACA4	Calcium-transporting ATPase 4, plasma membrane-type
MD00G1073000	3.69853	1.05478e-05	NB-ARC domain-containing disease resistance protein	RPPL1	Putative disease resistance RPP13-like protein 1
MD17G1154800	3.69598	1.43566e-21	RING/U-box superfamily protein	ATL3	RING-H2 finger protein ATL3
MD13G1184800	3.69143	9.52112e-11	Eukaryotic aspartyl protease family protein	#N/A	Eukaryotic aspartyl protease family protein
MD08G1226900	3.69115	4.60115e-07	Protein of unknown function	NDC80	Kinetochore protein NDC80 homolog
MD15G1402800	3.69071	6.62627e-41	12-oxophytodienoate reductase 2	OPR2	OPR2
MD10G1014800	3.68891	1.52348e-10	Plant stearoyl-acyl-carrier-protein desaturase family protein	S-ACP-DES6	Stearoyl-
MD05G1359500	3.68802	2.64686e-53	Auxin-responsive family protein	#N/A	Cytochrome b561 and DOMON domain-containing protein
MD16G1084300	3.68648	8.69965e-39	formin 8	FH8	Formin-like protein 8
MD07G1060300	3.68578	3.30279e-20	Stigma-specific Stig1 family protein	#N/A	F12F1.21 protein
MD07G1183100	3.68499	1.62633e-56	Protein phosphatase 2C family protein	PP2C38	Probable protein phosphatase 2C 38
MD04G1244500	3.68492	1.22106e-33	Tyrosine phosphatase family protein	DSP3	Tyrosine-protein phosphatase DSP3
MD04G1244300	3.68171	1.69495e-06	ROP-interactive CRIB motif-containing protein 4	RIC4	CRIB domain-containing protein RIC4
MD02G1037600	3.68164	5.91066e-29	Protein of unknown function	#N/A	At1g68680
MD11G1110600	3.67788	3.1681e-34	XB3 ortholog 1 in Arabidopsis thaliana	XBAT31	Putative E3 ubiquitin-protein ligase XBAT31
MD08G1183900	3.67602	3.84399e-35	alpha/beta-Hydrolases superfamily protein	#N/A	Alpha/beta-Hydrolases superfamily protein
MD08G1057400	3.67204	3.34239e-14	chorismate mutase 2	CM2	Chorismate mutase 2
MD08G1123100	3.67149	6.03475e-46	ABC1 family protein	#N/A	ABC1 family protein
MD02G1005600	3.67023	0.000506307	Cellulose synthase family protein	CESA7	Cellulose synthase (Fragment)
MD17G1167100	3.66963	1.45597e-21	lipoxygenase 3	LOX3	Lipoxygenase 3, chloroplastic
MD17G1009200	3.66899	1.05119e-28	GRAM domain family protein	#N/A	GEM-like protein 5
MD15G1346800	3.66596	5.15786e-44	IAA-leucine resistant (ILR)-like gene 6	ILL6	IAA-amino acid hydrolase
MD13G1039500	3.6574	1.85523e-61	Protein of unknown function (DUF1639)	#N/A	Putative uncharacterized protein
MD11G1173500	3.65378	1.98911e-23	plant U-box 23	PUB23	E3 ubiquitin-protein ligase PUB23
MD05G1086900	3.64435	1.1969e-19	Granulin repeat cysteine protease family protein	RD21B	Probable cysteine protease RD21B
MD04G1008600	3.63992	7.88581e-44	protein kinase family protein	LECRKS2	Receptor like protein kinase S.2
MD02G1123500	3.63676	7.50809e-26	Protein of unknown function	#N/A	Methionine-S-oxide reductase
MD13G1045700	3.62355	1.01797e-13	myb-like transcription factor family protein	HHO3	Transcription factor HHO3
MD03G1213400	3.6201	8.44973e-42	formin homology5	FH5	Formin-like protein 5
MD07G1136900	3.61862	4.24323e-71	Protein of unknown function (DUF3741)	#N/A	Protein of unknown function (DUF3741)
MD07G1021500	3.61526	1.9671e-36	NAD(P)-binding Rossmann-fold superfamily protein	#N/A	At5g19440
MD03G1191400	3.61295	5.32239e-33	MBOAT (membrane bound O-acyl transferase) family protein	AT1	Probable long-chain-alcohol O-fatty-acyltransferase 1
MD16G1051200	3.60384	4.98867e-23	Calcium-binding EF-hand family protein	CML16	Probable calcium-binding protein CML16
MD13G1203400	3.59026	5.81452e-22	CBL-interacting protein kinase 4	CIPK4	CBL-interacting serine/threonine-protein kinase 4
MD15G1085500	3.58749	1.25768e-21	phospholipase A 2A	PLP2	Patatin-like protein 2
MD17G1226100	3.58497	2.79329e-16	heat shock protein 70	MED37C	Probable mediator of RNA polymerase II transcription subunit 37c
MD05G1179100	3.58316	3.15291e-36	peroxisomal 3-ketoacyl-CoA thiolase 3	PED1	PKT3
MD16G1072700	3.57843	1.16131e-26	RING/FYVE/PHD zinc finger superfamily protein	#N/A	RING/FYVE/PHD zinc finger superfamily protein
MD02G1030000	3.57289	2.81897e-36	Tetratricopeptide repeat (TPR)-like superfamily protein	#N/A	Tetratricopeptide repeat (TPR)-like superfamily protein
MD00G1012400	3.57076	5.33874e-34	Protein kinase superfamily protein	#N/A	At2g28940
MD02G1066500	3.57032	9.20789e-46	hexokinase 2	HXK2	Phosphotransferase
MD09G1072700	3.57029	1.37081e-29	Mitochondrial substrate carrier family protein	#N/A	Mitochondrial substrate carrier family protein
MD00G1038400	3.56969	6.18773e-37	allene oxide synthase	CYP74A	Allene oxide synthase, chloroplastic
MD12G1156500	3.56868	9.0573e-48	Arabidopsis Inositol phosphorylceramide synthase 2	IPCS2	ERH1
MD16G1116100	3.56802	2.68174e-09	cytochrome P450	CYP76C4	Cytochrome P450 76C4
MD03G1240900	3.56419	2.66429e-38	Protein kinase superfamily protein	CRPK1	Cold-responsive protein kinase 1
MD17G1108200	3.56389	2.12346e-09	S-locus lectin protein kinase family protein	#N/A	S-locus lectin protein kinase family protein
MD02G1069100	3.5615	2.00767e-72	gamma-glutamyl transpeptidase 4	GGT3	Glutathione hydrolase 3
MD01G1108700	3.56142	4.31171e-44	alpha/beta-Hydrolases superfamily protein	#N/A	Alpha/beta-Hydrolases superfamily protein
MD14G1170100	3.56128	1.02713e-55	quinolinate synthase	QS	SUFE3
MD03G1187400	3.55957	9.53113e-49	receptor kinase 3	SD18	Receptor-like serine/threonine-protein kinase SD1-8
MD12G1210300	3.55897	1.55414e-07	phospholipase D P1	PLDP1	Phospholipase
MD16G1150300	3.55761	3.00958e-30	Protein of unknown function	#N/A	AT3g17120/K14A17_24
MD05G1122800	3.55376	1.93644e-68	Arabidopsis phospholipase-like protein (PEARLI 4) family	#N/A	Expressed protein
MD15G1310300	3.5535	2.03016e-18	UDP-Glycosyltransferase superfamily protein	UGT91A1	UDP-glycosyltransferase 91A1
MD16G1273500	3.55302	1.08225e-25	Protein of unknown function	#N/A	DUF740 family protein
MD02G1063200	3.55089	1.19189e-35	transmembrane receptors	#N/A	Transmembrane receptors / ATP binding protein
MD07G1297400	3.5491	6.94807e-13	SAUR-like auxin-responsive protein family	SAUR32	Auxin-responsive protein SAUR32
MD07G1223600	3.54712	1.02105e-21	Protein phosphatase 2C family protein	#N/A	PP2C-type phosphatase AP2C1
MD09G1142300	3.54542	1.17975e-15	UDP-glucosyl transferase 85A3	UGT85A3	Glycosyltransferase (Fragment)
MD05G1256300	3.54385	9.59372e-30	NPR1-like protein 3	NPR3	NPR3
MD12G1150100	3.54159	1.5244e-37	cysteine-rich RLK (RECEPTOR-like protein kinase) 8	CRK8	cysteine-rich RLK (RECEPTOR-like protein kinase) 8
MD11G1152500	3.53928	8.30654e-12	Eukaryotic aspartyl protease family protein	#N/A	Eukaryotic aspartyl protease family protein
MD02G1160700	3.53274	1.51462e-66	Pyridoxal phosphate (PLP)-dependent transferases superfamily protein	#N/A	Pyridoxal phosphate (PLP)-dependent transferases superfamily protein
MD10G1132000	3.53093	8.65884e-17	SKU5 similar 5	sks5	Sks5
MD11G1222500	3.53036	1.16392e-56	Ras-related small GTP-binding family protein	SGP1	Ras-related small GTP-binding family protein
MD05G1349800	3.52887	9.51514e-31	WRKY family transcription factor	WRKY6	Uncharacterized protein At1g62300 (Fragment)
MD00G1034500	3.52381	8.38902e-24	Polyketide cyclase/dehydrase and lipid transport superfamily protein	CP5	Polyketide cyclase/dehydrase and lipid transport superfamily protein
MD05G1235700	3.52355	3.30786e-54	Uncharacterized conserved protein (DUF2358)	#N/A	T8K14.7 protein
MD01G1219500	3.52354	2.69699e-57	NADH-dependent glutamate synthase 1	GLT1	Glutamate synthase 1
MD01G1198700	3.52223	1.41596e-15	heat shock transcription factor B2A	HSFB2A	HSFB2A
MD15G1249700	3.51849	2.44744e-21	GATA transcription factor 5	GATA5	GATA transcription factor 5
MD01G1153100	3.51839	1.61068e-16	CRINKLY4 related 3	CCR3	Putative serine/threonine-protein kinase-like protein CCR3
MD14G1186000	3.51769	1.11087e-18	plant U-box 38	PUB38	U-box domain-containing protein 38
MD16G1021400	3.50859	1.25782e-28	PLANT CADMIUM RESISTANCE 2	PCR2	PCR2
MD10G1286200	3.50815	7.43325e-17	Integrase-type DNA-binding superfamily protein	ERF091	Ethylene-responsive transcription factor ERF091
MD11G1097700	3.50398	1.06293e-24	Ubiquitin fusion degradation UFD1 family protein	#N/A	At2g29070
MD15G1087600	3.50288	2.15562e-33	Protein of unknown function (DUF1645)	#N/A	At2g15760
MD06G1095800	3.5024	1.24124e-41	Potassium transporter family protein	POT3	Potassium transporter
MD02G1204100	3.4963	5.07426e-43	Protein of unknown function	#N/A	At3g60810
MD07G1022600	3.49582	1.02368e-05	Protein of unknown function (DUF793)	BPS1	Protein BPS1, chloroplastic
MD04G1169800	3.49497	1.29937e-18	Zinc finger (CCCH-type/C3HC4-type RING finger) family protein	#N/A	Zinc finger CCCH domain-containing protein 1
MD13G1153500	3.49077	5.66623e-37	ATP citrate lyase subunit B 2	ACLB-2	ATP-citrate synthase beta chain protein 2
MD13G1036100	3.4874	3.42101e-28	Protein kinase superfamily protein	#N/A	Protein kinase superfamily protein
MD08G1241600	3.48679	9.54773e-47	cyclic nucleotide gated channel 1	CNGC1	Cyclic nucleotide-gated ion channel 1
MD12G1116700	3.48431	9.13022e-42	PHE ammonia lyase 1	PAL1	Phenylalanine ammonia-lyase 1
MD13G1103000	3.48421	9.38448e-57	mitogen-activated protein kinase phosphatase 1	#N/A	#N/A
MD11G1261500	3.48411	2.26694e-16	P-loop containing nucleoside triphosphate hydrolases superfamily protein	#N/A	AAA-ATPase At3g50940
MD10G1022400	3.48132	7.02222e-05	carbonic anhydrase 2	BCA2	Beta carbonic anhydrase 2, chloroplastic
MD05G1119300	3.47751	3.89038e-08	Major facilitator superfamily protein	#N/A	Major facilitator superfamily protein
MD13G1183800	3.4768	7.00741e-47	RING/U-box superfamily protein	LUL4	Probable E3 ubiquitin-protein ligase LUL4
MD01G1107100	3.47516	2.15694e-42	Calcium-dependent lipid-binding (CaLB domain) family protein	SYT3	Synaptotagmin-3
MD06G1237600	3.47157	9.83998e-32	Nucleotide-diphospho-sugar transferase family protein	#N/A	Glycosyltransferase
MD12G1079300	3.46811	1.99499e-27	heat shock transcription factor B3	HSFB3	Heat stress transcription factor B-3
MD08G1071000	3.46757	2.00954e-29	Duplicated homeodomain-like superfamily protein	GT-2	Trihelix transcription factor GT-2
MD11G1006100	3.46277	4.58252e-06	cytochrome P450	CYP716A1	Cytochrome P450 716A1
MD06G1216700	3.46208	1.36959e-46	C2 domain-containing protein	SYTF	AT3g18370/MYF24_8
MD10G1308200	3.46141	6.83931e-32	S-locus lectin protein kinase family protein	RKS1	G-type lectin S-receptor-like serine/threonine-protein kinase RKS1
MD16G1036400	3.4577	2.81511e-27	lipid phosphate phosphatase 2	LPP2	Lipid phosphate phosphatase 2
MD01G1214300	3.45708	2.82803e-25	ubiquitin-conjugating enzyme 10	UBC10	Ubiquitin-conjugating enzyme E2 10
MD13G1151300	3.45408	5.2578e-23	Ca2+-binding protein 1	ATCP1	Calcium-binding protein CP1
MD13G1161700	3.45284	1.17319e-19	MLP-like protein 423	MLP423	MLP-like protein 423
MD03G1226300	3.451	6.53417e-31	Dynein light chain type 1 family protein	#N/A	Dynein light chain
MD04G1058000	3.45032	1.89139e-19	ethylene responsive element binding factor 1	ERF1A	Ethylene-responsive transcription factor 1A
MD13G1222900	3.44847	4.88417e-47	isopropyl malate isomerase large subunit 1	IIL1	3-isopropylmalate dehydratase large subunit, chloroplastic
MD15G1164600	3.44705	3.13592e-09	Voltage-gated chloride channel family protein	CLC-G	Putative chloride channel-like protein CLC-g
MD01G1225000	3.44603	5.2458e-08	cyclic nucleotide gated channel 1	CNGC1	Cyclic nucleotide-gated ion channel 1
MD09G1099500	3.4452	1.47566e-12	B-box type zinc finger family protein	#N/A	BBX28
MD13G1176200	3.43718	1.36082e-12	inosine-uridine preferring nucleoside hydrolase family protein	#N/A	AT5g18860/F17K4_110
MD00G1000700	3.435	1.03412e-17	Protein of unknown function	#N/A	Plant viral-response family protein
MD00G1005300	3.43361	3.64566e-25	peptidoglycan-binding LysM domain-containing protein	#N/A	At4g25433
MD09G1183000	3.43334	3.36571e-18	GRAS family transcription factor	SCL29	Scarecrow-like protein 29
MD13G1096600	3.43149	2.42431e-55	cysteine-rich RLK (RECEPTOR-like protein kinase) 3	CRK3	Cysteine-rich receptor-like protein kinase 3
MD15G1094000	3.43026	1.45972e-32	Exostosin family protein	#N/A	Exostosin family protein
MD09G1292500	3.42963	4.00707e-35	Protein kinase superfamily protein	#N/A	Protein kinase superfamily protein
MD11G1229600	3.42879	2.62537e-19	GRAS family transcription factor	PAT1	Scarecrow-like transcription factor PAT1
MD05G1065200	3.42508	9.71452e-21	alpha/beta-Hydrolases superfamily protein	#N/A	Alpha/beta-Hydrolases superfamily protein
MD17G1040300	3.4244	6.00028e-25	zinc finger (AN1-like) family protein	SAP12	Zinc finger AN1 domain-containing stress-associated protein 12
MD02G1109000	3.42142	2.15755e-37	plant intracellular ras group-related LRR 4	PIRL4	Plant intracellular Ras-group-related LRR protein 4
MD15G1438500	3.41951	4.12423e-43	Exostosin family protein	MUR3	Xyloglucan galactosyltransferase MUR3
MD03G1224800	3.4193	9.15465e-30	cytochrome P450	CYP72A8	AT3g14620/MIE1_12
MD02G1319300	3.41769	8.9172e-35	Citrate synthase family protein	CSY4	Citrate synthase 4, mitochondrial
MD11G1296100	3.41603	1.98984e-37	Ankyrin repeat family protein	#N/A	Ankyrin repeat family protein
MD06G1173800	3.41313	2.18219e-48	similar to RCD one 5	SRO5	Probable inactive poly
MD02G1145600	3.40906	5.60226e-59	ARM repeat superfamily protein	PUB5	U-box domain-containing protein 5
MD15G1175300	3.40761	2.46196e-42	Protein kinase superfamily protein	EMB1187	Probable ethanolamine kinase
MD09G1003700	3.4059	5.4203e-18	aspartate kinase 3	AK3	Aspartokinase 3, chloroplastic
MD08G1048900	3.40493	3.17416e-11	glutamate receptor 2.7	GLR2.7	Glutamate receptor 2.7
MD11G1192000	3.39653	5.34211e-55	sulfite reductase	SIR	SIR
MD12G1157300	3.39615	1.08199e-23	PAR1 protein	#N/A	PAR1 protein
MD17G1284300	3.39509	3.66952e-48	P-glycoprotein 11	ABCB11	ABC transporter B family member 11
MD09G1190200	3.39387	1.34984e-52	ATPase E1-E2 type family protein / haloacid dehalogenase-like hydrolase family protein	ALA5	Probable phospholipid-transporting ATPase 5
MD16G1188700	3.39238	4.22432e-26	Leucine-rich repeat (LRR) family protein	#N/A	At3g05990
MD16G1030200	3.39163	5.95852e-38	Core-2/I-branching beta-1	#N/A	At1g71070/F23N20_6
MD03G1288700	3.39127	1.58671e-47	photolyase/blue-light receptor 2	PHR2	At2g47590
MD11G1072100	3.38707	7.74237e-49	ARM repeat superfamily protein	PUB43	U-box domain-containing protein 43
MD07G1149700	3.38674	0.000123628	Protein of unknown function (DUF1442)	#N/A	Uncharacterized protein T4C21_190
MD16G1031300	3.38588	6.47288e-23	transcription regulators	#N/A	transcription regulators
MD06G1025400	3.3828	3.41984e-45	Protein of unknown function	#N/A	At1g32260
MD14G1057600	3.38069	1.27276e-38	Protein phosphatase 2C family protein	#N/A	Probable protein phosphatase 2C 68
MD17G1280400	3.37717	1.45998e-13	galactinol synthase 1	GOLS1	Galactinol synthase 1
MD04G1182900	3.37501	1.27939e-05	Protein of unknown function	#N/A	unknown protein; FUNCTIONS IN: molecular_function unknown; INVOLVED IN: biological_process unknown; LOCATED IN: chloroplast; Has 16 Blast hits to 16 proteins in 8 species: Archae - 0; Bacteria - 0; Metazoa - 0; Fungi - 0; Plants - 16; Viruses - 0; O /.../ukaryotes - 0 (source: NCBI BLink).
MD03G1024200	3.37465	4.04363e-26	transmembrane protein G1P-related 1	ATG1	Cytochrome c-type biogenesis protein CcmE homolog, mitochondrial
MD04G1030700	3.37106	8.35052e-32	P4H isoform 1	P4H1	Prolyl 4-hydroxylase 1
MD04G1180100	3.37067	5.36281e-18	Phosphoglycerate mutase	PGM1	IPGAM1
MD11G1159100	3.37007	5.36226e-49	pleiotropic drug resistance 6	ABCG34	ABC transporter G family member 34
MD02G1097400	3.36971	1.6087e-19	Disease resistance protein (TIR-NBS-LRR class) family	#N/A	Disease resistance protein (TIR-NBS-LRR class) family
MD11G1098400	3.36346	2.5334e-34	SCARECROW-like 14	SCL14	AT1G07530 protein
MD10G1302900	3.36211	2.26799e-22	Calmodulin-binding protein	CBP60B	Calmodulin-binding protein 60 B
MD17G1135600	3.35896	1.21247e-22	Eukaryotic aspartyl protease family protein	#N/A	AT3g59080/F17J16_130
MD03G1020000	3.35521	1.61005e-27	receptor-like protein kinase 1	#N/A	G-type lectin S-receptor-like serine/threonine-protein kinase At5g24080
MD17G1051600	3.35324	1.42002e-27	NAC domain containing protein 100	NAC100	NAC domain-containing protein 100
MD12G1119500	3.35096	1.43398e-19	Protein kinase superfamily protein	CRPK1	Cold-responsive protein kinase 1
MD08G1080000	3.34831	8.69652e-29	Uncharacterised conserved protein UCP031279	#N/A	At1g58420
MD03G1230200	3.34669	4.41903e-11	Transcriptional factor B3 family protein	REM10	B3 domain-containing protein REM10
MD06G1134000	3.34456	1.00882e-43	Protein of unknown function	#N/A	AT3G26890 protein
MD00G1203200	3.33771	5.24472e-11	S-locus lectin protein kinase family protein	#N/A	S-locus lectin protein kinase family protein
MD11G1074300	3.33653	1.03993e-24	Protein of unknown function (DUF1313)	ELF4	Protein EARLY FLOWERING 4
MD10G1266400	3.33477	5.78406e-18	WRKY DNA-binding protein 28	WRKY28	WRKY28
MD17G1267700	3.33154	1.64638e-21	carbon-sulfur lyases	#N/A	Carbon-sulfur lyase
MD10G1021300	3.33015	1.80012e-62	Regulator of chromosome condensation (RCC1) family with FYVE zinc finger domain	#N/A	Regulator of chromosome condensation (RCC1) family with FYVE zinc finger domain
MD01G1118000	3.3254	2.22826e-31	Chalcone-flavanone isomerase family protein	CHI1	Chalcone--flavonone isomerase 1
MD00G1204100	3.32507	3.21795e-42	Protein kinase family protein	#N/A	Protein kinase family protein
MD17G1061600	3.32417	2.01784e-46	methyl esterase 11	MES11	Putative methylesterase 11, chloroplastic
MD15G1269900	3.32309	3.55552e-28	galacturonosyltransferase-like 2	GATL2	Hexosyltransferase
MD02G1191300	3.31665	3.2818e-37	branched-chain aminotransferase 3	BCAT3	Branched-chain-amino-acid aminotransferase 3, chloroplastic
MD16G1056600	3.31591	3.23741e-37	cytochrome P450	CYP72A9	Cytochrome P450, family 72, subfamily A, polypeptide 9
MD03G1044600	3.31509	2.79444e-12	Ribonuclease E inhibitor RraA/Dimethylmenaquinone methyltransferase	#N/A	Ribonuclease E inhibitor RraA/Dimethylmenaquinone methyltransferase
MD14G1006600	3.3142	6.38023e-29	Protein of unknown function (DUF1637)	PCO2	Plant cysteine oxidase 2
MD15G1048900	3.31306	5.77328e-21	Chalcone-flavanone isomerase family protein	FAP2	FAP2
MD13G1057000	3.31223	1.4403e-40	Cytochrome P450 superfamily protein	CYP734A1	CYP734A1
MD12G1208600	3.30696	4.91288e-28	Chaperone DnaJ-domain superfamily protein	#N/A	At1g56300
MD10G1200900	3.30521	1.66436e-09	NAC (No Apical Meristem) domain transcriptional regulator superfamily protein	NAC002	ATAF1
MD07G1008900	3.30322	5.89101e-39	ADP/ATP carrier 2	AAC2	AAC2
MD12G1215200	3.30213	3.11439e-10	Heat shock protein 70 (Hsp 70) family protein	BIP	Heat shock protein 70 (Hsp 70) family protein
MD14G1001200	3.29809	6.32509e-46	Arabidopsis NAC domain containing protein 87	ANAC087	NAC domain-containing protein 87
MD10G1058000	3.29528	3.62497e-14	Glutamyl-tRNA reductase family protein	HEMA1	Glutamyl-tRNA reductase 1, chloroplastic
MD04G1199400	3.29454	1.80772e-26	Hypoxia-responsive family protein	#N/A	Hypoxia-responsive family protein
MD10G1244300	3.29328	2.97173e-26	FAD-binding Berberine family protein	#N/A	Berberine bridge enzyme-like 26
MD14G1206100	3.29311	9.3456e-36	Leucine-rich repeat protein kinase family protein	#N/A	Probable LRR receptor-like serine/threonine-protein kinase At1g74360
MD12G1164200	3.29195	1.02457e-09	alpha 1	#N/A	Alpha 1,4-glycosyltransferase family protein
MD03G1019900	3.29065	1.98554e-42	receptor-like protein kinase 1	#N/A	G-type lectin S-receptor-like serine/threonine-protein kinase At5g24080
MD12G1075100	3.28789	0.000203732	RING/U-box superfamily protein	#N/A	RING/U-box superfamily protein
MD09G1121200	3.28659	2.15276e-07	Thymidine kinase	TK1A	Thymidine kinase a
MD12G1003700	3.28592	1.90472e-21	Methyltransferase-related protein	#N/A	Emb
MD00G1149300	3.28327	5.29821e-37	Plant protein of unknown function (DUF946)	#N/A	AT3g04350/T6K12_3
MD04G1169500	3.28297	2.2174e-50	ENTH/VHS/GAT family protein	TOL6	TOM1-like protein 6
MD15G1284700	3.2822	3.24594e-26	alpha/beta-Hydrolases superfamily protein	#N/A	Alpha/beta-Hydrolases superfamily protein
MD02G1149600	3.27665	1.30155e-05	Sulfite exporter TauE/SafE family protein	#N/A	Sulfite exporter TauE/SafE family protein 3
MD17G1241600	3.27377	2.90108e-11	Protein of unknown function	#N/A	Putative uncharacterized protein
MD12G1121200	3.27163	1.65504e-43	Seven transmembrane MLO family protein	MLO3	MLO-like protein 3
MD01G1027700	3.26949	6.00798e-52	VQ motif-containing protein	#N/A	VQ motif-containing protein
MD06G1147500	3.26869	2.14059e-10	AMP-dependent synthetase and ligase family protein	4CLL9	4-coumarate--CoA ligase-like 9
MD00G1130200	3.26792	0.000140981	NAC (No Apical Meristem) domain transcriptional regulator superfamily protein	#N/A	NAC (No Apical Meristem) domain transcriptional regulator superfamily protein
MD11G1109700	3.26526	1.31346e-44	Protein of unknown function (DUF3741)	#N/A	TRM32-like protein (DUF3741)
MD15G1400700	3.26504	1.36214e-08	12-oxophytodienoate reductase 2	OPR2	OPR2
MD13G1213900	3.26429	5.75008e-14	myb domain protein 15	MYB15	Transcription factor MYB15
MD17G1182300	3.26218	9.04459e-06	#N/A	#N/A	#N/A
MD13G1133000	3.25861	7.61036e-40	ARM repeat superfamily protein	PUB43	U-box domain-containing protein 43
MD17G1106100	3.25657	2.50313e-32	ARM repeat superfamily protein	#N/A	ARM repeat superfamily protein
MD05G1309800	3.25075	1.54886e-50	Protein kinase superfamily protein	#N/A	Protein kinase superfamily protein
MD17G1173300	3.24771	1.3522e-62	ATPase E1-E2 type family protein / haloacid dehalogenase-like hydrolase family protein	ALA4	Phospholipid-transporting ATPase
MD10G1308300	3.24604	3.25736e-07	S-locus lectin protein kinase family protein	RKS1	G-type lectin S-receptor-like serine/threonine-protein kinase RKS1
MD02G1187800	3.2459	7.90641e-51	heptahelical protein 4	HHP4	heptahelical protein 4
MD09G1150300	3.24212	2.55241e-16	#N/A	#N/A	#N/A
MD01G1148800	3.241	3.46561e-09	ortholog of sugar beet HS1 PRO-1 2	HSPRO2	Nematode resistance protein-like HSPRO2
MD09G1258100	3.23953	1.65575e-56	Thiamine pyrophosphate dependent pyruvate decarboxylase family protein	HACL	2-hydroxyacyl-CoA lyase
MD10G1160600	3.2389	1.84656e-23	RPM1 interacting protein 4	RIN4	RPM1 interacting protein 4
MD09G1111800	3.23588	8.40245e-44	chitin elicitor receptor kinase 1	CERK1	Chitin elicitor receptor kinase 1
MD05G1192900	3.23564	8.07462e-16	Protein of unknown function	#N/A	Embryo sac development arrest protein
MD02G1010900	3.23234	7.48554e-36	alpha/beta-Hydrolases superfamily protein	#N/A	Alpha/beta-Hydrolases superfamily protein
MD00G1109500	3.2304	0.00396959	DNA topoisomerase 1 beta	TOP1B	DNA topoisomerase 1 beta
MD17G1172800	3.22885	1.98482e-29	Protein of unknown function (DUF3511)	#N/A	ABC family ABC transporter, putative (DUF3511)
MD05G1279400	3.22771	2.0527e-30	#N/A	#N/A	#N/A
MD11G1110000	3.22612	5.62591e-65	pol-like 5	PLL5	PLL5
MD09G1160300	3.22526	1.96886e-16	autoinhibited Ca(2+)-ATPase 9	ACA9	Calcium-transporting ATPase
MD16G1044100	3.2231	0.000175251	Glycolipid transfer protein (GLTP) family protein	#N/A	ACD11 homolog protein
MD15G1011300	3.22272	2.1898e-36	Protein of unknown function (DUF668)	#N/A	Elongation factor G, putative (DUF668)
MD02G1049800	3.22203	6.35223e-06	aldehyde dehydrogenase 2C4	ALDH2C4	Aldehyde dehydrogenase family 2 member C4
MD12G1151600	3.2215	5.22732e-14	lectin protein kinase family protein	#N/A	G-type lectin S-receptor-like serine/threonine-protein kinase At1g34300
MD10G1045800	3.22114	9.45306e-49	Protein of unknown function (DUF668)	#N/A	At1g34320
MD17G1024100	3.21943	1.04972e-35	Disease resistance protein (TIR-NBS-LRR class) family	#N/A	Disease resistance protein (TIR-NBS-LRR class) family
MD17G1007300	3.21842	5.69205e-33	Aspartate kinase family protein	AK2	Aspartokinase
MD15G1233200	3.21673	5.25631e-39	phosphoserine aminotransferase	PSAT1	Phosphoserine aminotransferase 1, chloroplastic
MD14G1188400	3.21592	7.6687e-08	response regulator 5	ARR5	Response reactor 2
MD02G1123800	3.21591	2.85565e-22	RING/U-box superfamily protein	#N/A	RING/U-box superfamily protein
MD10G1172300	3.21468	5.81164e-26	glutathione S-transferase TAU 8	GSTU8	Glutathione S-transferase U8
MD14G1163000	3.21453	9.33617e-14	Protein of unknown function	#N/A	At3g48490
MD07G1077400	3.21333	2.00008e-09	non-specific phospholipase C3	NPC3	NPC3
MD15G1323700	3.20901	9.98514e-43	RAB GTPase homolog H1E	RABH1E	RABH1e
MD00G1102200	3.20861	6.85996e-27	cysteine-rich RLK (RECEPTOR-like protein kinase) 25	CRK25	cysteine-rich RLK (RECEPTOR-like protein kinase) 25
MD04G1225400	3.20834	1.99716e-11	pathogenesis-related 4	HEL	Hevein-like preproprotein
MD13G1007800	3.20716	4.41769e-49	Calcium-dependent lipid-binding (CaLB domain) family protein	NTMC2TYPE5.2	Calcium-dependent lipid-binding (CaLB domain) family protein
MD06G1199700	3.2067	6.48225e-25	soluble N-ethylmaleimide-sensitive factor adaptor protein 33	SNAP33	SNP33
MD02G1082200	3.19536	6.08327e-27	Protein of unknown function	#N/A	At5g57000
MD11G1280200	3.19463	1.99926e-16	sulfate transporter 3	SULTR3;1	Sulfate transporter 31
MD15G1362100	3.1916	7.97724e-29	membrane-anchored ubiquitin-fold protein 6 precursor	MUB6	Membrane-anchored ubiquitin-fold protein 6
MD00G1015800	3.19053	1.70493e-08	LOB domain-containing protein 38	LBD38	LOB domain-containing protein 38
MD10G1185000	3.18887	5.15377e-13	Integrase-type DNA-binding superfamily protein	ERF098	Ethylene-responsive transcription factor ERF098
MD17G1125900	3.18862	7.96576e-37	UDP-glucosyl transferase 85A3	UGT85A3	Glycosyltransferase (Fragment)
MD00G1006600	3.18795	3.71647e-08	Leucine-rich repeat transmembrane protein kinase	LRR-RLK	Probable leucine-rich repeat receptor-like serine/threonine-protein kinase At3g14840
MD07G1120100	3.18554	3.18373e-39	UDP-D-glucuronate 4-epimerase 3	GAE3	GAE3
MD04G1229300	3.17838	3.22421e-19	myb domain protein 15	MYB14	Transcription factor MYB14
MD09G1094400	3.17768	7.78827e-35	receptor kinase 3	SD18	Receptor-like serine/threonine-protein kinase SD1-8
MD17G1027100	3.17461	8.97771e-33	RNI-like superfamily protein	#N/A	AT5g40470/K21I16_20
MD02G1226100	3.17445	4.46784e-26	Haloacid dehalogenase-like hydrolase (HAD) superfamily protein	SGPP	Haloacid dehalogenase-like hydrolase domain-containing protein Sgpp
MD13G1136500	3.16958	9.18327e-24	Galactose oxidase/kelch repeat superfamily protein	#N/A	F-box/kelch-repeat protein At1g16250
MD02G1216900	3.16884	6.52055e-46	DYNAMIN-like 1E	DRP1E	Dynamin-related protein 1E
MD16G1123700	3.16787	1.56127e-36	ACT domain repeat 4	ACR4	ACT domain repeat 4
MD01G1117800	3.16779	3.93735e-37	Chalcone-flavanone isomerase family protein	CHI1	Chalcone--flavonone isomerase 1
MD06G1025000	3.16457	8.56796e-38	extra-large GTP-binding protein 3	XLG3	Extra-large guanine nucleotide-binding protein 3
MD02G1226500	3.16082	1.79266e-42	DYNAMIN-like 1E	DRP1E	Dynamin-related protein 1E
MD07G1221300	3.15933	1.14909e-28	Alpha/beta hydrolase related protein	#N/A	Alpha/beta hydrolase related protein
MD10G1105100	3.15772	1.01737e-22	Protein of unknown function	#N/A	Beta-1,4-xylosidase
MD07G1198900	3.15533	1.82979e-30	Protein of unknown function (DUF506)	#N/A	At2g39650
MD13G1044000	3.15427	3.05831e-05	Arabidopsis Hop2 homolog	HOP2	Homologous-pairing protein 2 homolog
MD08G1068000	3.15103	2.29261e-06	17.6 kDa class II heat shock protein	HSP17.6	17.6 kDa class II heat shock protein
MD15G1344900	3.14989	5.10509e-28	NAC (No Apical Meristem) domain transcriptional regulator superfamily protein	NAC002	ATAF1
MD01G1225700	3.14417	9.96603e-37	P-loop containing nucleoside triphosphate hydrolases superfamily protein	#N/A	AAA-ATPase At2g46620
MD11G1217500	3.14379	6.40859e-14	calmodulin-domain protein kinase 9	CPK33	calcium-dependent protein kinase 33
MD07G1296200	3.14043	1.38871e-12	P-loop containing nucleoside triphosphate hydrolases superfamily protein	#N/A	AAA-ATPase At2g46620
MD04G1093300	3.13964	3.69541e-53	Heavy metal transport/detoxification superfamily protein	HIPP06	Heavy metal-associated isoprenylated plant protein 6
MD02G1288600	3.13927	2.12369e-20	NB-ARC domain-containing disease resistance protein	RPPL1	Putative disease resistance RPP13-like protein 1
MD13G1044400	3.13753	1.8379e-37	Aluminium activated malate transporter family protein	ALMT4	Aluminum-activated malate transporter 4
MD13G1054600	3.13684	1.78844e-38	WPP domain-interacting protein 2	WIT2	WPP domain-interacting tail-anchored protein 2
MD13G1217500	3.13566	4.46251e-20	embryo sac development arrest 6	EDA6	Embryo sac development arrest 6
MD16G1201400	3.13014	7.25387e-10	ATP sulfurylase 1	APS1	ATP sulfurylase 1, chloroplastic
MD05G1323400	3.13011	1.77965e-22	#N/A	#N/A	#N/A
MD10G1134700	3.12938	2.71357e-50	Protein of unknown function (DUF630 and DUF632)	#N/A	Protein of unknown function (DUF630 and DUF632)
MD09G1278900	3.12894	1.63788e-07	Calcium-dependent lipid-binding (CaLB domain) family protein	CAR4	Protein C2-DOMAIN ABA-RELATED 4
MD07G1177000	3.126	5.74202e-33	Protein of unknown function	#N/A	AT4G25030 protein
MD15G1156100	3.12384	7.25918e-15	Glycosyl hydrolase family protein with chitinase insertion domain	ChiC	Class V chitinase
MD05G1359900	3.12358	1.44373e-38	inositol transporter 4	INT4	Inositol transporter 4
MD04G1226800	3.12225	3.44531e-41	TPX2 (targeting protein for Xklp2) protein family	WDL2	Protein WVD2-like 2
MD09G1013200	3.12096	1.09826e-55	Protein of unknown function	#N/A	Uncharacterized protein At3g01860
MD10G1182800	3.11139	6.90504e-08	Sugar isomerase (SIS) family protein	SETH3	Probable arabinose 5-phosphate isomerase
MD02G1160900	3.11021	2.854e-21	Zinc-finger domain of monoamine-oxidase A repressor R1	#N/A	Zinc-finger domain of monoamine-oxidase A repressor R1
MD07G1178400	3.10693	2.28632e-35	IQ-domain 2	iqd2	AT5g03040/F15A17_70
MD01G1066900	3.10414	3.49841e-20	calmodulin-binding receptor-like cytoplasmic kinase 2	CRCK2	Calmodulin-binding receptor-like cytoplasmic kinase 2
MD03G1095200	3.10317	4.50369e-13	U-box domain-containing protein kinase family protein	PUB33	U-box domain-containing protein 33
MD07G1260800	3.10263	1.21445e-06	subtilase 1.3	SBT1.3	Subtilisin-like protease SBT1.3
MD16G1077700	3.09662	6.89875e-31	WRKY DNA-binding protein 72	WRKY72	Probable WRKY transcription factor 72
MD06G1086200	3.09527	1.3533e-14	BTB/POZ domain with WD40/YVTN repeat-like protein	#N/A	BTB/POZ domain-containing protein At5g41330
MD05G1294000	3.09447	2.29372e-41	MAC/Perforin domain-containing protein	CAD1	MACPF domain-containing protein CAD1
MD15G1085200	3.09203	8.8938e-48	alpha/beta-Hydrolases superfamily protein	CXE2	Probable carboxylesterase 2
MD08G1170000	3.09027	2.08188e-51	OSBP(oxysterol binding protein)-related protein 1C	ORP1C	Oxysterol-binding protein-related protein 1C
MD00G1081500	3.0894	2.94985e-16	fucosyltransferase 1	FUT1	Glycosyltransferase (Fragment)
MD14G1187200	3.08468	2.82748e-25	Protein of unknown function	#N/A	At3g48180
MD02G1084400	3.08463	3.85854e-33	AGC (cAMP-dependent	#N/A	AGC (cAMP-dependent, cGMP-dependent and protein kinase C) kinase family protein
MD15G1132200	3.08304	1.55785e-09	Chalcone and stilbene synthase family protein	CHS	TT4
MD01G1036500	3.08264	4.00167e-55	GTP cyclohydrolase II	RIBA1	RIBA1
MD13G1244200	3.08216	9.36199e-35	Core-2/I-branching beta-1	#N/A	Core-2/I-branching beta-1,6-N-acetylglucosaminyltransferase family protein
MD10G1301300	3.07923	4.51364e-43	alternative NAD(P)H dehydrogenase 1	NDA1	Internal alternative NAD(P)H-ubiquinone oxidoreductase A1, mitochondrial
MD02G1162800	3.07893	7.90447e-09	methyl esterase 3	MES3	MES3
MD15G1091000	3.07742	1.44002e-41	NADP-malic enzyme 3	NADP-ME3	Malic enzyme
MD15G1194500	3.07693	1.04565e-39	CDC27 family protein	CDC27B	Cell division cycle protein 27 homolog B
MD16G1030900	3.0761	1.68938e-12	Auxin efflux carrier family protein	PILS2	Protein PIN-LIKES 2
MD01G1122000	3.07564	3.00433e-47	F-box family protein	#N/A	F-box protein At2g39490
MD14G1113800	3.07082	7.79403e-27	Late embryogenesis abundant (LEA) hydroxyproline-rich glycoprotein family	#N/A	Late embryogenesis abundant (LEA) hydroxyproline-rich glycoprotein family
MD08G1161700	3.07056	5.18679e-55	IAA-leucine resistant (ILR)-like gene 6	ILL6	IAA-amino acid hydrolase
MD10G1276400	3.06915	2.68438e-15	Protein of unknown function	#N/A	At2g42760
MD14G1038300	3.06692	2.07622e-10	#N/A	#N/A	#N/A
MD10G1062300	3.06336	1.13095e-09	NAD(P)-linked oxidoreductase superfamily protein	#N/A	NAD(P)-linked oxidoreductase superfamily protein
MD02G1022900	3.06304	3.32487e-37	ENTH/ANTH/VHS superfamily protein	#N/A	Putative clathrin assembly protein At5g35200
MD15G1169300	3.06213	2.60749e-57	WUS-interacting protein 2	WSIP2	WUS-interacting protein 2
MD01G1178000	3.05927	2.17738e-40	Diacylglycerol kinase family protein	CERK	Ceramide kinase
MD01G1163900	3.05862	6.74387e-35	AZA-guanine resistant1	AZG1	AZG1
MD04G1111700	3.05704	1.17467e-10	Glutathione S-transferase family protein	GSTL3	Glutathione S-transferase L3
MD09G1081800	3.05658	1.07799e-60	Protein kinase superfamily protein	PERK9	Proline-rich receptor-like protein kinase PERK9
MD13G1169000	3.05584	1.09249e-32	alanine-tRNA ligases	#N/A	Threonyl and alanyl tRNA synthetase second additional domain-containing protein
MD10G1069900	3.05562	2.66423e-60	basic leucine-zipper 44	BZIP44	bZIP transcription factor 44
MD15G1067000	3.05517	8.73535e-46	Uncharacterised conserved protein UCP031279	#N/A	At1g58420
MD03G1224900	3.05512	1.01622e-30	cytochrome P450	CYP72A7	Cytochrome P450
MD02G1260900	3.05467	1.58995e-29	S-locus lectin protein kinase family protein	RKS1	G-type lectin S-receptor-like serine/threonine-protein kinase RKS1
MD02G1226200	3.05301	1.2235e-35	Haloacid dehalogenase-like hydrolase (HAD) superfamily protein	SGPP	Haloacid dehalogenase-like hydrolase domain-containing protein Sgpp
MD16G1262300	3.05216	1.7218e-06	#N/A	#N/A	#N/A
MD14G1019800	3.05195	1.20607e-16	peptidoglycan-binding LysM domain-containing protein	#N/A	At3g52790
MD11G1110100	3.04735	1.41681e-24	ENTH/VHS family protein	#N/A	ENTH/VHS family protein
MD16G1192900	3.04556	2.20911e-19	Survival protein SurE-like phosphatase/nucleotidase	#N/A	At4g14930
MD17G1224900	3.04471	6.34913e-30	hydroxycinnamoyl-CoA shikimate/quinate hydroxycinnamoyl transferase	HST	Shikimate O-hydroxycinnamoyltransferase
MD09G1187500	3.04438	1.28802e-20	NDR1/HIN1-like 25	NHL25	NHL25
MD15G1187000	3.04402	1.94171e-16	arabinogalactan protein 16	AGP16	ATAGP16
MD01G1171400	3.04051	3.44905e-56	RING/U-box superfamily protein	#N/A	RING/U-box superfamily protein
MD09G1279000	3.03533	3.29558e-11	Calcium-dependent lipid-binding (CaLB domain) family protein	CAR5	Protein C2-DOMAIN ABA-RELATED 5
MD03G1070400	3.03109	6.66158e-07	2-oxoglutarate (2OG) and Fe(II)-dependent oxygenase superfamily protein	#N/A	2-oxoglutarate (2OG) and Fe(II)-dependent oxygenase superfamily protein
MD00G1136300	3.03041	7.54487e-22	glutathione S-transferase tau 7	GSTU7	Glutathione S-transferase U7
MD17G1096700	3.02883	2.82027e-34	aconitase 3	ACO3	Aconitate hydratase 3, mitochondrial
MD16G1178000	3.02805	2.90367e-47	inosine-uridine preferring nucleoside hydrolase family protein	#N/A	AT5g18860/F17K4_110
MD10G1195200	3.02728	1.12189e-27	2-oxoglutarate (2OG) and Fe(II)-dependent oxygenase superfamily protein	#N/A	2-oxoglutarate (2OG) and Fe(II)-dependent oxygenase superfamily protein
MD10G1300900	3.02537	9.3456e-36	secretory carrier 3	SCAMP3	Secretory carrier-associated membrane protein 3
MD16G1007800	3.02487	2.35187e-15	#N/A	#N/A	#N/A
MD10G1291100	3.02238	8.63253e-16	S-locus lectin protein kinase family protein	RKS1	G-type lectin S-receptor-like serine/threonine-protein kinase RKS1
MD05G1332300	3.02014	1.3718e-48	S-locus lectin protein kinase family protein	#N/A	S-locus lectin protein kinase family protein
MD15G1132100	3.01919	2.11917e-07	Chalcone and stilbene synthase family protein	CHS	TT4
MD03G1246200	3.01547	4.3907e-20	BES1/BZR1 homolog 4	BEH4	BES1/BZR1 homolog protein 4
MD09G1021400	3.01469	9.36476e-30	RING domain ligase2	RGLG2	E3 ubiquitin-protein ligase RGLG2
MD08G1131000	3.01023	3.21904e-34	Zinc finger protein 622	REIL2	Cytoplasmic 60S subunit biogenesis factor REI1 homolog 2
MD03G1023600	3.00994	1.31877e-05	Protein kinase superfamily protein	UNC	Serine/threonine-protein kinase UCN
MD08G1040700	3.00971	9.83643e-32	Disease resistance protein (TIR-NBS-LRR class) family	#N/A	Disease resistance protein (TIR-NBS-LRR class) family
MD01G1070300	3.00929	2.74267e-53	Heavy metal transport/detoxification superfamily protein	#N/A	Heavy metal transport/detoxification superfamily protein
MD01G1075800	3.00843	3.41453e-36	Mitochondrial substrate carrier family protein	#N/A	Mitochondrial substrate carrier family protein
MD09G1279600	3.00732	7.34132e-34	Protein of unknown function	#N/A	At3g03210
MD03G1208100	3.00448	5.39147e-07	chloroplastic lipocalin	CHL	CHL
MD00G1187500	3.00434	2.56519e-38	Calcineurin-like metallo-phosphoesterase superfamily protein	#N/A	Calcineurin-like metallo-phosphoesterase superfamily protein
MD02G1319400	3.00319	3.09068e-40	cofactor of nitrate reductase and xanthine dehydrogenase 2	CNX2	CNX2
MD09G1004400	3.00184	4.23219e-34	phosphate transporter 3	MPT3	Mitochondrial phosphate carrier protein 3, mitochondrial
MD02G1207300	3.0005	2.56964e-39	RNA 3'-terminal phosphate cyclase/enolpyruvate transferase	#N/A	3-phosphoshikimate 1-carboxyvinyltransferase, chloroplastic
MD04G1100900	3.00025	3.33264e-28	polyubiquitin 10	UBQ10	Polyubiquitin 10
MD05G1045400	2.99994	3.84399e-35	Endoplasmic reticulum vesicle transporter protein	#N/A	Endoplasmic reticulum vesicle transporter protein
MD14G1062500	2.9976	2.06099e-10	polygalacturonase inhibiting protein 1	PGIP1	PGIP1
MD13G1184700	2.99625	8.38783e-16	Calcium-binding EF-hand family protein	CML27	Probable calcium-binding protein CML27
MD01G1049300	2.99618	9.24852e-06	BON association protein 2	BAP2	BON1-associated protein 2
MD07G1306900	2.99311	4.10898e-08	UDP-glucosyl transferase 78D2	UGT78D2	Glycosyltransferase (Fragment)
MD10G1273400	2.99292	1.04955e-42	receptor-like kinase in flowers 1	RKF1	Probable LRR receptor-like serine/threonine-protein kinase RFK1
MD04G1060500	2.99242	1.31067e-38	acyl-CoA oxidase 1	ACX1	Peroxisomal acyl-coenzyme A oxidase 1
MD05G1337700	2.99102	1.01277e-08	cysteine-rich RLK (RECEPTOR-like protein kinase) 10	CRK10	Cysteine-rich receptor-like protein kinase 10
MD07G1298200	2.9907	5.00031e-41	CTC-interacting domain 12	CID11	CTC-interacting domain 11
MD10G1331600	2.99037	3.94629e-33	acyl-CoA sterol acyl transferase 1	ASAT1	Acyl-CoA--sterol O-acyltransferase 1
MD12G1113000	2.99005	7.59865e-34	Heavy metal transport/detoxification superfamily protein	HIPP06	Heavy metal-associated isoprenylated plant protein 6
MD15G1181900	2.9898	1.58894e-29	Enoyl-CoA hydratase/isomerase family	AIM1	Peroxisomal fatty acid beta-oxidation multifunctional protein AIM1
MD02G1171800	2.98925	4.14494e-31	heat shock factor 4	HSFB1	Heat stress transcription factor B-1
MD08G1068800	2.98735	0.010942	17.6 kDa class II heat shock protein	HSP17.6	17.6 kDa class II heat shock protein
MD11G1303100	2.98385	2.26831e-40	high affinity K+ transporter 5	POT5	Potassium transporter
MD16G1040400	2.97887	1.5436e-14	Protein of unknown function (DUF1639)	#N/A	Putative uncharacterized protein
MD00G1220800	2.97852	1.68719e-30	OSBP(oxysterol binding protein)-related protein 1C	ORP1C	Oxysterol-binding protein-related protein 1C
MD02G1063300	2.97391	7.89924e-28	Disease resistance protein (TIR-NBS-LRR class) family	#N/A	Disease resistance protein (TIR-NBS-LRR class) family
MD04G1229400	2.97281	1.61315e-15	myb domain protein 15	MYB15	Transcription factor MYB15
MD05G1194400	2.97105	9.24335e-24	AGC (cAMP-dependent	#N/A	Non-specific serine/threonine protein kinase
MD09G1149300	2.97084	3.19168e-15	Eukaryotic aspartyl protease family protein	#N/A	AT3g59080/F17J16_130
MD07G1002800	2.96986	1.07374e-34	urophorphyrin methylase 1	UPM1	AT5g40850/MHK7_8
MD00G1162100	2.96605	2.44584e-12	bidirectional amino acid transporter 1	BAT1	Amino-acid permease BAT1
MD15G1395600	2.96599	5.58062e-24	CYTOCHROME C-1	CYTC-1	CYTC-1
MD02G1118100	2.96532	1.09046e-21	Disease resistance-responsive (dirigent-like protein) family protein	DIR19	Dirigent protein 19
MD13G1178300	2.96469	4.69349e-20	SAC3/GANP/Nin1/mts3/eIF-3 p25 family	SAC3B	SAC3 family protein B
MD05G1165000	2.9643	4.7552e-35	histidine triad nucleotide-binding 3	HINT3	HINT3
MD13G1208700	2.96397	9.88702e-13	Serine protease inhibitor	#N/A	Serine protease inhibitor, potato inhibitor I-type family protein
MD05G1247900	2.96281	8.76015e-44	copper-exporting ATPase / responsive-to-antagonist 1 / copper-transporting ATPase (RAN1)	RAN1	Copper-transporting ATPase RAN1
MD17G1193500	2.96187	9.907e-63	Phox-associated domain	#N/A	Phox (PX) domain-containing protein
MD02G1218900	2.96114	2.13971e-13	prenylated RAB acceptor 1.F4	PRA1F4	PRA1 family protein F4
MD15G1317500	2.96095	0.00013429	Protein of unknown function	#N/A	Expressed protein
MD03G1205600	2.96094	1.20153e-22	Major facilitator superfamily protein	#N/A	Probable folate-biopterin transporter 4
MD01G1142600	2.95583	6.48143e-07	UDP-Glycosyltransferase superfamily protein	UGT76F1	Glycosyltransferase (Fragment)
MD16G1170400	2.95468	1.81812e-27	Protein phosphatase 2C family protein	#N/A	Protein phosphatase 2C family protein
MD05G1111800	2.94928	5.59772e-10	FAD/NAD(P)-binding oxidoreductase family protein	SQE1	XF1
MD08G1191700	2.94901	2.95386e-23	Protein of unknown function	#N/A	INVOLVED IN: 10-formyltetrahydrofolate biosynthetic process, folic acid and derivative biosynthetic process; EXPRESSED IN: 24 plant structures; EXPRESSED DURING: 15 growth stages; CONTAINS InterPro DOMAIN/s: Serine hydrolase (InterPro:IPR005645); BE /.../bidopsis thaliana protein match is: alpha/beta-Hydrolases superfamily protein (TAIR:AT5G65400.1); Has 30201 Blast hits to 17322 proteins in 780 …
MD01G1196300	2.9479	0.0234928	Integrase-type DNA-binding superfamily protein	ERF025	Ethylene-responsive transcription factor ERF025
MD13G1003100	2.94649	2.0739e-14	alpha/beta-Hydrolases superfamily protein	#N/A	AT3g19970/MZE19_2
MD14G1041000	2.94582	2.20915e-19	syntaxin of plants 121	SYP121	SYR1
MD07G1231600	2.94394	1.84952e-25	AZA-guanine resistant1	AZG1	AZG1
MD08G1200200	2.94332	5.82186e-26	Tetratricopeptide repeat (TPR)-like superfamily protein	#N/A	Tetratricopeptide repeat (TPR)-like superfamily protein
MD07G1076200	2.94046	3.67226e-47	glycosyltransferase family protein 47	#N/A	Glycosyltransferase family protein 64 protein C5
MD11G1196300	2.93758	9.12212e-55	scarecrow-like 3	SCL3	Scarecrow-like protein 3
MD16G1204600	2.93597	1.67879e-17	Armadillo/beta-catenin-like repeat family protein	#N/A	Armadillo/beta-catenin-like repeat family protein
MD17G1022700	2.93548	2.26578e-09	Coiled-coil domain-containing protein 55 (DUF2040)	#N/A	Coiled-coil protein (DUF2040)
MD02G1184400	2.9349	2.64689e-16	BTB and TAZ domain protein 4	BT4	BTB and TAZ domain protein 4
MD15G1196900	2.93301	2.81372e-29	Protein kinase family protein with leucine-rich repeat domain	#N/A	Kinase family with leucine-rich repeat domain-containing protein
MD01G1156900	2.93155	6.36241e-33	Leucine-rich repeat protein kinase family protein	#N/A	#N/A
MD17G1273200	2.93015	5.10846e-20	S-locus lectin protein kinase family protein	RKS1	G-type lectin S-receptor-like serine/threonine-protein kinase RKS1
MD09G1145500	2.92934	1.12762e-16	wall associated kinase-like 2	WAKL2	Wall-associated receptor kinase-like 2
MD17G1133400	2.92443	1.04917e-16	PHYTOENE SYNTHASE	PSY	PHYTOENE SYNTHASE
MD05G1110500	2.92168	1.83058e-19	D-aminoacid aminotransferase-like PLP-dependent enzymes superfamily protein	BCAT7	Putative branched-chain-amino-acid aminotransferase 7
MD06G1116800	2.91618	6.97653e-14	oligopeptide transporter 7	OPT7	Oligopeptide transporter 7
MD04G1013800	2.9129	1.19683e-36	RING/U-box superfamily protein	#N/A	Putative RING zinc finger protein
MD07G1117400	2.9123	1.77719e-08	SAUR-like auxin-responsive protein family	#N/A	AT3g60690/T4C21_100
MD08G1196300	2.90926	1.3937e-25	Predicted AT-hook DNA-binding family protein	AHL17	AT-hook motif nuclear-localized protein 17
MD13G1217400	2.90871	9.27456e-32	Peroxisomal membrane 22 kDa (Mpv17/PMP22) family protein	#N/A	Peroxisomal membrane 22 kDa (Mpv17/PMP22) family protein
MD13G1122100	2.90655	1.42995e-34	WRKY DNA-binding protein 75	WRKY75	WRKY75
MD10G1328000	2.90239	2.13029e-22	RING/U-box superfamily protein	#N/A	RING/U-box superfamily protein
MD13G1141100	2.90229	5.33024e-28	Protein kinase superfamily protein	#N/A	At1g56720
MD06G1218900	2.89487	2.70249e-48	Protein kinase superfamily protein	#N/A	Protein kinase superfamily protein
MD04G1205900	2.89211	3.24614e-29	peroxisomal adenine nucleotide carrier 1	PNC1	Peroxisomal adenine nucleotide carrier 1
MD03G1144700	2.89198	7.80881e-09	Calcium-binding EF-hand family protein	CML48	Probable calcium-binding protein CML48
MD12G1244200	2.89038	3.51493e-58	Protein of unknown function	MYOB1	Myosin-binding protein 1
MD13G1009300	2.89031	1.5599e-44	glutaredoxin-related	#N/A	F26K24.21 protein
MD11G1231700	2.88688	3.03589e-26	FAD/NAD(P)-binding oxidoreductase family protein	MO3	Monooxygenase 3
MD07G1233700	2.88544	5.48271e-22	Uncharacterised conserved protein (UCP030365)	#N/A	Uncharacterised conserved protein (UCP030365)
MD13G1092700	2.8827	4.66927e-17	Protein of unknown function (DUF1645)	#N/A	At1g70420/F17O7_4
MD09G1081400	2.88148	5.75747e-36	glycosyl hydrolase family 81 protein	#N/A	Glycosyl hydrolase family 81 protein
MD15G1243600	2.87981	1.64735e-33	Senescence/dehydration-associated protein-related	ERD7	Protein EARLY-RESPONSIVE TO DEHYDRATION 7, chloroplastic
MD10G1098400	2.87718	1.3422e-26	DNA-directed DNA polymerases	REV1	DNA repair protein REV1
MD02G1109200	2.87642	4.48689e-09	Disease resistance protein (TIR-NBS-LRR class) family	#N/A	Disease resistance protein (TIR-NBS-LRR class) family
MD10G1289200	2.87638	4.17961e-17	DNAJ heat shock family protein	#N/A	At2g20560/T13C7.15
MD03G1241500	2.87611	4.60387e-14	tetratricopetide-repeat thioredoxin-like 1	TTL1	TPR repeat-containing thioredoxin TTL1
MD05G1074200	2.87485	1.7482e-45	2-oxoglutarate (2OG) and Fe(II)-dependent oxygenase superfamily protein	#N/A	2-oxoglutarate (2OG) and Fe(II)-dependent oxygenase superfamily protein
MD14G1129600	2.87273	0.000722022	dynamin-like protein	DRP1A	RSW9
MD03G1214700	2.87208	4.67927e-16	GRAS family transcription factor	PAT1	Scarecrow-like transcription factor PAT1
MD03G1062400	2.87095	6.32744e-06	Leucine-rich repeat protein kinase family protein	MDIS2	Protein MALE DISCOVERER 2
MD14G1146400	2.86646	3.92172e-21	P-loop containing nucleoside triphosphate hydrolases superfamily protein	#N/A	p-loop containing nucleoside triphosphate hydrolases superfamily protein
MD03G1148500	2.86544	0.00010902	NAC domain containing protein 90	NAC090	NAC-domain protein-like
MD05G1238200	2.86423	2.1212e-27	LEM3 (ligand-effect modulator 3) family protein / CDC50 family protein	ALIS3	ALA-interacting subunit 3
MD16G1071800	2.864	6.10952e-13	Glucose-methanol-choline (GMC) oxidoreductase family protein	#N/A	At1g14180/F7A19_27
MD05G1197600	2.8619	9.36537e-14	myb domain protein 14	MYB14	Transcription factor MYB14
MD10G1301400	2.86157	7.0813e-25	#N/A	#N/A	#N/A
MD10G1297500	2.86019	5.34535e-38	Major facilitator superfamily protein	PLT4	Probable polyol transporter 4
MD14G1138600	2.85634	5.46982e-11	Protein of unknown function	#N/A	Putative uncharacterized protein
MD10G1165200	2.85539	8.37529e-28	PPPDE putative thiol peptidase family protein	#N/A	PPPDE putative thiol peptidase family protein
MD11G1190600	2.85439	3.63174e-58	Protein of unknown function (DUF3411)	RER4	Protein RETICULATA-RELATED 4, chloroplastic
MD15G1066400	2.85356	1.75602e-23	Carbohydrate-binding protein	PP2A10	Protein PHLOEM PROTEIN 2-LIKE A10
MD01G1178200	2.84561	2.32685e-24	small G protein family protein / RhoGAP family protein	#N/A	Uncharacterized Rho GTPase-activating protein At5g61530
MD05G1206400	2.84522	6.01823e-37	basic leucine zipper 25	BZIP25	Basic leucine zipper 25
MD02G1207400	2.8449	3.54097e-19	RNA 3'-terminal phosphate cyclase/enolpyruvate transferase	#N/A	3-phosphoshikimate 1-carboxyvinyltransferase, chloroplastic
MD00G1100000	2.84102	9.29037e-22	RNA 2'-phosphotransferase	emb1067	RNA 2'-phosphotransferase, Tpt1 / KptA family
MD04G1025600	2.83901	5.21665e-41	MAC/Perforin domain-containing protein	#N/A	MACPF domain-containing protein At1g14780
MD09G1117000	2.83887	4.38222e-29	Protein of unknown function	#N/A	Zinc metalloproteinase-like protein
MD02G1249300	2.83848	8.80417e-13	Protein kinase superfamily protein	LRK10L-2.1	LEAF RUST 10 DISEASE-RESISTANCE LOCUS RECEPTOR-LIKE PROTEIN KINASE-like 2.1
MD08G1246700	2.83826	0.000191461	#N/A	ACO2	Aconitate hydratase
MD07G1014700	2.83719	5.16597e-33	cysteine-rich RLK (RECEPTOR-like protein kinase) 25	CRK25	cysteine-rich RLK (RECEPTOR-like protein kinase) 25
MD10G1176100	2.83632	5.1432e-29	Long-chain fatty alcohol dehydrogenase family protein	#N/A	#N/A
MD13G1085700	2.83606	1.43987e-29	matrix metalloproteinase	2MMP	Metalloendoproteinase 2-MMP
MD15G1271300	2.83498	7.8467e-06	#N/A	#N/A	#N/A
MD16G1068700	2.83497	3.58705e-16	fucosyltransferase 1	FUT1	Glycosyltransferase (Fragment)
MD11G1059400	2.8319	1.33567e-35	WRKY DNA-binding protein 33	WRKY33	WRKY33
MD15G1118900	2.83022	9.83662e-21	3-ketoacyl-CoA synthase 11	KCS11	3-ketoacyl-CoA synthase 11
MD14G1246100	2.82597	3.615e-05	#N/A	#N/A	#N/A
MD05G1316300	2.82251	3.10387e-43	Protein kinase superfamily protein	#N/A	Protein kinase superfamily protein
MD13G1147400	2.8218	1.06661e-30	lipoamide dehydrogenase 2	LPD2	Dihydrolipoyl dehydrogenase 2, mitochondrial
MD01G1227100	2.82122	8.95527e-23	SAUR-like auxin-responsive protein family	SAUR32	Auxin-responsive protein SAUR32
MD03G1222500	2.82083	0.000102251	Protein of unknown function	#N/A	Putative uncharacterized protein
MD11G1313800	2.8199	5.77257e-18	multidrug resistance-associated protein 4	ABCC4	ABC transporter C family member 4
MD17G1086200	2.814	1.27076e-30	Major facilitator superfamily protein	ENT3	Equilibrative nucleotide transporter 3
MD09G1008800	2.81065	5.69403e-19	WRKY DNA-binding protein 75	WRKY75	WRKY75
MD15G1010900	2.80918	6.08515e-58	Transcription elongation factor (TFIIS) family protein	#N/A	#N/A
MD10G1293400	2.80884	5.2341e-49	Protein kinase superfamily protein	#N/A	At5g58950
MD15G1209800	2.80878	1.38031e-21	Protein of unknown function	#N/A	At5g57000
MD11G1179400	2.80854	8.87134e-05	NAD(P)-binding Rossmann-fold superfamily protein	#N/A	NAD(P)-binding Rossmann-fold superfamily protein
MD06G1115500	2.8064	8.71023e-05	eukaryotic release factor 1-2	ERF1-2	Eukaryotic peptide chain release factor subunit 1-2
MD02G1114400	2.80513	7.45314e-29	Transmembrane amino acid transporter family protein	AVT3B	Amino acid transporter AVT3B
MD05G1036500	2.80486	1.53501e-37	MA3 domain-containing protein	#N/A	MA3 domain-containing protein
MD08G1106200	2.80418	4.0638e-30	Calcineurin-like metallo-phosphoesterase superfamily protein	#N/A	Calcineurin-like metallo-phosphoesterase superfamily protein
MD15G1037900	2.80301	7.3721e-47	DOMON domain-containing protein / dopamine beta-monooxygenase N-terminal domain-containing protein	#N/A	Cytochrome b561, DM13 and DOMON domain-containing protein At5g54830
MD11G1176500	2.80271	6.28579e-10	P-loop containing nucleoside triphosphate hydrolases superfamily protein	KIN12E	Kinesin-like protein KIN-12E
MD09G1080200	2.80268	5.92287e-33	Methylenetetrahydrofolate reductase family protein	POX2	Proline dehydrogenase 2, mitochondrial
MD17G1098600	2.80041	1.97405e-45	Dihydrolipoamide succinyltransferase	#N/A	Dihydrolipoyllysine-residue succinyltransferase component of 2-oxoglutarate dehydrogenase complex 2, mitochondrial
MD07G1126700	2.79852	6.28518e-15	Zinc finger	#N/A	E3 ubiquitin-protein ligase At1g12760
MD05G1172400	2.7984	5.5352e-21	RPM1 interacting protein 4	RIN4	RPM1 interacting protein 4
MD02G1187200	2.79443	9.58589e-15	Protein of unknown function	#N/A	Cysteine-rich/transmembrane domain A-like protein
MD14G1045200	2.79398	1.12267e-19	#N/A	#N/A	#N/A
MD03G1017300	2.79327	3.17702e-10	Leucine-rich receptor-like protein kinase family protein	PSY1R	Leucine-rich repeat receptor-like protein kinase (Fragment)
MD09G1240100	2.79289	4.06519e-16	TRICHOME BIREFRINGENCE-LIKE 39	TBL39	Protein trichome birefringence-like 39
MD05G1034700	2.78926	3.87714e-40	P-loop containing nucleoside triphosphate hydrolases superfamily protein	LSG1-2	GTPase LSG1-2
MD10G1053200	2.78775	1.7965e-24	2-oxoglutarate (2OG) and Fe(II)-dependent oxygenase superfamily protein	#N/A	2-oxoglutarate (2OG) and Fe(II)-dependent oxygenase superfamily protein
MD11G1291700	2.78729	2.18333e-42	oxidoreductase	#N/A	Oxidoreductase, 2OG-Fe(II) oxygenase family protein
MD15G1357000	2.78592	1.90182e-44	OSBP(oxysterol binding protein)-related protein 1C	ORP1C	Oxysterol-binding protein-related protein 1C
MD11G1202100	2.78555	5.53372e-22	serine acetyltransferase 2	SAT3	Serine acetyltransferase 3, mitochondrial
MD16G1103200	2.78238	1.74789e-51	mitogen-activated protein kinase phosphatase 1	#N/A	#N/A
MD09G1043700	2.78007	8.50414e-22	AAA-ATPase 1	AATP1	AAA-ATPase ASD, mitochondrial
MD15G1291600	2.77824	1.0482e-51	RING/U-box superfamily protein with ARM repeat domain	#N/A	RING-type E3 ubiquitin transferase
MD15G1287300	2.77491	1.70631e-18	WRKY DNA-binding protein 7	WRKY7	Probable WRKY transcription factor 7
MD05G1340400	2.77437	1.25167e-05	cysteine-rich RLK (RECEPTOR-like protein kinase) 25	CRK25	cysteine-rich RLK (RECEPTOR-like protein kinase) 25
MD05G1348200	2.76922	2.9942e-29	APS reductase 3	APR3	5'-adenylylsulfate reductase 3, chloroplastic
MD14G1209700	2.76662	5.37201e-19	UDP-glucose 6-dehydrogenase family protein	UGD3	UDP-glucose 6-dehydrogenase
MD05G1307500	2.76517	1.85116e-15	RAB GTPase homolog A1F	RABA1F	Ras-related protein RABA1f
MD07G1273000	2.76423	0.00154879	cytochrome P450	CYP89A6	Cytochrome P450, family 87, subfamily A, polypeptide 6
MD05G1112200	2.761	2.05075e-19	FAD/NAD(P)-binding oxidoreductase family protein	SQE1	XF1
MD00G1123600	2.76092	1.21266e-25	Haloacid dehalogenase-like hydrolase (HAD) superfamily protein	SGPP	Haloacid dehalogenase-like hydrolase domain-containing protein Sgpp
MD04G1020100	2.75891	0.0180238	xyloglucan endotransglucosylase/hydrolase 15	XTH15	Xyloglucan endotransglucosylase/hydrolase protein 15
MD00G1171900	2.75808	9.74976e-42	galacturonosyltransferase 14	GAUT14	Hexosyltransferase
MD03G1084800	2.7579	7.92549e-30	metal tolerance protein B1	MTPB	Metal tolerance protein B
MD00G1162300	2.75606	1.1282e-12	bidirectional amino acid transporter 1	BAT1	Amino-acid permease BAT1
MD15G1317400	2.75083	8.97082e-29	RING/U-box superfamily protein	ATL54	RING-H2 finger protein ATL54
MD13G1090800	2.74944	4.35754e-27	aldehyde dehydrogenase 2B7	ALDH2B7	Aldehyde dehydrogenase family 2 member B7, mitochondrial
MD08G1227200	2.74472	3.18946e-09	WRKY DNA-binding protein 9	WRKY9	WRKY9
MD05G1095300	2.74418	1.59848e-08	receptor like protein 6	AtRLP6	Receptor-like protein 6
MD07G1199400	2.74061	2.64252e-40	Protein kinase superfamily protein	APK1A	Protein kinase superfamily protein
MD12G1194600	2.73861	1.82624e-19	Late embryogenesis abundant (LEA) hydroxyproline-rich glycoprotein family	#N/A	Late embryogenesis abundant (LEA) hydroxyproline-rich glycoprotein family
MD01G1061500	2.73739	9.77533e-30	SIGNAL PEPTIDE PEPTIDASE-LIKE 4	SPPL4	Signal peptide peptidase-like 4
MD15G1187400	2.73286	0.000128646	multiprotein bridging factor 1C	MBF1C	MBF1C
MD16G1029100	2.7279	1.08419e-60	FORMS APLOID AND BINUCLEATE CELLS 1C	FAB1C	Putative 1-phosphatidylinositol-3-phosphate 5-kinase FAB1C
MD16G1187800	2.72557	4.09897e-48	Homeotic gene regulator	CHR12	Probable ATP-dependent DNA helicase CHR12
MD10G1195800	2.72413	7.75889e-35	Nucleotide/sugar transporter family protein	#N/A	Probable sugar phosphate/phosphate translocator At3g14410
MD05G1295700	2.7218	6.61118e-46	WRKY DNA-binding protein 65	WRKY65	WRKY65
MD00G1166500	2.72178	9.45844e-13	CRINKLY4 related 3	CCR3	Putative serine/threonine-protein kinase-like protein CCR3
MD13G1107900	2.72043	3.69458e-27	RING/U-box superfamily protein	#N/A	At1g13195
MD03G1089700	2.7164	9.13973e-61	SCARECROW-like 14	SCL14	AT1G07530 protein
MD11G1239800	2.71621	0.00171852	Protein of unknown function	#N/A	Putative uncharacterized protein
MD12G1228800	2.71158	4.77516e-28	dehydroquinate dehydratase	EMB3004	Bifunctional 3-dehydroquinate dehydratase/shikimate dehydrogenase, chloroplastic
MD10G1194200	2.70982	9.4723e-08	nine-cis-epoxycarotenoid dioxygenase 3	NCED3	9-cis-epoxycarotenoid dioxygenase NCED3, chloroplastic
MD17G1103400	2.70839	3.26891e-30	Nodulin MtN21 /EamA-like transporter family protein	#N/A	At2g05755
MD09G1001000	2.70752	4.87431e-34	Protein of unknown function (DUF803)	#N/A	Probable magnesium transporter
MD12G1263800	2.70341	3.33822e-29	glutamine-fructose-6-phosphate transaminase (isomerizing)s	#N/A	GFAT
MD07G1260600	2.70318	3.86643e-07	#N/A	#N/A	#N/A
MD01G1118300	2.70316	2.84626e-31	Chalcone-flavanone isomerase family protein	CHI1	Chalcone--flavonone isomerase 1
MD08G1101700	2.70256	1.92985e-15	alpha-amylase-like	AMY1	Alpha-amylase 1
MD01G1110900	2.69838	6.06798e-19	Protein of unknown function	#N/A	AT4G25030 protein
MD04G1201000	2.69762	2.19785e-18	Rubber elongation factor protein (REF)	#N/A	REF/SRPP-like protein At3g05500
MD15G1261600	2.69678	1.59824e-38	FAD/NAD(P)-binding oxidoreductase family protein	#N/A	FAD/NAD(P)-binding oxidoreductase family protein
MD01G1211000	2.69586	4.32575e-29	Protein of unknown function	MAKR5	Probable membrane-associated kinase regulator 5
MD06G1120200	2.69394	1.2345e-24	basic helix-loop-helix (bHLH) DNA-binding superfamily protein	BHLH14	Transcription factor bHLH14
MD10G1309900	2.69272	0.0112543	terpene synthase 14	TPS14	S-(+)-linalool synthase, chloroplastic
MD10G1249100	2.69203	0.000532468	cysteine-rich RLK (RECEPTOR-like protein kinase) 34	CRK34	cysteine-rich RLK (RECEPTOR-like protein kinase) 34
MD07G1127900	2.68864	2.49593e-13	S-adenosyl-L-methionine-dependent methyltransferases superfamily protein	#N/A	Probable methyltransferase PMT15
MD00G1026700	2.68736	2.8336e-05	3-ketoacyl-CoA synthase 11	KCS11	3-ketoacyl-CoA synthase 11
MD15G1432700	2.68707	2.23805e-06	Disease resistance protein (TIR-NBS-LRR class) family	#N/A	Disease resistance protein (TIR-NBS-LRR class) family
MD08G1189800	2.68697	9.83564e-25	Protein of unknown function	#N/A	Expressed protein
MD16G1160000	2.68691	2.81141e-16	MLP-like protein 423	MLP423	MLP-like protein 423
MD15G1269400	2.68432	9.66599e-15	Protein of unknown function (DUF607)	#N/A	Calcium uniporter protein 2, mitochondrial
MD08G1009100	2.68321	0.0251081	Protein of unknown function (DUF677)	#N/A	UPF0496 protein At1g20180
MD10G1053000	2.68265	9.60021e-35	2-oxoglutarate (2OG) and Fe(II)-dependent oxygenase superfamily protein	#N/A	2-oxoglutarate (2OG) and Fe(II)-dependent oxygenase superfamily protein
MD15G1302500	2.6818	1.5758e-35	branched-chain aminotransferase 3	BCAT3	Branched-chain-amino-acid aminotransferase 3, chloroplastic
MD11G1247600	2.68043	3.77751e-49	Core-2/I-branching beta-1	#N/A	AT3g15350/K7L4_15
MD15G1366300	2.67567	5.37211e-24	F-box family protein	#N/A	AUF2
MD16G1007700	2.67505	4.98671e-34	NAD(P)-linked oxidoreductase superfamily protein	AKR4C10	Aldo-keto reductase family 4 member C10
MD00G1201300	2.67498	1.04968e-06	nitrate transporter 1.1	NPF6.3	NRT1.1
MD16G1264500	2.67311	2.16203e-28	diacylglycerol kinase 7	DGK7	Diacylglycerol kinase 7
MD13G1160600	2.67259	1.27336e-16	MLP-like protein 423	MLP423	MLP-like protein 423
MD05G1337900	2.67142	0.00965812	cysteine-rich RLK (RECEPTOR-like protein kinase) 10	CRK10	Cysteine-rich receptor-like protein kinase 10
MD10G1286300	2.67008	6.39343e-27	ethylene responsive element binding factor 2	ERF2	ERF2
MD15G1136300	2.66722	5.21326e-21	alpha/beta-Hydrolases superfamily protein	PAD4	Lipase-like PAD4
MD10G1039000	2.66695	3.10677e-48	Disease resistance protein (TIR-NBS-LRR class) family	#N/A	Disease resistance protein (TIR-NBS-LRR class) family
MD05G1324100	2.66533	1.28977e-39	ARF-GAP domain 5	AGD5	Probable ADP-ribosylation factor GTPase-activating protein AGD5
MD03G1246600	2.66523	0.000649489	Leucine-rich repeat transmembrane protein kinase	LRR-RLK	Probable leucine-rich repeat receptor-like serine/threonine-protein kinase At3g14840
MD12G1239800	2.66207	2.02576e-26	NAD(P)-linked oxidoreductase superfamily protein	#N/A	Probable aldo-keto reductase 3
MD05G1176500	2.66103	5.75558e-17	PPPDE putative thiol peptidase family protein	#N/A	PPPDE putative thiol peptidase family protein
MD05G1180500	2.65729	9.96126e-05	Leucine-rich repeat transmembrane protein kinase	#N/A	Probable LRR receptor-like serine/threonine-protein kinase At1g56130
MD10G1336000	2.65728	3.73251e-07	Protein of unknown function	#N/A	Zinc finger CCCH domain protein
MD11G1223700	2.65699	9.06465e-31	glucose 6-phosphate/phosphate translocator 1	GPT1	GPT1
MD13G1037900	2.65572	1.81879e-10	Protein kinase superfamily protein	LRK10L-2.8	LEAF RUST 10 DISEASE-RESISTANCE LOCUS RECEPTOR-LIKE PROTEIN KINASE-like 2.8
MD08G1037200	2.65556	5.58311e-19	DA1	DA1	DA1
MD02G1112700	2.65545	2.81747e-06	#N/A	#N/A	#N/A
MD13G1161100	2.65398	5.00835e-16	MLP-like protein 423	MLP423	MLP-like protein 423
MD03G1263000	2.65182	0.000687393	Plant protein of unknown function (DUF868)	#N/A	AT3g04860/T9J14_19
MD16G1039000	2.64422	1.10945e-32	NAD+ transporter 2	NDT2	Nicotinamide adenine dinucleotide transporter 2, mitochondrial
MD17G1108100	2.64015	6.27834e-05	S-locus lectin protein kinase family protein	#N/A	G-type lectin S-receptor-like serine/threonine-protein kinase At2g19130
MD05G1332400	2.63924	4.04872e-06	S-locus lectin protein kinase family protein	#N/A	S-locus lectin protein kinase family protein
MD10G1035800	2.63892	8.20393e-17	Pyridoxal phosphate (PLP)-dependent transferases superfamily protein	TAR4	Tryptophan aminotransferase-related protein 4
MD16G1069500	2.6346	9.16379e-26	NAC-like	NAC029	NAP
MD01G1134400	2.63121	1.76224e-32	Protein of unknown function (DUF506)	#N/A	At2g39650
MD01G1024400	2.62963	1.17856e-26	aspartate aminotransferase	PAT	Bifunctional aspartate aminotransferase and glutamate/aspartate-prephenate aminotransferase
MD09G1187300	2.62943	3.0641e-08	hydroxyproline-rich glycoprotein family protein	#N/A	Hydroxyproline-rich glycoprotein family protein
MD09G1000400	2.62937	1.20915e-35	acetyl-CoA synthetase	ACS	Acetyl-coenzyme A synthetase, chloroplastic/glyoxysomal
MD12G1256100	2.62715	0.00128041	Malectin/receptor-like protein kinase family protein	FER	Receptor-like protein kinase FERONIA
MD06G1200200	2.62679	0.000295162	UDP-glucose 6-dehydrogenase family protein	UGD3	UDP-glucose 6-dehydrogenase
MD09G1141500	2.62647	7.68344e-25	UDP-Glycosyltransferase superfamily protein	UGT71B2	Glycosyltransferase (Fragment)
MD02G1191100	2.62635	1.43138e-23	branched-chain aminotransferase 3	ATBCAT-5	Branched-chain amino acid aminotransferase 5 / branched-chain amino acid transaminase 5 (BCAT5)
MD04G1116800	2.62566	2.9307e-31	Lipin family protein	PAH1	Phosphatidate phosphatase PAH1
MD10G1052800	2.62439	1.33507e-33	2-oxoglutarate (2OG) and Fe(II)-dependent oxygenase superfamily protein	#N/A	2-oxoglutarate (2OG) and Fe(II)-dependent oxygenase superfamily protein
MD07G1015300	2.61931	0.000182028	disease resistance protein (TIR-NBS-LRR class)	#N/A	Disease resistance protein (TIR-NBS-LRR class)
MD04G1237600	2.61835	8.90966e-15	F-box family protein	MEE66	F-box protein At2g02240
MD16G1047500	2.6169	6.78968e-15	allene oxide cyclase 4	AOC4	Allene oxide cyclase 4, chloroplastic
MD16G1076200	2.61552	3.52558e-15	UDP-galactose transporter 3	UTR3	UDP-galactose/UDP-glucose transporter 3
MD03G1211300	2.61527	4.72837e-29	ubiquitin 4	UBQ10	Polyubiquitin 10
MD17G1112400	2.61354	2.8762e-36	Protein kinase superfamily protein	WNK11	Probable serine/threonine-protein kinase WNK11
MD17G1163500	2.61045	1.23364e-36	RING/FYVE/PHD zinc finger superfamily protein	#N/A	At1g50440
MD10G1296800	2.60933	1.86324e-39	Protein kinase superfamily protein	#N/A	Protein kinase superfamily protein
MD14G1018700	2.608	3.39057e-18	monodehydroascorbate reductase 1	ATMDAR1	Monodehydroascorbate reductase 1
MD16G1136300	2.6072	1.89805e-31	Protein of unknown function	#N/A	At1g09520/F14J9_18
MD02G1166700	2.60652	0.0191497	Homeodomain-like superfamily protein	HHO5	Transcription factor HHO5
MD10G1338700	2.60527	3.34538e-19	nudix hydrolase homolog 2	ATNUDT2	nudix hydrolase homolog 2
MD03G1214200	2.60451	1.52269e-32	NAD(P)-binding Rossmann-fold superfamily protein	#N/A	AT4g13180/F17N18_70
MD13G1096200	2.60233	4.22309e-10	cysteine-rich RLK (RECEPTOR-like protein kinase) 2	CRK2	Cysteine-rich receptor-like protein kinase 2
MD14G1161500	2.60217	3.17822e-40	Protein of unknown function (DUF3537)	#N/A	Protein of unknown function (DUF3537)
MD10G1303600	2.60122	1.15827e-30	NAD(P)H dehydrogenase B3	NDB2	NAD(P)H dehydrogenase B2
MD07G1222100	2.60035	3.029e-26	CRINKLY4 related 3	CCR3	Putative serine/threonine-protein kinase-like protein CCR3
MD08G1216400	2.59926	1.64336e-15	Protein of unknown function	#N/A	unknown protein; FUNCTIONS IN: molecular_function unknown; INVOLVED IN: biological_process unknown; LOCATED IN: endomembrane system; BEST Arabidopsis thaliana protein match is: unknown protein (TAIR:AT1G09645.1); Has 68 Blast hits to 68 proteins in /.../cies: Archae - 0; Bacteria - 0; Metazoa - 0; Fungi - 0; Plants - 68; Viruses - 0; Other Eukaryotes - 0 (source: NCBI BLink).
MD13G1201500	2.59845	8.82088e-08	ATP sulfurylase 1	APS1	ATP sulfurylase 1, chloroplastic
MD16G1160400	2.59594	3.85779e-20	MLP-like protein 423	MLP423	MLP-like protein 423
MD15G1055200	2.59464	4.52746e-22	Protein of unknown function	#N/A	AT5g12010/F14F18_180
MD13G1131100	2.59144	5.09557e-26	Ubiquinol-cytochrome C reductase iron-sulfur subunit	UCR1-1	Cytochrome b-c1 complex subunit Rieske-1, mitochondrial
MD17G1180700	2.58891	3.20653e-29	phosphofructokinase 3	PFK3	ATP-dependent 6-phosphofructokinase 3
MD05G1223100	2.58811	2.8863e-17	potassium transporter 1	POT1	Potassium transporter 1
MD07G1266500	2.58723	4.69287e-22	heat shock transcription factor B2A	HSFB2A	HSFB2A
MD12G1003100	2.58536	3.36666e-21	UTP:galactose-1-phosphate uridylyltransferases	#N/A	ADP-glucose phosphorylase
MD14G1031900	2.583	1.08003e-06	F-box family protein	#N/A	Probable F-box protein At2g36090
MD07G1073100	2.58198	3.07274e-36	NAC domain containing protein 52	ANAC052	NAC052
MD01G1134200	2.58168	8.92372e-07	O-Glycosyl hydrolases family 17 protein	#N/A	Beta-1, 3-glucanase-like protein
MD09G1004900	2.58162	2.67556e-23	Protein of unknown function	#N/A	F13K23.8 protein
MD15G1099500	2.57762	3.80766e-16	hemoglobin 3	GLB3	GLB3
MD08G1037300	2.57707	5.42654e-07	inositol polyphosphate 5-phosphatase 11	IP5P11	Type IV inositol polyphosphate 5-phosphatase 11
MD12G1006400	2.57572	2.85657e-06	#N/A	#N/A	#N/A
MD11G1124900	2.57511	2.51971e-17	Phosphatidylinositol transfer protein 1	#N/A	#N/A
MD02G1121700	2.571	1.08134e-31	Transmembrane amino acid transporter family protein	AATL1	Lysine histidine transporter-like 8
MD00G1072800	2.567	1.12042e-07	#N/A	#N/A	#N/A
MD09G1079800	2.56695	1.81321e-23	S-adenosylmethionine decarboxylase	SAMDC1	S-adenosylmethionine decarboxylase proenzyme 1
MD17G1098700	2.56628	4.17848e-30	B-cell receptor-associated 31-like	#N/A	At5g42570
MD14G1083200	2.56452	2.36009e-11	Calcium-binding EF-hand family protein	CML36	Probable calcium-binding protein CML36
MD08G1187800	2.56368	5.85866e-27	Histone superfamily protein	HTR4	Histone H3.3
MD13G1027100	2.56331	6.22396e-21	Core-2/I-branching beta-1	#N/A	At1g71070/F23N20_6
MD03G1269700	2.55965	6.1302e-22	BTB-POZ and MATH domain 2	BPM2	BTB/POZ and MATH domain-containing protein 2
MD15G1106000	2.55956	0.000217221	cyclic nucleotide-gated channel 14	ATCNGC14	cyclic nucleotide-gated channel 14
MD09G1157100	2.55831	8.98104e-11	cation exchanger 2	CAX2	Vacuolar cation/proton exchanger 2
MD09G1240700	2.55813	4.66472e-29	RING/U-box superfamily protein	ATL41	E3 ubiquitin-protein ligase ATL41
MD15G1194600	2.55654	2.62498e-43	#N/A	#N/A	#N/A
MD03G1047700	2.55637	3.2028e-28	RNA-binding KH domain-containing protein	#N/A	KH domain-containing protein At3g08620
MD15G1269500	2.55168	3.09861e-20	Protein of unknown function (DUF607)	#N/A	Calcium uniporter protein 1, mitochondrial
MD11G1313200	2.55156	6.75264e-08	SPX (SYG1/Pho81/XPR1) domain-containing protein	BAH1	E3 ubiquitin-protein ligase BAH1
MD12G1120600	2.55117	2.18029e-23	polyubiquitin 10	UBQ10	Polyubiquitin 10
MD17G1179900	2.55084	1.28642e-12	Protein of unknown function	#N/A	unknown protein; FUNCTIONS IN: molecular_function unknown; INVOLVED IN: biological_process unknown; LOCATED IN: endomembrane system; EXPRESSED IN: stem, stamen; EXPRESSED DURING: 4 anthesis; Has 22 Blast hits to 22 proteins in 5 species: Archae - 0; /.../ria - 0; Metazoa - 0; Fungi - 0; Plants - 22; Viruses - 0; Other Eukaryotes - 0 (source: NCBI BLink).
MD10G1176400	2.5482	3.39602e-24	auxin-induced protein 13	IAA11	Auxin-responsive protein
MD11G1063200	2.54803	9.73349e-05	Lateral organ boundaries (LOB) domain family protein	LBD12	PCK1
MD07G1024500	2.54797	4.10993e-28	Plasma-membrane choline transporter family protein	#N/A	Plasma-membrane choline transporter family protein
MD17G1061700	2.54742	6.20661e-17	SPIRAL1-like2	SP1L2	Protein SPIRAL1-like 2
MD10G1191800	2.54401	1.28212e-35	DREB2A-interacting protein 2	DRIP2	DRIP2
MD03G1273500	2.54161	5.7054e-28	Ankyrin repeat family protein	#N/A	Ankyrin repeat family protein
MD05G1168400	2.53945	6.03195e-13	Oxidoreductase	CEQORH	Chloroplast envelope quinone oxidoreductase homolog
MD11G1245000	2.53921	1.04414e-21	RING membrane-anchor 1	RMA1	E3 ubiquitin-protein ligase RMA1
MD13G1071300	2.5379	1.01904e-32	galactosyltransferase1	GALT1	GALT1
MD06G1219200	2.536	1.61723e-05	Protein kinase superfamily protein	#N/A	Protein kinase superfamily protein
MD04G1004800	2.53517	7.84349e-34	Beta-glucosidase	#N/A	Non-lysosomal glucosylceramidase
MD12G1015300	2.5309	2.60157e-31	membrane-associated progesterone binding protein 3	MSBP2	Membrane steroid-binding protein 2
MD13G1116600	2.52602	8.42059e-06	Leucine-rich repeat protein kinase family protein	#N/A	Leucine-rich repeat protein kinase family protein
MD17G1017500	2.52391	2.7383e-25	nucleotide binding protein 35	NBP35	Cytosolic Fe-S cluster assembly factor NBP35
MD09G1111700	2.52352	1.80356e-22	RNAse II-like 1	ATRTL1	RNAse II-like 1
MD16G1160500	2.52121	1.9134e-10	MLP-like protein 423	MLP423	MLP-like protein 423
MD16G1143100	2.52083	9.988e-10	nudix hydrolase homolog 13	NUDT13	NUDX13
MD07G1175100	2.51951	1.44002e-41	PATATIN-like protein 6	PLP6	Patatin-like protein 6
MD17G1241000	2.5179	1.91436e-23	DTW domain-containing protein	#N/A	DTW domain-containing protein
MD01G1079600	2.51407	6.79845e-08	cyclic nucleotide gated channel 1	CNGC1	Cyclic nucleotide-gated ion channel 1
MD11G1244800	2.51405	1.71395e-06	Dynein light chain type 1 family protein	#N/A	Dynein light chain
MD02G1047600	2.51331	1.80579e-35	lectin protein kinase family protein	CES101	Lectin protein kinase family protein
MD16G1039100	2.5122	7.54515e-24	Protein phosphatase 2C family protein	#N/A	Probable protein phosphatase 2C 15
MD01G1147600	2.51113	2.80856e-05	Mitochondrial substrate carrier family protein	PXN	Peroxisomal nicotinamide adenine dinucleotide carrier
MD08G1101100	2.50976	1.09231e-18	cold regulated gene 27	COR27	Cold regulated protein 27
MD16G1006600	2.50976	3.17346e-31	CCCH-type zinc fingerfamily protein with RNA-binding domain	#N/A	Zinc finger CCCH domain-containing protein 4
MD13G1161200	2.50664	4.72841e-19	MLP-like protein 423	MLP423	MLP-like protein 423
MD02G1112900	2.50607	1.7749e-12	tonoplast monosaccharide transporter3	TMT3	Tonoplast monosaccharide transporter3
MD02G1006600	2.50544	3.89359e-27	signal recognition particle receptor alpha subunit family protein	#N/A	AT4g30600/F17I23_60
MD10G1259300	2.50472	2.61827e-28	endoplasmic reticulum oxidoreductins 1	AERO1	Like disulfide bond formation protein
MD03G1295200	2.50142	1.3783e-18	basic region/leucine zipper motif 53	BZIP53	bZIP transcription factor 53
MD05G1280900	2.501	3.13417e-30	endoplasmic reticulum oxidoreductins 1	AERO1	Like disulfide bond formation protein
MD09G1107500	2.49947	0.000734861	Transmembrane protein 97	#N/A	At2g32380
MD01G1009700	2.49836	3.02207e-05	Alba DNA/RNA-binding protein	#N/A	Alba DNA/RNA-binding protein
MD07G1182200	2.4964	9.6622e-20	adenosine kinase	ADK	Adenylate kinase 1, chloroplastic
MD16G1244300	2.49021	6.92368e-30	WRKY DNA-binding protein 11	WRKY11	Probable WRKY transcription factor 11
MD16G1036500	2.48947	1.49419e-39	phosphatidic acid phosphatase 1	ATPAP1	phosphatidic acid phosphatase 1
MD11G1139800	2.4891	7.58835e-42	Zinc finger (C3HC4-type RING finger) family protein	#N/A	Retroelement pol polyprotein-like
MD15G1177400	2.48887	2.75818e-30	Plant Tudor-like RNA-binding protein	#N/A	Plant Tudor-like RNA-binding protein
MD03G1129900	2.48695	1.61594e-08	Serine carboxypeptidase S28 family protein	#N/A	Prolylcarboxypeptidase-like protein
MD07G1305700	2.48	9.87843e-23	P-loop containing nucleoside triphosphate hydrolases superfamily protein	#N/A	P-loop containing nucleoside triphosphate hydrolases superfamily protein
MD14G1235100	2.47904	1.56971e-32	protein tyrosine kinase family protein	SIS8	Probable serine/threonine-protein kinase SIS8
MD04G1166400	2.47796	1.5449e-05	inflorescence meristem receptor-like kinase 2	IMK2	Probably inactive leucine-rich repeat receptor-like protein kinase IMK2
MD05G1324900	2.47655	3.05074e-20	sphingosine kinase 1	SPHK1	SPHK1
MD07G1014300	2.47042	1.12398e-19	cysteine-rich RLK (RECEPTOR-like protein kinase) 10	CRK10	Cysteine-rich receptor-like protein kinase 10
MD10G1249000	2.46912	0.000232883	Receptor-like protein kinase-related family protein	CRRSP38	Cysteine-rich repeat secretory protein 38
MD14G1145500	2.46902	2.0397e-33	Protein of unknown function	#N/A	Stress up-regulated Nod 19 protein
MD01G1158000	2.46877	2.35534e-33	Glycosyl hydrolase family 85	#N/A	Glycosyl hydrolase family 85
MD10G1325700	2.46842	1.16426e-16	Transcription factor jumonji (jmjC) domain-containing protein	#N/A	Transcription factor jumonji (JmjC) domain-containing protein (Fragment)
MD12G1178800	2.46537	2.86344e-10	PYR1-like 4	PYL4	Abscisic acid receptor PYL4
MD09G1079900	2.46406	7.08113e-24	conserved peptide upstream open reading frame 10	#N/A	#N/A
MD05G1177800	2.46145	1.49978e-23	vesicle-associated membrane protein 726	VAMP726	Putative vesicle-associated membrane protein 726
MD00G1097500	2.46013	7.19406e-23	JUMONJI 14	JMJ14	Probable lysine-specific demethylase JMJ14
MD06G1093600	2.45523	1.62437e-17	Late embryogenesis abundant (LEA) hydroxyproline-rich glycoprotein family	#N/A	Late embryogenesis abundant (LEA) hydroxyproline-rich glycoprotein family
MD14G1045100	2.45403	1.01859e-18	Ubiquitin-like superfamily protein	ATG8C	Autophagy-related protein
MD16G1072100	2.44829	8.19955e-37	galactosyltransferase1	GALT1	GALT1
MD11G1132700	2.44592	3.5344e-46	Seven transmembrane MLO family protein	MLO6	MLO-like protein 6
MD12G1058900	2.43982	8.82939e-38	Emsy N Terminus (ENT)/ plant Tudor-like domains-containing protein	EML3	EML3
MD13G1147300	2.43902	3.54309e-26	Protein phosphatase 2C family protein	#N/A	Probable protein phosphatase 2C 13
MD16G1264200	2.43867	5.10754e-21	Double Clp-N motif-containing P-loop nucleoside triphosphate hydrolases superfamily protein	SMAX1	Protein SUPPRESSOR OF MAX2 1
MD14G1075200	2.43719	3.4819e-16	heat shock transcription factor B3	HSFB3	Heat stress transcription factor B-3
MD15G1417700	2.43714	2.52201e-29	tubby like protein 10	TULP10	Tubby-like F-box protein 10
MD11G1076600	2.4332	1.88499e-26	UDP-glucosyl transferase 71D1	UGT71D1	Glycosyltransferase (Fragment)
MD09G1233800	2.43238	1.73365e-41	Nucleotide/sugar transporter family protein	#N/A	Probable sugar phosphate/phosphate translocator At1g06470
MD12G1182900	2.43123	2.40404e-18	Protein of unknown function (DUF567)	#N/A	Protein LURP-one-related 15
MD13G1009400	2.42945	2.2735e-28	phytosulfokin receptor 1	PSKR1	Phytosulfokine receptor 1
MD01G1109700	2.42673	3.81698e-12	Protein kinase superfamily protein	CRPK1	Cold-responsive protein kinase 1
MD08G1063700	2.42518	7.66036e-21	Mitochondrial substrate carrier family protein	#N/A	Probable ADP,ATP carrier protein At5g56450
MD03G1175000	2.42382	1.49231e-21	Chaperonin-like RbcX protein	RBCX2	RbcX2
MD12G1230000	2.42309	0.000411833	Frigida-like protein	#N/A	A_TM021B04.7 protein
MD03G1140300	2.42231	4.07736e-27	2-oxoglutarate (2OG) and Fe(II)-dependent oxygenase superfamily protein	DLO2	Protein DMR6-LIKE OXYGENASE 2
MD12G1028800	2.4219	3.30589e-31	gamma-glutamyl transpeptidase 1	GGT1	Glutathione hydrolase 1
MD15G1064300	2.42035	1.03651e-13	Transmembrane amino acid transporter family protein	AVT6A	Amino acid transporter AVT6A
MD17G1191000	2.41736	1.86482e-29	HD-ZIP IV family of homeobox-leucine zipper protein with lipid-binding START domain	GL2	HD-ZIP IV family of homeobox-leucine zipper protein with lipid-binding START domain-containing protein
MD02G1063800	2.41689	1.83366e-10	Disease resistance protein (TIR-NBS-LRR class) family	#N/A	Disease resistance protein (TIR-NBS-LRR class) family
MD05G1205600	2.41616	0.000286417	RNI-like superfamily protein	FBL17	F-box/LRR-repeat protein 17
MD10G1306300	2.41604	2.44048e-32	AGAMOUS-like 24	AGL24	MADS-box protein AGL24
MD10G1223600	2.41486	1.35483e-36	Protein of unknown function (DUF1639)	#N/A	Serine/Threonine-kinase, putative (DUF1639)
MD17G1210900	2.41016	0.0039553	blue-copper-binding protein	BCB	SAG14
MD08G1238800	2.40632	4.55424e-33	Basic-leucine zipper (bZIP) transcription factor family protein	#N/A	Basic-leucine zipper (BZIP) transcription factor family protein
MD12G1236200	2.40571	1.46657e-44	exoribonuclease 4	XRN4	5'-3' exoribonuclease
MD12G1017900	2.40534	6.26935e-11	heat shock transcription factor A3	HSFA3	HSFA3
MD07G1199800	2.40195	2.32242e-24	Calcium-dependent lipid-binding (CaLB domain) family protein	#N/A	At3g55470
MD13G1044800	2.40121	8.09049e-19	Plasma-membrane choline transporter family protein	#N/A	Plasma-membrane choline transporter family protein
MD03G1188200	2.40093	2.9286e-14	multidrug resistance-associated protein 3	ABCC3	MRP3
MD12G1220000	2.39924	1.57888e-18	peroxisomal adenine nucleotide carrier 2	PNC2	PNC2
MD10G1075800	2.39917	9.3174e-18	Leucine-rich repeat protein kinase family protein	#N/A	Probable LRR receptor-like serine/threonine-protein kinase At2g16250
MD11G1269400	2.39853	9.81649e-12	Kunitz family trypsin and protease inhibitor protein	KTI2	Kunitz trypsin inhibitor 2
MD03G1229000	2.3973	2.04082e-09	VQ motif-containing protein	VQ4	VQ motif-containing protein 4
MD02G1303900	2.39684	3.50995e-13	NAD(P)-binding Rossmann-fold superfamily protein	#N/A	At5g19440
MD16G1119600	2.39619	1.03047e-17	chaperone protein dnaJ-related	#N/A	Chaperone protein dnaJ-like protein
MD17G1211200	2.39522	0.00235247	blue-copper-binding protein	BCB	SAG14
MD12G1052800	2.39516	6.04468e-32	Phosphatidic acid phosphatase (PAP2) family protein	LPPD	SPP1
MD07G1026600	2.39372	7.7836e-05	cytokinin oxidase/dehydrogenase 6	CKX6	Cytokinin dehydrogenase 6
MD15G1165600	2.39339	3.11613e-40	ENTH/ANTH/VHS superfamily protein	#N/A	Putative clathrin assembly protein At5g35200
MD10G1334700	2.39306	4.31451e-11	#N/A	#N/A	#N/A
MD06G1048300	2.39087	7.07803e-21	BAX inhibitor 1	BI-1	Bax inhibitor 1
MD04G1167900	2.38817	1.74128e-15	RNI-like superfamily protein	FBL3	F-box/LRR-repeat protein 3
MD15G1358800	2.38277	2.99795e-23	Galactosyltransferase family protein	#N/A	Hexosyltransferase
MD09G1173000	2.3823	1.1199e-11	alanine aminotransferase 2	ALAAT2	alanine aminotransferase 2
MD05G1287300	2.38189	9.60845e-09	Protein of unknown function	#N/A	AT3g59090/F17J16_140
MD02G1003200	2.38037	8.59385e-40	LETM1-like protein	#N/A	LETM1-like protein
MD05G1185600	2.38026	3.66862e-37	Transducin family protein / WD-40 repeat family protein	#N/A	Transducin family protein / WD-40 repeat family protein
MD07G1146800	2.37674	9.53751e-15	UDP-Glycosyltransferase superfamily protein	UGT72B1	UDP-glycosyltransferase 72B1
MD09G1032700	2.37642	3.2071e-18	L-aspartate oxidase	AO	L-aspartate oxidase, chloroplastic
MD01G1201400	2.37191	2.14132e-31	Arabidopsis thaliana protein of unknown function (DUF821)	#N/A	At5g23850
MD04G1135900	2.37036	1.06034e-11	Protein of unknown function	#N/A	Uncharacterized protein At5g02090
MD13G1038000	2.36532	6.36918e-09	Protein kinase superfamily protein	LRK10L-2.1	LEAF RUST 10 DISEASE-RESISTANCE LOCUS RECEPTOR-LIKE PROTEIN KINASE-like 2.1
MD07G1305300	2.36506	1.21412e-12	Protein of unknown function	#N/A	unknown protein; FUNCTIONS IN: molecular_function unknown; INVOLVED IN: biological_process unknown; LOCATED IN: cellular_component unknown; BEST Arabidopsis thaliana protein match is: unknown protein (TAIR:AT3G03150.1); Has 39 Blast hits to 39 prote /.../ 11 species: Archae - 0; Bacteria - 0; Metazoa - 0; Fungi - 0; Plants - 39; Viruses - 0; Other Eukaryotes - 0 (source: NCBI BLink).
MD13G1224200	2.36495	0.000234114	AWPM-19-like family protein	#N/A	AWPM-19-like family protein
MD01G1230800	2.36484	2.04478e-34	Major facilitator superfamily protein	#N/A	UNC93-like protein 1
MD10G1330600	2.36436	0.000331967	Protein of unknown function (DUF506)	#N/A	DUF506 family protein (DUF506)
MD10G1306600	2.35841	6.04244e-08	S-locus lectin protein kinase family protein	B120	B120
MD13G1160900	2.35746	2.88615e-12	MLP-like protein 423	MLP423	MLP-like protein 423
MD03G1068500	2.35675	3.17451e-14	Double Clp-N motif-containing P-loop nucleoside triphosphate hydrolases superfamily protein	SMXL7	Protein SMAX1-LIKE 7
MD05G1191100	2.35671	1.68082e-29	carboxyesterase 13	CXE13	Probable carboxylesterase 13
MD09G1291600	2.35617	7.44697e-37	ABC transporter 1	ABC1	Protein ABC transporter 1, mitochondrial
MD05G1219000	2.3534	4.45952e-07	HXXXD-type acyl-transferase family protein	#N/A	HXXXD-type acyl-transferase family protein
MD05G1279300	2.35008	9.55369e-18	Remorin family protein	#N/A	Remorin family protein
MD01G1125800	2.3484	8.33047e-15	ubiquitin carrier protein 7	UBC7	Ubiquitin-conjugating enzyme E2 7
MD03G1268400	2.34549	8.16306e-23	Protein of unknown function	#N/A	ELKS/Rab6-interacting/CAST family protein
MD08G1088200	2.34536	5.34488e-25	Syntaxin/t-SNARE family protein	#N/A	At1g27700/T22C5_14
MD05G1137700	2.34509	2.47456e-09	Protein of unknown function	#N/A	CONTAINS InterPro DOMAIN/s: SANT associated (InterPro:IPR015216); BEST Arabidopsis thaliana protein match is: kinase interacting family protein (TAIR:AT1G58210.1); Has 842 Blast hits to 736 proteins in 154 species: Archae - 2; Bacteria - 99; Metazoa /.../; Fungi - 52; Plants - 90; Viruses - 0; Other Eukaryotes - 363 (source: NCBI BLink).
MD02G1084800	2.34262	0.000636563	#N/A	#N/A	#N/A
MD04G1227400	2.34253	7.64703e-25	MuDR family transposase	#N/A	MUG3
MD05G1106500	2.34163	1.69338e-07	#N/A	#N/A	#N/A
MD14G1032200	2.34148	5.94865e-09	TRICHOME BIREFRINGENCE-LIKE 8	TBL8	Protein trichome birefringence-like 8
MD07G1212200	2.33626	1.60004e-27	proline transporter 1	PROT1	Proline transporter 1
MD06G1125600	2.33537	7.3365e-19	Nucleoporin autopeptidase	NUP98A	Nuclear pore complex protein NUP98A
MD13G1009500	2.33515	4.66487e-29	NAD(P)-linked oxidoreductase superfamily protein	AKR4C10	Aldo-keto reductase family 4 member C10
MD06G1071900	2.33156	3.72019e-37	Pleckstrin homology (PH) domain superfamily protein	#N/A	AT4g11790/T5C23_220
MD05G1311600	2.3305	0.00188489	ERF domain protein 12	ERF12	Ethylene-responsive transcription factor 12
MD12G1171200	2.32638	3.38956e-05	SAC domain-containing protein 8	SAC8	Phosphoinositide phosphatase SAC8
MD09G1083000	2.31957	7.10816e-40	cytochrome B561-1	CYB561B	Probable transmembrane ascorbate ferrireductase 2
MD15G1051500	2.31637	6.40229e-18	DWNN domain	#N/A	#N/A
MD00G1006700	2.31389	1.57424e-31	receptor-like kinase in flowers 1	RKF1	Probable LRR receptor-like serine/threonine-protein kinase RFK1
MD14G1016800	2.31384	2.30751e-25	Aldolase superfamily protein	FBA6	Fructose-bisphosphate aldolase 6, cytosolic
MD11G1190700	2.3124	1.08548e-10	NAD(P)-binding Rossmann-fold superfamily protein	#N/A	NAD(P)-binding Rossmann-fold superfamily protein
MD09G1026600	2.31201	4.68841e-14	Sucrase/ferredoxin-like family protein	#N/A	Sucrase/ferredoxin-like family protein
MD10G1307800	2.3098	2.69813e-27	S-locus lectin protein kinase family protein	RKS1	G-type lectin S-receptor-like serine/threonine-protein kinase RKS1
MD16G1127100	2.30854	1.86905e-08	GRAM domain family protein	#N/A	GEM-like protein 5
MD15G1045800	2.3084	1.08578e-05	glutamate receptor 2.7	GLR2.7	Glutamate receptor 2.7
MD05G1338300	2.30826	3.83249e-33	Protein kinase superfamily protein	#N/A	At5g58950
MD05G1324800	2.30698	6.15309e-28	Diacylglycerol kinase family protein	SPHK2	Sphingosine kinase 2
MD16G1111100	2.30439	2.24131e-16	glyceraldehyde-3-phosphate dehydrogenase C2	GAPC2	Glyceraldehyde-3-phosphate dehydrogenase GAPC2, cytosolic
MD07G1280800	2.30404	4.66963e-28	UDP-glucosyl transferase 88A1	UGT88A1	UDP-glycosyltransferase 88A1
MD11G1073800	2.30287	3.32296e-18	RING/U-box superfamily protein	#N/A	APD2
MD07G1144600	2.29808	2.89131e-19	Mitochondrial substrate carrier family protein	#N/A	Mitochondrial substrate carrier family protein
MD13G1071200	2.2965	4.75327e-08	RING/U-box superfamily protein	MPSR1	E3 ubiquitin-protein ligase MPSR1
MD17G1096900	2.29538	0.00070728	Protein of unknown function	#N/A	At5g54970
MD08G1114500	2.29398	7.27994e-27	Exostosin family protein	#N/A	Exostosin family protein
MD13G1141800	2.29044	1.57112e-10	Ubiquitin-like superfamily protein	ATG8I	Autophagy-related protein
MD00G1064000	2.28902	4.38381e-16	cyclin-dependent kinase B2	CDKB2-2	Cyclin-dependent kinase B2-2
MD11G1139600	2.28737	0.00136889	#N/A	#N/A	#N/A
MD05G1221200	2.28706	1.24652e-43	molybdenum cofactor sulfurase (LOS5) (ABA3)	SIR3	molybdenum cofactor sulfurase (LOS5) (ABA3)
MD07G1283700	2.28686	1.30428e-26	Leucine-rich repeat protein kinase family protein	#N/A	Probable inactive receptor kinase At4g23740
MD10G1081600	2.28485	3.25002e-07	Protein of unknown function (DUF677)	#N/A	UPF0496 protein At4g34320
MD03G1029400	2.28432	9.60913e-32	Sec14p-like phosphatidylinositol transfer family protein	#N/A	At1g55840/F14J16_2
MD07G1263200	2.28423	0.000430966	Integrase-type DNA-binding superfamily protein	ERF025	Ethylene-responsive transcription factor ERF025
MD10G1202800	2.28422	2.22123e-14	S-locus lectin protein kinase family protein	#N/A	S-locus lectin protein kinase family protein
MD02G1290000	2.28355	1.03726e-15	Protein with RING/U-box and TRAF-like domains	SINAT3	E3 ubiquitin-protein ligase
MD12G1133300	2.28305	3.94269e-05	exocyst subunit exo70 family protein H4	ATEXO70H4	Exocyst subunit exo70 family protein H4
MD14G1023600	2.28244	6.03667e-22	Protein of unknown function	#N/A	Uncharacterized protein At3g52710
MD09G1097300	2.28173	1.77191e-14	diacylglycerol kinase 5	DGK5	Diacylglycerol kinase 5
MD05G1069200	2.28165	5.31697e-26	#N/A	#N/A	#N/A
MD05G1252100	2.2805	1.7371e-09	Glutathione S-transferase family protein	#N/A	Glutathione S-transferase family protein
MD09G1157000	2.27974	5.39322e-05	nuclear RNA polymerase C1	NRPC1	DNA-directed RNA polymerase subunit
MD16G1149400	2.27855	7.20528e-15	Protein of unknown function	#N/A	unknown protein; FUNCTIONS IN: molecular_function unknown; INVOLVED IN: biological_process unknown; LOCATED IN: endomembrane system; EXPRESSED IN: 6 plant structures; EXPRESSED DURING: 4 anthesis, F mature embryo stage, petal differentiation and exp /.../ stage, E expanded cotyledon stage; BEST Arabidopsis thaliana protein match is: unknown protein (TAIR:AT3G62730.1); Has 169 Blast hits to 169 pr…
MD04G1002500	2.27794	1.60752e-23	cytochrome P450	CYP716A1	Cytochrome P450 716A1
MD11G1239100	2.27649	1.04578e-13	HAL2-like	AHL	PAP-specific phosphatase HAL2-like
MD14G1105700	2.27616	2.05623e-11	nine-cis-epoxycarotenoid dioxygenase 4	CCD4	Probable carotenoid cleavage dioxygenase 4, chloroplastic
MD17G1240800	2.27576	1.60249e-07	Protein of unknown function	#N/A	At4g28290
MD13G1068700	2.27526	5.21466e-24	VH1-interacting kinase	VIK	At1g14000
MD04G1239400	2.27494	8.8072e-07	wall associated kinase-like 1	WAKL1	Wall-associated receptor kinase-like 1
MD02G1054500	2.27427	1.65928e-07	transmembrane receptors	#N/A	Transmembrane receptors / ATP binding protein
MD04G1229200	2.27362	1.22622e-12	phosphoenolpyruvate carboxylase kinase 1	PPCK1	Phosphoenolpyruvate carboxylase kinase 1
MD02G1112800	2.27324	5.86364e-15	Disease resistance protein (TIR-NBS-LRR class) family	#N/A	Disease resistance protein (TIR-NBS-LRR class) family
MD14G1075400	2.26706	4.22411e-17	heat shock transcription factor B3	HSFB3	Heat stress transcription factor B-3
MD00G1038300	2.26537	4.67268e-33	Protein kinase superfamily protein	WAKL14	Wall-associated receptor kinase-like 14
MD06G1199000	2.2618	5.11766e-16	Plant protein of unknown function (DUF863)	#N/A	Plant protein of unknown function (DUF863)
MD07G1204500	2.26065	4.11164e-13	delta 1-pyrroline-5-carboxylate synthase 2	P5CSB	Delta-1-pyrroline-5-carboxylate synthase
MD01G1030600	2.2603	1.24358e-22	RAB GTPase homolog H1E	RABH1E	RABH1e
MD12G1229900	2.25915	0.000101304	FRIGIDA like 1	FRL1	FRIGIDA-like protein 1
MD09G1048100	2.25833	1.60265e-21	Protein of unknown function (DUF1637)	PCO2	Plant cysteine oxidase 2
MD10G1275500	2.25423	0.00034838	Protein of unknown function	CEP14	Precursor of CEP14
MD03G1028600	2.25377	2.06216e-21	RPM1-interacting protein 4 (RIN4) family protein	NOI	RPM1-interacting protein 4 (RIN4) family protein
MD06G1218600	2.25354	5.04841e-15	receptor serine/threonine kinase	#N/A	Receptor serine/threonine kinase
MD04G1236900	2.25265	0.000102372	Subtilisin-like serine endopeptidase family protein	SBT1.9	Subtilisin-like protease SBT1.9
MD17G1230100	2.25201	2.95116e-26	winged-helix DNA-binding transcription factor family protein	HSFA4C	RHA1
MD11G1051200	2.2509	4.7894e-28	Ribosomal protein L16p/L10e family protein	RPL10B	60S ribosomal protein L10-2
MD15G1344800	2.24838	1.6452e-05	RING/U-box superfamily protein	#N/A	At3g47180
MD06G1034700	2.24778	9.07093e-15	ubiquitin-specific protease 21	UBP21	Ubiquitin carboxyl-terminal hydrolase 21
MD15G1398700	2.24486	3.58577e-24	tubulin alpha-2 chain	TUBA4	Tubulin alpha-2 chain
MD15G1003500	2.24449	2.07195e-17	OPC-8:0 CoA ligase1	4CLL5	4-coumarate--CoA ligase-like 5
MD10G1126100	2.24252	4.41811e-08	Aminotransferase-like	#N/A	Aminotransferase-like, plant mobile domain family protein
MD08G1106900	2.24218	4.25301e-25	Protein of unknown function (DUF1645)	AR781	AR781
MD17G1214100	2.24192	4.41287e-27	BED zinc finger	HAT	DAYSLEEPER
MD05G1074300	2.24191	3.66209e-07	methyl esterase 3	MES3	MES3
MD13G1116100	2.23726	9.34096e-25	cytochrome P450	CYP76C4	Cytochrome P450 76C4
MD15G1372400	2.23666	0.00613793	Phosphate-responsive 1 family protein	EXO	Protein EXORDIUM
MD15G1363500	2.23346	8.77942e-18	acetyl-CoA carboxylase 1	ACC1	Acetyl-CoA carboxylase 1
MD11G1316600	2.23208	3.96868e-19	DNAJ heat shock family protein	ERDJ3B	DnaJ protein ERDJ3B
MD11G1267900	2.23164	1.5597e-09	Leucine-rich repeat transmembrane protein kinase	LRR-RLK	Probable leucine-rich repeat receptor-like serine/threonine-protein kinase At3g14840
MD03G1120000	2.23161	8.26208e-12	Nucleotide/sugar transporter family protein	UXT1	UDP-xylose transporter 1
MD07G1198100	2.22982	1.02075e-31	Nucleotide-diphospho-sugar transferases superfamily protein	#N/A	At2g39630/F12L6.29
MD00G1003500	2.22879	9.15761e-08	carboxyesterase 20	CXE20	Probable carboxylesterase 120
MD16G1226800	2.22869	1.68752e-24	Tetratricopeptide repeat (TPR)-like superfamily protein	TPR4	Tetratricopeptide repeat (TPR)-like superfamily protein
MD11G1232500	2.22626	6.4253e-14	S-locus lectin protein kinase family protein	#N/A	S-locus lectin protein kinase family protein
MD01G1104800	2.22618	8.82276e-17	WCRKC thioredoxin 2	WCRKC2	Thioredoxin-like 3-2, chloroplastic
MD11G1171500	2.22541	6.1981e-18	2-oxoglutarate (2OG) and Fe(II)-dependent oxygenase superfamily protein	DLO2	Protein DMR6-LIKE OXYGENASE 2
MD05G1351700	2.2254	3.68084e-20	malonyl-CoA decarboxylase family protein	#N/A	Malonyl-CoA decarboxylase family protein
MD16G1014100	2.22463	1.066e-15	Core-2/I-branching beta-1	#N/A	Core-2/I-branching beta-1,6-N-acetylglucosaminyltransferase family protein
MD14G1160000	2.22387	6.51751e-18	adenylate kinase 1	ADK1	ADK1
MD07G1210800	2.22182	0.00191024	HSP20-like chaperones superfamily protein	HSP17.6C	17.6 kDa class I heat shock protein 3
MD06G1014200	2.2218	1.81812e-27	Protein of unknown function	#N/A	Plant viral-response family protein
MD12G1208300	2.22136	0.00189147	Calmodulin-binding protein	CBP60B	Calmodulin-binding protein 60 B
MD08G1117600	2.21683	3.92373e-14	Homeodomain-like protein	PC-MYB1	Homeodomain-like protein
MD16G1098200	2.21495	1.10115e-14	alpha/beta-Hydrolases superfamily protein	#N/A	Alpha/beta-Hydrolases superfamily protein
MD13G1211100	2.21326	1.06071e-06	2-oxoglutarate (2OG) and Fe(II)-dependent oxygenase superfamily protein	#N/A	1-aminocyclopropane-1-carboxylate oxidase homolog 1
MD05G1282000	2.2118	0.000437718	jasmonate-zim-domain protein 8	TIFY5A	Protein TIFY 5A
MD10G1284700	2.21144	1.66851e-10	sodium/calcium exchanger family protein / calcium-binding EF hand family protein	NCL	Sodium/calcium exchanger NCL
MD03G1172200	2.21031	4.33781e-25	ABC-2 type transporter family protein	ABCG15	ABC transporter G family member 15
MD12G1022200	2.2074	8.68448e-06	IQ calmodulin-binding motif family protein	IQM3	IQ domain-containing protein IQM3
MD15G1129400	2.20566	2.30619e-26	calcium-binding EF hand family protein	MICU	Calcium uptake protein, mitochondrial
MD01G1219100	2.20313	6.01883e-10	Calcium-binding EF-hand family protein	CBL4	Calcineurin B-like protein 4
MD11G1305700	2.19966	9.35678e-19	thiamin pyrophosphokinase1	TPK1	thiamin pyrophosphokinase1
MD06G1223400	2.19714	1.31533e-09	#N/A	#N/A	#N/A
MD17G1194800	2.19602	5.91714e-13	Protein of unknown function	#N/A	unknown protein; BEST Arabidopsis thaliana protein match is: unknown protein (TAIR:AT4G32680.1); Has 30201 Blast hits to 17322 proteins in 780 species: Archae - 12; Bacteria - 1396; Metazoa - 17338; Fungi - 3422; Plants - 5037; Viruses - 0; Other Eu /.../es - 2996 (source: NCBI BLink).
MD16G1072200	2.19406	5.67952e-15	#N/A	#N/A	#N/A
MD04G1024500	2.19354	0.0613977	alpha-vacuolar processing enzyme	ALPHA-VPE	Vacuolar-processing enzyme alpha-isozyme
MD03G1286300	2.18988	1.59031e-12	multidrug resistance-associated protein 4	ABCC4	ABC transporter C family member 4
MD01G1124100	2.18974	2.37786e-24	delta(3)	ECI1	Enoyl-CoA delta isomerase 1, peroxisomal
MD11G1231000	2.18957	3.35624e-12	S-locus lectin protein kinase family protein	SD11	G-type lectin S-receptor-like serine/threonine-protein kinase SD1-1
MD03G1044000	2.18774	1.58842e-06	potassium channel tetramerisation domain-containing protein / pentapeptide repeat-containing protein	FIP2	FH protein interacting protein FIP2
MD16G1141300	2.18703	2.84365e-20	Ubiquinol-cytochrome C reductase iron-sulfur subunit	UCR1-1	Cytochrome b-c1 complex subunit Rieske-1, mitochondrial
MD15G1354500	2.18578	1.03917e-18	camphor resistance CrcB family protein	#N/A	Camphor resistance CrcB family protein
MD03G1130100	2.18534	4.46902e-08	Serine carboxypeptidase S28 family protein	#N/A	Prolylcarboxypeptidase-like protein
MD10G1041100	2.18493	5.29337e-06	K-box region and MADS-box transcription factor family protein	AGL3	Agamous-like MADS-box protein AGL3
MD16G1096700	2.18289	1.95097e-09	cysteine-rich RLK (RECEPTOR-like protein kinase) 8	CRK8	cysteine-rich RLK (RECEPTOR-like protein kinase) 8
MD02G1037500	2.1795	1.75475e-21	RAN GTPase 3	RAN3	GTP-binding nuclear protein
MD05G1040600	2.17409	2.44845e-21	C2H2 and C2HC zinc fingers superfamily protein	STOP1	Protein SENSITIVE TO PROTON RHIZOTOXICITY 1
MD15G1384100	2.17269	9.03989e-23	Predicted AT-hook DNA-binding family protein	AHL17	AT-hook motif nuclear-localized protein 17
MD06G1101200	2.17208	1.71015e-22	hydroxyproline-rich glycoprotein family protein	#N/A	At1g32610
MD10G1303400	2.17001	1.09489e-09	F-box family protein	SKIP27	F-box protein SKIP27
MD05G1088400	2.16581	3.22141e-27	D-3-phosphoglycerate dehydrogenase	PGDH1	D-3-phosphoglycerate dehydrogenase
MD16G1149300	2.16577	5.51296e-14	Protein of unknown function	#N/A	unknown protein; FUNCTIONS IN: molecular_function unknown; INVOLVED IN: biological_process unknown; LOCATED IN: endomembrane system; EXPRESSED IN: 6 plant structures; EXPRESSED DURING: 4 anthesis, F mature embryo stage, petal differentiation and exp /.../ stage, E expanded cotyledon stage; BEST Arabidopsis thaliana protein match is: unknown protein (TAIR:AT3G62730.1); Has 169 Blast hits to 169 pr…
MD03G1290900	2.16508	0.000168534	Plant invertase/pectin methylesterase inhibitor superfamily	PME7	Probable pectinesterase/pectinesterase inhibitor 7
MD03G1245400	2.1648	0.000111374	UDP-Glycosyltransferase superfamily protein	UGT76F1	Glycosyltransferase (Fragment)
MD04G1225900	2.16224	2.14988e-16	prenylated RAB acceptor 1.E	PRA1E	PRA1 family protein
MD17G1239400	2.16181	2.74865e-36	Protein kinase superfamily protein	#N/A	F8L10.9 protein
MD17G1039200	2.16131	0.00200157	Gibberellin-regulated family protein	GASA14	Gibberellin-regulated protein 14
MD13G1124500	2.15986	2.16815e-20	delta(3	DCI1	Delta(3,5)-Delta(2,4)-dienoyl-CoA isomerase, peroxisomal
MD05G1237800	2.15745	3.57341e-05	#N/A	#N/A	#N/A
MD05G1351300	2.15666	4.85052e-06	Transcription factor jumonji (jmjC) domain-containing protein	#N/A	Transcription factor jumonji (JmjC) domain-containing protein (Fragment)
MD07G1194300	2.15348	0.000220772	delta(3)	ECI1	Enoyl-CoA delta isomerase 1, peroxisomal
MD13G1160500	2.15293	0.0018756	#N/A	#N/A	#N/A
MD04G1161700	2.15237	1.07229e-27	receptor like protein 6	AtRLP6	Receptor-like protein 6
MD15G1089000	2.15228	1.21247e-22	alpha/beta-Hydrolases superfamily protein	#N/A	Alpha/beta-Hydrolases superfamily protein
MD03G1085000	2.14997	6.83558e-13	2-oxoglutarate (2OG) and Fe(II)-dependent oxygenase superfamily protein	#N/A	2-oxoglutarate (2OG) and Fe(II)-dependent oxygenase superfamily protein
MD07G1308900	2.14834	5.42407e-05	AAA-type ATPase family protein	#N/A	AAA-type ATPase family protein
MD01G1071300	2.14647	8.98622e-08	WRKY family transcription factor	WRKY22	WRKY transcription factor 22
MD04G1160100	2.14489	0.000117039	Thiamine pyrophosphate dependent pyruvate decarboxylase family protein	PDC4	Pyruvate decarboxylase 4
MD13G1125400	2.14291	1.28816e-11	hydroxyproline-rich glycoprotein family protein	#N/A	Uncharacterized protein At2g33490
MD01G1208700	2.13626	1.30439e-09	heat shock protein 90.1	HSP90-1	Heat shock protein 90-1
MD05G1193300	2.13086	2.24537e-23	phytochelatin synthase 1 (PCS1)	PCS1	PCS1
MD04G1155800	2.12993	0.000332764	transcription factor-related	ZW2	At1g58330
MD10G1161600	2.12534	0.000743035	small ubiquitin-like modifier 1	SUM2	Small ubiquitin-related modifier
MD02G1087000	2.1251	1.06757e-18	mechanosensitive channel of small conductance-like 10	MSL10	Mechanosensitive ion channel protein 10
MD15G1356500	2.11959	0.00263188	putative protein kinase 1	PPK1	At1g77720
MD09G1190300	2.11704	3.62865e-17	SNARE-like superfamily protein	#N/A	Coatomer subunit zeta-3
MD13G1094400	2.11695	1.96754e-24	Peptidase C15	#N/A	Peptidase C15, pyroglutamyl peptidase I-like protein
MD13G1219800	2.11609	2.90627e-08	proton gradient regulation 5	PGR5	Protein PROTON GRADIENT REGULATION 5, chloroplastic
MD15G1237800	2.11384	4.36133e-20	RING/U-box superfamily protein	#N/A	RING/U-box superfamily protein
MD03G1240100	2.11179	2.12382e-20	Lactate/malate dehydrogenase family protein	mMDH1	Malate dehydrogenase 1, mitochondrial
MD09G1140700	2.10874	3.8626e-25	UDP-Glycosyltransferase superfamily protein	UGT71B2	Glycosyltransferase (Fragment)
MD15G1136400	2.10587	1.12744e-28	beta-galactosidase 10	BGAL10	Beta-galactosidase 10
MD10G1275700	2.10562	1.37057e-17	RAB GTPase homolog A1C	RABA1C	RABA1c
MD05G1056800	2.10339	7.42212e-24	squalene synthase 1	SQS1	Squalene synthase 1
MD11G1053400	2.09991	0.0119694	response regulator 17	ARR16	Response regulator 16
MD02G1002400	2.09989	3.09861e-20	Zinc-binding dehydrogenase family protein	P2	NADP-dependent alkenal double bond reductase P2
MD03G1048400	2.09922	2.76121e-22	Ribosomal protein L16p/L10e family protein	RPL10B	60S ribosomal protein L10-2
MD09G1095900	2.0977	7.77884e-28	receptor kinase 3	SD18	Receptor-like serine/threonine-protein kinase SD1-8
MD15G1138200	2.09696	1.12207e-24	DDT domain-containing protein	#N/A	DDT domain-containing protein
MD11G1267700	2.09653	2.53029e-05	Leucine-rich repeat transmembrane protein kinase	LRR-RLK	Probable leucine-rich repeat receptor-like serine/threonine-protein kinase At3g14840
MD16G1099800	2.09479	2.01741e-06	GDSL-like Lipase/Acylhydrolase superfamily protein	#N/A	GDSL esterase/lipase At5g14450
MD00G1052100	2.09322	1.98017e-26	vamp/synaptobrevin-associated protein 27-2	PVA22	VAP27-2
MD05G1101800	2.09123	5.08493e-13	proline-rich family protein	WIH2	Cysteine-rich and transmembrane domain-containing protein A
MD10G1181700	2.08996	0.000116669	#N/A	#N/A	#N/A
MD14G1131500	2.08537	2.09033e-11	3-ketoacyl-acyl carrier protein synthase I	KASI	3-ketoacyl-acyl carrier protein synthase I
MD04G1224700	2.08277	0.00134195	basic helix-loop-helix (bHLH) DNA-binding superfamily protein	UNE12	Transcription factor UNE12
MD07G1026300	2.0826	1.23926e-24	6-phosphogluconate dehydrogenase family protein	#N/A	6-phosphogluconate dehydrogenase family protein
MD09G1039300	2.08203	0.0092476	zinc finger (AN1-like) family protein	SAP12	Zinc finger AN1 domain-containing stress-associated protein 12
MD11G1226300	2.08139	2.04946e-30	polyubiquitin 10	UBQ10	Polyubiquitin 10
MD07G1020900	2.08122	5.11102e-10	NAD(P)-binding Rossmann-fold superfamily protein	#N/A	At5g19440
MD00G1025800	2.08116	2.69817e-22	3-ketoacyl-CoA synthase 11	KCS11	3-ketoacyl-CoA synthase 11
MD04G1094100	2.08056	3.17547e-10	TBP-associated factor 8	TAF8	Transcription initiation factor TFIID subunit 8
MD17G1030500	2.07909	2.50725e-14	#N/A	#N/A	#N/A
MD17G1146400	2.07869	7.03666e-22	Cation efflux family protein	MTPC4	Metal tolerance protein C4
MD16G1019000	2.07709	9.03145e-08	F-box and associated interaction domains-containing protein	#N/A	Putative F-box protein At4g21240
MD04G1104000	2.07263	1.22822e-09	ribonuclease P family protein	#N/A	POP4
MD07G1020400	2.06924	1.51432e-20	NAD(P)-binding Rossmann-fold superfamily protein	#N/A	At5g19440
MD04G1220500	2.06666	2.59379e-34	with no lysine (K) kinase 1	WNK1	Serine/threonine-protein kinase WNK1
MD08G1040300	2.06424	6.2188e-22	Peptidase S24/S26A/S26B/S26C family protein	TPP2	Probable thylakoidal processing peptidase 2, chloroplastic
MD05G1100200	2.06374	1.96443e-27	Leucine-rich repeat transmembrane protein kinase	#N/A	Probable LRR receptor-like serine/threonine-protein kinase At1g53430
MD12G1103500	2.06316	1.36809e-17	O-methyltransferase family protein	#N/A	AT3g53140/T4D2_70
MD01G1214800	2.0595	7.48054e-19	manganese tracking factor for mitochondrial SOD2	MTM1	Mitochondrial carrier protein MTM1
MD17G1116800	2.05865	1.05929e-20	beta-1	GNT2	Alpha-1,6-mannosyl-glycoprotein 2-beta-N-acetylglucosaminyltransferase
MD05G1306600	2.05748	6.29149e-10	negative regulator of systemic acquired resistance (SNI1)	SNI1	Negative regulator of systemic acquired resistance SNI1
MD04G1053100	2.05672	1.47914e-17	Protein kinase superfamily protein	PBL19	Probable serine/threonine-protein kinase PBL19
MD04G1098900	2.05487	3.24568e-11	Protein kinase superfamily protein	CRPK1	Cold-responsive protein kinase 1
MD08G1011900	2.05475	1.96249e-19	Pathogenesis-related thaumatin superfamily protein	#N/A	Pathogenesis-related thaumatin superfamily protein
MD02G1169500	2.05196	2.93529e-11	P-loop containing nucleoside triphosphate hydrolases superfamily protein	#N/A	Sulfotransferase
MD14G1170200	2.05057	4.47176e-16	Calcineurin-like metallo-phosphoesterase superfamily protein	#N/A	Manganese-dependent ADP-ribose/CDP-alcohol diphosphatase
MD12G1120700	2.04764	6.876e-14	polyubiquitin 3	UBQ4	Polyubiquitin 4
MD16G1036800	2.04572	4.50807e-24	Octicosapeptide/Phox/Bem1p family protein	#N/A	Expressed protein
MD02G1154800	2.04499	4.75389e-18	Protein of unknown function (DUF677)	#N/A	UPF0496 protein At2g18630
MD03G1162900	2.04439	1.71376e-26	Protein of unknown function (DUF59)	AE7	Protein of unknown function (DUF59)
MD02G1191200	2.04103	4.56494e-11	Branched-chain amino acid aminotransferase 2	#N/A	#N/A
MD05G1029700	2.03682	1.16684e-13	Undecaprenyl pyrophosphate synthetase family protein	#N/A	Dehydrodolichyl diphosphate synthase 6
MD15G1073000	2.03279	1.09084e-11	Syntaxin/t-SNARE family protein	#N/A	At1g27700/T22C5_14
MD01G1039900	2.03045	3.63588e-12	Ribosomal protein S5 domain 2-like superfamily protein	RRP46	Exosome complex exonuclease RRP46 homolog
MD11G1275200	2.02954	7.66421e-11	2-oxoglutarate (2OG) and Fe(II)-dependent oxygenase superfamily protein	#N/A	2-oxoglutarate (2OG) and Fe(II)-dependent oxygenase superfamily protein
MD11G1267800	2.02902	3.14032e-08	Leucine-rich repeat transmembrane protein kinase	LRR-RLK	Probable leucine-rich repeat receptor-like serine/threonine-protein kinase At3g14840
MD10G1036100	2.02888	1.51514e-16	choline kinase 1	CK1	Probable choline kinase 1
MD02G1164300	2.02572	4.18149e-11	Disease resistance protein (CC-NBS-LRR class) family	#N/A	Disease resistance protein (CC-NBS-LRR class) family
MD03G1292500	2.02364	3.77735e-12	MLP-like protein 423	MLP423	MLP-like protein 423
MD09G1107300	2.02172	2.77347e-06	homeodomain GLABROUS 2	HDG2	AT1G05230 protein
MD10G1127500	2.02145	2.80925e-16	Protein of unknown function (DUF616)	#N/A	AT4g38500/F20M13_60
MD15G1048800	2.01604	2.86305e-20	G protein alpha subunit 1	GPA1	Guanine nucleotide-binding protein alpha-1 subunit
MD13G1049100	2.01323	9.75867e-16	nudix hydrolase 1	NUDT1	Nudix hydrolase 1
MD13G1171100	2.01136	1.5934e-23	Zinc finger C-x8-C-x5-C-x3-H type family protein	#N/A	Zinc finger CCCH domain-containing protein 58
MD15G1205500	2.00923	2.20732e-08	cytidine deaminase 1	CDA1	Cytidine deaminase 1
MD02G1266900	2.00745	5.75761e-13	zinc induced facilitator-like 1	ZIFL1	ZIFL1
MD16G1068400	2.00405	0.00037842	histidine kinase 3	AHK3	HK3
MD05G1056300	8.28185	5.94292e-11	Receptor-like protein kinase-related family protein	CRRSP38	Cysteine-rich repeat secretory protein 38
MD16G1010800	7.04474	1.28394e-36	glutamate decarboxylase 4	GAD4	glutamate decarboxylase 4
MD15G1086000	6.92389	3.90969e-30	phospholipase A 2A	PLP2	Patatin-like protein 2
MD08G1230900	6.65846	7.74394e-15	Peroxidase superfamily protein	PER25	Peroxidase 25
MD11G1195500	6.56548	1.00365e-11	Plant invertase/pectin methylesterase inhibitor superfamily	PME17	Probable pectinesterase/pectinesterase inhibitor 17
MD16G1012000	6.39403	2.53192e-13	NAD(P)-linked oxidoreductase superfamily protein	#N/A	NAD(P)-linked oxidoreductase superfamily protein
MD13G1085100	6.31013	7.28066e-66	formin 8	FH8	Formin-like protein 8
MD02G1099600	6.19508	2.47366e-27	flavin-dependent monooxygenase 1	FMO1	Probable flavin-containing monooxygenase 1
MD14G1145700	6.17815	5.06803e-07	NAD(P)-binding Rossmann-fold superfamily protein	#N/A	At5g51030
MD14G1195300	6.04846	1.5457e-11	isochorismate synthase 2	ICS2	Isochorismate synthase 2, chloroplastic
MD03G1107200	5.99628	4.62695e-13	Protein of unknown function (DUF604)	#N/A	Glycosyltransferase
MD12G1149000	5.77696	2.94927e-21	senescence-associated gene 13	SAG13	SAG13
MD06G1238100	5.75001	1.85858e-05	RmlC-like cupins superfamily protein	#N/A	Germin-like protein subfamily 1 member 7
MD15G1284800	5.65642	5.84072e-09	alpha/beta-Hydrolases superfamily protein	#N/A	Alpha/beta-Hydrolases superfamily protein
MD13G1066600	5.60714	3.47324e-27	chorismate mutase 3	CM3	Chorismate mutase 3, chloroplastic
MD07G1290600	5.58836	9.68685e-15	RING/U-box superfamily protein	#N/A	RING/U-box superfamily protein
MD11G1035000	5.58538	1.42386e-20	oligopeptide transporter 5	OPT5	Oligopeptide transporter 5
MD14G1145600	5.56021	3.79527e-10	Protein of unknown function	#N/A	Stress up-regulated Nod 19 protein
MD05G1345200	5.42482	1.16684e-13	Expression of the gene is downregulated in the presence of paraquat	#N/A	At3g20340
MD17G1117600	5.32452	3.68743e-16	nudix hydrolase homolog 2	ATNUDT2	nudix hydrolase homolog 2
MD02G1066700	5.26644	4.57169e-32	MATE efflux family protein	DTX51	Protein DETOXIFICATION
MD08G1139800	5.25211	6.16205e-09	cysteine-rich RLK (RECEPTOR-like protein kinase) 29	CRK29	Cysteine-rich receptor-like protein kinase 29
MD10G1086000	5.17251	1.32569e-16	Transducin/WD40 repeat-like superfamily protein	JGB	Protein JINGUBANG
MD03G1014400	5.07445	7.84392e-07	peroxidase 2	PER53	Peroxidase 53
MD08G1230800	4.97753	1.84444e-08	Peroxidase superfamily protein	PER25	Peroxidase 25
MD09G1204400	4.96971	2.28822e-09	#N/A	#N/A	#N/A
MD10G1251400	4.96103	4.99955e-12	wall-associated kinase 2	WAK2	Wall-associated receptor kinase 2
MD11G1025500	4.95544	4.23682e-20	receptor-like protein kinase 1	#N/A	G-type lectin S-receptor-like serine/threonine-protein kinase At5g24080
MD10G1180300	4.95395	5.40568e-08	glycolipid transfer protein 1	GLTP1	Glycolipid transfer protein 1
MD15G1277800	4.93372	3.93559e-05	Disease resistance protein (CC-NBS-LRR class) family	#N/A	Disease resistance protein (CC-NBS-LRR class) family
MD17G1013300	4.89018	6.77099e-17	disease resistance family protein / LRR family protein	#N/A	Disease resistance family protein / LRR family protein
MD17G1132000	4.76715	3.14424e-08	Wall-associated kinase family protein	WAKL9	Wall-associated receptor kinase-like 9
MD14G1050900	4.73558	3.99526e-40	dual specificity protein phosphatase-related	#N/A	Probable inactive dual specificity protein phosphatase-like At4g18593
MD16G1083300	4.61663	8.02348e-18	myb-like transcription factor family protein	#N/A	At1g70000
MD16G1025500	4.61596	6.3329e-20	ralf-like 33	RALFL33	Protein RALF-like 33
MD11G1022600	4.61575	3.82622e-47	cysteine-rich RLK (RECEPTOR-like protein kinase) 10	CRK10	Cysteine-rich receptor-like protein kinase 10
MD14G1111100	4.53021	1.33616e-24	from the Czech 'roh' meaning 'corner'	ROH1	At1g63930
MD02G1166100	4.50847	1.16182e-12	Disease resistance protein (CC-NBS-LRR class) family	#N/A	Disease resistance protein (CC-NBS-LRR class) family
MD12G1154700	4.45354	1.36612e-07	#N/A	#N/A	#N/A
MD15G1434600	4.41008	3.53723e-26	Protein of unknown function (DUF679)	DMP5	Protein DMP5
MD16G1285000	4.32942	2.52815e-22	Protein kinase superfamily protein	#N/A	At1g76360
MD09G1145400	4.31964	5.75744e-06	wall-associated kinase 2	WAK2	Wall-associated receptor kinase 2
MD15G1208300	4.28608	1.62769e-32	cytokinin oxidase 3	CKX3	Cytokinin dehydrogenase 3
MD00G1143700	4.25922	8.51091e-29	Actin-binding FH2 (Formin Homology) protein	#N/A	Actin-binding FH2 (Formin Homology) protein
MD07G1157600	4.24669	8.00036e-22	3-ketoacyl-CoA synthase 1	KCS1	3-ketoacyl-CoA synthase
MD03G1233700	4.19731	1.83058e-19	Concanavalin A-like lectin protein kinase family protein	LECRK91	L-type lectin-domain containing receptor kinase IX.1
MD10G1212700	4.17871	0.000636356	Leucine-rich repeat protein kinase family protein	#N/A	Probable LRR receptor-like serine/threonine-protein kinase At3g47570
MD08G1036800	4.14772	0.000114702	Nucleotide-diphospho-sugar transferases superfamily protein	GATL1	Probable galacturonosyltransferase-like 1
MD15G1391000	4.14725	9.04039e-17	receptor-like protein kinase 1	#N/A	G-type lectin S-receptor-like serine/threonine-protein kinase At5g24080
MD12G1148800	4.1306	6.21229e-11	NAD(P)-binding Rossmann-fold superfamily protein	#N/A	Tropinone reductase homolog At2g29290
MD05G1039400	4.12208	2.12866e-13	lectin protein kinase family protein	#N/A	G-type lectin S-receptor-like serine/threonine-protein kinase At1g34300
MD14G1119600	4.10613	4.41788e-29	Galactose mutarotase-like superfamily protein	#N/A	Galactose mutarotase-like superfamily protein
MD14G1019600	4.10035	2.83306e-13	GDSL-like Lipase/Acylhydrolase superfamily protein	#N/A	GDSL esterase/lipase At5g03610
MD13G1019100	4.06211	1.00817e-37	MAC/Perforin domain-containing protein	#N/A	MACPF domain-containing protein At1g14780
MD12G1168700	4.05596	4.83382e-08	SELT-like protein precursor	SELT	SelT-like protein
MD15G1286200	3.99233	4.15105e-07	HXXXD-type acyl-transferase family protein	#N/A	Anthranilate N-hydroxycinnamoyl/benzoyltransferase-like protein
MD10G1287600	3.9509	8.38828e-33	Protein of unknown function	#N/A	Emb
MD16G1088900	3.9484	9.21858e-28	nodulin MtN21 /EamA-like transporter family protein	#N/A	WAT1-related protein
MD10G1250900	3.94027	2.5704e-06	wall associated kinase 5	WAK5	Wall-associated receptor kinase 5
MD16G1104500	3.89799	9.04076e-19	Copine (Calcium-dependent phospholipid-binding protein) family	#N/A	Copine (Calcium-dependent phospholipid-binding protein) family
MD05G1283300	3.89775	6.83899e-09	HAESA-like 2	HSL2	LRR receptor-like serine/threonine-protein kinase HSL2
MD06G1197900	3.89403	2.70858e-13	Protein of unknown function	#N/A	Transmembrane protein
MD04G1179600	3.8684	1.5456e-43	REF4-related 1	MED33A	Mediator of RNA polymerase II transcription subunit 33A
MD10G1313800	3.86832	9.09234e-09	cysteine-rich RLK (RECEPTOR-like protein kinase) 25	CRK25	cysteine-rich RLK (RECEPTOR-like protein kinase) 25
MD02G1150700	3.83925	1.03077e-15	Protein of unknown function	#N/A	Putative uncharacterized protein
MD11G1146800	3.81862	3.45933e-20	Exostosin family protein	IRX7	Glycosyltransferase (Fragment)
MD02G1098100	3.7902	4.85889e-14	Disease resistance protein (TIR-NBS-LRR class) family	#N/A	Disease resistance protein (TIR-NBS-LRR class) family
MD10G1250500	3.78452	5.78659e-05	wall-associated kinase 2	WAK2	Wall-associated receptor kinase 2
MD15G1193900	3.75426	7.23827e-38	Protein of unknown function (DUF810)	#N/A	Gls protein (DUF810)
MD05G1184300	3.74384	7.86449e-20	glutathione S-transferase tau 7	GSTU7	Glutathione S-transferase U7
MD06G1118700	3.72566	1.25638e-31	methionine gamma-lyase	MGL	Methionine gamma-lyase
MD10G1175000	3.71825	1.3393e-24	pleiotropic drug resistance 12	ABCG40	ABC transporter G family member 40
MD05G1221100	3.70244	7.27155e-08	NAC (No Apical Meristem) domain transcriptional regulator superfamily protein	#N/A	NAC (No Apical Meristem) domain transcriptional regulator superfamily protein
MD08G1195300	3.6904	3.6e-18	Rho GTPase activation protein (RhoGAP) with PH domain	REN1	Rho GTPase-activating protein REN1
MD08G1230700	3.66121	0.000481945	Peroxidase superfamily protein	PER25	Peroxidase 25
MD08G1222000	3.6542	4.82275e-05	zinc ion binding	#N/A	Zinc ion binding / DNA binding protein
MD03G1031500	3.65378	3.13241e-07	syntaxin of plants 121	SYP121	SYR1
MD02G1299800	3.63944	4.68676e-06	acyl-CoA sterol acyl transferase 1	ASAT1	Acyl-CoA--sterol O-acyltransferase 1
MD05G1277700	3.61383	1.80255e-07	alpha/beta-Hydrolases superfamily protein	#N/A	DLAH
MD04G1207300	3.60019	2.06431e-07	Protein of unknown function	#N/A	At5g27440
MD15G1081900	3.59203	1.33441e-09	Protein of unknown function	#N/A	PPPDE thiol peptidase family protein
MD03G1190300	3.58898	1.13221e-25	RmlC-like cupins superfamily protein	#N/A	Pirin-like protein At1g50590
MD12G1208500	3.58474	1.36251e-12	Calmodulin-binding protein	CBP60B	Calmodulin-binding protein 60 B
MD02G1098200	3.57404	1.27603e-20	disease resistance protein (TIR-NBS-LRR class)	#N/A	Disease resistance protein (TIR-NBS-LRR class)
MD14G1002600	3.55191	5.10284e-11	Methyltransferase-related protein	#N/A	Emb
MD07G1154000	3.53631	0.00297632	with no lysine (K) kinase 6	WNK6	Probable serine/threonine-protein kinase WNK6
MD10G1285800	3.53257	8.04871e-08	negative regulator of systemic acquired resistance (SNI1)	SNI1	Negative regulator of systemic acquired resistance SNI1
MD16G1222600	3.52615	4.32412e-26	embryo sac development arrest 6	EDA6	Embryo sac development arrest 6
MD16G1113200	3.50719	0.0031607	PLAT/LH2 domain-containing lipoxygenase family protein	LOX6	Lipoxygenase
MD03G1226000	3.48762	6.29295e-46	RING membrane-anchor 1	RMA1	E3 ubiquitin-protein ligase RMA1
MD06G1166300	3.47028	9.91226e-55	Concanavalin A-like lectin protein kinase family protein	LECRKS1	L-type lectin-domain containing receptor kinase S.1
MD00G1119400	3.46883	1.49554e-12	Late embryogenesis abundant (LEA) hydroxyproline-rich glycoprotein family	NHL13	NDR1/HIN1-like protein 13
MD14G1121700	3.45323	2.81913e-55	Protein of unknown function (DUF3133)	#N/A	AT4G01090 protein
MD05G1087200	3.44303	3.94031e-08	Calcium-dependent lipid-binding (CaLB domain) family protein	#N/A	AT4g34150/F28A23_90
MD07G1126300	3.44003	3.8187e-05	BON association protein 2	BAP2	BON1-associated protein 2
MD11G1262700	3.43668	0.00251557	Curculin-like (mannose-binding) lectin family protein	#N/A	EP1-like glycoprotein 2
MD17G1248300	3.43456	4.11439e-22	Protein kinase superfamily protein	#N/A	Protein kinase family protein
MD00G1171800	3.40735	2.38972e-58	trehalose phosphate synthase	TPS10	Probable alpha,alpha-trehalose-phosphate synthase
MD17G1049100	3.39018	6.20536e-34	Glutaredoxin family protein	#N/A	Uncharacterized protein At5g39865
MD06G1085500	3.38622	3.93266e-07	Ribosome-inactivating protein bryodin II	#N/A	#N/A
MD09G1128200	3.38617	1.72221e-13	nudix hydrolase homolog 8	atnudt8	nudix hydrolase homolog 8
MD06G1051900	3.38609	7.29977e-05	ethylene responsive element binding factor 5	ERF5	ERF5
MD02G1108700	3.36844	4.06065e-15	hydroxy methylglutaryl CoA reductase 1	HMG1	hydroxy methylglutaryl CoA reductase 1
MD13G1136000	3.34308	1.40307e-11	cation/H+ exchanger 19	CHX19	Cation/H(+) antiporter 19
MD15G1212700	3.32964	6.6053e-58	Pyridoxal-5'-phosphate-dependent enzyme family protein	TS1	Threonine synthase 1, chloroplastic
MD15G1372600	3.32534	2.2695e-17	Class-II DAHP synthetase family protein	#N/A	Phospho-2-dehydro-3-deoxyheptonate aldolase
MD06G1199300	3.32392	1.17584e-40	Plant calmodulin-binding protein-related	#N/A	#N/A
MD15G1133000	3.323	7.74761e-07	Calcium-binding EF-hand family protein	CML44	Probable calcium-binding protein CML44
MD06G1141500	3.30899	7.35194e-11	C2H2-like zinc finger protein	#N/A	At3g48550
MD09G1036100	3.30672	1.34705e-29	NHL domain-containing protein	#N/A	NHL domain protein
MD02G1089800	3.28611	1.71363e-12	germin 3	GER3	Germin-like protein subfamily 3 member 3
MD02G1084600	3.27864	6.54528e-24	homology to ABI2	ABI2	AtABI2
MD17G1193400	3.27296	4.28928e-61	proline extensin-like receptor kinase 1	PERK1	Proline-rich receptor-like protein kinase PERK1
MD05G1256200	3.27004	1.36623e-18	Transducin/WD40 repeat-like superfamily protein	#N/A	Transducin/WD40 repeat-like superfamily protein
MD10G1285900	3.26721	8.62993e-09	negative regulator of systemic acquired resistance (SNI1)	SNI1	Negative regulator of systemic acquired resistance SNI1
MD17G1169600	3.26255	5.54019e-05	DEA(D/H)-box RNA helicase family protein	#N/A	DEA(D/H)-box RNA helicase family protein
MD05G1269900	3.26135	4.61069e-09	wall-associated kinase 2	WAK2	Wall-associated receptor kinase 2
MD12G1166900	3.25578	1.26158e-05	Haloacid dehalogenase-like hydrolase (HAD) superfamily protein	#N/A	Haloacid dehalogenase-like hydrolase (HAD) superfamily protein
MD13G1188800	3.24808	4.87971e-42	long-chain acyl-CoA synthetase 7	LACS7	Long chain acyl-CoA synthetase 7, peroxisomal
MD02G1155400	3.24061	2.05709e-30	galacturonosyltransferase-like 2	GATL2	Hexosyltransferase
MD01G1062500	3.2288	1.29181e-08	disease resistance family protein / LRR family protein	#N/A	Disease resistance family protein / LRR family protein
MD15G1208900	3.21327	4.49332e-16	basic helix-loop-helix (bHLH) DNA-binding family protein	#N/A	basic helix-loop-helix (bHLH) DNA-binding family protein
MD02G1124500	3.20021	3.718e-37	Eukaryotic aspartyl protease family protein	APF1	Aspartyl protease family protein 1
MD06G1089500	3.20001	2.40229e-11	MAP kinase 4	MPK4	Mitogen-activated protein kinase 4
MD02G1178100	3.19599	1.52206e-07	SKP1/ASK1-interacting protein 2	SKIP2	F-box protein SKIP2
MD13G1001900	3.19142	8.20868e-11	high-mobility group box 6	HMGB7	High mobility group B protein 7
MD01G1032700	3.19135	6.12548e-19	#N/A	#N/A	#N/A
MD15G1327200	3.18743	5.65889e-07	Protein of unknown function (DUF630 and DUF632)	#N/A	BZIP transcription factor, putative (DUF630 and DUF632)
MD07G1281500	3.17625	1.96795e-09	Late embryogenesis abundant (LEA) hydroxyproline-rich glycoprotein family	#N/A	Late embryogenesis abundant (LEA) hydroxyproline-rich glycoprotein family
MD15G1082100	3.17069	4.27232e-06	glutamate receptor 2.7	GLR2.7	Glutamate receptor 2.7
MD02G1250800	3.16006	6.725e-14	receptor serine/threonine kinase	#N/A	Receptor serine/threonine kinase
MD13G1231500	3.15703	1.19064e-18	alternative oxidase 2	AOX2	Ubiquinol oxidase 2, mitochondrial
MD02G1101400	3.14646	2.68532e-07	cysteine-rich RLK (RECEPTOR-like protein kinase) 29	CRK29	Cysteine-rich receptor-like protein kinase 29
MD14G1177300	3.14634	4.59012e-10	cysteine-rich RLK (RECEPTOR-like protein kinase) 42	CRK42	Cysteine-rich receptor-like protein kinase 42
MD01G1161300	3.13926	0.0030703	Transmembrane amino acid transporter family protein	AVT6C	Amino acid transporter AVT6C
MD10G1285700	3.13626	2.66366e-10	negative regulator of systemic acquired resistance (SNI1)	SNI1	Negative regulator of systemic acquired resistance SNI1
MD04G1181800	3.13586	7.05933e-30	Leucine-rich repeat protein kinase family protein	#N/A	Leucine-rich repeat protein kinase family protein
MD11G1211800	3.13347	5.11271e-31	mannose-1-phosphate guanylyltransferase (GDP)s	VTC2	GDP-L-galactose phosphorylase 1
MD07G1228900	3.12007	3.93281e-13	senescence associated gene 20	SAG20	Senescence associated gene 20
MD03G1160600	3.11939	1.37177e-38	Tetratricopeptide repeat (TPR)-like superfamily protein	OEP61	TPR7
MD09G1271200	3.11328	4.45301e-12	receptor-like kinase 1	RKL1	Probable inactive receptor kinase At1g48480
MD03G1267000	3.11225	2.0759e-10	F-box family protein	#N/A	F-box protein At2g27310
MD12G1139800	3.10975	2.05703e-14	Histone superfamily protein	#N/A	Histone H4
MD05G1357600	3.1029	5.4847e-09	MBOAT (membrane bound O-acyl transferase) family protein	AT1	Probable long-chain-alcohol O-fatty-acyltransferase 1
MD13G1095300	3.09922	8.35181e-16	Kelch repeat-containing F-box family protein	#N/A	F-box/Kelch repeat-containing F-box family protein
MD11G1169800	3.0904	1.06849e-15	F-box family protein	#N/A	F-box protein At2g27310
MD10G1180400	3.08513	4.27948e-53	casein kinase I-like 6	CKL6	Casein kinase 1-like protein 6
MD17G1249800	3.08347	2.28456e-30	S-locus lectin protein kinase family protein	#N/A	S-locus lectin protein kinase family protein
MD00G1110100	3.07626	1.80842e-05	#N/A	#N/A	#N/A
MD10G1033200	3.0673	1.15932e-05	Protein kinase superfamily protein	#N/A	At5g42440
MD10G1004000	3.06519	1.2106e-27	Protein of unknown function (DUF1336)	#N/A	Protein of unknown function (DUF1336)
MD17G1215200	3.06461	4.59193e-43	Tetratricopeptide repeat (TPR)-like superfamily protein	#N/A	Tetratricopeptide repeat (TPR)-like superfamily protein
MD00G1110400	3.05694	1.07951e-36	Protein of unknown function (DUF810)	#N/A	Protein of unknown function (DUF810)
MD06G1091500	3.05515	1.32377e-06	Late embryogenesis abundant (LEA) hydroxyproline-rich glycoprotein family	#N/A	Late embryogenesis abundant (LEA) hydroxyproline-rich glycoprotein family
MD07G1018100	3.04539	4.68361e-16	Protein kinase superfamily protein	#N/A	Protein kinase family protein
MD10G1216500	3.03452	1.92682e-32	LEM3 (ligand-effect modulator 3) family protein / CDC50 family protein	ALIS3	ALA-interacting subunit 3
MD08G1186800	3.03013	2.32143e-23	transferases	#N/A	F-box protein At1g78280
MD01G1154600	3.02126	2.84809e-10	Protein phosphatase 2C family protein	#N/A	PP2C-type phosphatase AP2C1
MD04G1167700	3.02062	5.17448e-10	WRKY DNA-binding protein 33	WRKY33	WRKY33
MD05G1337300	3.00891	8.65142e-06	cysteine-rich RLK (RECEPTOR-like protein kinase) 29	CRK29	Cysteine-rich receptor-like protein kinase 29
MD04G1135100	3.00855	0.000145884	#N/A	#N/A	#N/A
MD01G1050100	3.00235	8.27781e-38	shaggy-like protein kinase 32	ASK8	Shaggy related protein kinase theta
MD16G1110300	2.99307	9.85724e-48	Protein phosphatase 2A regulatory B subunit family protein	#N/A	Serine/threonine protein phosphatase 2A regulatory subunit
MD17G1010400	2.98892	6.48056e-06	senescence-related gene 3	GDPD1	Glycerophosphodiester phosphodiesterase GDPD1, chloroplastic
MD07G1237600	2.98725	1.66397e-28	RING/U-box superfamily protein	#N/A	RING/U-box superfamily protein
MD15G1078600	2.98316	4.01579e-18	SPla/RYanodine receptor (SPRY) domain-containing protein	#N/A	At4g06536
MD09G1072800	2.97506	1.7387e-10	COBRA-like extracellular glycosyl-phosphatidyl inositol-anchored protein family	COB	Protein COBRA
MD11G1262600	2.9747	0.00418866	D-mannose binding lectin protein with Apple-like carbohydrate-binding domain	#N/A	EP1-like glycoprotein 3
MD01G1044900	2.96679	1.87179e-33	Protein of unknown function (duplicated DUF1399)	GRDP1	Glycine-rich domain-containing protein 1
MD02G1252600	2.95869	4.36117e-12	receptor serine/threonine kinase	#N/A	Receptor serine/threonine kinase
MD00G1073100	2.95592	1.9266e-05	NB-ARC domain-containing disease resistance protein	RPPL1	Putative disease resistance RPP13-like protein 1
MD03G1013200	2.95131	0.0168023	peroxidase 2	PER53	Peroxidase 53
MD00G1165500	2.94824	6.79642e-17	phosphatidate cytidylyltransferase family protein	EVN	Dolichol kinase EVAN
MD03G1115500	2.94364	1.18697e-24	Seven transmembrane MLO family protein	MLO6	MLO-like protein 6
MD10G1223900	2.93808	4.22432e-26	RNA helicase family protein	CUV	Pre-mRNA-splicing factor ATP-dependent RNA helicase DEAH7
MD04G1246300	2.9341	8.08878e-34	glutamine-fructose-6-phosphate transaminase (isomerizing)s	#N/A	GFAT
MD03G1204200	2.93355	5.07383e-18	Transmembrane proteins 14C	FAX5	Protein FATTY ACID EXPORT 5
MD02G1136000	2.93335	0.0251988	ferulic acid 5-hydroxylase 1	CYP84A1	Cytochrome P450 84A1
MD02G1170500	2.92753	1.49839e-29	Protein of unknown function	#N/A	Membrane protein
MD10G1138000	2.91607	1.15673e-15	root hair specific 17	RHS17	RHS17
MD07G1127000	2.91255	1.08383e-40	shaggy-like protein kinase 32	ASK8	Shaggy related protein kinase theta
MD05G1267600	2.90851	1.52622e-20	FAD-binding Berberine family protein	#N/A	Berberine bridge enzyme-like 21
MD17G1283600	2.90411	2.18766e-33	Protein kinase superfamily protein	#N/A	Protein kinase superfamily protein
MD09G1151800	2.90224	1.68093e-38	MAP kinase 20	MPK20	Mitogen-activated protein kinase 20
MD02G1081600	2.89923	1.41573e-08	basic helix-loop-helix (bHLH) DNA-binding family protein	#N/A	basic helix-loop-helix (bHLH) DNA-binding family protein
MD03G1237000	2.89591	1.69418e-52	RING/U-box superfamily protein	#N/A	AT3g15070/K15M2_22
MD13G1213100	2.89518	1.58988e-21	ethylene response factor 1	ERF1B	Ethylene-responsive transcription factor 1B
MD04G1049500	2.89458	2.13232e-31	Protein of unknown function	ATG11	Autophagy-related protein 11
MD08G1072900	2.89405	2.64059e-27	Chalcone-flavanone isomerase family protein	FAP2	FAP2
MD15G1164700	2.88758	1.40381e-47	calmodulin-binding receptor-like cytoplasmic kinase 3	CRCK3	Calmodulin-binding receptor-like cytoplasmic kinase 3
MD15G1364700	2.8854	3.45479e-23	Phosphoglycerate mutase family protein	#N/A	At1g22170
MD10G1291200	2.88497	1.41304e-05	S-locus lectin protein kinase family protein	RKS1	G-type lectin S-receptor-like serine/threonine-protein kinase RKS1
MD10G1192500	2.88075	1.57429e-17	alpha/beta-Hydrolases superfamily protein	#N/A	Phospholipase A1-Igamma2, chloroplastic
MD13G1086300	2.87424	8.95576e-07	peptidase M20/M25/M40 family protein	ILL4	JR3
MD08G1196200	2.86041	4.96204e-43	ubiquitin-specific protease 16	UBP16	Ubiquitin carboxyl-terminal hydrolase 16
MD16G1136100	2.85408	1.93093e-28	CBL-interacting protein kinase 1	CIPK1	CBL-interacting serine/threonine-protein kinase 1
MD10G1184800	2.85166	5.68743e-08	ethylene response factor 1	ERF1B	Ethylene-responsive transcription factor 1B
MD02G1141800	2.84744	9.48392e-07	P-loop containing nucleoside triphosphate hydrolases superfamily protein	#N/A	AAA-ATPase At2g18193
MD08G1188600	2.84707	4.25215e-29	Queuine tRNA-ribosyltransferase catalytic subunit 1	#N/A	#N/A
MD07G1113000	2.8404	2.57686e-14	Preprotein translocase Sec	#N/A	Protein transport protein Sec61 subunit beta
MD09G1094800	2.84006	8.41885e-11	S-locus lectin protein kinase family protein	#N/A	G-type lectin S-receptor-like serine/threonine-protein kinase At2g19130
MD09G1052700	2.83504	1.03069e-06	Calcium-binding EF-hand family protein	CML46	Probable calcium-binding protein CML46
MD11G1278500	2.83052	9.04341e-42	Beige/BEACH domain	SPI	Protein SPIRRIG
MD08G1076900	2.82908	1.75805e-27	Cellulose-synthase-like C12	CSLC12	CSLC12
MD04G1064400	2.82032	2.32508e-09	osmotin 34	OSM34	OSM34
MD15G1053400	2.81524	5.30737e-39	Ankyrin repeat family protein	#N/A	Ankyrin repeat family protein
MD02G1233400	2.81146	4.06342e-27	Nucleotide/sugar transporter family protein	XPT	Xylulose 5-phosphate/phosphate translocator, chloroplastic
MD03G1020200	2.81036	1.10707e-25	receptor-like protein kinase 1	#N/A	G-type lectin S-receptor-like serine/threonine-protein kinase At1g34300
MD07G1260700	2.81	1.87764e-12	disease resistance protein (TIR-NBS-LRR class)	SNC1	disease resistance protein (TIR-NBS-LRR class), putative
MD10G1181900	2.80854	0.000334067	receptor serine/threonine kinase	#N/A	Receptor serine/threonine kinase
MD02G1040000	2.80454	1.22832e-41	Leucine-rich repeat protein kinase family protein	#N/A	Probable inactive receptor kinase At2g26730
MD00G1158400	2.80347	9.86967e-09	#N/A	#N/A	#N/A
MD15G1106600	2.80225	2.78099e-21	WRKY DNA-binding protein 11	WRKY11	Probable WRKY transcription factor 11
MD07G1172600	2.79728	1.82349e-10	adenosine kinase 2	ADK2	Adenosine kinase 2
MD17G1156200	2.7871	7.94438e-27	Leucine-rich receptor-like protein kinase family protein	PSY1R	Leucine-rich repeat receptor-like protein kinase (Fragment)
MD13G1033800	2.77916	4.50109e-05	Protein kinase superfamily protein	#N/A	Protein kinase superfamily protein
MD15G1268500	2.77319	5.33887e-26	Major facilitator superfamily protein	#N/A	Major facilitator superfamily protein
MD05G1112100	2.77283	1.37573e-16	FAD/NAD(P)-binding oxidoreductase family protein	SQE1	XF1
MD09G1157600	2.7721	1.51216e-30	mitogen-activated protein kinase kinase 4	MKK4	MKK4
MD14G1121600	2.76376	1.77587e-32	adenine nucleotide transporter 1	ADNT1	Adenine nucleotide transporter 1
MD07G1293200	2.76273	4.99489e-25	alpha/beta-Hydrolases superfamily protein	#N/A	Alpha/beta-Hydrolases superfamily protein
MD05G1185300	2.76108	4.83439e-18	pfkB-like carbohydrate kinase family protein	#N/A	PfkB-like carbohydrate kinase family protein
MD02G1253600	2.75933	1.56437e-18	receptor serine/threonine kinase	#N/A	Receptor serine/threonine kinase
MD14G1196100	2.75638	1.11287e-48	WRKY DNA-binding protein 61	WRKY61	WRKY DNA-binding protein 61
MD04G1169100	2.75493	6.08435e-16	Pentatricopeptide repeat (PPR) superfamily protein	#N/A	Pentatricopeptide repeat-containing protein At2g38420, mitochondrial
MD10G1034000	2.75491	6.88797e-21	Uncharacterised conserved protein UCP009193	#N/A	Nuclear receptor family 2 group C protein
MD16G1007300	2.75409	1.35792e-27	glutaredoxin-related	#N/A	F26K24.21 protein
MD17G1178700	2.74857	5.44789e-30	peptidase M20/M25/M40 family protein	ILL4	JR3
MD10G1307600	2.74689	1.49204e-36	S-locus lectin protein kinase family protein	RKS1	G-type lectin S-receptor-like serine/threonine-protein kinase RKS1
MD03G1200100	2.73915	3.11797e-14	Protein of unknown function	AUG4	AUGMIN subunit 4
MD13G1014500	2.73365	4.39794e-37	Endomembrane protein 70 protein family	TMN3	Transmembrane 9 superfamily member 3
MD12G1136700	2.73257	6.41876e-34	diaminopimelate epimerase family protein	DAPF	Diaminopimelate epimerase, chloroplastic
MD05G1205200	2.73141	1.68957e-29	glutathione reductase	EMB2360	At3g54660
MD15G1152700	2.72954	3.97964e-21	fatty acid desaturase 6	FAD6	SFD4
MD15G1191200	2.72523	4.22279e-46	Transducin/WD40 repeat-like superfamily protein	#N/A	Transducin/WD40 repeat-like superfamily protein
MD12G1015800	2.72369	4.64422e-23	Protein kinase superfamily protein	#N/A	Protein kinase superfamily protein
MD13G1110300	2.72241	4.95612e-49	Protein phosphatase 2A regulatory B subunit family protein	#N/A	Serine/threonine protein phosphatase 2A regulatory subunit
MD04G1166500	2.72053	2.13874e-23	prenylated RAB acceptor 1.B4	PRA1B4	PRA1 family protein B4
MD07G1233600	2.71995	3.39269e-08	Protein of unknown function	#N/A	AT5g05250/K18I23_5
MD15G1191300	2.71278	1.41745e-17	Phosphorylase superfamily protein	#N/A	Phosphorylase superfamily protein
MD11G1290400	2.71268	4.26565e-25	Eukaryotic aspartyl protease family protein	#N/A	Eukaryotic aspartyl protease family protein
MD15G1279700	2.71102	1.0723e-26	mitogen-activated protein kinase kinase kinase 5	MAPKKK5	Mitogen-activated protein kinase kinase kinase 5
MD10G1316100	2.70956	3.53276e-10	glucose-6-phosphate/phosphate translocator 2	GPT2	glucose-6-phosphate/phosphate translocator 2
MD17G1102100	2.70764	1.20195e-37	chitin elicitor receptor kinase 1	CERK1	Chitin elicitor receptor kinase 1
MD03G1229600	2.70404	1.29974e-07	early nodulin-like protein 1	ENODL1	At5g53870
MD08G1134400	2.70147	6.15388e-29	Class II aminoacyl-tRNA and biotin synthetases superfamily protein	IBI1	Aspartate--tRNA ligase 2, cytoplasmic
MD15G1218000	2.69893	3.14838e-19	Protein kinase superfamily protein	RIPK	Serine/threonine-protein kinase RIPK
MD04G1182200	2.69732	1.19656e-27	Leucine-rich repeat protein kinase family protein	#N/A	Leucine-rich repeat protein kinase family protein
MD16G1201600	2.69718	5.57229e-07	ATPase E1-E2 type family protein / haloacid dehalogenase-like hydrolase family protein	ACA12	Calcium-transporting ATPase
MD09G1082000	2.69209	2.54018e-25	Protein kinase superfamily protein	PERK8	Proline-rich receptor-like protein kinase PERK8
MD12G1244100	2.689	1.84021e-29	MuDR family transposase	#N/A	MUG3
MD15G1346100	2.6883	2.83668e-31	Protein of unknown function (DUF630 and DUF632)	#N/A	DUF630 family protein, putative (DUF630 and DUF632)
MD13G1036500	2.68724	2.61267e-26	Protein phosphatase 2C family protein	#N/A	Probable protein phosphatase 2C 15
MD12G1218000	2.68535	2.84965e-25	lipoxygenase 1	LOX1	Linoleate 9S-lipoxygenase 1
MD02G1071600	2.68334	1.06156e-31	root hair specific 16	RHS16	RHS16
MD10G1188100	2.68042	0.000187262	C2H2 and C2HC zinc fingers superfamily protein	RBE	RBE
MD13G1178600	2.67874	4.29775e-41	SAC3/GANP/Nin1/mts3/eIF-3 p25 family	SAC3B	SAC3 family protein B
MD13G1225400	2.67573	7.84633e-33	ammonium transporter 1	AMT1-1	Ammonium transporter
MD02G1263000	2.67551	4.492e-48	aminophospholipid ATPase 1	ALA1	Phospholipid-transporting ATPase
MD00G1162000	2.67405	1.52331e-06	alpha/beta-Hydrolases superfamily protein	#N/A	1-acylglycerol-3-phosphate O-acyltransferase
MD12G1182300	2.67387	2.36214e-39	PLAC8 family protein	#N/A	PLAC8 family protein
MD05G1214900	2.67348	3.88589e-38	Protein kinase superfamily protein	CRPK1	Cold-responsive protein kinase 1
MD00G1083000	2.67226	2.30619e-26	ACT domain repeat 8	ACR8	ACT domain-containing protein ACR8
MD06G1200000	2.66717	8.10555e-25	Leucine-rich repeat (LRR) family protein	#N/A	Leucine-rich repeat (LRR) family protein
MD09G1004800	2.66644	2.57182e-40	long chain base2	LCB2A	Long chain base biosynthesis protein 2a
MD13G1081700	2.66259	1.32981e-39	Actin cross-linking protein	#N/A	Actin cross-linking protein
MD03G1163900	2.65832	1.20353e-28	protein kinase 2B	PBL3	Probable serine/threonine-protein kinase PBL3
MD02G1097300	2.65555	7.46195e-12	#N/A	#N/A	#N/A
MD03G1158100	2.65341	2.22445e-38	IQ-domain 5	IQD5	IQD5
MD15G1117600	2.65337	1.8939e-11	Protein of unknown function	#N/A	Expressed protein
MD05G1150100	2.65316	2.99263e-35	disease resistance protein (TIR-NBS-LRR class)	#N/A	Disease resistance protein (TIR-NBS-LRR class)
MD13G1099800	2.65017	4.63707e-29	Protein of unknown function (DUF707)	#N/A	AT1G67850 protein
MD06G1094200	2.64825	2.34094e-08	Late embryogenesis abundant (LEA) hydroxyproline-rich glycoprotein family	#N/A	Late embryogenesis abundant (LEA) hydroxyproline-rich glycoprotein family
MD07G1286100	2.6466	0.000663823	Haloacid dehalogenase-like hydrolase (HAD) superfamily protein	TPPD	Probable trehalose-phosphate phosphatase D
MD09G1049100	2.64093	4.1259e-18	Glutaredoxin family protein	#N/A	Uncharacterized protein At5g39865
MD17G1224600	2.63687	3.55027e-21	Chaperone DnaJ-domain superfamily protein	ATJ8	Chaperone protein dnaJ 8, chloroplastic
MD02G1168100	2.63201	8.81297e-09	phospholipase A 2A	PLP2	Patatin-like protein 2
MD13G1148300	2.63057	2.14656e-24	Plant neutral invertase family protein	INVC	Alkaline/neutral invertase C, mitochondrial
MD11G1015300	2.63024	0.000558085	peroxidase 2	PER53	Peroxidase 53
MD10G1254500	2.6296	4.34611e-42	cation-chloride co-transporter 1	CCC1	Cation-chloride cotransporter 1
MD03G1219300	2.62895	2.40254e-19	Protein of unknown function (DUF761)	#N/A	Protein of unknown function (DUF761)
MD09G1054200	2.62773	1.27776e-26	Pyridoxal phosphate (PLP)-dependent transferases superfamily protein	CGS1	MTO1
MD13G1040500	2.62532	1.70742e-25	Protein of unknown function	#N/A	At1g68440/T2E12_1
MD07G1004400	2.62417	2.3982e-13	O-fucosyltransferase family protein	OFUT20	O-fucosyltransferase 20
MD08G1008400	2.6197	1.88528e-08	DC1 domain-containing protein	#N/A	Probable nucleoredoxin 1
MD00G1072900	2.61593	4.94497e-07	NB-ARC domain-containing disease resistance protein	RPPL1	Putative disease resistance RPP13-like protein 1
MD08G1198200	2.61279	9.01367e-17	Protein of unknown function	#N/A	AT4G38060 protein
MD15G1219300	2.60917	1.1719e-07	Protein of unknown function (DUF1677)	#N/A	At5g20670
MD15G1411900	2.60843	0.00611918	sulfate transporter 1	SULTR1;3	Sulfate transporter 1.3
MD05G1322200	2.60595	1.80452e-40	SNF2 domain-containing protein / helicase domain-containing protein / zinc finger protein-related	EDA16	SNF2 domain-containing protein / helicase domain-containing protein / zinc finger protein-like protein
MD10G1319000	2.59478	5.95217e-24	Ubiquitin-like superfamily protein	APG8A	Autophagy-related protein
MD15G1416500	2.5884	0.000627551	Disease resistance protein (TIR-NBS-LRR class) family	#N/A	Disease resistance protein (TIR-NBS-LRR class) family
MD04G1176100	2.58751	2.04389e-29	serine/threonine protein kinase 2	ATPK2	Serine/threonine-protein kinase AtPK2/AtPK19
MD13G1136100	2.58629	2.29147e-07	Ribosomal L18p/L5e family protein	RPL18	EMB3105
MD12G1185000	2.58505	2.18263e-14	SOS3-interacting protein 1	CIPK10	CBL-interacting serine/threonine-protein kinase 10
MD00G1040600	2.58168	3.1841e-21	Protein of unknown function (DUF1640)	#N/A	Coiled-coil 90B-like protein (DUF1640)
MD10G1304200	2.58128	1.84504e-07	Leucine-rich repeat protein kinase family protein	#N/A	Probable LRR receptor-like serine/threonine-protein kinase At3g47570
MD02G1071700	2.57941	7.10853e-09	Ribosomal protein L6 family protein	RPL6A	60S ribosomal protein L6-1
MD16G1201500	2.5785	5.67696e-08	ATPase E1-E2 type family protein / haloacid dehalogenase-like hydrolase family protein	ACA12	Calcium-transporting ATPase
MD01G1087400	2.57768	1.74903e-10	3-ketoacyl-CoA synthase 1	KCS1	3-ketoacyl-CoA synthase
MD11G1145200	2.57756	3.81904e-33	phosphatidate cytidylyltransferase family protein	EVN	Dolichol kinase EVAN
MD16G1208100	2.57577	0.00156535	alpha/beta-Hydrolases superfamily protein	#N/A	Alpha/beta-Hydrolases superfamily protein
MD16G1257600	2.57312	5.88866e-29	P450 reductase 2	ATR2	P450 reductase 2
MD15G1377900	2.56983	2.92553e-18	RING/U-box superfamily protein	ATL6	E3 ubiquitin-protein ligase ATL6
MD13G1034700	2.56372	3.19275e-16	lipid phosphate phosphatase 2	LPP2	Lipid phosphate phosphatase 2
MD06G1143500	2.5634	0.00676081	calmodulin-like 38	CML38	CML38
MD00G1183000	2.56285	2.47845e-07	Leucine-rich repeat transmembrane protein kinase	#N/A	Probable LRR receptor-like serine/threonine-protein kinase At1g56130
MD01G1124200	2.56217	5.48982e-19	delta(3)	ECI1	Enoyl-CoA delta isomerase 1, peroxisomal
MD01G1014300	2.55877	1.19715e-24	Nucleotide-sugar transporter family protein	URGT5	UDP-rhamnose/UDP-galactose transporter 5
MD12G1023200	2.55842	4.06635e-28	A20/AN1-like zinc finger family protein	SAP4	Zinc finger A20 and AN1 domain-containing stress-associated protein 4
MD07G1245100	2.55617	1.92729e-07	disease resistance protein (TIR-NBS-LRR class)	#N/A	Disease resistance protein (TIR-NBS-LRR class)
MD04G1079000	2.55398	2.79032e-28	Sec1/munc18-like (SM) proteins superfamily	KEU	SNARE-interacting protein KEULE
MD01G1121400	2.55142	1.50603e-43	P-glycoprotein 20	ABCB20	ABC transporter B family member 20
MD05G1171900	2.55046	1.01061e-06	Vacuolar iron transporter (VIT) family protein	#N/A	Vacuolar iron transporter (VIT) family protein
MD05G1275000	2.54685	4.58022e-35	cation-chloride co-transporter 1	CCC1	Cation-chloride cotransporter 1
MD01G1074300	2.5467	2.23444e-37	POZ/BTB containin G-protein 1	POB1	BTB/POZ domain-containing protein POB1
MD05G1073000	2.54583	1.04388e-43	Phox-associated domain	#N/A	Phox domain-containing protein
MD00G1158500	2.52943	2.15062e-12	Disease resistance protein (TIR-NBS-LRR class) family	#N/A	Disease resistance protein (TIR-NBS-LRR class) family
MD15G1140100	2.5255	9.3456e-36	MAC/Perforin domain-containing protein	#N/A	MACPF domain-containing protein At4g24290
MD12G1024700	2.52374	1.25774e-15	Protein of unknown function	#N/A	Uncharacterized protein At3g52710
MD08G1197800	2.52107	2.12009e-33	MSCS-like 3	MSL3	Mechanosensitive ion channel protein 3, chloroplastic
MD17G1249400	2.51797	0.00109404	Pathogenesis-related thaumatin superfamily protein	#N/A	Pathogenesis-related thaumatin superfamily protein
MD15G1211400	2.51654	3.80276e-05	UDP-Glycosyltransferase superfamily protein	UGT91C1	UDP-glycosyltransferase 91C1
MD11G1072800	2.51496	6.54602e-42	zinc finger (CCCH-type) family protein	#N/A	Zinc finger CCCH domain-containing protein 66
MD01G1152300	2.51398	3.44332e-19	Alpha/beta hydrolase related protein	#N/A	Alpha/beta hydrolase related protein
MD16G1171300	2.51328	1.71973e-40	Mitochondrial substrate carrier family protein	#N/A	Mitochondrial thiamine diphosphate carrier 2
MD11G1014200	2.51257	1.28572e-45	Protein kinase family protein	#N/A	Casein kinase-like protein
MD11G1218000	2.51107	0.00461015	#N/A	#N/A	#N/A
MD12G1022900	2.50928	3.05292e-31	uridine-ribohydrolase 1	URH1	Uridine nucleosidase 1
MD14G1107400	2.50829	9.07855e-11	BTB/POZ domain with WD40/YVTN repeat-like protein	#N/A	BTB/POZ domain-containing protein At5g41330
MD09G1178600	2.50693	3.1203e-12	jasmonate-zim-domain protein 6	TIFY11B	TIFY11B
MD17G1015900	2.50673	7.8737e-13	Galactose oxidase/kelch repeat superfamily protein	#N/A	At1g51540
MD15G1170300	2.50355	1.54803e-18	blue-copper-binding protein	BCB	SAG14
MD16G1090000	2.50308	4.19742e-26	K+ uptake permease 6	POT6	Potassium transporter 6
MD12G1143300	2.50261	4.92244e-29	Oxysterol-binding family protein	ORP3A	Oxysterol-binding protein-related protein 3A
MD00G1149500	2.50252	7.73337e-45	C2 domain-containing protein / GRAM domain-containing protein	BAGP1	BAG-associated GRAM protein 1
MD08G1203600	2.50137	1.97128e-27	Disease resistance protein (TIR-NBS-LRR class) family	#N/A	Disease resistance protein (TIR-NBS-LRR class) family
MD06G1027300	2.49633	1.89726e-27	xyloglucan endotransglucosylase/hydrolase 30	XTH30	Probable xyloglucan endotransglucosylase/hydrolase protein 30
MD16G1251400	2.49608	4.70297e-26	Core-2/I-branching beta-1	#N/A	At2g19160
MD07G1049200	2.495	1.37199e-30	ARM repeat superfamily protein	#N/A	ARM repeat superfamily protein
MD03G1054700	2.49098	3.72629e-14	SOS3-interacting protein 4	CIPK11	CBL-interacting serine/threonine-protein kinase 11
MD06G1082600	2.49033	4.85037e-23	Haloacid dehalogenase-like hydrolase (HAD) superfamily protein	PYRP2	5-amino-6-(5-phospho-D-ribitylamino)uracil phosphatase, chloroplastic
MD06G1120000	2.48948	1.76026e-10	Basic helix-loop-helix (bHLH) DNA-binding family protein	MYC4	Transcription factor MYC4
MD10G1136500	2.4847	9.59816e-11	Disease resistance protein (TIR-NBS-LRR class) family	DSC1	Disease resistance-like protein DSC1
MD10G1241100	2.48345	5.93669e-21	JUMONJI 14	JMJ14	Probable lysine-specific demethylase JMJ14
MD10G1324500	2.4814	9.67462e-37	WRKY family transcription factor	WRKY6	Uncharacterized protein At1g62300 (Fragment)
MD07G1054900	2.4739	1.23887e-23	aminophospholipid ATPase 1	ALA1	Phospholipid-transporting ATPase
MD06G1113100	2.45762	5.52911e-26	carbon-nitrogen hydrolase family protein	#N/A	Glutamine-dependent NAD(+) synthetase
MD13G1050900	2.45702	5.41809e-26	Protein kinase superfamily protein	PERK9	Proline-rich receptor-like protein kinase PERK9
MD07G1310500	2.45319	8.19495e-25	pfkB-like carbohydrate kinase family protein	NARA5	AT4g27600/T29A15_90
MD07G1143900	2.45251	4.24217e-33	Galactose mutarotase-like superfamily protein	#N/A	Glucose-6-phosphate 1-epimerase
MD13G1085200	2.45117	1.29983e-13	response regulator 3	ARR3	response regulator 3
MD10G1309100	2.45013	4.59467e-07	Quinone reductase family protein	FQR1	Flavodoxin-like quinone reductase 1
MD04G1004900	2.4493	1.96964e-29	glutathione-disulfide reductase	ATGR1	Glutathione reductase, cytosolic
MD00G1094100	2.44793	1.19852e-29	cation/H+ exchanger 18	CHX18	Cation/H(+) antiporter 18
MD07G1218700	2.44668	0.000224488	Leucine-rich repeat protein kinase family protein	#N/A	Probable LRR receptor-like serine/threonine-protein kinase At3g47570
MD02G1165700	2.44106	7.03378e-20	Disease resistance protein (CC-NBS-LRR class) family	#N/A	Disease resistance protein (CC-NBS-LRR class) family
MD03G1142300	2.44082	1.13202e-29	A20/AN1-like zinc finger family protein	SAP3	Zinc finger A20 and AN1 domain-containing stress-associated protein 3
MD15G1149900	2.43875	9.31299e-36	Family of unknown function (DUF566)	AUG8	AUGMIN subunit 8
MD02G1256400	2.43549	0.000834648	#N/A	#N/A	Major facilitator superfamily protein
MD16G1138300	2.43345	1.48751e-12	S-adenosylmethionine synthetase 1	SAM1	S-adenosylmethionine synthase
MD15G1432600	2.42799	1.85196e-11	Disease resistance protein (TIR-NBS-LRR class) family	#N/A	Disease resistance protein (TIR-NBS-LRR class) family
MD11G1134500	2.42692	5.15245e-33	Galactose oxidase/kelch repeat superfamily protein	#N/A	F-box/kelch-repeat protein At5g60570
MD06G1051800	2.42342	7.11973e-15	ethylene responsive element binding factor 1	ERF1A	Ethylene-responsive transcription factor 1A
MD04G1031100	2.42208	2.74222e-31	ENTH/VHS family protein	EPSIN2	Clathrin interactor EPSIN 2
MD14G1070700	2.42208	1.51886e-38	zinc finger (C2H2 type	SAP11	Zinc finger AN1 and C2H2 domain-containing stress-associated protein 11
MD10G1247600	2.41672	4.23665e-24	fatty acid hydroxylase 1	FAH1	FAH1
MD16G1153700	2.4148	1.60001e-15	PAS domain-containing protein tyrosine kinase family protein	#N/A	PAS domain-containing protein tyrosine kinase family protein
MD17G1038800	2.41454	7.0928e-35	BAH domain	#N/A	Protein SUO
MD03G1011500	2.413	5.71562e-39	Protein kinase family protein	#N/A	Casein kinase-like protein
MD03G1020300	2.41188	7.4057e-09	receptor-like protein kinase 1	#N/A	G-type lectin S-receptor-like serine/threonine-protein kinase At5g24080
MD08G1084400	2.41037	2.28222e-07	ARM repeat superfamily protein	#N/A	ARM repeat superfamily protein
MD07G1191100	2.40678	1.41392e-41	P-glycoprotein 20	ABCB20	ABC transporter B family member 20
MD14G1131300	2.40525	3.11166e-12	DCD (Development and Cell Death) domain protein	#N/A	DCD (Development and Cell Death) domain protein
MD12G1086400	2.40127	1.52531e-18	Protein of unknown function	#N/A	FK506-binding-like protein
MD17G1004100	2.39421	8.80302e-39	Protein of unknown function (DUF803)	#N/A	Probable magnesium transporter
MD09G1166100	2.39186	3.52789e-13	Mitochondrial substrate carrier family protein	#N/A	Probable mitochondrial adenine nucleotide transporter BTL1
MD03G1212000	2.38988	1.13039e-12	#N/A	#N/A	#N/A
MD07G1150000	2.38656	8.5037e-28	phosphoinositide 4-kinase gamma 4	PI4KG4	Phosphatidylinositol 4-kinase gamma 4
MD14G1144600	2.38616	5.24304e-41	TUDOR-SN protein 1	Tudor1	TUDOR-SN protein 1
MD02G1165600	2.38568	6.62263e-41	Disease resistance protein (CC-NBS-LRR class) family	#N/A	Disease resistance protein (CC-NBS-LRR class) family
MD07G1065100	2.38184	6.41366e-13	alpha/beta-Hydrolases superfamily protein	#N/A	Alpha/beta-Hydrolases superfamily protein
MD08G1130200	2.37984	1.84109e-32	H(+)-ATPase 5	AHA5	H(+)-ATPase 5
MD02G1082400	2.37774	1.19785e-31	casein kinase 1	CKL1	CKL1
MD02G1318600	2.37708	9.3985e-25	proline-rich family protein	#N/A	Proline-rich family protein
MD14G1239300	2.37688	1.6275e-28	pyrimidine 1	PYD1	PYD1
MD16G1000300	2.37582	2.19508e-18	Calcium-dependent lipid-binding (CaLB domain) family protein	NTMC2TYPE5.2	Calcium-dependent lipid-binding (CaLB domain) family protein
MD13G1076100	2.3755	2.60247e-27	protein kinase 2B	PBL3	Probable serine/threonine-protein kinase PBL3
MD12G1234900	2.37418	3.97576e-32	Protein kinase superfamily protein	EDR1	Serine/threonine-protein kinase EDR1
MD02G1140700	2.37328	3.0639e-29	MAP kinase 7	MPK7	Mitogen-activated protein kinase 7
MD07G1261600	2.37234	0.00183946	Disease resistance protein (TIR-NBS-LRR class) family	#N/A	Disease resistance protein (TIR-NBS-LRR class) family
MD11G1228000	2.37186	2.30599e-08	kinesin 3	KIN14N	Kinesin-like protein
MD15G1088400	2.37017	0.0040693	wall-associated kinase 2	WAK2	Wall-associated receptor kinase 2
MD15G1026500	2.36987	1.22244e-18	3-ketoacyl-CoA synthase 4	KCS4	3-ketoacyl-CoA synthase 4
MD12G1185600	2.36672	1.31573e-13	ARM repeat superfamily protein	PUB16	RING-type E3 ubiquitin transferase
MD11G1293500	2.36617	6.12323e-14	receptor-like kinase in in flowers 3	RKF3	Probable LRR receptor-like serine/threonine-protein kinase RKF3
MD03G1081000	2.3639	2.81023e-27	Protein kinase protein with tetratricopeptide repeat domain	BSK5	Serine/threonine-protein kinase BSK5
MD14G1240600	2.35802	1.0575e-32	alpha/beta-Hydrolases superfamily protein	#N/A	Alpha/beta-Hydrolases superfamily protein
MD07G1212700	2.35727	3.78875e-12	Nucleotide-sugar transporter family protein	#N/A	Probable sugar phosphate/phosphate translocator At3g11320
MD11G1277800	2.35685	9.23715e-13	calmodulin 8	CML8	Calmodulin-like protein 8
MD08G1140700	2.35646	2.92206e-05	Protein of unknown function	#N/A	Expressed protein
MD14G1114100	2.35629	0.000270908	Late embryogenesis abundant (LEA) hydroxyproline-rich glycoprotein family	#N/A	Late embryogenesis abundant (LEA) hydroxyproline-rich glycoprotein family
MD14G1071400	2.356	7.78302e-30	Insulinase (Peptidase family M16) family protein	PXM16	Insulin-degrading enzyme-like 1, peroxisomal
MD08G1074600	2.35565	4.19031e-24	SNF7 family protein	VPS32.2	Vacuolar protein sorting-associated protein 32 homolog 2
MD01G1227700	2.35319	1.56127e-36	CTC-interacting domain 12	CID11	CTC-interacting domain 11
MD04G1047700	2.35116	0.000142784	homolog of carrot EP3-3 chitinase	EP3	EP3
MD15G1383200	2.34983	4.42256e-10	uncoupling protein 5	PUMP5	Mitochondrial uncoupling protein 5
MD00G1203600	2.34941	6.40655e-26	NB-ARC domain-containing disease resistance protein	RPPL1	Putative disease resistance RPP13-like protein 1
MD13G1130000	2.34751	2.44576e-11	Homeodomain-like superfamily protein	ASR3	Trihelix transcription factor ASR3
MD03G1291000	2.34716	0.000553002	Plant invertase/pectin methylesterase inhibitor superfamily	PME41	Probable pectinesterase/pectinesterase inhibitor 41
MD10G1239800	2.34662	5.19129e-11	Thioesterase superfamily protein	#N/A	F19P19.27 protein
MD08G1183600	2.34299	1.04999e-34	Protein phosphatase 2C family protein	#N/A	Probable protein phosphatase 2C 10
MD07G1144100	2.34085	1.246e-12	Late embryogenesis abundant (LEA) hydroxyproline-rich glycoprotein family	#N/A	Late embryogenesis abundant (LEA) hydroxyproline-rich glycoprotein family
MD02G1263700	2.34052	4.99045e-21	TRAF-like superfamily protein	#N/A	F26K24.24 protein
MD13G1038800	2.33891	8.9195e-09	Core-2/I-branching beta-1	#N/A	Core-2/I-branching beta-1,6-N-acetylglucosaminyltransferase family protein
MD02G1138600	2.33722	3.41602e-23	alpha/beta-Hydrolases superfamily protein	#N/A	AT3g51000/F24M12_40
MD03G1044500	2.33507	8.66666e-29	BRI1 like	BRL1	Serine/threonine-protein kinase BRI1-like 1
MD12G1166700	2.33402	0.000886936	#N/A	#N/A	#N/A
MD10G1181800	2.33333	0.0112294	Protein kinase superfamily protein	#N/A	G-type lectin S-receptor-like serine/threonine-protein kinase At5g24080
MD15G1127900	2.33254	1.77341e-14	sucrose phosphate synthase 1F	SPS1	Sucrose-phosphate synthase 1
MD15G1107900	2.33057	4.46504e-39	RING/U-box superfamily protein	#N/A	At5g24870
MD12G1132500	2.32858	4.89713e-42	Lipin family protein	PAH1	Phosphatidate phosphatase PAH1
MD15G1189100	2.32808	3.62473e-34	Fibronectin type III domain-containing protein	VIL1	VIN3-like protein 1
MD01G1011800	2.3272	9.28262e-13	MAP kinase substrate 1	MKS1	Protein MKS1
MD14G1211600	2.32686	3.92911e-10	3-phosphoserine phosphatase	PSP	Phosphoserine phosphatase, chloroplastic
MD04G1229800	2.32616	9.14002e-37	Transcription factor jumonji (jmj) family protein / zinc finger (C5HC2 type) family protein	PKDM7D	Transcription factor jumonji (jmj) family protein / zinc finger (C5HC2 type) family protein
MD14G1191800	2.32156	2.02693e-14	zinc ion binding	#N/A	Zinc finger protein BRUTUS-like At1g74770
MD07G1126400	2.32113	0.011523	BON association protein 2	BAP2	BON1-associated protein 2
MD13G1186900	2.32	1.24705e-29	Homeotic gene regulator	CHR12	Probable ATP-dependent DNA helicase CHR12
MD03G1009400	2.31927	0.00223947	NB-ARC domain-containing disease resistance protein	RPPL1	Putative disease resistance RPP13-like protein 1
MD09G1017600	2.31859	4.62109e-44	alpha/beta-Hydrolases superfamily protein	CXE11	Probable carboxylesterase 11
MD02G1006400	2.31434	2.38735e-36	zinc ion binding	#N/A	At2g24030
MD04G1120100	2.31205	7.41679e-10	DNAse I-like superfamily protein	IP5P8	Type I inositol polyphosphate 5-phosphatase 8
MD16G1082100	2.31171	1.21168e-42	aminophospholipid ATPase 3	ALA3	Phospholipid-transporting ATPase
MD04G1217700	2.31043	2.10788e-40	Protein kinase superfamily protein	EDR1	Serine/threonine-protein kinase EDR1
MD13G1096000	2.30955	1.38142e-24	cysteine-rich RLK (RECEPTOR-like protein kinase) 2	CRK2	Cysteine-rich receptor-like protein kinase 2
MD13G1086200	2.30369	2.07696e-05	Peroxidase superfamily protein	PER6	Peroxidase 6
MD12G1046400	2.30163	3.73794e-36	Protein of unknown function	MYOB7	Myosin-binding protein 7
MD02G1118400	2.30102	2.19525e-09	Disease resistance-responsive (dirigent-like protein) family protein	DIR11	Dirigent protein 11
MD13G1050700	2.29951	1.10498e-09	Calcium-binding EF-hand family protein	CML16	Probable calcium-binding protein CML16
MD15G1068500	2.2962	5.99755e-06	ZCF37	ZCF37	At1g59590
MD15G1035800	2.29506	2.6585e-09	mitogen-activated protein kinase kinase kinase 5	MAPKKK5	Mitogen-activated protein kinase kinase kinase 5
MD11G1097400	2.29468	2.99713e-29	FTSH protease 10	FTSH10	ATP-dependent zinc metalloprotease FTSH 10, mitochondrial
MD15G1305400	2.29388	2.611e-14	P-loop containing nucleoside triphosphate hydrolases superfamily protein	KIN8B	Kinesin-like protein KIN-8B
MD17G1193900	2.291	1.90428e-14	pyridoxine biosynthesis 1.2	PDX12	Pyridoxal 5'-phosphate synthase-like subunit PDX1.2
MD13G1025200	2.28951	3.7283e-08	homeobox-leucine zipper protein 17	ATHB-17	Homeobox-leucine zipper protein ATHB-17
MD09G1132100	2.289	0.000388057	Subtilase family protein	SBT5.4	Subtilisin-like protease SBT5.4
MD00G1158300	2.28887	1.78281e-09	Disease resistance protein (TIR-NBS-LRR class) family	#N/A	Disease resistance protein (TIR-NBS-LRR class) family
MD13G1035100	2.28852	9.30357e-19	Uncharacterised conserved protein UCP031088	#N/A	Alpha/beta hydrolase family protein
MD09G1024800	2.2859	1.11438e-10	Sucrase/ferredoxin-like family protein	#N/A	Sucrase/ferredoxin-like family protein
MD09G1122100	2.28214	4.60014e-31	Protein of unknown function (DUF1423)	OBE2	Protein OBERON 2
MD04G1129600	2.27936	1.0778e-26	Protein kinase superfamily protein	APK1B	At2g28930
MD07G1295200	2.2783	0.0003504	Dof-type zinc finger DNA-binding family protein	DOF4.6	Dof zinc finger protein DOF4.6
MD10G1188900	2.27259	1.64202e-18	#N/A	#N/A	#N/A
MD08G1152200	2.27198	0.00165695	#N/A	#N/A	#N/A
MD05G1135000	2.27075	1.47471e-12	Protein kinase superfamily protein	PIX13	Probable serine/threonine-protein kinase PIX13
MD15G1361400	2.27036	9.84898e-27	electron carriers	#N/A	electron carriers;protein disulfide oxidoreductases
MD15G1318400	2.2636	1.33285e-30	signal responsive 1	CAMTA3	Calmodulin-binding transcription activator 3
MD10G1002800	2.26281	1.95291e-36	dynamin-like 3	DRP2B	Dynamin-2B
MD02G1173600	2.26266	0.000164332	mitogen-activated protein kinase kinase kinase 19	MAPKKK19	Mitogen-activated protein kinase kinase kinase 19
MD07G1202800	2.26251	1.23104e-39	sec7 domain-containing protein	GN	ARF guanine-nucleotide exchange factor GNOM
MD05G1143400	2.2611	1.30648e-23	SEC7-like guanine nucleotide exchange family protein	BIG1	Brefeldin A-inhibited guanine nucleotide-exchange protein 1
MD07G1286700	2.26024	2.98101e-39	cyclic nucleotide gated channel 1	CNGC1	Cyclic nucleotide-gated ion channel 1
MD15G1135900	2.2568	5.27636e-34	Chaperone DnaJ-domain superfamily protein	#N/A	Auxilin-related protein 2
MD16G1263200	2.25398	2.87661e-40	RING/U-box superfamily protein	ATL56	RING-H2 finger protein ATL56
MD07G1192900	2.25055	1.22353e-23	C2H2 and C2HC zinc fingers superfamily protein	ZAT11	ZAT11
MD08G1074000	2.25006	0.0217264	Protein of Unknown Function (DUF239)	#N/A	Protein of Unknown Function (DUF239)
MD10G1274900	2.24779	2.05463e-27	SecY protein transport family protein	#N/A	F9K20.24 protein
MD11G1224500	2.24777	3.34509e-20	Ypt/Rab-GAP domain of gyp1p superfamily protein	#N/A	Ypt/Rab-GAP domain of gyp1p superfamily protein
MD09G1280300	2.24173	1.43059e-29	polyamine oxidase 4	PAO4	Probable polyamine oxidase 4
MD06G1135900	2.24017	1.71643e-36	DHHC-type zinc finger family protein	PAT07	Probable protein S-acyltransferase 7
MD06G1038300	2.23959	7.07616e-27	Syntaxin/t-SNARE family protein	SYP22	VAM3
MD06G1040300	2.22968	2.12989e-23	Iron-sulphur cluster biosynthesis family protein	#N/A	Iron-sulfur assembly protein IscA-like 2, mitochondrial
MD08G1012300	2.22956	6.54874e-23	Protein of unknown function (DUF668)	#N/A	Elongation factor G, putative (DUF668)
MD13G1197200	2.22894	6.27993e-28	ATP-dependent RNA helicase	SUV3	EDA15
MD01G1101700	2.22891	4.37716e-32	P-loop containing nucleoside triphosphate hydrolases superfamily protein	SPD1	P-loop containing nucleoside triphosphate hydrolases superfamily protein
MD16G1138400	2.22823	4.04275e-09	Ubiquitin-like superfamily protein	ATG8I	Autophagy-related protein
MD15G1315000	2.22765	1.9004e-05	dicarboxylate carrier 2	PUMP4	DIC2
MD12G1038600	2.22746	1.92278e-08	Late embryogenesis abundant (LEA) hydroxyproline-rich glycoprotein family	NHL10	NDR1/HIN1-like protein 10
MD08G1232100	2.22731	0.00352039	Protein of unknown function	#N/A	Transmembrane protein
MD03G1077400	2.22395	7.36844e-05	Thioesterase superfamily protein	#N/A	At2g29590
MD07G1268400	2.22374	4.03823e-18	Cytochrome b561/ferric reductase transmembrane protein family	ACYB-2	Cytochrome b561/ferric reductase transmembrane protein family
MD01G1036900	2.22371	3.91404e-34	RING/U-box superfamily protein	#N/A	RING/U-box superfamily protein
MD15G1071400	2.22329	9.63259e-07	salt tolerance zinc finger	ZAT10	Zinc finger protein ZAT10
MD03G1272600	2.22308	1.52464e-27	receptor-like kinase in in flowers 3	RKF3	Probable LRR receptor-like serine/threonine-protein kinase RKF3
MD02G1001300	2.22273	2.54857e-30	Seven transmembrane MLO family protein	MLO1	MLO-like protein 1
MD13G1143700	2.22068	2.08088e-36	protein serine/threonine kinases	GFS12	Protein GFS12
MD01G1074800	2.21492	2.65971e-13	Galactose mutarotase-like superfamily protein	#N/A	Glucose-6-phosphate 1-epimerase
MD16G1112000	2.2113	3.63114e-17	Acid phosphatase/vanadium-dependent haloperoxidase-related protein	#N/A	Acid phosphatase/vanadium-dependent haloperoxidase-related protein
MD04G1183100	2.20779	3.27738e-28	Leucine-rich repeat protein kinase family protein	#N/A	Leucine-rich repeat protein kinase family protein
MD14G1221000	2.20474	2.0012e-36	NagB/RpiA/CoA transferase-like superfamily protein	#N/A	At5g38640
MD03G1057400	2.20306	9.53903e-30	WRKY DNA-binding protein 33	WRKY33	WRKY33
MD09G1189600	2.19627	9.96088e-19	Protein of unknown function (DUF3511)	#N/A	ABC family ABC transporter, putative (DUF3511)
MD02G1028700	2.19554	2.88353e-10	blue-copper-binding protein	BCB	SAG14
MD17G1249300	2.1948	7.54799e-06	S-locus lectin protein kinase family protein	#N/A	G-type lectin S-receptor-like serine/threonine-protein kinase At1g61390
MD16G1109200	2.1933	8.77803e-06	Cyclin-like family protein	TFIIB2	Transcription initiation factor IIB-2
MD15G1193100	2.19104	1.23176e-22	novel interactor of JAZ	AFPH2	NINJA
MD13G1262800	2.19071	6.52508e-32	diacylglycerol kinase 7	DGK7	Diacylglycerol kinase 7
MD15G1288000	2.19061	3.13812e-11	SKP1/ASK1-interacting protein 2	SKIP2	F-box protein SKIP2
MD08G1079700	2.18966	1.50791e-18	BSD domain-containing protein	#N/A	BSD domain-containing protein
MD02G1246200	2.18742	1.48803e-18	RING/U-box superfamily protein	ATL21A	Putative RING-H2 finger protein ATL21A
MD02G1249400	2.18696	3.11508e-06	Protein kinase superfamily protein	LRK10L-2.4	LEAF RUST 10 DISEASE-RESISTANCE LOCUS RECEPTOR-LIKE PROTEIN KINASE-like 2.4
MD16G1170900	2.18648	1.21189e-25	soybean gene regulated by cold-2	SRC2	Protein SRC2 homolog
MD03G1167300	2.1864	0.000395463	#N/A	#N/A	#N/A
MD05G1047800	2.18557	2.05984e-06	minichromosome maintenance 9	MCM9	minichromosome maintenance 9
MD09G1158400	2.18546	3.92974e-31	exocyst complex component 84B	EXO84B	Exocyst complex component 84B
MD11G1065900	2.18222	3.42886e-07	Glutaredoxin family protein	#N/A	At5g58530
MD07G1277400	2.18195	8.52699e-09	SCARECROW-like 8	SCL8	Scarecrow-like protein 8
MD15G1100800	2.1813	1.29353e-18	ABC1 family protein	#N/A	ABC1 family protein
MD03G1285900	2.18036	9.18291e-28	thiamin pyrophosphokinase1	TPK1	thiamin pyrophosphokinase1
MD06G1166000	2.1757	4.88563e-09	ubiquitin-associated (UBA)/TS-N domain-containing protein / octicosapeptide/Phox/Bemp1 (PB1) domain-containing protein	NBR1	Protein NBR1 homolog
MD06G1142600	2.17448	1.59557e-21	exocyst subunit exo70 family protein F1	ATEXO70F1	Exocyst subunit exo70 family protein F1
MD02G1270600	2.17391	2.19024e-06	Protein of unknown function	#N/A	unknown protein; Has 65 Blast hits to 65 proteins in 18 species: Archae - 0; Bacteria - 0; Metazoa - 0; Fungi - 0; Plants - 62; Viruses - 0; Other Eukaryotes - 3 (source: NCBI BLink).
MD14G1228200	2.17377	5.10856e-35	delta-adaptin	DELTA-ADR	AP-3 complex subunit delta
MD17G1046200	2.17341	0.00128994	LOB domain-containing protein 27	LBD27	LOB domain-containing protein 27
MD06G1096700	2.17255	5.39777e-16	cation/H+ exchanger 18	CHX18	Cation/H(+) antiporter 18
MD05G1257600	2.17042	1.51968e-08	Leucine-rich repeat transmembrane protein kinase	#N/A	Leucine-rich repeat transmembrane protein kinase
MD14G1088300	2.1699	1.81952e-31	Transcription elongation factor (TFIIS) family protein	MED26B	Probable mediator of RNA polymerase II transcription subunit 26b
MD09G1137400	2.1691	5.83444e-17	Cysteine proteinases superfamily protein	#N/A	At3g22260
MD03G1062700	2.16848	2.19292e-07	#N/A	#N/A	#N/A
MD07G1254100	2.16814	1.84207e-35	RPM1 interacting protein 2	RIN2	E3 ubiquitin protein ligase RIN2
MD15G1212800	2.16778	2.04478e-34	Myosin family protein with Dil domain	XI-K	Myosin-17
MD02G1132400	2.16707	0.0147586	GAST1 protein homolog 1	GASA1	GASA1
MD10G1307400	2.16632	4.57912e-19	S-locus lectin protein kinase family protein	#N/A	Serine/threonine-protein kinase
MD07G1181700	2.16399	0.000525689	hydrolase family protein / HAD-superfamily protein	#N/A	Hydrolase family protein / HAD-superfamily protein
MD16G1084800	2.1638	1.81792e-30	Protein of unknown function	#N/A	Zinc finger MYND domain protein
MD11G1001600	2.16369	1.96841e-28	Pyruvate kinase family protein	#N/A	Pyruvate kinase
MD05G1085800	2.16161	1.19096e-23	UDP-glucosyl transferase 73B3	UGT73B3	UDP-glycosyltransferase 73B3
MD03G1292600	2.16039	0.000522611	P-loop nucleoside triphosphate hydrolases superfamily protein with CH (Calponin Homology) domain	KIN14I	Kinesin-like protein KIN-14I
MD11G1165000	2.15353	5.57223e-05	#N/A	#N/A	#N/A
MD13G1253300	2.1508	1.84354e-24	P450 reductase 2	ATR2	P450 reductase 2
MD10G1058200	2.14977	2.43957e-13	K+ efflux antiporter 3	KEA3	K(+) efflux antiporter 3, chloroplastic
MD04G1167500	2.14869	6.84252e-08	methyltransferases	#N/A	Methyltransferase
MD13G1021600	2.14821	5.99992e-31	ENTH/ANTH/VHS superfamily protein	#N/A	Putative clathrin assembly protein At2g01600
MD03G1260100	2.14472	1.36267e-25	kinase interacting (KIP1-like) family protein	NET1D	Protein NETWORKED 1D
MD17G1201800	2.14401	4.09167e-24	nucleotide transporter 1	AATP1	ADP,ATP carrier protein 1, chloroplastic
MD13G1181000	2.14353	7.99918e-39	BTB-POZ and MATH domain 2	BPM2	BTB/POZ and MATH domain-containing protein 2
MD08G1102100	2.14326	8.1877e-29	Plant protein of unknown function (DUF827)	WEB1	Protein WEAK CHLOROPLAST MOVEMENT UNDER BLUE LIGHT 1
MD04G1169400	2.14179	1.42592e-13	Protein of unknown function (DUF567)	#N/A	Protein LURP-one-related 15
MD05G1256100	2.14168	3.5769e-25	Argonaute family protein	AGO2	Protein argonaute 2
MD17G1043700	2.14066	2.51133e-14	Leucine-rich repeat protein kinase family protein	BIR2	Inactive LRR receptor-like serine/threonine-protein kinase BIR2
MD17G1008800	2.14048	8.04424e-34	long chain base2	LCB2A	Long chain base biosynthesis protein 2a
MD01G1103500	2.13972	2.23444e-37	plant U-box 14	PUB14	U-box domain-containing protein 14
MD10G1272000	2.13852	1.00614e-25	MAC/Perforin domain-containing protein	CAD1	MACPF domain-containing protein CAD1
MD06G1074100	2.13721	1.67096e-11	peroxisomal 3-ketoacyl-CoA thiolase 4	KAT1	PKT4
MD06G1218500	2.13687	2.63278e-08	Protein kinase superfamily protein	LRK10L-2.1	LEAF RUST 10 DISEASE-RESISTANCE LOCUS RECEPTOR-LIKE PROTEIN KINASE-like 2.1
MD04G1243500	2.13678	1.37879e-20	Cystathionine beta-synthase (CBS) family protein	CBSX6	CBS domain-containing protein CBSX6
MD09G1040200	2.13556	6.71492e-23	Family of unknown function (DUF716)	#N/A	At3g01360
MD06G1100000	2.13519	3.53399e-22	Galactose mutarotase-like superfamily protein	#N/A	Glucose-6-phosphate 1-epimerase
MD03G1019800	2.13494	2.71426e-13	receptor-like protein kinase 1	#N/A	G-type lectin S-receptor-like serine/threonine-protein kinase At5g24080
MD15G1317900	2.1346	4.75502e-08	Protein of unknown function	#N/A	Expressed protein
[truncated: 133 more rows]

## Sheet: UP- M. dom + P. exp + P. ter_17
Locus	LogFC	FDR	Description	A. thaliana gene_name	A. thaliana Annotation
MD00G1105300	4.3052	1.22171e-06	Plant invertase/pectin methylesterase inhibitor superfamily protein	#N/A	Plant invertase/pectin methylesterase inhibitor superfamily protein
MD15G1038200	3.01272	7.41794e-17	casein lytic proteinase B4	CLPB4	Chaperone protein ClpB4, mitochondrial
MD02G1144800	2.73256	2.33381e-09	syntaxin of plants 112	SYP112	SYP112
MD08G1222100	2.46548	1.49316e-05	#N/A	#N/A	#N/A
MD06G1212900	2.4383	0.0105643	PLAC8 family protein	PCR6	Protein PLANT CADMIUM RESISTANCE 6
MD09G1181800	2.3743	3.43324e-06	#N/A	#N/A	At5g19875
MD08G1026600	2.34136	2.77529e-05	P-loop containing nucleoside triphosphate hydrolases superfamily protein	#N/A	AAA-ATPase At3g50940
MD07G1266700	2.28436	2.74801e-05	#N/A	#N/A	#N/A
MD12G1082100	2.20068	0.0283058	Polynucleotidyl transferase	CAF1-5	Probable CCR4-associated factor 1 homolog 5
MD05G1351400	2.17869	8.0174e-07	ERD (early-responsive to dehydration stress) family protein	CSC1	Hyperosmolality-gated Ca2+ permeable channel 12
MD13G1073400	2.12679	1.80773e-16	Mog1/PsbP/DUF1795-like photosystem II reaction center PsbP family protein	#N/A	At1g69680/T6C23_12
MD00G1067900	2.1224	0.000921587	alpha carbonic anhydrase 7	ATACA2	ATACA2
MD13G1210100	2.076	0.00251087	Protein of unknown function (DUF668)	#N/A	Plant/protein (DUF668)
MD09G1267700	2.05757	0.0194597	HXXXD-type acyl-transferase family protein	#N/A	HXXXD-type acyl-transferase family protein
MD03G1258300	2.05642	1.79198e-11	heat shock transcription factor A6B	HSFA6B	Heat stress transcription factor A-6b
MD12G1181900	2.03058	8.84899e-05	NAD(P)-binding Rossmann-fold superfamily protein	SDR2A	Short-chain dehydrogenase reductase 2a
MD11G1296800	2.01432	7.32879e-14	NPL4-like protein 1	NPL41	NPL4-like protein 1
