# Supplementary material for: Transcriptomic investigation of the interaction between a biocontrol yeast, Papiliotrema terrestris strain PT22AV, and the postharvest fungal pathogen Penicillium expansum on apple
Source: Commun Biol. 2024 Mar 22;7:359. doi: 10.1038/s42003-024-06031-w (PMC10960036; doi:10.1038/s42003-024-06031-w)
Supplement: Supplementary file 4 — Supplementary Data 1-20 [file 42003_2024_6031_MOESM4_ESM.zip › Supplementary Data 15.xlsx]

## Sheet: UP- M.domestica+ P. terrestris 
Enriched GO term
none

## Sheet: UP-M.domestica+ P.expansum
Enriched GO term	p-value <= 0.001
Gene Ontology term	Cluster frequency	Genome frequency of use	Raw P-value	Corrected P-value	Genes annotated to the term
protein modification process	195 out of 1506 genes, 12.9%	1656 out of 27235 genes, 6.1%	2.19e-24	0	AT2G26300, AT1G77810, AT1G50700, AT1G55610, AT5G65200, AT5G39865, AT3G24440, AT3G57400, AT1G70250, AT4G14580, AT5G20620, AT4G23160, AT5G37490, AT3G24550, AT3G10660, AT1G72280, AT1G16120, AT1G11050, AT2G02800, AT1G74360, AT5G01830, AT1G58170, AT4G18470, AT5G38210, AT5G06740, AT4G27300, AT5G24270, AT1G18390, AT5G25930, AT4G26100, AT1G21010, AT4G05320, AT1G20270, AT1G07850, AT1G73660, AT2G23450, AT5…
post-translational protein modification	154 out of 1506 genes, 10.2%	1168 out of 27235 genes, 4.3%	3.53e-24	0	AT1G16540, AT1G50700, AT4G33080, AT1G68940, AT2G25940, AT4G31170, AT1G55610, AT5G65200, AT3G25070, AT1G70250, AT1G70740, AT3G24440, AT4G21380, AT1G79620, AT4G14580, AT5G37490, AT2G28930, AT5G20620, AT4G23160, AT4G29180, AT2G02800, AT1G56720, AT1G72280, AT3G10660, AT1G16120, AT1G11050, AT3G24550, AT4G18470, AT4G00720, AT3G14840, AT5G38210, AT5G01830, AT1G74360, AT3G25250, AT1G11340, AT5G06740, AT4…
protein amino acid phosphorylation	134 out of 1506 genes, 8.9%	945 out of 27235 genes, 3.5%	5.11e-24	0	AT1G48480, AT1G21230, AT5G58950, AT3G09010, AT4G00330, AT1G67000, AT1G29750, AT1G51170, AT1G53430, AT5G58380, AT4G27290, AT5G47070, AT1G64300, AT2G23450, AT3G57120, AT1G15530, AT2G19130, AT5G46080, AT5G66850, AT5G58940, AT5G55560, AT1G16130, AT2G02220, AT1G34300, AT5G57630, AT4G26100, AT3G06620, AT5G10530, AT3G18750, AT1G73660, AT2G11520, AT3G47570, AT3G25250, AT4G27300, AT5G06740, AT1G11340, AT1…
biopolymer modification	195 out of 1506 genes, 12.9%	1716 out of 27235 genes, 6.3%	1.52e-22	0	AT4G00720, AT3G14840, AT4G31020, AT5G67250, AT1G56720, AT2G28930, AT5G25880, AT3G20340, AT4G29180, AT2G01600, AT1G70740, AT1G79620, AT4G21380, AT4G31170, AT2G25940, AT1G68940, AT3G25070, AT3G29770, AT4G33080, AT1G16540, AT1G53430, AT4G35240, AT5G47070, AT1G21230, AT5G58950, AT4G00330, AT1G29750, AT2G19130, AT5G58940, AT5G66850, AT2G02220, AT3G57120, AT1G15530, AT3G18750, AT5G10530, AT2G11520, AT3…
phosphorylation	137 out of 1506 genes, 9.1%	1027 out of 27235 genes, 3.8%	4.91e-22	0	AT2G23450, AT1G15530, AT3G57120, AT2G19130, AT5G46080, AT5G55560, AT5G58940, AT5G66850, AT1G16130, AT2G02220, AT1G48480, AT5G58950, AT1G21230, AT3G09010, AT4G00330, AT1G29750, AT1G67000, AT1G51170, AT5G58380, AT1G53430, AT4G27290, AT1G64300, AT5G47070, AT3G25250, AT5G06740, AT4G27300, AT1G11340, AT5G25930, AT1G18390, AT1G34300, AT4G26100, AT5G57630, AT3G06620, AT3G18750, AT5G10530, AT4G01370, AT1…
phosphate metabolic process	140 out of 1506 genes, 9.3%	1074 out of 27235 genes, 3.9%	1.45e-21	0	AT1G77280, AT3G51740, AT2G20470, AT5G26340, AT2G28940, AT3G09830, AT5G65710, AT2G17220, AT2G48010, AT4G18640, AT1G16670, AT1G31910, AT5G56460, AT4G36180, AT4G38830, AT2G30040, AT3G20410, AT3G13670, AT2G30360, AT1G08720, AT5G45840, AT4G03230, AT1G70520, AT1G14000, AT5G59010, AT5G38260, AT1G66920, AT1G61390, AT5G24080, AT5G40380, AT4G28540, AT1G08650, AT1G49160, AT3G28450, AT4G23740, AT1G06840, AT4…
phosphorus metabolic process	140 out of 1506 genes, 9.3%	1075 out of 27235 genes, 3.9%	1.58e-21	0	AT1G56145, AT1G61370, AT3G51550, AT2G29250, AT1G77720, AT1G61500, AT1G76360, AT5G38240, AT1G67510, AT4G05200, AT4G23740, AT2G47060, AT4G11530, AT1G06840, AT1G67520, AT1G53050, AT3G16030, AT2G05940, AT2G45910, AT1G48040, AT1G11410, AT2G26730, AT1G70530, AT2G16250, AT1G61610, AT3G08720, AT5G67080, AT3G55950, AT4G08850, AT4G23180, AT1G72300, AT1G21270, AT1G11330, AT5G42440, AT5G38560, AT1G07570, AT1…
cellular process	620 out of 1506 genes, 41.2%	8326 out of 27235 genes, 30.6%	2.07e-19	0	AT3G10370, AT2G34930, AT2G01180, AT4G26270, AT1G70140, AT1G22040, AT1G19300, AT4G38830, AT1G15240, AT5G21930, AT1G16030, AT5G53300, AT2G41480, AT1G26910, AT2G26650, AT5G54650, AT5G56350, AT3G53260, AT2G39630, AT1G13280, AT5G59690, AT4G34640, AT2G44350, AT2G46320, AT5G54670, AT5G06720, AT5G13430, AT1G62040, AT1G36050, AT1G48350, AT3G28450, AT4G21980, AT5G43260, AT5G24080, AT4G27600, AT2G29120, AT2…
metabolic process	571 out of 1506 genes, 37.9%	7531 out of 27235 genes, 27.7%	3.76e-19	0	AT1G68710, AT4G36220, AT1G32170, AT1G11340, AT5G13810, AT4G13930, AT3G25250, AT1G13440, AT2G11520, AT1G78950, AT3G47570, AT3G18750, AT2G38110, AT5G10530, AT5G10870, AT5G57630, AT1G34300, AT5G58940, AT5G66850, AT2G19130, AT3G57120, AT1G15530, AT1G12240, AT4G35240, AT5G21990, AT2G05620, AT1G27770, AT5G63380, AT4G00330, AT1G29750, AT5G60040, AT1G21230, AT5G17420, AT1G14185, AT5G05140, AT3G45040, AT2…
response to stimulus	241 out of 1506 genes, 16.0%	2527 out of 27235 genes, 9.3%	9.84e-18	0	AT5G06860, AT2G47180, AT4G31550, AT2G40000, AT4G29210, AT2G19860, AT1G47890, AT1G12420, AT4G27670, AT2G45300, AT1G27170, AT1G60940, AT1G58200, AT1G28360, AT2G28210, AT5G51630, AT4G11650, AT1G61560, AT3G23560, AT2G38310, AT5G54730, AT3G21630, AT1G20510, AT4G17260, AT1G45616, AT1G65870, AT1G29690, AT1G31930, AT3G12580, AT4G25230, AT5G03720, AT2G15220, AT2G20000, AT3G52880, AT3G48090, AT5G49480, AT2…
response to stress	160 out of 1506 genes, 10.6%	1516 out of 27235 genes, 5.6%	1.35e-15	0	AT3G45290, AT4G32690, AT3G50980, AT3G21780, AT1G22900, AT3G11820, AT1G58170, AT3G10985, AT4G18470, AT3G24550, AT3G17510, AT5G62520, AT5G43580, AT4G23190, AT5G59820, AT5G36970, AT5G45110, AT1G80840, AT1G16540, AT1G09780, AT1G70000, AT5G42020, AT3G24440, AT1G12110, AT3G25070, AT3G27060, AT1G76690, AT5G06070, AT4G08500, AT4G33430, AT2G47800, AT2G02220, AT2G41560, AT2G38470, AT5G57050, AT5G27760, AT5…
cellular metabolic process	475 out of 1506 genes, 31.5%	6294 out of 27235 genes, 23.1%	7.31e-15	0	AT1G16670, AT1G80070, AT1G74960, AT5G20230, AT2G17220, AT4G08170, AT4G11280, AT1G22110, AT2G20470, AT5G26340, AT4G28540, AT1G08650, AT3G17810, AT1G66920, AT1G61390, AT1G73050, AT2G34770, AT1G70520, AT5G24430, AT4G00110, AT3G61610, AT4G34710, AT5G55160, AT5G04590, AT3G13670, AT3G09270, AT1G77720, AT3G51550, AT1G48040, AT5G50210, AT3G24170, AT1G67800, AT1G60420, AT4G00400, AT4G23740, AT1G01650, AT1…
multi-organism process	68 out of 1506 genes, 4.5%	469 out of 27235 genes, 1.7%	3.37e-13	0	AT1G20510, AT5G36970, AT5G45110, AT1G80840, AT4G23190, AT3G21630, AT4G11650, AT1G61560, AT1G16540, AT5G47220, AT1G11410, AT3G51550, AT1G61370, AT3G48090, AT5G54800, AT4G21380, AT3G60190, AT5G39580, AT2G38870, AT1G76690, AT3G12580, AT4G33430, AT3G25070, AT1G61500, AT1G11330, AT4G31550, AT2G40000, AT4G21390, AT3G10985, AT4G18470, AT5G16490, AT1G19250, AT3G11820, AT1G61610, AT3G24550, AT2G42010, AT1…
response to chemical stimulus	120 out of 1506 genes, 8.0%	1112 out of 27235 genes, 4.1%	1.44e-12	0	AT5G13750, AT1G75750, AT5G42650, AT5G13930, AT4G26850, AT1G20930, AT3G52430, AT4G25000, AT5G57050, AT4G37680, AT4G13180, AT1G13440, AT5G54490, AT5G54500, AT4G01370, AT3G23230, AT3G24500, AT2G29420, AT1G24110, AT5G24810, AT4G05320, AT1G28480, AT3G04720, AT5G64750, AT1G15080, AT3G55610, AT2G31180, AT5G52640, AT5G24270, AT3G11820, AT1G15520, AT4G34880, AT2G40670, AT3G17510, AT1G36160, AT4G01070, AT1…
defense response	75 out of 1506 genes, 5.0%	576 out of 27235 genes, 2.1%	4.92e-12	0	AT1G20510, AT5G45110, AT1G45616, AT5G36970, AT1G80840, AT4G23190, AT4G02600, AT5G46450, AT5G51630, AT4G11650, AT1G61560, AT5G47220, AT1G16540, AT5G17680, AT2G38310, AT3G48090, AT2G15220, AT4G25230, AT3G60190, AT5G39580, AT2G38870, AT1G76690, AT4G33430, AT3G25070, AT1G65870, AT1G47890, AT3G45290, AT3G14460, AT4G31550, AT1G22900, AT2G40000, AT5G06860, AT4G18470, AT3G23240, AT1G19250, AT3G11820, AT1…
response to wounding	28 out of 1506 genes, 1.9%	111 out of 27235 genes, 0.4%	8.29e-12	0	AT1G27730, AT5G42650, AT5G13930, AT5G01650, AT5G63380, AT3G24550, AT1G72300, AT5G43580, AT2G02220, AT4G34710, AT1G01720, AT2G30490, AT2G38870, AT5G20230, AT2G33150, AT4G01370, AT2G30020, AT2G37040, AT1G71697, AT4G08500, AT1G76690, AT5G59820, AT1G13280, AT1G17420, AT3G53260, AT1G20510, AT4G11280, AT1G55020
primary metabolic process	420 out of 1506 genes, 27.9%	5662 out of 27235 genes, 20.8%	8.93e-12	0	AT4G34640, AT1G36050, AT1G48350, AT3G28450, AT5G43260, AT5G24080, AT4G27600, AT4G19810, AT2G30360, AT5G01720, AT3G20410, AT1G78830, AT5G15470, AT4G26270, AT2G01180, AT1G22040, AT1G19300, AT4G38830, AT1G16030, AT5G53300, AT1G26910, AT2G30550, AT5G56350, AT3G53260, AT2G39630, AT1G13280, AT3G55950, AT4G15417, AT4G08850, AT4G23180, AT2G16250, AT2G43190, AT4G36550, AT1G26560, AT2G47180, AT1G56130, AT5…
immune response	32 out of 1506 genes, 2.1%	147 out of 27235 genes, 0.5%	1.94e-11	0	AT4G23190, AT3G04720, AT1G13280, AT1G20510, AT5G36970, AT5G45110, AT2G26560, AT1G17420, AT1G61560, AT4G11650, AT5G47220, AT1G55020, AT1G51660, AT4G25230, AT3G48090, AT4G01370, AT2G33150, AT1G29690, AT3G25070, AT1G76690, AT1G59870, AT2G35980, AT3G07040, AT2G40000, AT1G19250, AT5G42650, AT4G18470, AT4G16890, AT5G63380, AT2G42010, AT3G54420, AT3G52430
defense response, incompatible interaction	25 out of 1506 genes, 1.7%	94 out of 27235 genes, 0.3%	3.08e-11	0	AT3G52430, AT2G42010, AT5G63380, AT4G16890, AT5G42650, AT4G18470, AT1G19250, AT2G40000, AT1G76690, AT1G59870, AT3G25070, AT2G33150, AT4G01370, AT3G48090, AT1G55020, AT1G51660, AT4G11650, AT1G61560, AT5G45110, AT5G36970, AT1G17420, AT1G20510, AT4G23190, AT1G13280, AT3G04720
immune system process	33 out of 1506 genes, 2.2%	158 out of 27235 genes, 0.6%	3.09e-11	0	AT4G25230, AT3G48090, AT4G01370, AT2G33150, AT3G25070, AT1G29690, AT1G76690, AT1G59870, AT3G04720, AT1G13280, AT4G23190, AT1G20510, AT1G17420, AT5G45110, AT5G36970, AT2G26560, AT1G61560, AT4G11650, AT5G47220, AT1G51660, AT1G55020, AT1G19250, AT4G18470, AT5G42650, AT3G18690, AT4G16890, AT5G63380, AT2G42010, AT3G52430, AT3G54420, AT2G35980, AT2G40000, AT3G07040
innate immune response	30 out of 1506 genes, 2.0%	135 out of 27235 genes, 0.5%	4.76e-11	0	AT2G40000, AT3G07040, AT4G16890, AT5G63380, AT2G42010, AT3G52430, AT3G54420, AT1G19250, AT4G18470, AT5G42650, AT1G61560, AT4G11650, AT5G47220, AT1G51660, AT1G55020, AT1G13280, AT3G04720, AT4G23190, AT1G20510, AT1G17420, AT5G36970, AT5G45110, AT2G26560, AT3G25070, AT1G76690, AT1G59870, AT4G25230, AT3G48090, AT4G01370, AT2G33150
cell communication	103 out of 1506 genes, 6.8%	963 out of 27235 genes, 3.5%	1e-10	0	AT2G40670, AT1G74360, AT3G11820, AT3G17860, AT2G40080, AT4G14640, AT4G14580, AT2G42880, AT3G48100, AT4G21380, AT1G79620, AT1G54490, AT4G33430, AT4G08500, AT2G20900, AT3G25070, AT4G18450, AT5G36970, AT4G30340, AT3G26020, AT5G44790, AT2G26300, AT1G16540, AT2G18170, AT2G40116, AT5G58380, AT1G03060, AT4G27290, AT3G52430, AT1G48480, AT5G45750, AT1G20930, AT1G29750, AT1G66150, AT2G19130, AT2G02220, AT3…
response to biotic stimulus	57 out of 1506 genes, 3.8%	410 out of 27235 genes, 1.5%	1.46e-10	0	AT2G40000, AT4G31550, AT2G42010, AT3G24550, AT1G15520, AT3G11820, AT1G19250, AT4G18470, AT3G10985, AT2G38310, AT1G16540, AT5G47220, AT4G11650, AT1G61560, AT3G21630, AT4G23190, AT5G45110, AT1G80840, AT5G36970, AT1G20510, AT3G25070, AT4G33430, AT3G12580, AT1G76690, AT2G38870, AT5G39580, AT3G60190, AT5G54800, AT3G48090, AT2G47800, AT1G08720, AT2G35980, AT2G38470, AT2G41560, AT5G01650, AT1G69370, AT4…
response to other organism	53 out of 1506 genes, 3.5%	367 out of 27235 genes, 1.3%	1.59e-10	0	AT5G52640, AT3G50450, AT1G55020, AT1G51660, AT1G17420, AT1G13280, AT3G04720, AT5G61210, AT1G59870, AT2G34930, AT2G30020, AT4G01370, AT2G33150, AT2G38470, AT2G41560, AT2G47800, AT1G08720, AT2G35980, AT3G52430, AT4G34131, AT4G26850, AT5G01650, AT5G63380, AT4G16890, AT5G42650, AT1G20030, AT1G16540, AT5G47220, AT4G11650, AT1G61560, AT5G45110, AT1G80840, AT5G36970, AT1G20510, AT3G21630, AT4G23190, AT4…
cellular protein metabolic process	250 out of 1506 genes, 16.6%	3092 out of 27235 genes, 11.4%	2.39e-10	0	AT1G21270, AT1G72300, AT1G76390, AT1G01650, AT2G43080, AT2G18630, AT1G70530, AT5G67080, AT3G08720, AT2G20560, AT1G61610, AT4G14130, AT3G61790, AT3G04910, AT5G60710, AT1G69730, AT1G06870, AT1G11330, AT3G59080, AT1G08800, AT1G77720, AT4G05200, AT5G38240, AT3G51550, AT1G56145, AT1G34320, AT5G39580, AT1G67800, AT1G48040, AT1G67520, AT1G06840, AT4G23740, AT1G08650, AT4G03510, AT4G28540, AT1G51760, AT2…
protein metabolic process	251 out of 1506 genes, 16.7%	3114 out of 27235 genes, 11.4%	2.95e-10	0	AT1G07570, AT5G42440, AT5G38560, AT3G01170, AT4G13780, AT2G40980, AT4G21390, AT2G32800, AT1G24430, AT1G56130, AT5G57710, AT4G36550, AT2G16250, AT4G23180, AT4G08850, AT3G55950, AT2G05940, AT1G47510, AT1G53050, AT3G16030, AT4G11530, AT1G23440, AT2G47060, AT3G53180, AT1G21740, AT1G11410, AT2G26730, AT2G45910, AT2G29250, AT1G61370, AT5G43060, AT1G67510, AT1G76360, AT1G61500, AT1G07630, AT3G12580, AT4…
signal transduction	89 out of 1506 genes, 5.9%	856 out of 27235 genes, 3.1%	7.66e-09	0	AT1G67510, AT1G31930, AT3G48090, AT5G47220, AT2G41420, AT2G26730, AT1G59940, AT5G51290, AT5G10260, AT1G45616, AT4G23740, AT1G06840, AT4G21540, AT1G72300, AT3G23240, AT1G19250, AT2G16250, AT3G18690, AT1G28360, AT2G15900, AT5G06860, AT1G47890, AT2G19860, AT4G36180, AT2G34930, AT5G47230, AT4G18640, AT5G65710, AT1G15240, AT5G13530, AT3G51740, AT4G36945, AT4G24580, AT3G28450, AT4G16890, AT1G27320, AT5…
recognition of pollen	13 out of 1506 genes, 0.9%	33 out of 27235 genes, 0.1%	8.69e-09	0	AT1G61500, AT1G11410, AT1G11340, AT4G21390, AT4G27300, AT4G03230, AT1G61610, AT4G21380, AT1G11330, AT4G27290, AT2G19130, AT1G61390, AT1G61370
cell recognition	13 out of 1506 genes, 0.9%	34 out of 27235 genes, 0.1%	1.33e-08	0	AT4G27290, AT4G21380, AT1G61610, AT1G11330, AT2G19130, AT1G61370, AT1G61390, AT4G21390, AT4G27300, AT1G61500, AT1G11410, AT1G11340, AT4G03230
response to heat	23 out of 1506 genes, 1.5%	106 out of 27235 genes, 0.4%	1.36e-08	0	AT1G74310, AT4G21870, AT1G16030, AT5G42020, AT3G08720, AT5G03720, AT5G12020, AT3G24500, AT3G12580, AT2G40340, AT4G36990, AT4G26850, AT5G47910, AT4G27670, AT5G59820, AT5G55160, AT5G57050, AT1G16540, AT5G52640, AT3G06010, AT2G47180, AT1G53540, AT4G10250
pollen-pistil interaction	13 out of 1506 genes, 0.9%	37 out of 27235 genes, 0.1%	4.38e-08	0	AT4G03230, AT1G61500, AT1G11410, AT1G11340, AT4G21390, AT4G27300, AT2G19130, AT1G61370, AT1G61390, AT4G21380, AT1G11330, AT1G61610, AT4G27290
biopolymer metabolic process	247 out of 1506 genes, 16.4%	3275 out of 27235 genes, 12.0%	1.57e-07	0	AT3G10330, AT5G65200, AT1G55610, AT5G39865, AT3G27060, AT1G54490, AT1G70250, AT3G57400, AT3G24440, AT2G26300, AT1G77810, AT1G50700, AT1G16120, AT2G03220, AT1G11050, AT3G10660, AT1G72280, AT3G24550, AT2G02800, AT5G01830, AT1G74360, AT1G58170, AT5G38640, AT5G38210, AT4G18470, AT2G45330, AT4G14580, AT4G23160, AT5G20620, AT5G37490, AT5G15650, AT4G26100, AT4G01090, AT3G24500, AT2G28110, AT4G05320, AT1…
response to abiotic stimulus	84 out of 1506 genes, 5.6%	851 out of 27235 genes, 3.1%	1.96e-07	0	AT1G09780, AT3G06010, AT1G34370, AT1G59940, AT1G16540, AT5G46860, AT1G58290, AT5G35410, AT5G59820, AT4G08500, AT3G12580, AT5G06070, AT4G34150, AT1G12110, AT5G49480, AT3G24440, AT5G42020, AT5G03720, AT1G54490, AT1G70000, AT3G23250, AT1G53540, AT3G55120, AT2G47180, AT3G21780, AT3G50980, AT2G30490, AT2G40080, AT2G40340, AT4G27670, AT5G62520, AT3G17510, AT1G58200, AT3G08720, AT1G60940, AT1G27730, AT5…
defense response to bacterium	18 out of 1506 genes, 1.2%	79 out of 27235 genes, 0.3%	2.3e-07	0	AT2G42010, AT4G16890, AT3G25070, AT3G52430, AT4G33430, AT4G26850, AT1G19250, AT1G16540, AT5G47220, AT4G11650, AT5G52640, AT2G40000, AT1G55020, AT4G31550, AT4G23190, AT1G80840, AT5G45110, AT2G38470
cell surface receptor linked signal transduction	26 out of 1506 genes, 1.7%	154 out of 27235 genes, 0.6%	3.46e-07	0	AT4G36180, AT1G67510, AT1G31930, AT2G20900, AT3G47570, AT1G78280, AT1G79620, AT4G18640, AT5G65710, AT2G41420, AT2G26300, AT2G26730, AT3G51740, AT5G51290, AT4G23740, AT4G30340, AT1G06840, AT3G28450, AT1G29750, AT4G21540, AT1G72300, AT1G48480, AT1G74360, AT2G16250, AT5G45840, AT2G02220
response to external stimulus	33 out of 1506 genes, 2.2%	227 out of 27235 genes, 0.8%	3.75e-07	0	AT1G76690, AT2G37040, AT1G71697, AT4G08500, AT5G61210, AT3G54220, AT4G01370, AT5G20230, AT2G30020, AT2G33150, AT1G54490, AT2G38870, AT1G55020, AT5G54730, AT4G11280, AT5G46860, AT1G20510, AT1G17420, AT3G53260, AT1G13280, AT5G59820, AT5G43580, AT3G24550, AT5G63380, AT1G72300, AT5G01650, AT5G42650, AT5G13930, AT1G27730, AT2G30490, AT1G01720, AT4G34710, AT2G02220
response to temperature stimulus	39 out of 1506 genes, 2.6%	308 out of 27235 genes, 1.1%	1.29e-06	0	AT1G16540, AT4G10250, AT3G06010, AT5G52640, AT1G09780, AT4G17090, AT5G59820, AT3G24500, AT4G34150, AT3G12580, AT5G06070, AT4G08500, AT4G36990, AT5G03720, AT4G21870, AT5G47230, AT1G16030, AT5G42020, AT3G24440, AT4G01370, AT2G47180, AT1G53540, AT5G55160, AT5G57050, AT5G04590, AT5G12020, AT5G20630, AT1G53240, AT4G26850, AT5G05580, AT5G47910, AT4G27670, AT2G40340, AT1G27320, AT1G27730, AT3G08720, AT1…
carboxylic acid metabolic process	65 out of 1506 genes, 4.3%	635 out of 27235 genes, 2.3%	1.39e-06	0	AT3G55610, AT1G19440, AT4G29010, AT3G49680, AT4G11280, AT4G13930, AT1G50090, AT1G55020, AT3G17240, AT1G13280, AT3G14440, AT4G31180, AT1G17420, AT1G64660, AT4G02610, AT1G13440, AT1G74960, AT1G08250, AT5G10870, AT4G16760, AT2G33150, AT5G27600, AT1G05010, AT5G43280, AT2G34770, AT1G01120, AT1G48850, AT3G16565, AT1G36050, AT5G63380, AT4G30950, AT1G69370, AT4G04320, AT5G05580, AT4G26850, AT1G22410, AT5…
response to fungus	18 out of 1506 genes, 1.2%	89 out of 27235 genes, 0.3%	1.5e-06	0	AT3G24550, AT4G33430, AT1G59870, AT2G34930, AT5G39580, AT2G38870, AT3G60190, AT3G11820, AT1G19250, AT4G01370, AT2G30020, AT3G10985, AT1G61560, AT3G21630, AT1G08720, AT1G80840, AT5G45110, AT2G38470
organic acid metabolic process	65 out of 1506 genes, 4.3%	637 out of 27235 genes, 2.3%	1.54e-06	0	AT4G35630, AT4G26970, AT5G17330, AT5G53460, AT1G43800, AT2G45300, AT5G14060, AT3G01120, AT5G25880, AT2G37250, AT4G13780, AT4G24380, AT3G02020, AT1G72330, AT3G21780, AT1G18640, AT5G38710, AT4G29840, AT3G13110, AT1G76690, AT2G02010, AT1G20510, AT4G00400, AT1G02500, AT5G65780, AT1G04710, AT1G16540, AT3G53580, AT5G42650, AT1G22410, AT4G04320, AT5G05580, AT4G26850, AT1G36050, AT5G63380, AT4G30950, AT1…
response to endogenous stimulus	68 out of 1506 genes, 4.5%	681 out of 27235 genes, 2.5%	1.91e-06	0	AT2G46690, AT1G74950, AT4G21410, AT4G32690, AT3G21780, AT3G28210, AT3G23250, AT3G23240, AT3G11820, AT1G27730, AT1G15520, AT1G28360, AT2G40670, AT1G72450, AT1G12420, AT3G17510, AT1G69040, AT1G36160, AT3G17860, AT4G28640, AT4G17260, AT4G18450, AT1G16540, AT5G47220, AT2G26300, AT1G59940, AT5G44790, AT1G70000, AT1G54490, AT2G20000, AT3G48100, AT1G31930, AT4G33430, AT4G34710, AT1G08720, AT4G25000, AT3…
cellular amino acid and derivative metabolic process	53 out of 1506 genes, 3.5%	486 out of 27235 genes, 1.8%	2.04e-06	0	AT3G53260, AT4G31180, AT1G64660, AT5G54160, AT4G13930, AT3G49680, AT4G11280, AT1G50090, AT4G36220, AT3G55610, AT5G10870, AT1G05010, AT2G23910, AT1G08250, AT1G20270, AT4G02610, AT2G37040, AT3G16565, AT4G34710, AT1G48850, AT5G13930, AT1G22410, AT1G69370, AT1G20510, AT1G49390, AT1G02500, AT5G65780, AT3G53580, AT3G24503, AT4G29840, AT3G13110, AT2G02010, AT1G65870, AT4G13780, AT2G37250, AT3G02020, AT4…
macromolecule metabolic process	291 out of 1506 genes, 19.3%	4095 out of 27235 genes, 15.0%	2.06e-06	0	AT1G16130, AT5G55560, AT5G14420, AT5G46080, AT5G57050, AT3G02740, AT2G23450, AT1G64300, AT4G27290, AT5G58380, AT1G51170, AT5G22850, AT1G67000, AT2G14050, AT3G09010, AT1G48480, AT1G18390, AT5G25930, AT5G67360, AT4G27300, AT5G06740, AT3G46210, AT5G24270, AT1G20270, AT4G16760, AT1G73660, AT1G07850, AT3G24500, AT4G01090, AT4G26100, AT4G05320, AT2G28110, AT1G21010, AT4G23160, AT5G20620, AT5G15650, AT5…
defense response to bacterium, incompatible interaction	9 out of 1506 genes, 0.6%	24 out of 27235 genes, 0.1%	2.89e-06	0	AT5G45110, AT4G23190, AT1G55020, AT2G40000, AT3G52430, AT4G16890, AT3G25070, AT4G11650, AT2G42010
cellular macromolecule metabolic process	285 out of 1506 genes, 18.9%	4018 out of 27235 genes, 14.8%	3.16e-06	0.00044	AT5G55310, AT4G28540, AT1G51760, AT1G08650, AT4G03510, AT2G36850, AT5G38260, AT1G66920, AT2G01340, AT1G61390, AT1G74310, AT1G70520, AT4G03230, AT5G45840, AT5G24430, AT1G64230, AT5G46740, AT5G59010, AT3G13670, AT3G54850, AT2G30040, AT1G56300, AT3G61610, AT5G55160, AT1G08720, AT1G16670, AT5G07910, AT1G80070, AT4G14790, AT3G54650, AT4G36180, AT2G17220, AT2G28940, AT1G80920, AT4G31180, AT3G48050, AT1…
cell death	15 out of 1506 genes, 1.0%	69 out of 27235 genes, 0.3%	4.32e-06	0.00043	AT1G19250, AT4G25230, AT3G48090, AT3G25070, AT1G29690, AT3G27060, AT3G54420, AT1G08720, AT3G45290, AT2G19860, AT2G26560, AT1G61560, AT2G26300, AT4G02600, AT3G07040
death	15 out of 1506 genes, 1.0%	69 out of 27235 genes, 0.3%	4.32e-06	0.00043	AT1G19250, AT4G25230, AT3G48090, AT3G25070, AT1G29690, AT3G54420, AT3G27060, AT3G45290, AT1G08720, AT2G26560, AT2G19860, AT2G26300, AT1G61560, AT3G07040, AT4G02600
nitrogen compound metabolic process	48 out of 1506 genes, 3.2%	439 out of 27235 genes, 1.6%	5.69e-06	0.00042	AT4G35630, AT4G34880, AT4G26970, AT5G17330, AT1G55090, AT5G53460, AT2G45300, AT5G14060, AT3G01120, AT3G02470, AT2G43080, AT2G37250, AT4G13780, AT5G23670, AT3G02020, AT1G72330, AT1G18640, AT5G38710, AT5G56970, AT4G29840, AT3G13110, AT2G02010, AT1G02500, AT5G65780, AT3G53580, AT3G53180, AT1G22410, AT3G63440, AT1G31690, AT1G69370, AT3G16565, AT4G34710, AT5G14420, AT1G48850, AT1G73050, AT5G10870, AT1…
response to osmotic stress	30 out of 1506 genes, 2.0%	222 out of 27235 genes, 0.8%	5.71e-06	0.00041	AT3G21780, AT3G23250, AT2G41560, AT5G57050, AT4G34710, AT1G27320, AT3G17510, AT5G62520, AT1G58200, AT2G17840, AT3G55530, AT3G51490, AT3G08720, AT1G60940, AT1G27730, AT3G06010, AT2G26650, AT5G24270, AT1G16540, AT3G55610, AT2G31180, AT5G64750, AT3G14440, AT5G59820, AT5G35410, AT4G08500, AT5G27600, AT5G49480, AT4G01370, AT1G70000
intracellular signaling cascade	50 out of 1506 genes, 3.3%	469 out of 27235 genes, 1.7%	7.41e-06	0.0004	AT4G21540, AT3G17860, AT3G11820, AT3G23240, AT1G19250, AT3G18690, AT2G40670, AT1G28360, AT2G15900, AT4G14640, AT2G19860, AT2G40080, AT3G25070, AT4G08500, AT4G33430, AT2G20900, AT1G54490, AT3G48090, AT3G48100, AT1G59940, AT2G26300, AT5G47220, AT1G16540, AT5G44790, AT5G51290, AT5G10260, AT4G18450, AT5G36970, AT4G30340, AT4G16890, AT1G27320, AT3G52430, AT1G20930, AT5G45750, AT2G40116, AT5G54840, AT1…
cellular nitrogen compound metabolic process	46 out of 1506 genes, 3.1%	423 out of 27235 genes, 1.6%	1.01e-05	0.00039	AT5G23670, AT3G02020, AT4G13780, AT2G37250, AT5G38710, AT1G18640, AT1G72330, AT5G53460, AT5G17330, AT4G35630, AT4G26970, AT4G34880, AT2G43080, AT3G01120, AT5G14060, AT2G45300, AT3G02470, AT3G53580, AT5G65780, AT1G02500, AT4G29840, AT5G56970, AT2G02010, AT3G13110, AT5G14420, AT4G34710, AT1G48850, AT3G16565, AT1G73050, AT3G63440, AT1G22410, AT1G69370, AT1G31690, AT4G31180, AT1G64660, AT3G55610, AT4…
pollination	15 out of 1506 genes, 1.0%	74 out of 27235 genes, 0.3%	1.07e-05	0.00038	AT4G03230, AT1G11410, AT1G11340, AT4G21390, AT4G27300, AT2G19130, AT1G11330, AT1G61500, AT5G16490, AT1G61390, AT1G61370, AT3G51550, AT4G21380, AT1G61610, AT4G27290
cellular amine metabolic process	44 out of 1506 genes, 2.9%	399 out of 27235 genes, 1.5%	1.1e-05	0.00038	AT1G20270, AT1G08250, AT1G05010, AT5G10870, AT5G24810, AT4G02610, AT1G64660, AT4G31180, AT3G55610, AT1G50090, AT4G13930, AT3G49680, AT4G11280, AT3G63440, AT1G22410, AT1G69370, AT1G31690, AT1G48850, AT5G14420, AT4G34710, AT3G16565, AT4G29840, AT5G56970, AT2G02010, AT3G13110, AT3G53580, AT1G02500, AT5G65780, AT5G53460, AT5G17330, AT4G26970, AT4G35630, AT2G43080, AT3G02470, AT3G01120, AT2G45300, AT5…
response to salt stress	27 out of 1506 genes, 1.8%	199 out of 27235 genes, 0.7%	1.52e-05	0.00037	AT3G08720, AT1G27730, AT1G60940, AT2G17840, AT3G55530, AT3G51490, AT3G17510, AT5G62520, AT1G27320, AT4G34710, AT2G41560, AT3G21780, AT3G23250, AT1G70000, AT5G27600, AT4G01370, AT5G49480, AT4G08500, AT3G14440, AT5G35410, AT5G59820, AT2G31180, AT1G16540, AT3G55610, AT3G06010, AT5G24270, AT2G26650
transport	131 out of 1506 genes, 8.7%	1650 out of 27235 genes, 6.1%	1.71e-05	0.00036	AT5G03380, AT5G55190, AT1G02520, AT2G26650, AT1G04760, AT1G71090, AT2G30070, AT5G20230, AT5G21930, AT4G27940, AT2G24610, AT3G47860, AT5G14040, AT4G08520, AT3G51895, AT4G30600, AT3G13320, AT3G10370, AT1G59870, AT3G12520, AT5G50380, AT4G01100, AT2G38410, AT5G60860, AT4G10770, AT1G80300, AT5G27520, AT1G10390, AT5G41610, AT4G26590, AT3G13080, AT2G01340, AT3G55320, AT5G04930, AT1G25380, AT1G47670, AT5…
jasmonic acid metabolic process	8 out of 1506 genes, 0.5%	23 out of 27235 genes, 0.1%	1.99e-05	0.00036	AT1G13280, AT5G42650, AT1G17420, AT2G33150, AT1G20510, AT5G63380, AT1G55020, AT1G76690
jasmonic acid biosynthetic process	8 out of 1506 genes, 0.5%	23 out of 27235 genes, 0.1%	1.99e-05	0.00035	AT1G13280, AT1G20510, AT2G33150, AT5G42650, AT1G17420, AT5G63380, AT1G76690, AT1G55020
localization	132 out of 1506 genes, 8.8%	1671 out of 27235 genes, 6.1%	2.02e-05	0.00034	AT3G54820, AT4G04850, AT3G47700, AT5G47200, AT2G29410, AT1G68710, AT2G39970, AT3G05030, AT1G59820, AT5G55000, AT3G60540, AT1G61800, AT5G61210, AT5G33280, AT5G13490, AT2G39890, AT2G33470, AT3G09520, AT1G08820, AT5G48970, AT3G63380, AT1G21380, AT4G11790, AT2G22500, AT2G27600, AT1G21730, AT2G20780, AT3G30390, AT3G10960, AT5G45750, AT1G70300, AT2G25430, AT5G13750, AT1G27770, AT5G13930, AT1G22150, AT1…
establishment of localization	131 out of 1506 genes, 8.7%	1656 out of 27235 genes, 6.1%	2.03e-05	0.00034	AT5G56450, AT4G36790, AT1G09070, AT1G72700, AT3G22910, AT3G49650, AT2G47500, AT4G29160, AT2G42005, AT1G17500, AT2G22730, AT5G42570, AT3G56200, AT4G16480, AT2G02040, AT4G13510, AT1G55840, AT4G39670, AT1G51610, AT4G05120, AT3G05290, AT5G53130, AT5G54860, AT3G17630, AT5G10260, AT4G13420, AT4G39080, AT1G48760, AT3G60190, AT5G17630, AT4G26590, AT5G41610, AT1G10390, AT5G27520, AT1G80300, AT4G10770, AT5…
fatty acid metabolic process	23 out of 1506 genes, 1.5%	159 out of 27235 genes, 0.6%	2.27e-05	0.00033	AT4G30950, AT5G63380, AT1G36050, AT5G05580, AT4G04320, AT1G43800, AT5G42650, AT5G43280, AT2G34770, AT1G01120, AT1G76690, AT1G74960, AT5G27600, AT4G16760, AT2G33150, AT4G29010, AT1G19440, AT1G04710, AT1G55020, AT1G13280, AT4G00400, AT1G20510, AT1G17420
response to bacterium	20 out of 1506 genes, 1.3%	129 out of 27235 genes, 0.5%	2.76e-05	0.00098	AT4G11650, AT1G16540, AT5G47220, AT1G55020, AT4G31550, AT2G40000, AT5G52640, AT4G23190, AT1G08720, AT2G38470, AT5G45110, AT1G80840, AT3G25070, AT4G16890, AT2G42010, AT4G26850, AT4G33430, AT3G52430, AT3G12580, AT1G19250
oxylipin metabolic process	8 out of 1506 genes, 0.5%	24 out of 27235 genes, 0.1%	2.84e-05	0.00097	AT2G33150, AT5G42650, AT1G17420, AT1G20510, AT1G13280, AT1G55020, AT1G76690, AT5G63380
oxylipin biosynthetic process	8 out of 1506 genes, 0.5%	24 out of 27235 genes, 0.1%	2.84e-05	0.00095	AT2G33150, AT5G42650, AT1G17420, AT1G20510, AT1G13280, AT1G76690, AT1G55020, AT5G63380
systemic acquired resistance	8 out of 1506 genes, 0.5%	25 out of 27235 genes, 0.1%	3.97e-05	0.00094	AT1G19250, AT3G04720, AT3G48090, AT4G01370, AT4G18470, AT4G16890, AT1G59870, AT3G52430
defense response to fungus	13 out of 1506 genes, 0.9%	64 out of 27235 genes, 0.2%	4e-05	0.00092	AT4G33430, AT1G59870, AT2G34930, AT2G30020, AT2G38870, AT5G39580, AT3G60190, AT3G11820, AT1G19250, AT1G61560, AT1G80840, AT5G45110, AT2G38470
jasmonic acid and ethylene-dependent systemic resistance	9 out of 1506 genes, 0.6%	32 out of 27235 genes, 0.1%	4.15e-05	0	AT1G76690, AT2G33150, AT4G01370, AT1G55020, AT5G42650, AT1G13280, AT1G20510, AT1G17420, AT5G63380
regulation of cellular process	196 out of 1506 genes, 13.0%	2712 out of 27235 genes, 10.0%	5e-05	0	AT1G25280, AT4G30340, AT3G27060, AT5G06710, AT4G11280, AT3G23230, AT1G70000, AT2G40116, AT2G38470, AT1G51660, AT1G60420, AT5G62440, AT1G69040, AT1G76890, AT1G07540, AT5G15130, AT1G29750, AT2G38250, AT3G24500, AT3G24170, AT1G06840, AT5G06070, AT2G41420, AT4G17880, AT1G72300, AT1G08620, AT2G01430, AT4G23740, AT1G07530, AT4G30950, AT2G19860, AT1G16540, AT4G36180, AT5G44790, AT5G04260, AT5G04760, AT5…

## Sheet: UP- M.domestica Common group
Enriched GO term	p-value <= 0.001
Gene Ontology term	Cluster frequency	Genome frequency of use	Raw P-value	Corrected P-value	Genes annotated to the term
response to stimulus	81 out of 403 genes, 20.1%	2527 out of 27235 genes, 9.3%	2e-11	0	AT1G19250, AT2G26560, AT5G63380, AT1G72300, AT1G14540, AT4G01070, AT2G32460, AT1G17180, AT3G23600, AT5G02500, AT4G21410, AT4G25200, AT3G55120, AT3G23230, AT5G09590, AT1G07400, AT4G36930, AT5G07990, AT4G37980, AT2G14960, AT1G53540, AT5G64250, AT4G10265, AT5G49480, AT1G15520, AT1G22640, AT5G54500, AT4G27670, AT5G13080, AT2G29120, AT4G13180, AT1G79000, AT3G52190, AT1G21270, AT4G10250, AT2G34930, AT4…
secondary metabolic process	21 out of 403 genes, 5.2%	301 out of 27235 genes, 1.1%	5.45e-09	0	AT4G10490, AT2G33590, AT2G27150, AT2G29420, AT5G54160, AT1G20510, AT5G07990, AT3G09270, AT1G04580, AT2G30860, AT2G40890, AT1G78380, AT3G55120, AT5G23960, AT5G35550, AT1G22640, AT3G24503, AT1G72680, AT5G13930, AT1G30040, AT1G17180
metabolic process	163 out of 403 genes, 40.4%	7531 out of 27235 genes, 27.7%	1.62e-08	0	AT5G09590, AT2G44480, AT4G35800, AT1G29750, AT5G64250, AT1G22260, AT5G10830, AT5G63380, AT1G72300, AT2G26560, AT1G19250, AT4G23160, AT4G01070, AT1G14540, AT2G39220, AT1G17180, AT3G24503, AT5G22850, AT1G72680, AT2G40890, AT2G26870, AT1G22400, AT4G31940, AT5G22470, AT1G55850, AT3G55120, AT3G15800, AT2G22420, AT5G65500, AT1G61680, AT2G25630, AT3G09270, AT5G53460, AT1G20510, AT4G16820, AT5G54500, AT1…
response to stress	49 out of 403 genes, 12.2%	1516 out of 27235 genes, 5.6%	2.53e-07	0	AT1G20510, AT2G41560, AT2G22420, AT4G10250, AT3G52190, AT5G13080, AT4G27670, AT5G49480, AT1G22640, AT4G35100, AT2G34930, AT4G36930, AT1G07400, AT5G09590, AT4G10265, AT1G53540, AT4G37980, AT1G14540, AT5G63380, AT1G72300, AT2G26560, AT1G19250, AT4G25200, AT5G02500, AT3G22370, AT1G77120, AT2G38310, AT2G36530, AT5G13930, AT1G78380, AT3G54420, AT3G23250, AT3G19210, AT4G24220, AT4G39980, AT1G24020, AT3…
response to wounding	11 out of 403 genes, 2.7%	111 out of 27235 genes, 0.4%	8.18e-07	0	AT4G10265, AT5G01650, AT1G13280, AT4G39980, AT1G20510, AT4G24220, AT1G76690, AT5G63380, AT1G72300, AT1G22640, AT5G13930
response to biotic stimulus	21 out of 403 genes, 5.2%	410 out of 27235 genes, 1.5%	1e-06	0	AT5G63380, AT1G19250, AT1G15520, AT2G34930, AT1G76690, AT5G02500, AT5G09590, AT3G21630, AT4G39980, AT1G24020, AT2G41560, AT1G20510, AT5G40990, AT4G37980, AT5G04890, AT1G18250, AT5G01650, AT5G64250, AT4G34131, AT1G13280, AT2G38310
phenylpropanoid metabolic process	11 out of 403 genes, 2.7%	120 out of 27235 genes, 0.4%	1.78e-06	0	AT2G33590, AT1G20510, AT5G54160, AT5G07990, AT2G40890, AT3G55120, AT1G22640, AT5G35550, AT1G72680, AT3G24503, AT5G13930
phenylpropanoid biosynthetic process	10 out of 403 genes, 2.5%	105 out of 27235 genes, 0.4%	3.72e-06	0	AT2G40890, AT2G33590, AT3G55120, AT5G35550, AT1G22640, AT3G24503, AT5G54160, AT5G07990, AT1G72680, AT5G13930
response to other organism	18 out of 403 genes, 4.5%	367 out of 27235 genes, 1.3%	1.07e-05	0	AT5G01650, AT5G64250, AT1G13280, AT4G34131, AT1G18250, AT4G37980, AT5G40990, AT5G04890, AT1G20510, AT2G41560, AT4G39980, AT5G09590, AT3G21630, AT1G76690, AT5G02500, AT2G34930, AT5G63380, AT1G19250
response to abiotic stimulus	30 out of 403 genes, 7.4%	851 out of 27235 genes, 3.1%	1.21e-05	0	AT1G77120, AT3G22370, AT2G41560, AT2G29110, AT2G36530, AT5G49480, AT1G22640, AT4G10250, AT1G79000, AT2G29120, AT5G13930, AT4G27670, AT1G30040, AT3G23250, AT3G19210, AT1G78380, AT4G35100, AT4G36930, AT1G07400, AT2G26710, AT5G09590, AT1G18330, AT5G07990, AT1G53540, AT5G62520, AT3G55120, AT4G25200, AT4G17090, AT5G48130, AT5G02500
multi-organism process	20 out of 403 genes, 5.0%	469 out of 27235 genes, 1.7%	2.67e-05	0	AT2G19130, AT1G79000, AT5G63380, AT1G19250, AT1G76690, AT5G02500, AT2G34930, AT2G41560, AT1G20510, AT5G09590, AT3G21630, AT4G39980, AT5G64250, AT5G01650, AT4G34131, AT1G13280, AT4G37980, AT5G40990, AT5G04890, AT1G18250
aromatic compound biosynthetic process	11 out of 403 genes, 2.7%	161 out of 27235 genes, 0.6%	2.97e-05	0	AT1G22640, AT5G35550, AT5G13930, AT1G72680, AT3G24503, AT2G40890, AT3G55120, AT4G39980, AT5G07990, AT5G54160, AT2G33590
response to external stimulus	13 out of 403 genes, 3.2%	227 out of 27235 genes, 0.8%	3.73e-05	0	AT1G76690, AT1G78380, AT4G24220, AT5G13930, AT3G52190, AT1G22640, AT5G63380, AT1G72300, AT1G13280, AT5G01650, AT4G10265, AT1G20510, AT4G39980
amino acid derivative biosynthetic process	11 out of 403 genes, 2.7%	168 out of 27235 genes, 0.6%	4.4e-05	0	AT3G24503, AT1G72680, AT5G13930, AT5G35550, AT1G22640, AT3G55120, AT2G40890, AT5G54160, AT5G07990, AT3G61510, AT2G33590

## Sheet: UP- M.dom. + P. exp + P. terr 
Enriched GO term
none
