# Supplementary material for: Transcriptomic investigation of the interaction between a biocontrol yeast, Papiliotrema terrestris strain PT22AV, and the postharvest fungal pathogen Penicillium expansum on apple
Source: Commun Biol. 2024 Mar 22;7:359. doi: 10.1038/s42003-024-06031-w (PMC10960036; doi:10.1038/s42003-024-06031-w)
Supplement: Supplementary file 4 — Supplementary Data 1-20 [file 42003_2024_6031_MOESM4_ESM.zip › Supplementary Data 16.xlsx]

## Sheet: UP- M.domestica+ P. terrestris 
Pathway name	p value	FDR (< 0.05)
gibberellin inactivation	0.00779727	non significant

## Sheet: UP-M.domestica+ P.expansum
Pathway name	p value	FDR (< 0.05)
jasmonic acid biosynthesis	8.23528e-06	significant
sphingolipid biosynthesis (plants)	0.00193769	non significant
abscisic acid glucose ester biosynthesis	0.00567702	non significant
ferulate and sinapate biosynthesis	0.00928964	non significant
phenylpropanoid biosynthesis, initial reactions	0.00928964	non significant
NAD biosynthesis I (from aspartate)	0.00928964	non significant
isoleucine degradation I	0.0103044	non significant
glutathione redox reactions II	0.0106286	non significant
chorismate biosynthesis	0.0140896	non significant
valine biosynthesis	0.0171727	non significant
fatty acid β-oxidation II (core pathway)	0.0203794	non significant
superpathway of isoleucine and valine biosynthesis	0.0277895	non significant
isoleucine biosynthesis I (from threonine)	0.0277895	non significant
13-LOX and 13-HPL pathway	0.0277895	non significant
phenylethanol biosynthesis	0.0297082	non significant
glutathione degradation	0.0297082	non significant
valine degradation I	0.0310226	non significant
isoleucine biosynthesis I	0.037417	non significant
leucine degradation I	0.0374467	non significant
sulfate reduction II (assimilatory)	0.0411338	non significant
superpathway of glyoxylate cycle	0.0470045	non significant

## Sheet: UP KEGG-M.domestica+ P.expansum
ID	Description	GeneRatio	BgRatio	pvalue	p.adjust	qvalue	geneID	Count
ko04626	Plant-pathogen interaction	34/425	206/6998	6.47396e-08	1.96808e-05	1.78545e-05	MD12G1044400/MD14G1043300/MD03G1257100/MD07G1291400/MD07G1292500/MD03G1200500/MD13G1134500/MD08G1241600/MD13G1151300/MD09G1292500/MD09G1111800/MD11G1059400/MD15G1118900/MD00G1026700/MD15G1106000/MD01G1079600/MD01G1071300/MD01G1208700/MD00G1025800/MD07G1157600/MD10G1212700/MD06G1089500/MD04G1167700/MD17G1283600/MD09G1052700/MD09G1157600/MD17G1102100/MD01G1087400/MD15G1026500/MD07G1286700/MD03G1057…	34
ko04016	MAPK signaling pathway - plant	27/425	169/6998	2.92753e-06	0.000444985	0.000403692	MD12G1246000/MD10G1154200/MD06G1090600/MD05G1164900/MD14G1111500/MD03G1257100/MD10G1228800/MD13G1134500/MD13G1151300/MD05G1247900/MD11G1059400/MD12G1236200/MD01G1071300/MD10G1212700/MD02G1084600/MD06G1089500/MD04G1167700/MD13G1213100/MD10G1184800/MD09G1052700/MD09G1157600/MD02G1140700/MD03G1057400/MD08G1221700/MD08G1173000/MD15G1358300/MD15G1428500	27
ko01230	Biosynthesis of amino acids	41/425	341/6998	1.62915e-05	0.00165087	0.00149767	MD16G1065700/MD03G1134800/MD08G1186700/MD17G1246800/MD08G1109700/MD01G1108900/MD08G1179400/MD11G1157600/MD02G1068900/MD05G1230200/MD08G1057400/MD01G1219500/MD13G1222900/MD02G1319300/MD09G1003700/MD04G1180100/MD02G1191300/MD17G1007300/MD15G1233200/MD17G1096700/MD02G1207300/MD11G1202100/MD12G1228800/MD15G1302500/MD01G1024400/MD02G1191100/MD17G1180700/MD09G1173000/MD14G1016800/MD16G1111100/MD07G1204…	41
ko00592	alpha-Linolenic acid metabolism	14/425	70/6998	6.28073e-05	0.00477335	0.0043304	MD10G1085800/MD08G1038600/MD09G1180900/MD15G1401100/MD15G1402800/MD17G1167100/MD05G1179100/MD00G1038400/MD15G1400700/MD04G1060500/MD15G1181900/MD16G1047500/MD15G1003500/MD16G1113200	14
ko00430	Taurine and hypotaurine metabolism	6/425	17/6998	0.000337321	0.0185322	0.0168124	MD09G1276300/MD02G1069100/MD14G1006600/MD12G1028800/MD09G1048100/MD16G1010800	6
ko00260	Glycine, serine and threonine metabolism	14/425	82/6998	0.000365767	0.0185322	0.0168124	MD17G1246800/MD08G1179400/MD05G1230200/MD16G1191900/MD09G1003700/MD04G1180100/MD17G1007300/MD15G1233200/MD16G1071800/MD13G1147400/MD05G1088400/MD15G1212700/MD15G1364700/MD14G1211600	14
ko00400	Phenylalanine, tyrosine and tryptophan biosynthesis	12/425	65/6998	0.000456534	0.0198266	0.0179868	MD16G1065700/MD03G1134800/MD08G1186700/MD17G1246800/MD01G1108900/MD11G1157600/MD08G1057400/MD02G1207300/MD12G1228800/MD01G1024400/MD13G1066600/MD15G1372600	12
ko00564	Glycerophospholipid metabolism	18/425	138/6998	0.00163195	0.0601348	0.0545544	MD04G1069600/MD12G1210300/MD16G1036400/MD15G1175300/MD07G1077400/MD16G1264500/MD04G1116800/MD16G1036500/MD09G1097300/MD07G1026300/MD14G1170200/MD10G1036100/MD13G1034700/MD12G1132500/MD13G1262800/MD01G1103300/MD07G1136200/MD17G1085700	18
ko04721	Synaptic vesicle cycle	9/425	47/6998	0.00178031	0.0601348	0.0545544	MD12G1041800/MD06G1199700/MD14G1041000/MD04G1079000/MD10G1002800/MD08G1021400/MD12G1041700/MD14G1040900/MD15G1012800	9
ko00600	Sphingolipid metabolism	8/425	39/6998	0.00200917	0.0604778	0.0548656	MD01G1178000/MD04G1004800/MD12G1052800/MD09G1004800/MD17G1008800/MD14G1051200/MD05G1357000/MD16G1073700	8
ko00561	Glycerolipid metabolism	15/425	109/6998	0.00229759	0.0604778	0.0548656	MD06G1233800/MD16G1036400/MD13G1090800/MD16G1007700/MD16G1264500/MD04G1116800/MD16G1036500/MD13G1009500/MD09G1097300/MD13G1034700/MD14G1240600/MD12G1132500/MD13G1262800/MD07G1136200/MD17G1085700	15
ko00760	Nicotinate and nicotinamide metabolism	7/425	32/6998	0.0025895	0.0604778	0.0548656	MD17G1034300/MD14G1170100/MD16G1192900/MD09G1032700/MD12G1022900/MD06G1113100/MD03G1172500	7
ko00966	Glucosinolate biosynthesis	5/425	17/6998	0.00271378	0.0604778	0.0548656	MD11G1059500/MD13G1222900/MD02G1191300/MD15G1302500/MD02G1191100	5
ko00410	beta-Alanine metabolism	9/425	50/6998	0.00278516	0.0604778	0.0548656	MD07G1018400/MD16G1191900/MD09G1276300/MD04G1060500/MD13G1090800/MD05G1351700/MD16G1010800/MD14G1239300/MD09G1280300	9
ko00591	Linoleic acid metabolism	6/425	26/6998	0.00393541	0.0797577	0.0723563	MD04G1204600/MD04G1204500/MD09G1180900/MD17G1167100/MD16G1113200/MD12G1218000	6

## Sheet: UP- M. domestica Common group
Pathway name	p value	FDR (< 0.05)
phenylethanol biosynthesis	3.18229e-05	significant
free phenylpropanoid acid biosynthesis	0.00586432	non significant
aldehyde oxidation I	0.00586432	non significant
suberin biosynthesis	0.0131884	non significant
phenylalanine degradation III	0.0192786	non significant
flavonoid biosynthesis	0.0219124	non significant
methyl indole-3-acetate interconversion	0.0317049	non significant
ammonia assimilation cycle II	0.0317049	non significant
beta-caryophyllene biosynthesis	0.0321637	non significant
methionine degradation II	0.0321637	non significant
oxidized GTP and dGTP detoxification	0.0321637	non significant
simple coumarins biosynthesis	0.0388198	non significant
cytokinins-O-glucoside biosynthesis	0.0487474	non significant
superpathway of flavones and derivatives biosynthesis	0.0492708	non significant

## Sheet: UP- M.dom. + P. exp + P. terr
Pathway name	p value	FDR (< 0.05)
ascorbate glutathione cycle	0.0175439	significant
