# Supplementary material for: Transcriptomic investigation of the interaction between a biocontrol yeast, Papiliotrema terrestris strain PT22AV, and the postharvest fungal pathogen Penicillium expansum on apple
Source: Commun Biol. 2024 Mar 22;7:359. doi: 10.1038/s42003-024-06031-w (PMC10960036; doi:10.1038/s42003-024-06031-w)
Supplement: Supplementary file 4 — Supplementary Data 1-20 [file 42003_2024_6031_MOESM4_ESM.zip › Supplementary Data 17.xlsx]

## Sheet: DOWN - M. dom + P. terr_148+23
Locus	logFC_Apple_P. terrestris	FDR	Description	A. thaliana gene_name	A. thaliana Annotation
MD16G1010800	-5.50474	2.22819e-24	glutamate decarboxylase 4	GAD4	glutamate decarboxylase 4
MD13G1109100	-5.49717	0.00198783	HXXXD-type acyl-transferase family protein	#N/A	F21J9.9
MD11G1018100	-5.26537	2.39817e-07	receptor like protein 3	PSY1R	Leucine-rich repeat receptor-like protein kinase (Fragment)
MD16G1208400	-5.23967	2.71099e-12	basic helix-loop-helix (bHLH) DNA-binding superfamily protein	BHLH92	Transcription factor bHLH92
MD01G1033800	-5.11579	0.0063386	Class-II DAHP synthetase family protein	#N/A	Phospho-2-dehydro-3-deoxyheptonate aldolase
MD02G1081600	-4.9775	1.79499e-12	basic helix-loop-helix (bHLH) DNA-binding family protein	#N/A	basic helix-loop-helix (bHLH) DNA-binding family protein
MD13G1095300	-4.82528	2.69154e-29	Kelch repeat-containing F-box family protein	#N/A	F-box/Kelch repeat-containing F-box family protein
MD00G1081000	-4.5246	1.94101e-06	EXS (ERD1/XPR1/SYG1) family protein	PHO1;H3	Phosphate transporter PHO1 homolog 3
MD06G1090600	-4.45453	1.58823e-48	1-aminocyclopropane-1-carboxylic acid (acc) synthase 6	ACS6	1-aminocyclopropane-1-carboxylate synthase 6
MD15G1214500	-4.39547	9.25662e-11	mechanosensitive channel of small conductance-like 10	MSL10	Mechanosensitive ion channel protein 10
MD08G1048100	-4.11494	4.92116e-48	glutamate receptor 2.2	GLR2.2	Glutamate receptor 2.2
MD02G1107200	-4.06689	0.00773415	Concanavalin A-like lectin protein kinase family protein	LECRK32	Putative inactive L-type lectin-domain containing receptor kinase III.2
MD15G1205100	-3.87004	1.02231e-05	ACC oxidase 1	ACO1	1-aminocyclopropane-1-carboxylate oxidase 1
MD13G1086300	-3.80219	2.2333e-10	peptidase M20/M25/M40 family protein	ILL4	JR3
MD12G1256100	-3.76896	0.0011146	Malectin/receptor-like protein kinase family protein	FER	Receptor-like protein kinase FERONIA
MD15G1132200	-3.74836	7.68833e-06	Chalcone and stilbene synthase family protein	CHS	TT4
MD11G1173600	-3.6822	0.0404342	plant U-box 23	PUB23	E3 ubiquitin-protein ligase PUB23
MD13G1109200	-3.60971	0.157428	HXXXD-type acyl-transferase family protein	#N/A	F21J9.9
MD02G1252600	-3.58934	3.53231e-07	receptor serine/threonine kinase	#N/A	Receptor serine/threonine kinase
MD07G1291400	-3.53154	1.39744e-28	cyclic nucleotide gated channel 1	CNGC1	Cyclic nucleotide-gated ion channel 1
MD15G1372200	-3.52918	0.000297144	Phosphate-responsive 1 family protein	EXO	Protein EXORDIUM
MD15G1235300	-3.51596	1.09151e-13	Transmembrane amino acid transporter family protein	AATL1	Lysine histidine transporter-like 8
MD11G1159200	-3.51477	9.48388e-15	pleiotropic drug resistance 6	ABCG34	ABC transporter G family member 34
MD04G1083900	-3.45195	1.88876e-11	Cupredoxin superfamily protein	SKU5	Monocopper oxidase-like protein SKU5
MD09G1190800	-3.44109	0.00427362	calmodulin-binding family protein	EDA39	calmodulin-binding family protein
MD15G1208900	-3.43141	2.43049e-19	basic helix-loop-helix (bHLH) DNA-binding family protein	#N/A	basic helix-loop-helix (bHLH) DNA-binding family protein
MD03G1233700	-3.42361	9.05875e-15	Concanavalin A-like lectin protein kinase family protein	LECRK91	L-type lectin-domain containing receptor kinase IX.1
MD15G1132100	-3.41481	1.66041e-08	Chalcone and stilbene synthase family protein	CHS	TT4
MD11G1239800	-3.41306	0.0121068	Protein of unknown function	#N/A	Putative uncharacterized protein
MD10G1185000	-3.39899	6.91626e-14	Integrase-type DNA-binding superfamily protein	ERF098	Ethylene-responsive transcription factor ERF098
MD14G1050900	-3.35312	3.38197e-05	dual specificity protein phosphatase-related	#N/A	Probable inactive dual specificity protein phosphatase-like At4g18593
MD00G1036100	-3.32792	2.24798e-07	cytochrome P450	CYP78A6	Cytochrome P450 78A6
MD15G1222000	-3.25121	1.47031e-06	Plant invertase/pectin methylesterase inhibitor superfamily protein	#N/A	Plant invertase/pectin methylesterase inhibitor superfamily protein
MD13G1136000	-3.21445	0.00145851	cation/H+ exchanger 19	CHX19	Cation/H(+) antiporter 19
MD15G1085600	-3.1924	3.71249e-06	phospholipase A 2A	PLP2	Patatin-like protein 2
MD10G1302100	-3.18661	2.09971e-06	Protein of unknown function (DUF761)	#N/A	Protein of unknown function (DUF761)
MD15G1326700	-3.18405	0.0192171	Haloacid dehalogenase-like hydrolase (HAD) superfamily protein	TPPJ	Probable trehalose-phosphate phosphatase J
MD09G1127000	-3.12951	9.67695e-10	FASCICLIN-like arabinogalactan 2	FLA2	Fasciclin-like arabinogalactan protein 2
MD15G1224800	-3.10174	0.129506	Plant invertase/pectin methylesterase inhibitor superfamily	PME12	Probable pectinesterase/pectinesterase inhibitor 12
MD02G1250800	-3.07294	1.59454e-06	receptor serine/threonine kinase	#N/A	Receptor serine/threonine kinase
MD08G1230700	-3.07	0.00684309	Peroxidase superfamily protein	PER25	Peroxidase 25
MD01G1215300	-3.03027	0.000231452	WRKY family transcription factor	WRKY53	Probable WRKY transcription factor 53
MD10G1120200	-2.98076	0.0940203	Amidase family protein	#N/A	Amidase family protein
MD11G1307500	-2.956	0.00118016	Plant invertase/pectin methylesterase inhibitor superfamily	PME7	Probable pectinesterase/pectinesterase inhibitor 7
MD03G1017300	-2.94894	7.67824e-07	Leucine-rich receptor-like protein kinase family protein	PSY1R	Leucine-rich repeat receptor-like protein kinase (Fragment)
MD13G1206900	-2.92326	0.0831927	basic helix-loop-helix (bHLH) DNA-binding superfamily protein	BHLH92	Transcription factor bHLH92
MD15G1210200	-2.8844	9.65991e-05	calmodulin-binding family protein	EDA39	calmodulin-binding family protein
MD15G1286200	-2.82306	0.0390749	HXXXD-type acyl-transferase family protein	#N/A	Anthranilate N-hydroxycinnamoyl/benzoyltransferase-like protein
MD10G1181000	-2.80579	2.12301e-07	GRAS family transcription factor	SCR	Protein SCARECROW
MD05G1046300	-2.798	2.6169e-05	2-oxoglutarate (2OG) and Fe(II)-dependent oxygenase superfamily protein	#N/A	2-oxoglutarate (2OG) and Fe(II)-dependent oxygenase superfamily protein
MD08G1012800	-2.78385	7.20234e-07	tubulin beta-1 chain	TUBB1	Tubulin beta-1 chain
MD11G1307600	-2.77059	0.011069	Plant invertase/pectin methylesterase inhibitor superfamily protein	#N/A	Plant invertase/pectin methylesterase inhibitor superfamily protein
MD10G1249000	-2.76896	0.00943547	Receptor-like protein kinase-related family protein	CRRSP38	Cysteine-rich repeat secretory protein 38
MD11G1195500	-2.75853	0.0415912	Plant invertase/pectin methylesterase inhibitor superfamily	PME17	Probable pectinesterase/pectinesterase inhibitor 17
MD01G1196800	-2.75792	1.44136e-09	MATE efflux family protein	DTX49	Protein DETOXIFICATION 49
MD08G1140700	-2.74939	0.00260403	Protein of unknown function	#N/A	Expressed protein
MD17G1211000	-2.72254	1.53893e-07	blue-copper-binding protein	BCB	SAG14
MD16G1225200	-2.70635	8.12584e-13	proton gradient regulation 5	PGR5	Protein PROTON GRADIENT REGULATION 5, chloroplastic
MD05G1337500	-2.70465	9.70161e-11	cysteine-rich RLK (RECEPTOR-like protein kinase) 29	CRK29	Cysteine-rich receptor-like protein kinase 29
MD05G1328000	-2.69047	1.04962e-07	S-locus lectin protein kinase family protein	RKS1	G-type lectin S-receptor-like serine/threonine-protein kinase RKS1
MD05G1337400	-2.69004	2.13853e-07	Receptor-like protein kinase-related family protein	CRRSP38	Cysteine-rich repeat secretory protein 38
MD14G1105700	-2.68416	1.01672e-14	nine-cis-epoxycarotenoid dioxygenase 4	CCD4	Probable carotenoid cleavage dioxygenase 4, chloroplastic
MD05G1327500	-2.67971	2.3692e-06	myb domain protein 74	AtMYB74	Transcription factor MYB74
MD10G1175000	-2.64765	1.2476e-15	pleiotropic drug resistance 12	ABCG40	ABC transporter G family member 40
MD14G1111500	-2.63106	7.6817e-19	1-aminocyclopropane-1-carboxylic acid (acc) synthase 6	ACS6	1-aminocyclopropane-1-carboxylate synthase 6
MD14G1111100	-2.61298	3.0084e-08	from the Czech 'roh' meaning 'corner'	ROH1	At1g63930
MD02G1253600	-2.60785	2.50534e-09	receptor serine/threonine kinase	#N/A	Receptor serine/threonine kinase
MD15G1156900	-2.59295	7.19715e-10	cysteine-rich RLK (RECEPTOR-like protein kinase) 16	CRK16	Putative cysteine-rich receptor-like protein kinase 16
MD17G1211300	-2.5864	3.9469e-09	blue-copper-binding protein	BCB	SAG14
MD15G1213100	-2.5825	3.48466e-09	Ankyrin repeat family protein	#N/A	Ankyrin repeat family protein
MD08G1128200	-2.5717	0.00308348	Protein of unknown function	#N/A	Cotton fiber protein
MD10G1306600	-2.56742	5.25129e-09	S-locus lectin protein kinase family protein	B120	B120
MD10G1053200	-2.55272	2.48198e-23	2-oxoglutarate (2OG) and Fe(II)-dependent oxygenase superfamily protein	#N/A	2-oxoglutarate (2OG) and Fe(II)-dependent oxygenase superfamily protein
MD10G1316100	-2.55221	1.245e-09	glucose-6-phosphate/phosphate translocator 2	GPT2	glucose-6-phosphate/phosphate translocator 2
MD11G1133400	-2.55121	2.97004e-14	beta-galactosidase 8	BGAL8	Beta-galactosidase 8
MD08G1082100	-2.5387	8.21794e-09	glyoxal oxidase-related protein	#N/A	F10A5.18
MD05G1345200	-2.53575	0.0103771	Expression of the gene is downregulated in the presence of paraquat	#N/A	At3g20340
MD15G1117600	-2.53318	4.51632e-10	Protein of unknown function	#N/A	Expressed protein
MD10G1045900	-2.51125	0.0179384	sucrose-proton symporter 2	SUC2	Sucrose transport protein SUC2
MD09G1181800	-2.48032	0.00299287	#N/A	#N/A	At5g19875
MD07G1006700	-2.47414	0.0132283	Leucine-rich repeat (LRR) family protein	DRT100	DRT100
MD15G1289400	-2.46934	1.79717e-09	Protein of unknown function	#N/A	At2g23270
MD09G1010500	-2.46701	0.128409	Ferritin/ribonucleotide reductase-like family protein	TSO2	TSO2
MD03G1136800	-2.45904	9.28046e-17	pleiotropic drug resistance 6	ABCG34	ABC transporter G family member 34
MD05G1357600	-2.45394	3.58601e-06	MBOAT (membrane bound O-acyl transferase) family protein	AT1	Probable long-chain-alcohol O-fatty-acyltransferase 1
MD15G1085500	-2.44943	1.21242e-12	phospholipase A 2A	PLP2	Patatin-like protein 2
MD13G1140000	-2.43059	3.84529e-05	late embryogenesis abundant domain-containing protein / LEA domain-containing protein	#N/A	Late embryogenesis abundant domain-containing protein / LEA domain-containing protein
MD11G1261500	-2.41889	9.93015e-05	P-loop containing nucleoside triphosphate hydrolases superfamily protein	#N/A	AAA-ATPase At3g50940
MD10G1181800	-2.41713	0.0761228	Protein kinase superfamily protein	#N/A	G-type lectin S-receptor-like serine/threonine-protein kinase At5g24080
MD15G1016500	-2.37843	5.86327e-05	Leucine-rich receptor-like protein kinase family protein	#N/A	Probable LRR receptor-like serine/threonine-protein kinase At4g36180
MD02G1082300	-2.35211	1.76897e-06	calmodulin-binding family protein	EDA39	calmodulin-binding family protein
MD16G1267200	-2.34951	0.00162877	xyloglucan endotransglycosylase 6	XTH23	Probable xyloglucan endotransglucosylase/hydrolase protein 23
MD15G1059700	-2.34899	0.013549	glutamate receptor 2.7	GLR2.7	Glutamate receptor 2.7
MD09G1006500	-2.34338	0.0103647	senescence-related gene 3	GDPD1	Glycerophosphodiester phosphodiesterase GDPD1, chloroplastic
MD01G1057400	-2.32977	0.00504519	disease resistance family protein / LRR family protein	#N/A	Disease resistance family protein / LRR family protein
MD09G1007100	-2.32374	0.0577165	exocyst subunit exo70 family protein C2	ATEXO70C2	EXO70C2
MD11G1262400	-2.31336	0.00479507	D-mannose binding lectin protein with Apple-like carbohydrate-binding domain	#N/A	EP1-like glycoprotein 4
MD09G1119100	-2.31301	0.000195489	FASCICLIN-like arabinoogalactan 7	FLA7	Fasciclin-like arabinogalactan protein 7
MD02G1249400	-2.31011	2.12694e-06	Protein kinase superfamily protein	LRK10L-2.4	LEAF RUST 10 DISEASE-RESISTANCE LOCUS RECEPTOR-LIKE PROTEIN KINASE-like 2.4
MD06G1235500	-2.29257	0.00124603	glutamate decarboxylase 4	GAD4	glutamate decarboxylase 4
MD02G1317800	-2.2817	0.00445859	lipoxygenase 2	LOX2	Lipoxygenase 2, chloroplastic
MD10G1181100	-2.28082	2.49878e-12	AGC (cAMP-dependent	#N/A	Non-specific serine/threonine protein kinase
MD15G1391000	-2.28043	1.30454e-05	receptor-like protein kinase 1	#N/A	G-type lectin S-receptor-like serine/threonine-protein kinase At5g24080
MD10G1319400	-2.2599	0.000104146	HSP20-like chaperones superfamily protein	HSP15.4	15.4 kDa class V heat shock protein
MD02G1179300	-2.24847	7.86117e-08	Protein of unknown function	PIP2	unknown protein; FUNCTIONS IN: molecular_function unknown; INVOLVED IN: response to karrikin; LOCATED IN: endomembrane system; EXPRESSED IN: cotyledon, hypocotyl, leaf; EXPRESSED DURING: LP.04 four leaves visible; BEST Arabidopsis thaliana protein m /.../s: unknown protein (TAIR:AT2G23270.1); Has 30201 Blast hits to 17322 proteins in 780 species: Archae - 12; Bacteria - 1396; Metazoa - 17338; Fun…
MD15G1253900	-2.2482	7.39257e-14	cold-regulated 47	COR47	Dehydrin COR47
MD04G1161100	-2.23638	0.00099719	Leucine-rich repeat (LRR) family protein	#N/A	Disease resistance like protein
MD11G1053400	-2.2332	0.121844	response regulator 17	ARR16	Response regulator 16
MD14G1019800	-2.22579	5.25129e-09	peptidoglycan-binding LysM domain-containing protein	#N/A	At3g52790
MD08G1036800	-2.21601	0.121508	Nucleotide-diphospho-sugar transferases superfamily protein	GATL1	Probable galacturonosyltransferase-like 1
MD09G1266400	-2.20593	0.030017	ARM repeat superfamily protein	#N/A	ARM repeat superfamily protein
MD05G1039400	-2.20184	5.8275e-05	lectin protein kinase family protein	#N/A	G-type lectin S-receptor-like serine/threonine-protein kinase At1g34300
MD15G1291700	-2.20084	7.19215e-05	arabinogalactan protein 18	AGP18	arabinogalactan protein 18
MD16G1208100	-2.18987	0.0826034	alpha/beta-Hydrolases superfamily protein	#N/A	Alpha/beta-Hydrolases superfamily protein
MD09G1233000	-2.18404	0.00199396	basic helix-loop-helix (bHLH) DNA-binding superfamily protein	BHLH162	Transcription factor bHLH162
MD08G1186100	-2.17817	0.00863842	Phosphate-responsive 1 family protein	EXO	Protein EXORDIUM
MD17G1132000	-2.16768	0.0118723	Wall-associated kinase family protein	WAKL9	Wall-associated receptor kinase-like 9
MD16G1216400	-2.16584	8.79293e-05	Integrase-type DNA-binding superfamily protein	ERF098	Ethylene-responsive transcription factor ERF098
MD17G1225800	-2.15442	0.426703	heat shock protein 70	MED37C	Probable mediator of RNA polymerase II transcription subunit 37c
MD03G1107200	-2.1543	0.426982	Protein of unknown function (DUF604)	#N/A	Glycosyltransferase
MD07G1272300	-2.15398	0.435694	cytochrome P450	CYP715A1	Cytochrome P450, family 715, subfamily A, polypeptide 1
MD14G1133200	-2.15014	0.441137	Plant regulator RWP-RK family protein	NLP6	Protein NLP6
MD10G1077100	-2.14079	6.21663e-09	O-Glycosyl hydrolases family 17 protein	#N/A	Glucan endo-1,3-beta-glucosidase 7
MD17G1211200	-2.1379	0.0192487	blue-copper-binding protein	BCB	SAG14
MD07G1173900	-2.12438	0.00566881	Plant-specific GATA-type zinc finger transcription factor family protein	GATA8	GATA transcription factor
MD09G1279000	-2.1222	2.20977e-06	Calcium-dependent lipid-binding (CaLB domain) family protein	CAR5	Protein C2-DOMAIN ABA-RELATED 5
MD05G1224700	-2.12047	0.0113952	disease resistance family protein / LRR family protein	#N/A	Disease resistance family protein / LRR family protein
MD10G1324400	-2.11743	0.000172732	aspartic proteinase A1	APA1	aspartic proteinase A1
MD15G1176400	-2.11343	0.148431	early nodulin-related	#N/A	Early nodulin-like protein
MD05G1184200	-2.10913	4.24403e-05	glutathione S-transferase tau 7	GSTU7	Glutathione S-transferase U7
MD15G1040000	-2.10671	0.0137017	chorismate mutase 2	CM2	Chorismate mutase 2
MD17G1210900	-2.09651	0.0311321	blue-copper-binding protein	BCB	SAG14
MD16G1105400	-2.08773	0.0613837	Transducin/WD40 repeat-like superfamily protein	#N/A	F21J9.19
MD13G1224200	-2.07374	0.0176441	AWPM-19-like family protein	#N/A	AWPM-19-like family protein
MD14G1190200	-2.06789	3.21708e-11	RmlC-like cupins superfamily protein	#N/A	At1g18980
MD01G1209100	-2.05473	0.014625	Heavy metal transport/detoxification superfamily protein	#N/A	Heavy metal transport/detoxification superfamily protein
MD14G1119600	-2.0469	3.52299e-06	Galactose mutarotase-like superfamily protein	#N/A	Galactose mutarotase-like superfamily protein
MD15G1008100	-2.04639	0.000249214	cinnamyl alcohol dehydrogenase 9	CAD9	Probable cinnamyl alcohol dehydrogenase 9
MD11G1317200	-2.04526	0.112827	Protein of unknown function	#N/A	Cotton fiber protein
MD10G1029100	-2.04432	0.0360538	Abscisic stress-ripening protein 2	#N/A	#N/A
MD05G1213400	-2.04165	5.1604e-06	Ankyrin repeat family protein	#N/A	Ankyrin repeat family protein
MD08G1186000	-2.03863	0.000709205	Phosphate-responsive 1 family protein	EXO	Protein EXORDIUM
MD01G1209000	-2.02446	8.3537e-07	Heavy metal transport/detoxification superfamily protein	#N/A	Heavy metal transport/detoxification superfamily protein
MD02G1264800	-2.01826	0.00375281	Disease resistance protein (TIR-NBS-LRR class) family	#N/A	Disease resistance protein (TIR-NBS-LRR class) family
MD00G1105300	-2.00919	0.182092	Plant invertase/pectin methylesterase inhibitor superfamily protein	#N/A	Plant invertase/pectin methylesterase inhibitor superfamily protein
MD03G1210100	-2.00772	1.4932e-09	thiazole biosynthetic enzyme	THI1	Thiamine thiazole synthase, chloroplastic
MD14G1051100	-2.00398	1.50449e-05	Jojoba acyl CoA reductase-related male sterility protein	FAR2	Fatty acyl-CoA reductase
MD07G1291200	-2.00169	4.24403e-05	cyclic nucleotide gated channel 1	CNGC1	Cyclic nucleotide-gated ion channel 1
MD04G1168400	-6.90092	2.08217e-30	NAD(P)-binding Rossmann-fold superfamily protein	SDR2A	Short-chain dehydrogenase reductase 2a
MD11G1262600	-5.75022	1.146e-06	D-mannose binding lectin protein with Apple-like carbohydrate-binding domain	#N/A	EP1-like glycoprotein 3
MD12G1084100	-4.33385	6.51145e-07	beta-1	BG1	Probable glucan endo-1,3-beta-glucosidase BG1
MD00G1081300	-4.11682	8.21794e-09	EXS (ERD1/XPR1/SYG1) family protein	PHO1;H3	Phosphate transporter PHO1 homolog 3
MD14G1153000	-3.48405	7.45568e-05	hydroxysteroid dehydrogenase 1	HSD1	11-beta-hydroxysteroid dehydrogenase 1A
MD15G1073900	-3.47312	6.00359e-18	Gibberellin-regulated family protein	#N/A	Gibberellin-regulated protein 8
MD07G1241300	-3.42503	0.000451593	Ankyrin repeat family protein	#N/A	Ankyrin repeat family protein
MD15G1166100	-3.2617	0.00228608	Bifunctional inhibitor/lipid-transfer protein/seed storage 2S albumin superfamily protein	#N/A	At2g10940/F15K19.1
MD03G1010700	-3.20883	6.95098e-12	Disease resistance-responsive (dirigent-like protein) family protein	DIR20	Dirigent protein 20
MD04G1147900	-3.17283	9.28975e-10	HXXXD-type acyl-transferase family protein	#N/A	AT5g01210/F7J8_190
MD09G1272600	-3.08635	6.13188e-07	#N/A	#N/A	#N/A
MD10G1293600	-3.00575	0.00113255	Protein of unknown function (DUF506)	#N/A	AT4g32480/F8B4_180
MD10G1321200	-2.98405	0.000144307	Peroxidase superfamily protein	PER42	Peroxidase 42
MD00G1036800	-2.81146	0.000117687	white-brown complex homolog protein 11	ABCG11	ABC transporter G family member 11
MD05G1118900	-2.68292	2.95025e-10	Pathogenesis-related thaumatin superfamily protein	#N/A	Pathogenesis-related thaumatin superfamily protein
MD11G1243900	-2.61487	8.85607e-07	hypothetical protein	ORF107H	Uncharacterized mitochondrial protein AtMg01330
MD16G1165600	-2.42881	0.000284148	MATE efflux family protein	DTX55	Protein DETOXIFICATION 55
MD16G1153500	-2.37621	0.00333527	#N/A	#N/A	#N/A
MD02G1172500	-2.33734	0.000598598	Remorin family protein	#N/A	Remorin family protein
MD09G1172600	-2.28801	4.4616e-22	pectin methylesterase 3	PME3	Pectinesterase/pectinesterase inhibitor 3
MD14G1002500	-2.2519	0.0639699	glutamate dehydrogenase 1	GDH1	Glutamate dehydrogenase
MD06G1105900	-2.13514	0.0317878	glycosyl hydrolase 9C2	AtGH9C2	Endoglucanase 6
MD01G1039700	-2.07284	2.4686e-09	Kinase interacting (KIP1-like) family protein	NET2D	NET2D

## Sheet: DOWN - Common group_458+11
Locus	logFC_Apple_P. terrestris	FDR	Description	A. thaliana gene_name	A. thaliana Annotation
MD14G1162100	-9.3233	4.36127e-11	Protein of unknown function	#N/A	von willebrand factor A domain protein
MD06G1010100	-8.75785	1.01357e-12	#N/A	#N/A	#N/A
MD04G1088300	-8.60522	4.1922e-13	#N/A	#N/A	#N/A
MD16G1132100	-8.53216	1.46022e-11	Pectinacetylesterase family protein	PAE10	Pectin acetylesterase 10
MD09G1230900	-8.39734	2.87057e-10	RING/U-box superfamily protein	#N/A	RBR-type E3 ubiquitin transferase
MD13G1070900	-6.79173	8.64668e-16	Homeodomain-like superfamily protein	#N/A	Homeodomain-like superfamily protein
MD06G1130100	-6.56053	1.32499e-15	Integrase-type DNA-binding superfamily protein	ERF114	Ethylene-responsive transcription factor ERF114
MD04G1170900	-6.41534	2.7217e-55	Peroxidase superfamily protein	PER52	Peroxidase 52
MD05G1052400	-6.25554	5.5679e-23	SAUR-like auxin-responsive protein family	SAUR22	Auxin-responsive protein SAUR22
MD08G1092300	-6.16913	2.68666e-17	#N/A	#N/A	#N/A
MD10G1059200	-6.05572	5.43896e-27	SAUR-like auxin-responsive protein family	#N/A	At4g38840
MD10G1005000	-6.03176	7.20731e-06	Protein of unknown function (DUF1442)	#N/A	Ankyrin repeat/KH domain protein (DUF1442)
MD07G1083500	-5.91225	3.07159e-11	Ankyrin repeat family protein	#N/A	Ankyrin repeat family protein
MD01G1152100	-5.77036	1.12358e-21	Cytochrome P450 superfamily protein	CYP90A1	DWF3
MD05G1052000	-5.73376	5.3947e-19	SAUR-like auxin-responsive protein family	#N/A	At4g38840
MD08G1090900	-5.71661	3.41892e-09	Leucine-rich repeat protein kinase family protein	#N/A	Probable LRR receptor-like serine/threonine-protein kinase At3g47570
MD09G1228000	-5.69948	1.37797e-08	Eukaryotic aspartyl protease family protein	#N/A	At1g79720
MD14G1032700	-5.67255	1.35575e-08	Peptidase M20/M25/M40 family protein	ILR1	IAA-amino acid hydrolase ILR1
MD10G1218500	-5.34112	1.7061e-22	DNA glycosylase superfamily protein	#N/A	DNA glycosylase superfamily protein
MD01G1228300	-5.31778	4.26438e-07	Late embryogenesis abundant (LEA) hydroxyproline-rich glycoprotein family	NHL26	NHL26
MD08G1178500	-5.31473	5.79292e-11	Protein of unknown function (DUF581)	#N/A	F28K19.24
MD13G1166900	-5.2703	1.81206e-11	Protein of unknown function	#N/A	Vitellogenin-like protein
MD12G1166300	-5.24578	3.91072e-21	#N/A	#N/A	#N/A
MD10G1255700	-5.17793	7.36184e-22	Plant protein of unknown function (DUF828) with plant pleckstrin homology-like region	#N/A	Auxin canalization protein (DUF828)
MD12G1135800	-5.17449	1.42502e-09	Leucine-rich repeat protein kinase family protein	#N/A	Leucine-rich repeat protein kinase family protein
MD11G1054500	-5.14877	3.17061e-23	expansin A8	EXPA8	EXPA8
MD05G1207300	-4.95655	2.12388e-11	nine-cis-epoxycarotenoid dioxygenase 3	NCED3	9-cis-epoxycarotenoid dioxygenase NCED3, chloroplastic
MD15G1429900	-4.95148	1.44515e-09	ATPase E1-E2 type family protein / haloacid dehalogenase-like hydrolase family protein	ACA13	Putative calcium-transporting ATPase 13, plasma membrane-type
MD05G1158400	-4.93188	3.20535e-16	Protein of unknown function	#N/A	Protein of unknown function, DUF538
MD02G1194600	-4.91278	9.15246e-14	Leucine-rich receptor-like protein kinase family protein	BAM1	Leucine-rich repeat receptor-like serine/threonine-protein kinase BAM1
MD10G1020100	-4.91053	4.31252e-16	disease resistance protein (TIR-NBS-LRR class)	#N/A	Disease resistance protein (TIR-NBS-LRR class)
MD13G1049500	-4.84011	3.75458e-10	#N/A	#N/A	#N/A
MD09G1068400	-4.7993	3.40452e-16	Protein of unknown function	#N/A	LONGIFOLIA protein
MD02G1067400	-4.79175	1.02663e-11	oxidative stress 3	OXS3	Emb
MD05G1081100	-4.77476	6.93577e-77	alpha-amylase-like	AMY1	Alpha-amylase 1
MD02G1069700	-4.77037	5.58414e-12	NB-ARC domain-containing disease resistance protein	RPPL1	Putative disease resistance RPP13-like protein 1
MD14G1098000	-4.76533	3.98214e-15	LOCATED IN: vacuole	#N/A	#N/A
MD00G1182100	-4.71955	3.9592e-12	Sterile alpha motif (SAM) domain-containing protein	#N/A	At1g15760
MD13G1123500	-4.70213	9.75447e-11	SAUR-like auxin-responsive protein family	#N/A	At5g50760
MD17G1223700	-4.68512	2.03337e-11	Protein kinase superfamily protein	#N/A	Putative receptor-like protein kinase At1g80870
MD15G1032300	-4.6701	2.02567e-18	Protein of unknown function	#N/A	unknown protein; BEST Arabidopsis thaliana protein match is: unknown protein (TAIR:AT1G75060.1); Has 145 Blast hits to 145 proteins in 43 species: Archae - 0; Bacteria - 0; Metazoa - 40; Fungi - 0; Plants - 104; Viruses - 0; Other Eukaryotes - 1 (so /.../NCBI BLink).
MD05G1051800	-4.66507	3.0154e-22	SAUR-like auxin-responsive protein family	SAUR20	Auxin-responsive protein SAUR20
MD10G1018900	-4.64057	1.15112e-11	disease resistance protein (TIR-NBS-LRR class)	#N/A	Disease resistance protein (TIR-NBS-LRR class)
MD03G1001100	-4.61211	2.98435e-06	leucoanthocyanidin dioxygenase	LDOX	AT4G22880 protein
MD00G1067200	-4.60392	7.80552e-45	SAUR-like auxin-responsive protein family	#N/A	F6F9.11 protein
MD05G1216400	-4.59023	2.67432e-12	Pentatricopeptide repeat (PPR) superfamily protein	#N/A	Pentatricopeptide repeat-containing protein At1g79080, chloroplastic
MD10G1030100	-4.58261	1.16205e-06	#N/A	#N/A	#N/A
MD16G1094200	-4.57226	2.97593e-05	DC1 domain-containing protein	#N/A	Probable nucleoredoxin 1
MD06G1213300	-4.51593	0.000238009	cytochrome P450	CYP71B37	Cytochrome P450 71B37
MD15G1246800	-4.51388	6.92524e-15	SAUR-like auxin-responsive protein family	SAUR50	Auxin-responsive protein SAUR50
MD08G1151300	-4.49123	4.79098e-05	indole-3-acetic acid inducible 29	IAA29	Auxin-responsive protein
MD17G1262700	-4.48896	4.59615e-11	transmembrane kinase 1	TMK1	Receptor protein kinase TMK1
MD16G1081100	-4.48376	1.19064e-18	Glutathione S-transferase family protein	GSTU17	Glutathione S-transferase U17
MD11G1051400	-4.44758	5.42716e-23	Phototropic-responsive NPH3 family protein	RPT2	Root phototropism protein 2
MD08G1010700	-4.42657	1.85017e-14	Leucine-rich receptor-like protein kinase family protein	CLV1	Leucine-rich repeat receptor-like protein kinase (Fragment)
MD07G1215900	-4.42305	7.46847e-15	Transmembrane amino acid transporter family protein	AUX1	Auxin transporter protein 1
MD15G1060100	-4.40206	2.14222e-24	cytokinin-responsive gata factor 1	GATA22	Putative GATA transcription factor 22
MD05G1170300	-4.39069	1.42188e-13	nuclear transport factor 2 (NTF2) family protein / RNA recognition motif (RRM)-containing protein	#N/A	Nuclear transport factor 2/RNA recognition motif protein
MD16G1012500	-4.38939	2.95223e-11	alpha-galactosidase 1	AGAL1	Alpha-galactosidase 1
MD13G1031000	-4.38409	4.37616e-15	Cytochrome P450 superfamily protein	CYP734A1	CYP734A1
MD08G1060000	-4.38174	4.82598e-09	Integrase-type DNA-binding superfamily protein	ERF003	Ethylene-responsive transcription factor ERF003
MD03G1054600	-4.34135	3.61239e-19	FAD/NAD(P)-binding oxidoreductase family protein	#N/A	FAD/NAD(P)-binding oxidoreductase family protein
MD11G1138700	-4.28231	2.28771e-10	photosynthetic electron transfer B	PETB	Cytochrome b6
MD07G1139300	-4.24071	2.32364e-22	disease resistance family protein / LRR family protein	#N/A	Disease resistance family protein / LRR family protein
MD14G1217700	-4.23114	1.44324e-40	#N/A	#N/A	#N/A
MD12G1114000	-4.21537	3.25151e-13	UDP-Glycosyltransferase superfamily protein	UGT86A1	Glycosyltransferase (Fragment)
MD03G1240600	-4.20432	2.27159e-28	Leucine-rich receptor-like protein kinase family protein	PSY1R	Leucine-rich repeat receptor-like protein kinase (Fragment)
MD12G1103000	-4.19065	1.11948e-12	PLATZ transcription factor family protein	#N/A	PLATZ transcription factor family protein
MD02G1063900	-4.18892	7.00515e-07	Serinc-domain containing serine and sphingolipid biosynthesis protein	#N/A	AT3g24470/MXP5_4
MD15G1243500	-4.16775	1.44379e-09	histidine kinase 1	AHK1	Histidine kinase 1
MD02G1057200	-4.08881	8.667e-25	phytochrome-associated protein 2	IAA27	Auxin-responsive protein IAA27
MD15G1081100	-4.08847	1.77697e-07	basic helix-loop-helix (bHLH) DNA-binding superfamily protein	HEC2	Transcription factor HEC2
MD15G1224900	-4.08145	8.10645e-12	Plant invertase/pectin methylesterase inhibitor superfamily	PME32	Probable pectinesterase/pectinesterase inhibitor 32
MD05G1051700	-4.07753	7.15305e-22	SAUR-like auxin-responsive protein family	#N/A	At4g38840
MD11G1007800	-4.06038	7.48221e-19	alpha/beta-Hydrolases superfamily protein	#N/A	Alpha/beta-Hydrolases superfamily protein
MD15G1285300	-4.05364	7.10702e-07	Subtilisin-like serine endopeptidase family protein	SBT1.9	Subtilisin-like protease SBT1.9
MD16G1000400	-4.03219	5.90251e-28	cell elongation protein / DWARF1 / DIMINUTO (DIM)	DIM	Delta(24)-sterol reductase
MD01G1080100	-4.02636	1.13513e-10	reduced male fertility	RMF	Probable F-box protein At3g61730
MD07G1233100	-4.00208	3.27694e-07	expansin A8	EXPA8	EXPA8
MD09G1232300	-3.98198	1.35626e-14	Pectinacetylesterase family protein	#N/A	Pectinacetylesterase family protein
MD16G1145200	-3.98095	0.000487505	xyloglucan endotransglucosylase/hydrolase 5	XTH5	Xyloglucan endotransglucosylase/hydrolase
MD17G1221800	-3.97469	0.00277487	NOD26-like intrinsic protein 6	NIP6-1	Aquaporin NIP6-1
MD08G1154200	-3.97222	2.86038e-34	Protein kinase superfamily protein	#N/A	Protein kinase superfamily protein
MD00G1121600	-3.95345	7.61619e-12	photosystem II reaction center protein B	PSBB	Photosystem II CP47 reaction center protein
MD03G1126900	-3.93103	2.71121e-15	Protein of unknown function (DUF1635)	#N/A	Protein of unknown function (DUF1635)
MD01G1092700	-3.92413	4.60683e-05	#N/A	#N/A	#N/A
MD13G1111600	-3.91356	3.15545e-34	Ankyrin repeat family protein	#N/A	Ankyrin repeat family protein
MD01G1229700	-3.90872	1.9404e-07	Heavy metal transport/detoxification superfamily protein	HIPP09	Heavy metal-associated isoprenylated plant protein 9
MD00G1020300	-3.89149	1.94464e-07	disease resistance protein (TIR-NBS-LRR class)	#N/A	Disease resistance protein (TIR-NBS-LRR class)
MD03G1090700	-3.89024	1.81886e-05	expansin A4	EXPA4	Expansin-A4
MD15G1015700	-3.89004	4.73664e-16	glyoxal oxidase-related protein	#N/A	F10A5.18
MD15G1014300	-3.88557	3.57454e-17	SAUR-like auxin-responsive protein family	#N/A	SAUR-like auxin-responsive protein family
MD11G1219900	-3.88555	6.13314e-06	Cytochrome P450 superfamily protein	CYP75B1	TT7
MD14G1070400	-3.87442	1.40287e-23	NB-ARC domain-containing disease resistance protein	RPPL1	Putative disease resistance RPP13-like protein 1
MD14G1216800	-3.87354	7.29417e-09	OBF binding protein 4	DOF5.4	OBP4
MD10G1060800	-3.86265	1.07032e-08	SAUR-like auxin-responsive protein family	#N/A	SAUR-like auxin-responsive protein family
MD03G1058400	-3.86143	3.80412e-07	Major facilitator superfamily protein	#N/A	Major facilitator superfamily protein
MD17G1100500	-3.84554	4.51717e-13	dentin sialophosphoprotein-related	#N/A	Dentin sialophosphoprotein
MD12G1241500	-3.84314	7.22027e-31	basic helix-loop-helix (bHLH) DNA-binding superfamily protein	UNE12	Transcription factor UNE12
MD15G1407700	-3.83607	2.14109e-08	late embryogenesis abundant domain-containing protein / LEA domain-containing protein	#N/A	Late embryogenesis abundant domain-containing protein / LEA domain-containing protein
MD12G1038300	-3.82615	0.000266188	HXXXD-type acyl-transferase family protein	#N/A	At5g17540
MD02G1013200	-3.82433	7.59783e-23	RING/U-box superfamily protein	#N/A	AT2G15580 protein
MD02G1013300	-3.81939	4.55139e-06	#N/A	#N/A	#N/A
MD05G1152500	-3.81719	3.47966e-22	formin homology 1	FH1	Formin-like protein
MD11G1173000	-3.81511	4.25502e-06	Aluminium activated malate transporter family protein	ALMT2	Aluminum-activated malate transporter 2
MD15G1070000	-3.81455	2.85133e-09	Disease resistance protein (CC-NBS-LRR class) family	RF9	Probable disease resistance protein RDL6
MD17G1064800	-3.80817	3.3992e-16	brassinosteroid-6-oxidase 2	CYP85A2	Cytochrome P450 85A2
MD00G1140100	-3.80376	6.05223e-08	Uncharacterized protein ycf68	#N/A	#N/A
MD13G1246700	-3.80279	1.19005e-06	Peroxidase superfamily protein	PER16	Peroxidase 16
MD14G1180900	-3.7956	1.60678e-05	myb domain protein 66	WER	WER1
MD10G1289700	-3.78012	0.00124548	Protein of unknown function	#N/A	E6-like protein
MD01G1103800	-3.76923	2.92292e-14	DVL family protein	ROT4	At2g36985
MD06G1133200	-3.74753	1.25539e-21	basic helix-loop-helix (bHLH) DNA-binding superfamily protein	BHLH137	Transcription factor bHLH137
MD06G1093000	-3.74752	6.15895e-24	respiratory burst oxidase protein F	RBOHF	Respiratory burst oxidase homolog protein F
MD16G1163400	-3.74086	1.61278e-28	#N/A	#N/A	#N/A
MD09G1022200	-3.72977	2.81894e-51	GDSL-like Lipase/Acylhydrolase superfamily protein	#N/A	GDSL esterase/lipase At5g14450
MD04G1013100	-3.72965	5.97596e-15	Histidine kinase-	NOV	Histidine kinase-, DNA gyrase B-, and HSP90-like ATPase family protein
MD14G1154400	-3.72568	1.05595e-21	reversibly glycosylated polypeptide 1	RGP1	RGP1
MD16G1083600	-3.72251	2.55765e-19	ARM repeat superfamily protein	TOR1L4	TORTIFOLIA1-like protein 4
MD10G1202100	-3.71969	1.20465e-06	SAUR-like auxin-responsive protein family	#N/A	At3g12955
MD10G1328400	-3.70059	4.5465e-25	Phosphotyrosine protein phosphatases superfamily protein	#N/A	Phosphotyrosine protein phosphatases superfamily protein
MD15G1021500	-3.68682	0.000667742	cytokinin oxidase 5	CKX5	Cytokinin dehydrogenase 5
MD13G1024300	-3.67161	4.71829e-08	sulfate transporter 91	SULTR3;3	Probable sulfate transporter 3.3
MD01G1149100	-3.67116	5.00582e-09	Transmembrane amino acid transporter family protein	AUX1	Auxin transporter protein 1
MD13G1131800	-3.65586	7.01104e-09	Major facilitator superfamily protein	NPF6.1	Protein NRT1/ PTR FAMILY 6.1
MD17G1184400	-3.65434	1.72743e-13	LRR and NB-ARC domains-containing disease resistance protein	#N/A	Putative disease resistance protein At3g14460
MD17G1210200	-3.64613	8.27089e-18	Tetratricopeptide repeat (TPR)-like superfamily protein	#N/A	F18B13.21 protein
MD16G1200000	-3.63572	3.11844e-06	Chlorophyll A-B binding family protein	ELIP1	ELIP1
MD02G1045900	-3.62806	4.85606e-08	NAD(P)-binding Rossmann-fold superfamily protein	NYC1	Probable chlorophyll(ide) b reductase NYC1, chloroplastic
MD02G1188100	-3.62623	5.86126e-12	Galactosyl transferase GMA12/MNN10 family protein	GT7	Putative glycosyltransferase 7
MD02G1149000	-3.62187	1.5412e-12	Cytochrome P450 superfamily protein	CYP90B1	Cytochrome P450 90B1
MD17G1184500	-3.62105	2.41508e-07	NB-ARC domain-containing disease resistance protein	RPPL1	Putative disease resistance RPP13-like protein 1
MD14G1202100	-3.6123	3.07694e-05	expansin A15	ATEXPA1	AT1G69530 protein
MD10G1002400	-3.60439	2.41634e-05	sucrose phosphate synthase 3F	SPS3	SPS3F
MD17G1103000	-3.58962	1.72431e-13	Major facilitator superfamily protein	NPF6.4	Protein NRT1/ PTR FAMILY 6.4
MD11G1147500	-3.5834	3.35369e-10	Protein of unknown function (DUF1635)	#N/A	Protein of unknown function (DUF1635)
MD01G1198000	-3.58085	1.62693e-24	RHOMBOID-like 2	RBL2	RHOMBOID-like protein 2
MD10G1055500	-3.57081	7.96097e-12	Protein of unknown function	#N/A	Protein FLOURY 1-like
MD15G1036300	-3.56712	9.98787e-22	aspartate aminotransferase 5	ASP5	Aspartate aminotransferase
MD02G1201500	-3.56311	3.47601e-10	protein binding	ZPR2	Binding protein
MD10G1020000	-3.56191	7.90926e-06	disease resistance protein (TIR-NBS-LRR class)	#N/A	Disease resistance protein (TIR-NBS-LRR class)
MD10G1289000	-3.54657	1.02891e-18	Glucose-6-phosphate/phosphate translocator-related	APE2	Glucose-6-phosphate/phosphate translocator-like protein
MD07G1184500	-3.54105	5.15526e-06	cyclic nucleotide-gated channel 14	CNGC8	Putative cyclic nucleotide-gated ion channel 8
MD15G1203500	-3.53849	2.72348e-06	1-amino-cyclopropane-1-carboxylate synthase 7	ACS7	1-aminocyclopropane-1-carboxylate synthase 7
MD11G1295100	-3.53149	4.14526e-13	ATP synthase subunit beta	ATPB	ATP synthase subunit beta, chloroplastic
MD06G1238400	-3.52939	5.62871e-14	Kinase interacting (KIP1-like) family protein	#N/A	Kinase-interacting family protein
MD07G1282200	-3.52149	4.12288e-10	Protein of unknown function	MAKR6	Probable membrane-associated kinase regulator 6
MD04G1212100	-3.51666	1.79155e-15	histidine-containing phosphotransmitter 1	AHP1	AHP1
MD11G1295500	-3.51342	1.10604e-08	#N/A	#N/A	#N/A
MD12G1201100	-3.51306	4.02447e-09	S-adenosylmethionine synthetase 1	SAM1	S-adenosylmethionine synthase
MD06G1165100	-3.50139	7.67025e-13	Plant protein of unknown function (DUF868)	#N/A	At4g12690
MD14G1209000	-3.50009	4.88149e-33	C2H2-like zinc finger protein	#N/A	C2H2-like zinc finger protein
MD10G1253000	-3.46414	1.13672e-10	Protein of unknown function	#N/A	At4g21740
MD09G1232400	-3.46298	9.52211e-13	Pectinacetylesterase family protein	#N/A	Pectinacetylesterase family protein
MD16G1106400	-3.46267	1.16849e-08	Pectate lyase family protein	#N/A	Probable pectate lyase 5
MD14G1106500	-3.45709	8.35409e-07	plasma membrane intrinsic protein 1	PIP1B	Plasma membrane intrinsic protein 1B
MD04G1057600	-3.45326	8.37082e-08	oleosin 1	OLEO1	Oleosin
MD13G1059000	-3.44585	4.35167e-10	Adenine nucleotide alpha hydrolases-like superfamily protein	MRH6	Adenine nucleotide alpha hydrolases-like superfamily protein
MD16G1177200	-3.44475	1.04885e-22	Deoxyxylulose-5-phosphate synthase	DXS	DXS1
MD10G1017300	-3.41901	4.32094e-32	pathogenesis-related family protein	#N/A	pathogenesis-related family protein
MD11G1068500	-3.41322	2.28744e-10	Photosystem I	PSAB	Photosystem I P700 chlorophyll a apoprotein A2
MD01G1153400	-3.41034	1.89552e-07	Double Clp-N motif-containing P-loop nucleoside triphosphate hydrolases superfamily protein	SMXL7	Protein SMAX1-LIKE 7
MD00G1113500	-3.40381	0.000195908	zinc finger protein 2	ZFP2	Zinc finger protein 2
MD01G1150100	-3.39558	6.02224e-11	Leucine-rich repeat protein kinase family protein	#N/A	Probable LRR receptor-like serine/threonine-protein kinase At3g47570
MD05G1182700	-3.39422	5.53656e-09	response regulator 24	ARR24	Two-component response regulator 24
MD16G1017300	-3.38573	6.73716e-08	photosynthetic electron transfer B	PETB	Cytochrome b6
MD15G1390200	-3.37959	2.73964e-10	oligopeptide transporter 2	OPT2	Oligopeptide transporter 2
MD11G1003000	-3.37336	9.48583e-08	Protein of unknown function	#N/A	Nuclear polyadenylated RNA-binding protein
MD01G1046700	-3.37293	1.77816e-09	Zinc-binding dehydrogenase family protein	#N/A	Allyl alcohol dehydrogenase; NADP-dependent oxidoreductase-like protein
MD02G1068200	-3.36192	1.11181e-10	Protein of unknown function (DUF1005)	#N/A	DUF1005 family protein (DUF1005)
MD06G1029100	-3.35965	4.53295e-18	#N/A	#N/A	#N/A
MD09G1140500	-3.35072	1.61778e-59	zinc transporter 1 precursor	ZIP1	Zinc transporter 1
MD15G1163900	-3.34917	1.16891e-27	Inorganic H pyrophosphatase family protein	AVP1	VHP1
MD16G1174800	-3.34786	4.21158e-12	NAD(P)-binding Rossmann-fold superfamily protein	#N/A	NAD(P)-binding Rossmann-fold superfamily protein
MD10G1002500	-3.3402	6.72856e-08	Sucrose-phosphate synthase family protein	SPS4	Probable sucrose-phosphate synthase 4
MD09G1264800	-3.33079	3.97865e-21	RGA-like 2	RGL2	RGL2
MD13G1269700	-3.32755	6.93877e-06	zinc finger protein 2	ZFP2	Zinc finger protein 2
MD07G1213100	-3.32364	1.29776e-21	HAD superfamily	#N/A	Uncharacterized protein At2g39920
MD02G1099400	-3.32328	2.45958e-05	Photosystem I	PSAA	Photosystem I P700 chlorophyll a apoprotein A1
MD05G1158500	-3.3154	6.08069e-35	Sodium Bile acid symporter family	BASS3	Probable sodium/metabolite cotransporter BASS3, chloroplastic
MD16G1198500	-3.31496	1.05418e-11	Protein of unknown function	#N/A	CONTAINS InterPro DOMAIN/s: EGF-like (InterPro:IPR006210); Has 259 Blast hits to 234 proteins in 55 species: Archae - 0; Bacteria - 0; Metazoa - 184; Fungi - 0; Plants - 69; Viruses - 0; Other Eukaryotes - 6 (source: NCBI BLink).
MD16G1132300	-3.2909	7.51372e-19	neurofilament protein-related	#N/A	#N/A
MD06G1012900	-3.28886	8.58601e-17	Pectinacetylesterase family protein	#N/A	Pectinacetylesterase family protein
MD08G1023600	-3.28701	6.93036e-05	beta-galactosidase 3	BGAL3	Beta-galactosidase 3
MD08G1161000	-3.27379	1.35052e-07	Protein of unknown function (DUF630 and DUF632)	#N/A	DUF630 family protein, putative (DUF630 and DUF632)
MD00G1125400	-3.26695	1.68387e-08	expansin A15	EXPA15	EXPA15
MD07G1295600	-3.26556	9.23733e-26	oligopeptide transporter 1	OPT6	Oligopeptide transporter 6
MD12G1198000	-3.26329	1.73199e-07	Pectinacetylesterase family protein	PAE12	Pectin acetylesterase 12
MD00G1115200	-3.25873	5.94567e-08	TARGET OF MONOPTEROS 6	DOF5.3	Dof zinc finger protein DOF5.3
MD11G1258900	-3.25838	2.76257e-11	TCP family transcription factor 4	TCP4	TCP4
MD02G1176600	-3.25685	1.52637e-13	Leucine-rich repeat protein kinase family protein	#N/A	Probable inactive receptor kinase At5g67200
MD17G1248500	-3.25622	3.39745e-16	Class I glutamine amidotransferase-like superfamily protein	#N/A	Class I glutamine amidotransferase-like superfamily protein
MD17G1187000	-3.25534	3.14961e-08	Ankyrin repeat family protein	#N/A	Ankyrin repeat family protein
MD08G1154900	-3.25472	2.11999e-09	ribosomal protein L14	RPL14	50S ribosomal protein L14, chloroplastic
MD05G1345400	-3.25427	2.31431e-15	Ubiquitin-like superfamily protein	ATG8B	Autophagy-related protein 8b
MD08G1039200	-3.24423	6.32039e-15	Protein kinase protein with adenine nucleotide alpha hydrolases-like domain	#N/A	Kinase with adenine nucleotide alpha hydrolases-like domain-containing protein
MD12G1130800	-3.24	4.89516e-09	Leucine-rich repeat protein kinase family protein	#N/A	Probable LRR receptor-like serine/threonine-protein kinase At3g47570
MD02G1227800	-3.23506	6.79208e-09	Cytidine/deoxycytidylate deaminase family protein	PYRD	Riboflavin biosynthesis protein PYRD, chloroplastic
MD08G1236000	-3.2299	2.14414e-20	potassium transport 2/3	AKT2	Potassium channel AKT2/3
MD13G1043200	-3.21562	2.12169e-07	Major facilitator superfamily protein	NPF3.1	Protein NRT1/ PTR FAMILY 3.1
MD11G1068400	-3.19791	2.33326e-08	YCF9	PSBZ	Photosystem II reaction center protein Z
MD02G1213300	-3.19597	5.79557e-07	acetyl-CoA carboxylase carboxyl transferase subunit beta	ACCD	Acetyl-coenzyme A carboxylase carboxyl transferase subunit beta, chloroplastic
MD07G1189600	-3.19516	1.46141e-16	Plant protein 1589 of unknown function	#N/A	Uncharacterized protein At3g55240
MD01G1186200	-3.18855	5.29948e-09	Protein of unknown function (DUF668)	#N/A	Similarity to unknown protein
MD16G1092800	-3.18814	1.06776e-11	Oxidoreductase	AOR	NADPH-dependent alkenal/one oxidoreductase, chloroplastic
MD03G1120200	-3.18732	2.29748e-06	photosystem II reaction center protein F	PSBF	Cytochrome b559 subunit beta
MD14G1181000	-3.17225	0.000244804	myb domain protein 66	WER	WER1
MD10G1002300	-3.1572	1.51316e-11	Sucrose-phosphate synthase family protein	SPS4	Probable sucrose-phosphate synthase 4
MD02G1274000	-3.15566	2.32501e-20	Protein kinase superfamily protein	LRK10L-2.1	LEAF RUST 10 DISEASE-RESISTANCE LOCUS RECEPTOR-LIKE PROTEIN KINASE-like 2.1
MD02G1115000	-3.14599	8.64816e-31	Protein of unknown function	#N/A	unknown protein; Has 264 Blast hits to 258 proteins in 65 species: Archae - 5; Bacteria - 5; Metazoa - 66; Fungi - 16; Plants - 107; Viruses - 0; Other Eukaryotes - 65 (source: NCBI BLink).
MD14G1123200	-3.14282	0.000156285	#N/A	#N/A	#N/A
MD05G1355300	-3.14121	0.000294025	phloem protein 2-A1	PP2A1	Protein PHLOEM PROTEIN 2-LIKE A1
MD01G1199000	-3.13687	4.43417e-05	Sugar isomerase (SIS) family protein	#N/A	At5g52190
MD01G1220700	-3.13396	1.76182e-07	Plant invertase/pectin methylesterase inhibitor superfamily	#N/A	Pectinesterase
MD01G1239300	-3.12988	1.14487e-07	origin recognition complex subunit 3	ORC3	ORC3
MD15G1388400	-3.1284	5.57223e-05	unfolded protein binding	YCF4	Photosystem I assembly protein Ycf4
MD11G1295000	-3.11994	1.99571e-08	ribulose-bisphosphate carboxylases	RBCL	Ribulose bisphosphate carboxylase large chain
MD10G1252700	-3.1198	6.16321e-30	hercules receptor kinase 2	HERK2	Probable receptor-like protein kinase At1g30570
MD11G1295200	-3.11948	2.31373e-17	ATP synthase subunit beta	ATPB	ATP synthase subunit beta, chloroplastic
MD00G1096700	-3.11838	5.86952e-09	Protein of unknown function	#N/A	Uncharacterized protein unannotated coding sequence from BAC F9L11
MD09G1255700	-3.11603	3.68211e-09	Bifunctional inhibitor/lipid-transfer protein/seed storage 2S albumin superfamily protein	#N/A	Bifunctional inhibitor/lipid-transfer protein/seed storage 2S albumin superfamily protein
MD08G1117300	-3.11541	1.18461e-07	aspartate aminotransferase 3	ASP3	Aspartate aminotransferase 3, chloroplastic
MD04G1064800	-3.11479	6.88324e-09	BON association protein 2	BAP2	BON1-associated protein 2
MD12G1198800	-3.11449	1.43731e-11	neurofilament protein-related	#N/A	#N/A
MD08G1129500	-3.1094	1.65603e-09	NB-ARC domain-containing disease resistance protein	RPPL1	Putative disease resistance RPP13-like protein 1
MD15G1184100	-3.10106	8.32363e-15	NAD(P)-binding Rossmann-fold superfamily protein	NYC1	Probable chlorophyll(ide) b reductase NYC1, chloroplastic
MD06G1231600	-3.09786	1.23425e-16	receptor-like kinase 1	RKL1	Probable inactive receptor kinase At1g48480
MD16G1128500	-3.0951	4.67468e-06	#N/A	#N/A	#N/A
MD06G1079400	-3.09235	3.71989e-05	#N/A	#N/A	#N/A
MD04G1129800	-3.09024	5.11858e-05	expansin A4	EXPA4	Expansin-A4
MD05G1325800	-3.08945	5.67835e-15	F-box/RNI-like superfamily protein	TIR1	TIR1
MD14G1221100	-3.0893	4.64584e-16	Oleosin family protein	#N/A	Oleosin family protein
MD15G1319500	-3.08325	2.00951e-10	O-Glycosyl hydrolases family 17 protein	#N/A	Glucan endo-1,3-beta-glucosidase 2
MD04G1233200	-3.07402	2.87521e-17	Protein kinase superfamily protein	LRK10L-2.5	LEAF RUST 10 DISEASE-RESISTANCE LOCUS RECEPTOR-LIKE PROTEIN KINASE-like 2.5
MD05G1127800	-3.07001	5.42131e-06	Photosystem I	PSAA	Photosystem I P700 chlorophyll a apoprotein A1
MD14G1205700	-3.06909	1.64711e-07	Protein kinase superfamily protein	IBS1	Protein kinase superfamily protein
MD13G1285100	-3.06595	0.000755879	Chalcone and stilbene synthase family protein	CHS	TT4
MD13G1238300	-3.0656	1.62853e-14	P-loop containing nucleoside triphosphate hydrolases superfamily protein	SDE3	Probable RNA helicase SDE3
MD16G1070600	-3.06245	5.24709e-10	expansin A1	ATEXPA1	AT1G69530 protein
MD04G1189100	-3.06147	6.40747e-05	NADH-Ubiquinone/plastoquinone (complex I) protein	NDHD	NADH-Ubiquinone/plastoquinone (complex I) protein
MD01G1211600	-3.06034	2.20204e-11	Protein of unknown function	MAKR6	Probable membrane-associated kinase regulator 6
MD06G1008700	-3.06023	1.4751e-12	catalase 2	CAT2	catalase 2
MD01G1190900	-3.05571	2.11679e-08	Disease resistance protein (TIR-NBS-LRR class) family	#N/A	Disease resistance protein (TIR-NBS-LRR class) family
MD13G1198600	-3.05346	5.81452e-22	Plant protein of unknown function (DUF828) with plant pleckstrin homology-like region	#N/A	Auxin canalization protein (DUF828)
MD01G1211500	-3.0533	1.52273e-05	SLAC1 homologue 3	SLAH3	S-type anion channel SLAH3
MD11G1295700	-3.04674	8.50194e-11	photosystem II reaction center protein G	NDHK	NAD(P)H-quinone oxidoreductase subunit K, chloroplastic
MD05G1134200	-3.04153	1.03431e-17	Plant U-Box 15	PUB15	U-box domain-containing protein 15
MD09G1079400	-3.04094	0.00443247	NSP-interacting kinase 1	NIK1	Protein NSP-INTERACTING KINASE 1
MD09G1146800	-3.03993	3.14962e-13	PHYTOENE SYNTHASE	PSY	PHYTOENE SYNTHASE
MD03G1217700	-3.03302	0.003072	Protein of unknown function (DUF1223)	#N/A	Membrane lipoprotein lipid attachment site-like protein, putative (DUF1223)
MD17G1001700	-3.02674	5.31047e-13	non-intrinsic ABC protein 14	ABCI11	ABC transporter I family member 11, chloroplastic
MD16G1027000	-3.02323	3.78397e-05	sulfate transporter 91	SULTR3;3	Probable sulfate transporter 3.3
MD08G1015000	-3.01757	6.83226e-14	Plant protein of unknown function (DUF869)	FPP6	Filament-like plant protein 6
MD09G1124500	-3.01626	3.94424e-13	Endosomal targeting BRO1-like domain-containing protein	#N/A	At1g73390
MD11G1301000	-3.01624	5.41574e-09	Phototropic-responsive NPH3 family protein	#N/A	BTB/POZ domain-containing protein At1g03010
MD16G1100100	-3.0025	8.26688e-07	ATPase	ATPI	ATP synthase subunit a, chloroplastic
MD06G1016500	-3.00007	5.22246e-29	HXXXD-type acyl-transferase family protein	#N/A	At5g17540
MD10G1099200	-2.99861	1.30159e-09	1	FUC95A	Alpha-L-fucosidase 2
MD03G1243900	-2.99055	3.98106e-13	Leucine-rich receptor-like protein kinase family protein	PSY1R	Leucine-rich repeat receptor-like protein kinase (Fragment)
MD13G1175400	-2.99011	6.81452e-14	Deoxyxylulose-5-phosphate synthase	DXS	DXS1
MD07G1201600	-2.98719	2.47714e-08	Eukaryotic aspartyl protease family protein	#N/A	Eukaryotic aspartyl protease family protein
MD01G1172700	-2.96535	2.33773e-10	COP1-interacting protein-related	#N/A	#N/A
MD09G1235700	-2.94218	4.96656e-08	photosystem II reaction center protein D	PSBD	Photosystem II D2 protein
MD04G1090500	-2.93517	1.17343e-08	Major facilitator superfamily protein	#N/A	At2g39210/T16B24.15
MD12G1127500	-2.93426	2.06476e-09	disease resistance protein (TIR-NBS-LRR class)	#N/A	Disease resistance protein (TIR-NBS-LRR class)
MD07G1017900	-2.93226	0.000420365	Protein of unknown function	#N/A	F17A17.37 protein
MD16G1243300	-2.92716	1.7813e-16	TCP family transcription factor	TCP7	Transcription factor TCP7
MD06G1128500	-2.9192	4.65708e-11	NADPH/respiratory burst oxidase protein D	RBOHC	RHD2
MD11G1294900	-2.91785	8.21653e-08	ribulose-bisphosphate carboxylases	RBCL	Ribulose bisphosphate carboxylase large chain
MD08G1188500	-2.91522	3.59975e-08	homeobox protein 6	ATHB-6	Homeobox-leucine zipper protein ATHB-6
MD08G1234400	-2.91378	5.34905e-07	Heavy metal transport/detoxification superfamily protein	#N/A	Heavy metal transport/detoxification superfamily protein
MD10G1282700	-2.91203	6.50747e-17	Tetratricopeptide repeat (TPR)-like superfamily protein	#N/A	AT4g18560/F28J12_220
MD08G1170300	-2.91086	2.39931e-19	phosphatidylinositol-4-phosphate 5-kinase 1	PIP5K1	Phosphatidylinositol 4-phosphate 5-kinase 1
MD08G1184700	-2.90987	1.31467e-25	S-adenosyl-L-methionine-dependent methyltransferases superfamily protein	QUA2	Probable pectin methyltransferase QUA2
MD11G1293300	-2.90763	5.86648e-11	Major facilitator superfamily protein	#N/A	Sugar transporter ERD6-like 7
MD05G1122600	-2.89813	1.32709e-15	plasma membrane intrinsic protein 2	PIP2-8	Probable aquaporin PIP2-8
MD15G1134000	-2.8775	4.40398e-05	ATP synthase subunit C family protein	ATPH	ATP synthase subunit c, chloroplastic
MD05G1193600	-2.87023	9.02624e-10	glycolipid transfer protein 1	GLTP1	Glycolipid transfer protein 1
MD02G1049600	-2.86834	9.97191e-07	ribulose-bisphosphate carboxylases	RBCL	Ribulose bisphosphate carboxylase large chain
MD08G1191400	-2.85582	0.00107785	oligopeptide transporter	ATOPT3	oligopeptide transporter
MD01G1022200	-2.84752	3.04579e-05	RING-H2 finger A2A	RHA2A	E3 ubiquitin-protein ligase RHA2A
MD02G1015200	-2.84572	4.71233e-17	HXXXD-type acyl-transferase family protein	#N/A	At5g17540
MD07G1242200	-2.8384	3.38429e-07	#N/A	#N/A	#N/A
MD04G1003000	-2.83416	0.000138949	Chalcone and stilbene synthase family protein	CHS	TT4
MD01G1226600	-2.83133	5.75008e-14	homeobox 7	ATHB-7	Homeobox-leucine zipper protein ATHB-7
MD00G1099400	-2.83045	1.55997e-05	zinc transporter 11 precursor	ZIP11	Zinc transporter 11
MD06G1185600	-2.82811	3.76593e-13	Nodulin-like / Major Facilitator Superfamily protein	#N/A	F25A4.25 protein
MD09G1196100	-2.82465	1.17343e-08	photosystem II reaction center protein G	NDHK	NAD(P)H-quinone oxidoreductase subunit K, chloroplastic
MD00G1056500	-2.82438	2.13196e-20	NAD(P)-binding Rossmann-fold superfamily protein	#N/A	NAD(P)-binding Rossmann-fold superfamily protein
MD06G1089200	-2.81386	3.05832e-05	beta-hydroxylase 1	BETA-OHASE 1	Beta-carotene 3-hydroxylase 1, chloroplastic
MD07G1289200	-2.81304	1.14688e-19	pectin methylesterase PCR fragment F	ATPMEPCRF	pectin methylesterase PCR fragment F
MD13G1042700	-2.81275	4.72754e-09	alpha-xylosidase 1	XYL1	Alpha-xylosidase 1
MD02G1035500	-2.80026	4.25576e-15	aspartate-glutamate racemase family	#N/A	Aspartate-glutamate racemase family
MD11G1119700	-2.79913	2.84327e-25	phototropin 1	PHOT1	RPT1
MD00G1200100	-2.79346	8.58566e-10	glycolipid transfer protein 1	GLTP1	Glycolipid transfer protein 1
MD00G1110200	-2.79117	2.28314e-12	BON association protein 2	BAP2	BON1-associated protein 2
MD15G1049300	-2.7844	2.08582e-11	Leucine-rich receptor-like protein kinase family protein	ERECTA	LRR receptor-like serine/threonine-protein kinase ERECTA
MD12G1237300	-2.77993	1.29922e-13	zeta-carotene desaturase	ZDS1	Zeta-carotene desaturase, chloroplastic/chromoplastic
MD14G1208600	-2.77074	2.17585e-06	glucuronidase 2	AtGUS2	Heparanase-like protein 1
MD15G1363900	-2.769	2.79546e-19	Protein of unknown function (DUF581)	#N/A	F28K19.24
MD10G1074000	-2.7591	3.26427e-15	cryptochrome-interacting basic-helix-loop-helix 1	BHLH63	CIB1
MD04G1090400	-2.74965	1.08432e-10	Major facilitator superfamily protein	#N/A	At2g39210/T16B24.15
MD15G1059100	-2.74742	2.50163e-15	Protein of unknown function (DUF761)	#N/A	At2g26110
MD06G1016200	-2.74121	5.27022e-09	HXXXD-type acyl-transferase family protein	#N/A	At5g17540
MD02G1001400	-2.73994	1.21108e-13	acetyl CoA:(Z)-3-hexen-1-ol acetyltransferase	CHAT	(Z)-3-hexen-1-ol acetyltransferase
MD14G1153600	-2.73741	8.62383e-12	structural constituent of ribosome	RPS3	30S ribosomal protein S3, chloroplastic
MD06G1065900	-2.72912	2.76199e-05	photosystem II reaction center protein J	PSBJ	Photosystem II reaction center protein J
MD02G1001200	-2.72832	1.64005e-12	methylenetetrahydrofolate reductase 2	MTHFR2	Methylenetetrahydrofolate reductase 2
MD02G1096700	-2.72512	4.14783e-27	auxin response factor 19	ARF19	Auxin response factor 19
MD17G1175400	-2.72042	2.81746e-13	Protein kinase protein with adenine nucleotide alpha hydrolases-like domain	#N/A	Kinase with adenine nucleotide alpha hydrolases-like domain-containing protein
MD11G1246600	-2.71837	0.000403108	Protein of unknown function (DUF2921)	#N/A	DUF2921 family protein, putative (DUF2921)
MD10G1047000	-2.71291	0.000135169	leucine-rich repeat transmembrane protein kinase family protein	#N/A	F12K21.25
MD16G1064200	-2.70077	1.68393e-07	nodulin-related protein 1	NRP1	Nodulin-related protein 1
MD11G1295600	-2.69866	1.37265e-08	NADH:ubiquinone/plastoquinone oxidoreductase	NDHC	NAD(P)H-quinone oxidoreductase subunit 3, chloroplastic
MD16G1263300	-2.68969	1.44206e-09	ATPase	ATPI	ATP synthase subunit a, chloroplastic
MD11G1219200	-2.68711	3.98088e-09	AT hook motif-containing protein	#N/A	AT hook motif-containing protein
MD04G1064200	-2.68613	0.00286726	osmotin 34	OSM34	OSM34
MD09G1099700	-2.67336	2.16346e-05	S-locus lectin protein kinase family protein	#N/A	S-locus lectin protein kinase family protein
MD08G1027900	-2.66698	5.42331e-25	ADPGLC-PPase large subunit	APL2	Glucose-1-phosphate adenylyltransferase large subunit 2, chloroplastic
MD13G1025300	-2.65708	3.53339e-17	Auxin efflux carrier family protein	PIN3	Auxin efflux carrier component 3
MD03G1278100	-2.65434	0.000132596	Thioredoxin superfamily protein	GRXC11	Glutaredoxin-C11
MD07G1230600	-2.65266	6.11231e-05	Major facilitator superfamily protein	NPF5.1	Protein NRT1/ PTR FAMILY 5.1
MD12G1208900	-2.64788	4.09194e-15	Polynucleotidyl transferase	DPD1	Exonuclease DPD1, chloroplastic/mitochondrial
MD10G1219200	-2.64546	0.01426	Eukaryotic aspartyl protease family protein	NANA	Aspartic proteinase NANA, chloroplast
MD07G1216000	-2.64267	1.801e-05	ethylene-dependent gravitropism-deficient and yellow-green-like 2	EGY2	Probable zinc metalloprotease EGY2, chloroplastic
MD10G1091100	-2.63829	3.08721e-13	alpha/beta-Hydrolases superfamily protein	CXE7	Probable carboxylesterase 7
MD03G1234100	-2.62888	0.00590892	Concanavalin A-like lectin protein kinase family protein	LECRK91	L-type lectin-domain containing receptor kinase IX.1
MD01G1173400	-2.62678	3.27157e-08	Agenet domain-containing protein	DUF3	DUF724 domain-containing protein 3
MD01G1175600	-2.62174	2.86712e-19	Encodes a close homolog of the Cauliflower OR (Orange) protein. The function of OR is to induce the differentiation of proplastids or other noncolored plastids into chromoplasts for carotenoid accumulation. Both proteins contain a Cysteine-rich zinc finger domain that is highly specific to DnaJ-like molecular chaperons.	OR	Protein ORANGE, chloroplastic
MD14G1038700	-2.60284	8.73167e-28	Leucine-rich repeat protein kinase family protein	TMK3	Receptor-like kinase TMK3
MD04G1239700	-2.60262	2.52932e-08	UDP-Glycosyltransferase superfamily protein	UGT80A2	Sterol 3-beta-glucosyltransferase UGT80A2
MD07G1232700	-2.59891	7.277e-08	potassium transporter 2	POT2	Potassium transporter
MD06G1015000	-2.59729	2.50725e-20	S-adenosyl-L-methionine-dependent methyltransferases superfamily protein	ERD3	Probable methyltransferase PMT21
MD13G1195400	-2.59621	3.39076e-06	Protein of unknown function (DUF581)	#N/A	NAD(P)H-quinone oxidoreductase subunit, putative (DUF581)
MD09G1229200	-2.59202	8.59392e-05	ribosomal protein S2	RPS2	30S ribosomal protein S2, chloroplastic
MD17G1110200	-2.58859	6.25588e-06	#N/A	#N/A	#N/A
MD13G1085000	-2.57523	1.30574e-24	Protein of unknown function	#N/A	unknown protein; BEST Arabidopsis thaliana protein match is: unknown protein (TAIR:AT1G24160.2); Has 3037 Blast hits to 2309 proteins in 344 species: Archae - 6; Bacteria - 672; Metazoa - 1089; Fungi - 230; Plants - 220; Viruses - 37; Other Eukaryot /.../83 (source: NCBI BLink).
MD04G1018400	-2.57318	0.00108955	Pathogenesis-related thaumatin superfamily protein	#N/A	Pathogenesis-related thaumatin superfamily protein
MD17G1033400	-2.56711	5.56081e-12	NAD(P)-binding Rossmann-fold superfamily protein	#N/A	Cinnamoyl CoA reductase-like protein
MD12G1209000	-2.56394	1.83447e-17	Polynucleotidyl transferase	DPD1	Exonuclease DPD1, chloroplastic/mitochondrial
MD09G1108700	-2.56062	5.60733e-07	Protein of unknown function	#N/A	unknown protein; FUNCTIONS IN: molecular_function unknown; INVOLVED IN: N-terminal protein myristoylation; LOCATED IN: cellular_component unknown; EXPRESSED IN: root, flower, stamen; EXPRESSED DURING: 4 anthesis, petal differentiation and expansion /.../ Has 34 Blast hits to 34 proteins in 7 species: Archae - 0; Bacteria - 0; Metazoa - 0; Fungi - 0; Plants - 34; Viruses - 0; Other Eukaryotes - 0 …
MD14G1213600	-2.55894	8.16506e-22	Protein of unknown function	#N/A	LONGIFOLIA protein
MD02G1002600	-2.55499	9.96126e-05	Zinc-binding dehydrogenase family protein	P2	NADP-dependent alkenal double bond reductase P2
MD17G1001600	-2.5397	9.46627e-19	NAD(P)-binding Rossmann-fold superfamily protein	#N/A	F28J7.36 protein
MD13G1025500	-2.53095	3.92966e-13	proline-rich family protein	#N/A	At1g70990
MD10G1275200	-2.53023	0.00023113	phosphate transporter 2	PHT2;1	phosphate transporter 2;1
MD17G1189100	-2.52723	0.00018894	phytochrome-associated protein 2	IAA27	Auxin-responsive protein IAA27
MD02G1049400	-2.52346	6.2014e-06	acetyl-CoA carboxylase carboxyl transferase subunit beta	ACCD	Acetyl-coenzyme A carboxylase carboxyl transferase subunit beta, chloroplastic
MD15G1296800	-2.51815	1.36243e-06	#N/A	#N/A	#N/A
MD09G1088000	-2.51264	1.68093e-09	Ankyrin repeat family protein	#N/A	Ankyrin repeat family protein
MD13G1032100	-2.4989	6.67818e-10	MATE efflux family protein	DTX14	Protein DETOXIFICATION 14
MD04G1233100	-2.49509	2.9276e-11	PR5-like receptor kinase	PR5K	PR5-like receptor kinase
MD05G1327900	-2.49292	6.06168e-14	S-locus lectin protein kinase family protein	RKS1	G-type lectin S-receptor-like serine/threonine-protein kinase RKS1
MD00G1193000	-2.49288	2.05196e-05	Kinase interacting (KIP1-like) family protein	NET4A	Protein NETWORKED 4A
MD00G1168300	-2.49227	0.00010835	NB-ARC domain-containing disease resistance protein	RPPL1	Putative disease resistance RPP13-like protein 1
MD16G1202300	-2.47983	1.08642e-11	Protein of unknown function	#N/A	At3g55760
MD16G1106000	-2.47339	3.05822e-23	OSBP(oxysterol binding protein)-related protein 1D	ORP1D	OSBP(Oxysterol binding protein)-related protein 1D
MD09G1256700	-2.47179	5.4247e-07	Plant protein of unknown function (DUF827)	PMI2	WEB2
MD04G1087300	-2.46971	1.86772e-10	Bifunctional inhibitor/lipid-transfer protein/seed storage 2S albumin superfamily protein	#N/A	At4g12520
MD17G1230000	-2.45541	2.1773e-07	TRICHOME BIREFRINGENCE-LIKE 43	TBL43	Protein trichome birefringence-like 43
MD01G1195200	-2.45417	0.000249879	GroES-like zinc-binding alcohol dehydrogenase family protein	SDH	Sorbitol dehydrogenase
MD06G1082200	-2.4482	5.2328e-11	beta-6 tubulin	TUBB6	Tubulin beta chain
MD05G1083200	-2.44172	7.50241e-07	plant U-box 26	PUB26	U-box domain-containing protein 26
MD11G1295300	-2.43494	4.08131e-06	ATP synthase epsilon chain	ATPE	ATP synthase epsilon chain, chloroplastic
MD02G1248500	-2.43303	0.0143655	UDP-Glycosyltransferase superfamily protein	UGT91B1	Glycosyltransferase (Fragment)
MD02G1291300	-2.43089	2.31598e-08	annexin 3	ANN3	Annexin
MD09G1199800	-2.43082	7.92074e-05	poly(A) binding protein 6	PAB6	Polyadenylate-binding protein 6
MD16G1198700	-2.4205	8.44324e-10	Plant protein of unknown function (DUF828) with plant pleckstrin homology-like region	#N/A	Auxin canalization protein (DUF828)
MD15G1216600	-2.416	1.0947e-09	Mob1/phocein family protein	MOB1A	MOB1-like protein
MD09G1073100	-2.40749	1.40289e-10	PLC-like phosphodiesterases superfamily protein	#N/A	F21F23.12 protein
MD15G1155800	-2.40661	9.65298e-07	response regulator 12	ARR12	Two-component response regulator ARR12
MD04G1185900	-2.40618	4.31094e-08	Low temperature and salt responsive protein family	RCI2A	RCI2A
MD16G1014000	-2.40506	5.77215e-15	xyloglucan endotransglucosylase/hydrolase 28	XTH28	Xyloglucan endotransglucosylase/hydrolase
MD06G1112200	-2.4025	2.95059e-07	#N/A	#N/A	Proline-rich family protein
MD07G1216100	-2.39819	1.29382e-13	ethylene-dependent gravitropism-deficient and yellow-green-like 2	EGY2	Probable zinc metalloprotease EGY2, chloroplastic
MD15G1034300	-2.39587	9.35051e-09	Pyridoxal phosphate (PLP)-dependent transferases superfamily protein	#N/A	Pyridoxal phosphate (PLP)-dependent transferases superfamily protein
MD10G1047300	-2.39438	1.14167e-06	leucine-rich repeat transmembrane protein kinase family protein	#N/A	F12K21.25
MD01G1064800	-2.38356	3.14567e-07	Major facilitator superfamily protein	PHT4;4	Ascorbate transporter, chloroplastic
MD04G1164600	-2.37605	2.29343e-11	Mitochondrial substrate carrier family protein	#N/A	At1g07030
MD03G1150600	-2.37447	0.000210797	Protein of unknown function	#N/A	At3g11590/F24K9_26
MD12G1156000	-2.36397	0.002036	Ctr copper transporter family	COPT6	Copper transporter 6
MD09G1137800	-2.36289	1.65702e-10	GRAS family transcription factor	SCL23	Scarecrow-like protein 23
MD00G1132400	-2.3624	1.07324e-14	abscisic acid (aba)-deficient 4	ABA4	Protein ABA DEFICIENT 4, chloroplastic
MD01G1211100	-2.35678	2.01093e-19	VIRB2-interacting protein 1	RTNLB1	Reticulon-like protein
MD16G1206700	-2.34492	8.71936e-17	indole-3-acetic acid inducible 14	IAA14	indole-3-acetic acid inducible 14
MD07G1186200	-2.32402	4.28506e-37	Protein kinase superfamily protein	#N/A	Probable receptor-like protein kinase At2g39360
MD11G1170000	-2.31792	0.00748738	Protein of unknown function	#N/A	At3g11590/F24K9_26
MD13G1175100	-2.31249	1.64336e-15	RING/U-box superfamily protein	#N/A	AT3g06330/F24P17_21
MD17G1124900	-2.31066	2.17102e-09	UDP-glucosyl transferase 85A3	UGT85A3	Glycosyltransferase (Fragment)
MD05G1163300	-2.30993	1.7422e-17	Protein of unknown function	#N/A	dCTP pyrophosphatase-like protein
MD11G1146500	-2.30829	5.67681e-28	serine carboxypeptidase-like 48	SCPL48	Serine carboxypeptidase-like 48
MD16G1161500	-2.30819	6.112e-10	MLP-like protein 423	MLP423	MLP-like protein 423
MD09G1181200	-2.30179	0.00234938	Cytochrome P450 superfamily protein	CYP75B1	TT7
MD07G1206400	-2.29997	0.000748355	subtilase family protein	#N/A	subtilase family protein
MD16G1080300	-2.29815	0.00108006	thioredoxin 2	TRX2	Thioredoxin H2
MD05G1238800	-2.29046	1.60883e-06	Lactate/malate dehydrogenase family protein	MDH2	Malate dehydrogenase 2, cytoplasmic
MD05G1310100	-2.29002	1.73676e-23	Glucose-6-phosphate/phosphate translocator-related	APE2	Glucose-6-phosphate/phosphate translocator-like protein
MD03G1173300	-2.28908	9.18381e-08	NmrA-like negative transcriptional regulator family protein	#N/A	Isoflavone reductase homolog P3
MD15G1376800	-2.28664	4.73764e-16	isoamylase 3	ISA3	Isoamylase 3, chloroplastic
MD02G1014800	-2.28378	7.43311e-09	HXXXD-type acyl-transferase family protein	#N/A	At5g17540
MD01G1238700	-2.28249	9.46875e-09	GroES-like zinc-binding dehydrogenase family protein	#N/A	Alcohol dehydrogenase-like 1
MD15G1188800	-2.27748	2.71363e-11	Heavy metal transport/detoxification superfamily protein	#N/A	Heavy metal transport/detoxification superfamily protein
MD09G1195300	-2.27297	0.00585565	Pyridoxal phosphate phosphatase-related protein	#N/A	Inorganic pyrophosphatase 2
MD15G1036500	-2.26895	0.000174003	Integrase-type DNA-binding superfamily protein	ERF003	Ethylene-responsive transcription factor ERF003
MD05G1355700	-2.26443	0.0175186	phloem protein 2-A1	PP2A1	Protein PHLOEM PROTEIN 2-LIKE A1
MD15G1197200	-2.26077	6.16866e-06	MATE efflux family protein	DTX51	Protein DETOXIFICATION
MD08G1009200	-2.25757	2.5416e-06	cinnamyl alcohol dehydrogenase 9	CAD9	Probable cinnamyl alcohol dehydrogenase 9
MD05G1347800	-2.25298	6.92722e-08	ankyrin repeat family protein	#N/A	Ankyrin repeat family protein
MD09G1132800	-2.24714	0.000191166	#N/A	#N/A	#N/A
MD12G1011500	-2.24371	2.55703e-10	calcium exchanger 7	CCX1	Cation/calcium exchanger 1
MD15G1420900	-2.24329	4.13807e-15	NAD(P)-binding Rossmann-fold superfamily protein	#N/A	F2K11.24
MD17G1040100	-2.24045	2.42978e-07	Peroxidase superfamily protein	PER63	Peroxidase 63
MD12G1140600	-2.23876	1.64808e-13	Protein of unknown function	SMR3	Cyclin-dependent protein kinase inhibitor SMR3
MD10G1142100	-2.23285	6.85832e-12	tonoplast monosaccharide transporter2	TMT2	TMT2
MD05G1354900	-2.22534	6.46913e-07	Phosphofructokinase family protein	PFP-BETA2	Pyrophosphate--fructose 6-phosphate 1-phosphotransferase subunit beta 2
MD11G1108700	-2.2196	3.00907e-13	outer plastid envelope protein 16-1	OEP161	Outer envelope pore protein 16-1, chloroplastic
MD10G1315100	-2.21157	2.66046e-06	xyloglucan endotransglucosylase/hydrolase 8	XTH8	Xyloglucan endotransglucosylase/hydrolase
MD12G1205900	-2.20117	4.18535e-13	nicotianamine synthase 3	NAS3	Nicotianamine synthase 3
MD00G1086500	-2.19886	3.78337e-09	Protein of unknown function (DUF604)	#N/A	At4g23490/F16G20_190
MD12G1018200	-2.19511	4.03828e-09	PHYTOSULFOKINE 3 PRECURSOR	PSK6	Putative phytosulfokines 6
MD01G1027400	-2.19387	8.98543e-06	Lipase/lipooxygenase	PLAT1	PLAT1
MD17G1133300	-2.18772	1.4944e-09	NPR1-like protein 3	NPR3	NPR3
MD01G1166700	-2.17578	0.000239951	expansin A8	EXPA8	EXPA8
MD16G1102800	-2.1709	1.20266e-07	armadillo repeat only 4	ARO4	Armadillo repeat only 4
MD13G1079600	-2.16148	4.06513e-05	Protein of unknown function	#N/A	Putative transport protein
MD00G1005700	-2.16072	0.00233235	GroES-like zinc-binding alcohol dehydrogenase family protein	SDH	Sorbitol dehydrogenase
MD12G1094200	-2.16016	0.00179596	pyrroline-5 -carboxylate (P5C) reductase	PROC1	Pyrroline-5-carboxylate reductase
MD11G1213600	-2.15861	4.20328e-12	aspartic proteinase A1	APA1	aspartic proteinase A1
MD16G1217400	-2.15506	0.00418258	phosphate transporter 1	PHT1-7	Probable inorganic phosphate transporter 1-7
MD17G1120700	-2.15251	4.49192e-05	#N/A	#N/A	#N/A
MD16G1108100	-2.1368	1.98104e-08	Leucine-rich repeat protein kinase family protein	#N/A	Probable LRR receptor-like serine/threonine-protein kinase At1g67720
MD05G1140900	-2.12884	1.1228e-11	Protein of unknown function	#N/A	AT4g35320/F23E12_120
MD00G1181400	-2.11998	2.51933e-07	homocysteine S-methyltransferase 3	HMT3	Homocysteine S-methyltransferase 3
MD05G1047300	-2.11664	2.57327e-14	beta carbonic anhydrase 5	ATBCA5	beta carbonic anhydrase 5
MD04G1118300	-2.1163	0.0561516	Chloroplast-targeted copper chaperone protein	NAKR2	Protein SODIUM POTASSIUM ROOT DEFECTIVE 2
MD14G1223700	-2.0926	0.000129832	Eukaryotic aspartyl protease family protein	ASPG1	Protein ASPARTIC PROTEASE IN GUARD CELL 1
MD00G1130000	-2.09132	1.0982e-13	cycloartenol synthase 1	CAS1	Cycloartenol synthase
MD09G1037900	-2.09084	6.62569e-10	Cellulose-synthase-like C4	CSLC4	Glycosyltransferase (Fragment)
MD10G1293000	-2.08544	6.01163e-06	VQ motif-containing protein	VQ4	VQ motif-containing protein 4
MD07G1083900	-2.07779	5.78647e-26	Transducin/WD40 repeat-like superfamily protein	MSI1	Histone-binding protein MSI1
MD07G1192300	-2.07632	1.47875e-06	2-oxoglutarate dehydrogenase	#N/A	2-oxoglutarate dehydrogenase, E1 component
MD10G1304000	-2.07302	6.67726e-05	sugar transporter 1	STP1	STP1
MD09G1020100	-2.05966	8.64169e-09	NAD-dependent glycerol-3-phosphate dehydrogenase family protein	DHAPRD	Glycerol-3-phosphate dehydrogenase
MD11G1294400	-2.05409	0.00263001	plastid-encoded CLP P	CLPP1	plastid-encoded CLP P
MD02G1192800	-2.05359	4.64328e-07	Homeobox-leucine zipper protein family	HAT22	Homeobox-leucine zipper protein HAT22
MD02G1045100	-2.04748	1.90946e-05	protein kinase family protein	ATC401	Pentatricopeptide repeat-containing protein At5g21222
MD13G1061800	-2.04299	1.88752e-05	Nuclear transport factor 2 (NTF2) family protein with RNA binding (RRM-RBD-RNP motifs) domain	#N/A	AT5g60980/MSL3_100
MD04G1013500	-2.03998	6.65686e-09	sucrose phosphate synthase 3F	SPS3	SPS3F
MD07G1214800	-2.03953	0.0071044	HXXXD-type acyl-transferase family protein	#N/A	At2g39980/T28M21.14
MD01G1196100	-2.03787	0.0265263	C-repeat/DRE binding factor 2	DREB1C	C-repeat binding factor 2
MD00G1061700	-2.03121	3.33667e-12	AMP deaminase	AMPD	FAC1
MD06G1028200	-2.02574	9.1056e-09	#N/A	#N/A	#N/A
MD09G1028900	-2.02115	8.95039e-05	high affinity nitrate transporter 2.7	NRT2.7	NRT2.7
MD14G1037400	-2.02031	6.66576e-12	NDR1/HIN1-like 1	NHL1	NDR1/HIN1-like protein 1
MD13G1079700	-2.01959	7.78016e-15	homeobox protein 54	ATHB54	Uncharacterized protein At1g27050
MD02G1151000	-2.01811	0.00402989	Major facilitator superfamily protein	PLT6	At4g36670
MD15G1440400	-2.01348	1.90753e-08	Beta-glucosidase	#N/A	Non-lysosomal glucosylceramidase
MD05G1254200	-2.00258	0.0154626	phloem protein 2-A1	PP2A1	Protein PHLOEM PROTEIN 2-LIKE A1
MD04G1223900	-3.067	8.12314e-21	calmodulin-like 11	CML11	Calmodulin-like protein 11
MD05G1242800	-2.90919	1.31608e-17	Domain of unknown function (DUF23)	GALS3	Galactan beta-1,4-galactosyltransferase GALS3
MD01G1167600	-2.3439	0.000191166	Protein of unknown function	#N/A	AT5g05250/K18I23_5
MD15G1205300	-2.3317	8.93823e-11	tetraspanin2	TET2	Tetraspanin-2
MD16G1285900	-2.28128	0.000910466	cytochrome P450	CYP707A1	Cytochrome P450, family 707, subfamily A, polypeptide 1
MD08G1217600	-2.24756	4.48647e-05	Leucine-rich receptor-like protein kinase family protein	CEPR2	Receptor protein-tyrosine kinase CEPR2
MD01G1028100	-2.07815	0.000117774	Protein of unknown function	#N/A	Cell wall integrity/stress response component-like protein
MD15G1200000	-2.07459	1.61524e-06	Leucine-rich repeat (LRR) family protein	#N/A	Extensin-like protein
MD16G1183600	-2.05401	1.38939e-06	Protein of unknown function	#N/A	Cytochrome P450 family protein
MD13G1027500	-2.0174	3.32526e-07	Protein of unknown function	#N/A	Mediator of RNA polymerase II transcription subunit
MD07G1009600	-2.01312	3.74209e-06	#N/A	#N/A	#N/A

## Sheet: DOWN M. dom + P. exp_921+1478
Locus	logFC_Apple_P. expansum	FDR	Description	A. thaliana gene_name	A. thaliana Annotation
MD16G1274700	-6.1207	0.00101008	Mitochondrial substrate carrier family protein	BOU	Mitochondrial carnitine/acylcarnitine carrier-like protein
MD05G1072400	-5.13922	1.28267e-08	cytochrome b6f complex subunit (petM)	#N/A	At2g26500
MD06G1207200	-4.83346	9.16246e-15	#N/A	#N/A	unknown protein; BEST Arabidopsis thaliana protein match is: unknown protein (TAIR:AT5G38790.1); Has 75 Blast hits to 75 proteins in 16 species: Archae - 2; Bacteria - 0; Metazoa - 0; Fungi - 2; Plants - 63; Viruses - 0; Other Eukaryotes - 8 (source /.../ BLink).
MD12G1249300	-4.76185	4.9854e-11	Protein of unknown function	#N/A	Alpha-(1,6)-fucosyltransferase
MD14G1072000	-4.6942	1.27018e-17	magnesium-chelatase subunit chlH	CHLH	Magnesium-chelatase subunit ChlH, chloroplastic
MD13G1125500	-4.62128	1.05064e-05	Leucine-rich repeat (LRR) family protein	LRR1	Leucine-rich repeat protein 1
MD11G1079700	-4.57363	6.39022e-05	Protein of unknown function	#N/A	Thylakoid soluble phosphoprotein
MD17G1191400	-4.55197	8.55412e-10	photosystem I subunit H2	PSAH2	Photosystem I reaction center subunit VI-2, chloroplastic
MD14G1117300	-4.55078	4.3957e-16	#N/A	#N/A	#N/A
MD03G1056300	-4.49878	9.94427e-11	HIT-type Zinc finger family protein	SWC6	SWR1 complex subunit 6
MD06G1071600	-4.33738	1.58679e-05	leucoanthocyanidin dioxygenase	LDOX	AT4G22880 protein
MD17G1150200	-4.32532	6.37258e-06	Dormancy/auxin associated family protein	#N/A	Dormancy-associated protein homolog 4
MD01G1135600	-4.29224	1.80668e-24	expansin A4	EXPA4	Expansin-A4
MD12G1146600	-4.26504	3.0576e-17	receptor lectin kinase	LECRK41	L-type lectin-domain containing receptor kinase IV.1
MD04G1214700	-4.21702	6.34996e-23	Frigida-like protein	#N/A	A_TM021B04.7 protein
MD04G1187600	-4.21575	6.96331e-10	pleiotropic drug resistance 9	ABCG37	ABC transporter G family member 37
MD08G1220900	-4.12548	9.9504e-13	light harvesting complex photosystem II subunit 6	LHCB6	Chlorophyll a-b binding protein, chloroplastic
MD13G1230800	-4.10043	2.19601e-10	heat shock protein 60	CPN60	Chaperonin CPN60, mitochondrial
MD04G1049200	-4.0322	4.83856e-07	Protein of unknown function	#N/A	Elongation factor
MD11G1246200	-4.02851	0.000693143	Plasma-membrane choline transporter family protein	CHER1	Choline transporter protein 1
MD05G1122500	-4.01145	5.27279e-18	Protein of unknown function (DUF1624)	#N/A	Protein of unknown function (DUF1624)
MD01G1199300	-3.97311	4.33879e-13	methyl-CPG-binding domain protein 13	MBD13	Methyl-CpG-binding domain-containing protein 13
MD17G1191200	-3.97195	4.48238e-16	photosystem I subunit H2	PSAH2	Photosystem I reaction center subunit VI-2, chloroplastic
MD14G1221200	-3.96333	1.66347e-08	Protein of unknown function	#N/A	At1g49000
MD15G1077200	-3.94509	4.28586e-08	Protein of unknown function (DUF3223)	#N/A	DCL protein (DUF3223)
MD05G1105200	-3.93593	8.33556e-11	#N/A	#N/A	#N/A
MD09G1173200	-3.87794	1.02971e-14	Protein of unknown function	#N/A	At3g14280
MD10G1336700	-3.8752	1.96727e-11	Protein of unknown function	#N/A	unknown protein; FUNCTIONS IN: molecular_function unknown; INVOLVED IN: biological_process unknown; LOCATED IN: chloroplast; EXPRESSED IN: 16 plant structures; EXPRESSED DURING: 8 growth stages; Has 1142 Blast hits to 1055 proteins in 252 species: A /.../- 22; Bacteria - 318; Metazoa - 248; Fungi - 96; Plants - 59; Viruses - 3; Other Eukaryotes - 396 (source: NCBI BLink).
MD07G1175900	-3.85869	5.98027e-27	photosystem I light harvesting complex gene 1	LHCA1	Chlorophyll a-b binding protein, chloroplastic
MD06G1215200	-3.85588	1.46112e-22	Protein of unknown function	#N/A	unknown protein; FUNCTIONS IN: molecular_function unknown; INVOLVED IN: biological_process unknown; LOCATED IN: chloroplast thylakoid membrane, chloroplast; Has 37 Blast hits to 37 proteins in 13 species: Archae - 0; Bacteria - 0; Metazoa - 0; Fungi /.../Plants - 37; Viruses - 0; Other Eukaryotes - 0 (source: NCBI BLink).
MD12G1109100	-3.84342	4.34492e-08	Transducin/WD40 repeat-like superfamily protein	#N/A	At5g03450
MD11G1172600	-3.83422	2.19637e-14	Protein of unknown function (DUF1279)	#N/A	At2g27290
MD12G1210000	-3.83147	7.28431e-22	Protein phosphatase 2C family protein	PPC6-7	Probable protein phosphatase 2C 73
MD16G1061700	-3.8112	2.69136e-47	plasmodesmata callose-binding protein 3	PDCB3	PLASMODESMATA CALLOSE-BINDING PROTEIN 3
MD03G1212700	-3.76581	1.45915e-20	XS domain-containing protein / XS zinc finger domain-containing protein-related	SGS3	Protein SUPPRESSOR OF GENE SILENCING 3
MD09G1145600	-3.74423	5.70536e-28	MATE efflux family protein	DTX41	Protein DETOXIFICATION
MD14G1016900	-3.71477	4.7036e-07	Homeodomain-like superfamily protein	EDA31	EDA31
MD00G1057700	-3.68179	5.51278e-15	Protein of unknown function	#N/A	Transmembrane protein
MD10G1291000	-3.61191	5.66461e-16	receptor like protein 4	AtRLP4	Receptor-like protein 4
MD01G1101300	-3.60549	1.63135e-15	Major facilitator superfamily protein	#N/A	At2g39210/T16B24.15
MD15G1271200	-3.57463	3.30989e-11	BEL1-like homeodomain 2	BLH2	BEL1-like homeodomain protein 2
MD05G1244200	-3.55635	1.5679e-08	F-box family protein	#N/A	F-box protein At5g49610
MD15G1040100	-3.53669	9.31217e-23	nuclear RNA polymerase D2A	NRPD2	DNA-directed RNA polymerase subunit beta
MD15G1112600	-3.4838	2.78275e-10	SHK1 binding protein 1	PMRT15	Protein arginine N-methyltransferase 1.5
MD08G1169500	-3.44983	3.63538e-05	O-fucosyltransferase family protein	OFUT11	O-fucosyltransferase 11
MD01G1141000	-3.44923	1.16364e-07	BTB/POZ domain-containing protein	#N/A	BTB/POZ domain-containing protein At3g56230
MD01G1036200	-3.43514	1.53519e-31	homeobox protein 16	ATHB-16	HB16
MD14G1217500	-3.43476	3.24175e-07	Protein of unknown function	#N/A	Uncharacterized protein At5g60840
MD08G1029000	-3.42869	4.60921e-08	pfkB-like carbohydrate kinase family protein	#N/A	At1g19600
MD11G1056600	-3.42487	1.11017e-05	Protein phosphatase 2C family protein	#N/A	Probable protein phosphatase 2C 26
MD11G1012800	-3.41971	1.76495e-05	chromomethylase 3	CMT3	DNA (cytosine-5)-methyltransferase CMT3
MD15G1289500	-3.4086	6.84751e-11	Protein kinase superfamily protein	#N/A	Probable receptor-like protein kinase At2g23200
MD09G1019500	-3.38519	2.96285e-09	Pentatricopeptide repeat (PPR-like) superfamily protein	#N/A	Pentatricopeptide repeat-containing protein At3g46610
MD09G1085700	-3.38453	2.16677e-06	Rhomboid-related intramembrane serine protease family protein	RBL9	RHOMBOID-like protein 9, chloroplastic
MD16G1123900	-3.38045	1.26018e-22	catalytics	#N/A	Catalytic/ hydrolase
MD03G1102100	-3.37985	1.30173e-06	Chloroplast-targeted copper chaperone protein	NAKR2	Protein SODIUM POTASSIUM ROOT DEFECTIVE 2
MD15G1263000	-3.36944	2.19676e-10	GRAS family transcription factor	SCL4	Scarecrow-like protein 4
MD01G1149600	-3.35887	9.36092e-11	Nucleolar histone methyltransferase-related protein	#N/A	Nucleolar histone methyltransferase-related protein
MD12G1132900	-3.34864	1.72494e-23	Ankyrin repeat family protein	#N/A	Ankyrin repeat family protein
MD10G1193800	-3.33571	6.70627e-21	SOUL heme-binding family protein	#N/A	HBP1
MD17G1071800	-3.32104	1.00937e-09	tryptophan synthase beta type 2	TSBtype2	Tryptophan synthase beta chain
MD06G1157600	-3.30253	4.55258e-07	AP2/B3-like transcriptional factor family protein	#N/A	#N/A
MD14G1221600	-3.29697	8.16534e-07	TBP-associated factor 2	TAF2	Transcription initiation factor TFIID subunit 2
MD01G1028300	-3.29677	1.608e-07	ARM-repeat/Tetratricopeptide repeat (TPR)-like protein	#N/A	ARM-repeat/Tetratricopeptide repeat (TPR)-like protein
MD00G1015700	-3.29635	4.36365e-05	Acetamidase/Formamidase family protein	#N/A	Acetamidase/Formamidase family protein
MD10G1198900	-3.29244	1.40415e-11	#N/A	#N/A	#N/A
MD11G1292300	-3.28571	4.30577e-11	resistance to phytophthora 1	RPH1	Resistance to phytophthora 1
MD11G1080800	-3.28035	6.62492e-14	Homeodomain-like transcriptional regulator	#N/A	Homeodomain-like transcriptional regulator
MD16G1250700	-3.27613	1.61253e-06	Protein of unknown function (DUF177)	#N/A	Large ribosomal RNA subunit accumulation protein YCED homolog 2, chloroplastic
MD11G1011600	-3.275	5.57135e-07	transferases	#N/A	GPI mannosyltransferase 2
MD06G1017900	-3.26939	1.94486e-17	BR-signaling kinase 1	BSK1	Serine/threonine-protein kinase BSK1
MD04G1244400	-3.2607	2.28692e-18	photosystem I subunit l	PSAL	photosystem I subunit l
MD11G1292200	-3.25845	2.77782e-08	Mitochondrial transcription termination factor family protein	MTERF4	Transcription termination factor MTERF4, chloroplastic
MD16G1212900	-3.24984	7.74868e-09	BET1P/SFT1P-like protein 14A	BET11	Bet1-like SNARE 1-1
MD14G1095500	-3.24576	5.82727e-11	#N/A	#N/A	#N/A
MD09G1163300	-3.24019	2.86618e-19	Ubiquitin-specific protease family C19-related protein	#N/A	F9K20.7 protein
MD16G1002100	-3.23641	6.18517e-16	Fe superoxide dismutase 3	FSD3	Superoxide dismutase
MD09G1015300	-3.22454	2.88786e-27	Thioredoxin superfamily protein	#N/A	Thioredoxin superfamily protein
MD16G1207700	-3.21468	3.00396e-20	RNA polymerase Rpb7-like	NRPE7	DNA-directed RNA polymerase V subunit 7
MD04G1120300	-3.20978	3.85635e-12	Protein of unknown function	#N/A	unknown protein; BEST Arabidopsis thaliana protein match is: unknown protein (TAIR:AT5G59830.2); Has 135 Blast hits to 126 proteins in 13 species: Archae - 0; Bacteria - 0; Metazoa - 0; Fungi - 0; Plants - 135; Viruses - 0; Other Eukaryotes - 0 (sou /.../CBI BLink).
MD14G1012800	-3.20959	4.51695e-10	FAR1-related sequence 3	FRS3	Protein FAR1-RELATED SEQUENCE 3
MD11G1091300	-3.20885	4.72834e-08	Pentatricopeptide repeat (PPR) superfamily protein	#N/A	Pentatricopeptide repeat (PPR) superfamily protein
MD12G1012400	-3.18339	1.78997e-06	Protein of unknown function	#N/A	Transmembrane protein
MD01G1155000	-3.17517	3.43528e-13	basic helix-loop-helix (bHLH) DNA-binding superfamily protein	BHLH51	Transcription factor bHLH51
MD09G1106400	-3.1711	3.32284e-12	#N/A	#N/A	#N/A
MD07G1025800	-3.1704	2.34307e-15	Zinc finger (CCCH-type) family protein / RNA recognition motif (RRM)-containing protein	#N/A	Zinc finger CCCH domain-containing protein 46
MD10G1330400	-3.16633	5.36691e-12	Formyl transferase	PUR3	Phosphoribosylglycinamide formyltransferase, chloroplastic
MD03G1125800	-3.14046	5.63232e-32	ABC-2 type transporter family protein	ABCG3	ABC transporter G family member 3
MD14G1059900	-3.13673	3.01535e-19	Protein of unknown function	#N/A	Rho GTPase-activating gacO-like protein
MD10G1339800	-3.13283	1.23355e-25	Sec14p-like phosphatidylinositol transfer family protein	#N/A	At5g47730
MD07G1104800	-3.13239	1.14909e-27	Protein of unknown function	#N/A	Uncharacterized protein At2g44850
MD10G1171800	-3.13028	7.85123e-30	photosystem I subunit E-2	PSAE2	Photosystem I reaction center subunit IV B, chloroplastic
MD10G1202300	-3.12614	6.26838e-34	Trypsin family protein	#N/A	AT5G45030 protein
MD10G1012400	-3.12539	4.18104e-15	Mog1/PsbP/DUF1795-like photosystem II reaction center PsbP family protein	PPD4	PsbP domain-containing protein 4, chloroplastic
MD06G1170600	-3.12151	2.0856e-10	Sec14p-like phosphatidylinositol transfer family protein	#N/A	Sec14p-like phosphatidylinositol transfer family protein
MD00G1057100	-3.11634	7.59946e-07	FAR1-related sequence 10	FRS10	Putative protein FAR1-RELATED SEQUENCE 10
MD17G1118300	-3.11389	1.1304e-08	Rubisco methyltransferase family protein	#N/A	Putative ribulose-1,5-bisphosphate carboxylase/oxygenase small subunit N-methyltransferase I
MD14G1170900	-3.11339	7.95117e-20	RAB GTPase homolog E1B	TUFA	Elongation factor Tu, chloroplastic
MD13G1182100	-3.11272	6.0837e-20	REF4-related 1	MED33A	Mediator of RNA polymerase II transcription subunit 33A
MD04G1151400	-3.11062	4.79034e-17	RING/U-box superfamily protein	AIRP2	AtAIRP2
MD03G1271600	-3.10698	8.38492e-14	Mitochondrial transcription termination factor family protein	MTERF4	Transcription termination factor MTERF4, chloroplastic
MD08G1132400	-3.10588	4.29887e-21	O-Glycosyl hydrolases family 17 protein	#N/A	Glucan endo-1,3-beta-glucosidase 5
MD02G1262300	-3.10517	2.83884e-10	Pentatricopeptide repeat (PPR) superfamily protein	#N/A	Pentatricopeptide repeat-containing protein At1g11710, mitochondrial
MD11G1233600	-3.10126	0.000144817	S-locus lectin protein kinase family protein	#N/A	S-locus lectin protein kinase family protein
MD00G1057400	-3.09681	1.23353e-12	#N/A	#N/A	#N/A
MD08G1171700	-3.09618	4.24489e-08	#N/A	#N/A	#N/A
MD13G1039900	-3.09549	2.49536e-22	myb domain protein 62	MYB62	Transcription factor MYB62
MD15G1014500	-3.08803	6.59501e-13	S-adenosyl-L-methionine-dependent methyltransferases superfamily protein	#N/A	At3g27230
MD13G1270500	-3.08385	1.65831e-07	3-beta hydroxysteroid dehydrogenase/isomerase family protein	3BETAHSD/D3	3beta-hydroxysteroid-dehydrogenase/decarboxylase isoform 3
MD06G1227200	-3.07537	2.787e-09	zinc finger (Ran-binding) family protein	#N/A	T1N15.19
MD01G1106300	-3.07212	1.14918e-07	hAT dimerisation domain-containing protein	#N/A	HAT dimerization domain-containing protein
MD04G1144600	-3.06784	1.16912e-15	chaperone protein dnaJ-related	#N/A	Chaperone protein dnaJ-like protein
MD03G1256000	-3.06291	7.7691e-08	Protein of unknown function (DUF506)	#N/A	At3g22970
MD16G1047700	-3.05266	6.8361e-12	AP2/B3 transcription factor family protein	TEM1	AP2/ERF and B3 domain-containing transcription repressor TEM1
MD05G1204800	-3.04823	1.34164e-14	magnesium transporter 7	ATMGT7	magnesium transporter 7
MD13G1005900	-3.04483	1.55248e-09	photosystem II stability/assembly factor	HCF136	photosystem II stability/assembly factor, chloroplast (HCF136)
MD02G1065700	-3.04316	1.40517e-13	tRNA/rRNA methyltransferase (SpoU) family protein	#N/A	tRNA/rRNA methyltransferase (SpoU) family protein
MD14G1123300	-3.03952	5.18764e-09	alpha/beta-Hydrolases superfamily protein	#N/A	Alpha/beta-Hydrolases superfamily protein
MD01G1057600	-3.03513	3.13511e-21	Bestrophin-like protein	#N/A	Bestrophin-like protein
MD01G1033000	-3.02574	2.8336e-05	UDP-glucosyl transferase 85A2	UGT85A2	UDP-glycosyltransferase 85A2
MD07G1305400	-3.01589	1.02568e-11	rubredoxin family protein	ENH1	Rubredoxin family protein
MD02G1309800	-3.00654	6.88608e-13	nuclear factor Y	NFYA7	Nuclear transcription factor Y subunit A-7
MD11G1019200	-3.00299	9.63188e-13	UDP-Glycosyltransferase superfamily protein	UGT84A1	UDP-glycosyltransferase 84A1
MD13G1173600	-2.99824	1.04055e-16	NAD(P)-binding Rossmann-fold superfamily protein	DVR	Divinyl chlorophyllide a 8-vinyl-reductase, chloroplastic
MD15G1315400	-2.98563	3.00982e-16	Cyclin D2	CYCD4;1	CYCLIN D41
MD02G1298400	-2.97865	7.645e-15	Basic-leucine zipper (bZIP) transcription factor family protein	BZIP23	Basic leucine zipper 23
MD16G1046000	-2.97541	3.74063e-07	bZIP transcription factor family protein	PAN	Transcription factor PERIANTHIA
MD07G1196400	-2.97253	4.24384e-14	Protein of unknown function	#N/A	unknown protein; Has 26 Blast hits to 25 proteins in 10 species: Archae - 0; Bacteria - 0; Metazoa - 0; Fungi - 0; Plants - 23; Viruses - 0; Other Eukaryotes - 3 (source: NCBI BLink).
MD01G1029500	-2.97168	3.50941e-10	#N/A	#N/A	#N/A
MD14G1246000	-2.97018	1.24466e-24	YELLOW STRIPE like 7	YSL7	Probable metal-nicotianamine transporter YSL7
MD14G1184700	-2.96526	1.87495e-08	RAC-like 10	ARAC10	ROP11
MD02G1260500	-2.96515	1.45258e-09	plastid-specific 50S ribosomal protein 5	PSRP5	50S ribosomal protein 5, chloroplastic
MD16G1085500	-2.95573	1.18808e-35	ARG1-like 1	ATJ16	Chaperone protein dnaJ 16
MD03G1169100	-2.95441	3.06042e-09	phytochromobilin:ferredoxin oxidoreductase	HY2	Phytochromobilin:ferredoxin oxidoreductase, chloroplastic
MD05G1317700	-2.95312	5.4538e-16	Disease resistance protein (TIR-NBS-LRR class) family	#N/A	Disease resistance protein (TIR-NBS-LRR class) family
MD04G1123700	-2.95227	1.06813e-08	#N/A	#N/A	#N/A
MD16G1079700	-2.94775	8.59117e-19	Regulator of chromosome condensation (RCC1) family protein	#N/A	At1g27060
MD06G1204000	-2.94603	2.18053e-05	Squamosa promoter-binding protein-like (SBP domain) transcription factor family protein	SPL6	Squamosa promoter-binding-like protein 6
MD01G1082500	-2.94074	6.57823e-20	zinc knuckle (CCHC-type) family protein	#N/A	At4g00980
MD17G1074600	-2.93895	1.77613e-16	Rhomboid-related intramembrane serine protease family protein	RBL9	RHOMBOID-like protein 9, chloroplastic
MD15G1060800	-2.93873	4.10152e-10	PYR1-like 2	PYL2	Abscisic acid receptor PYL2
MD11G1033100	-2.93333	2.50461e-06	RNA polymerase I subunit 43	ATRPAC43	RNA polymerase I subunit 43
MD01G1209500	-2.92501	9.84009e-09	Pentatricopeptide repeat (PPR) superfamily protein	#N/A	Uncharacterized protein At3g49140
MD05G1000500	-2.92389	5.2479e-36	light harvesting complex of photosystem II 5	LHCB5	Chlorophyll a-b binding protein, chloroplastic
MD12G1255200	-2.91945	1.07542e-16	non-photochemical quenching 1	VDE1	NPQ1
MD05G1348300	-2.91205	5.73942e-12	O-Glycosyl hydrolases family 17 protein	#N/A	Glucan endo-1,3-beta-glucosidase 1
MD12G1079800	-2.91011	3.90042e-08	Integrase-type DNA-binding superfamily protein	#N/A	Integrase-type DNA-binding superfamily protein
MD07G1275500	-2.90572	5.00085e-17	Divalent ion symporter	#N/A	At1g02260
MD15G1049500	-2.89439	1.73383e-12	YGGT family protein	YLMG2	YlmG homolog protein 2, chloroplastic
MD04G1001100	-2.89364	3.54505e-10	O-Glycosyl hydrolases family 17 protein	#N/A	Glucan endo-1,3-beta-glucosidase 6
MD15G1295600	-2.88943	2.35762e-18	formin homolog 6	FH6	Formin-like protein 6
MD14G1233600	-2.88852	3.30088e-14	modifier of snc1	MOS4	Pre-mRNA-splicing factor SPF27 homolog
MD10G1266100	-2.88219	7.53979e-05	Drug/metabolite transporter superfamily protein	PUP21	Purine permease 21
MD12G1002400	-2.88015	3.29362e-23	HEAT repeat-containing protein	SWEETIE	HEAT repeat-containing protein
MD06G1178300	-2.87596	1.6382e-10	RAC-like 10	ARAC10	ROP11
MD17G1065300	-2.87188	0.000340802	Protein of unknown function	#N/A	Chaperone
MD03G1193600	-2.86834	8.56767e-10	ubiquitin-specific protease 12	UBP12	Ubiquitin carboxyl-terminal hydrolase 12
MD10G1081700	-2.86396	6.73081e-13	lysophosphatidyl acyltransferase 5	LPAT5	LPAT5
MD03G1054800	-2.85332	4.42831e-10	P-loop containing nucleoside triphosphate hydrolases superfamily protein	#N/A	AT5G58370 protein
MD10G1337700	-2.8502	2.71552e-11	Heavy metal transport/detoxification superfamily protein	#N/A	Heavy metal transport/detoxification superfamily protein
MD04G1055100	-2.8472	3.15326e-17	3-deoxy-d-arabino-heptulosonate 7-phosphate synthase	DHS2	Phospho-2-dehydro-3-deoxyheptonate aldolase
MD16G1178100	-2.84364	9.03235e-31	histidine-containing phosphotransmitter 1	AHP1	AHP1
MD01G1080500	-2.84276	2.24661e-09	Tetratricopeptide repeat (TPR)-like superfamily protein	#N/A	Tetratricopeptide repeat (TPR)-like superfamily protein
MD10G1089700	-2.83894	4.41869e-14	ARM repeat superfamily protein	#N/A	ARM repeat superfamily protein
MD09G1174800	-2.83513	1.20495e-06	Protein of unknown function	#N/A	Membrane protein
MD15G1419800	-2.82776	9.73184e-09	Late embryogenesis abundant (LEA) hydroxyproline-rich glycoprotein family	#N/A	Expressed protein
MD06G1085900	-2.82665	3.75541e-16	Protein kinase superfamily protein	YDA	YDA
MD14G1186800	-2.82629	0.00103676	disease resistance family protein / LRR family protein	#N/A	Disease resistance family protein / LRR family protein
MD11G1057500	-2.82584	3.21103e-10	HIT-type Zinc finger family protein	SWC6	SWR1 complex subunit 6
MD12G1104300	-2.82528	3.28858e-05	UDP-glucosyl transferase 73C1	UGT73C1	UDP-glycosyltransferase 73C1
MD00G1057800	-2.82388	2.37392e-11	agenet domain-containing protein / bromo-adjacent homology (BAH) domain-containing protein	#N/A	AT5g55600/MDF20_4
MD13G1095500	-2.8176	2.62481e-13	NSP-interacting kinase 3	NIK3	Protein NSP-INTERACTING KINASE 3
MD04G1065100	-2.8133	4.68834e-08	#N/A	#N/A	#N/A
MD09G1035100	-2.80759	2.4378e-06	homeobox 1	HAT5	HD-ZIP-1
MD14G1009600	-2.80713	2.85543e-09	Plasma-membrane choline transporter family protein	#N/A	Plasma-membrane choline transporter family protein
MD01G1046900	-2.80584	2.22961e-09	P-loop containing nucleoside triphosphate hydrolases superfamily protein	KIN8B	Kinesin-like protein KIN-8B
MD09G1260700	-2.80511	5.34821e-08	Protein of unknown function	#N/A	Glutamyl-tRNA (Gln) amidotransferase subunit C
MD10G1143100	-2.80414	6.77579e-14	Vacuolar sorting protein 9 (VPS9) domain	#N/A	At5g09320
MD16G1257700	-2.79892	2.81716e-18	small nuclear ribonucleoprotein F	RUXF	Small nuclear ribonucleoprotein F
MD17G1021500	-2.79821	3.80257e-27	S-adenosyl-L-methionine-dependent methyltransferases superfamily protein	#N/A	Probable methyltransferase PMT9
MD17G1113200	-2.7868	9.91824e-25	HEAT SHOCK PROTEIN 89.1	HSP90-6	Heat shock protein 90-6, mitochondrial
MD11G1131400	-2.78543	3.05317e-20	Protein of unknown function	#N/A	unknown protein; Has 35333 Blast hits to 34131 proteins in 2444 species: Archae - 798; Bacteria - 22429; Metazoa - 974; Fungi - 991; Plants - 531; Viruses - 0; Other Eukaryotes - 9610 (source: NCBI BLink).
MD05G1008700	-2.78183	4.92968e-06	Protein of unknown function	SGRL	Protein STAY-GREEN LIKE, chloroplastic
MD12G1144800	-2.7813	1.53501e-05	Protein of unknown function	#N/A	AT5g02160
MD13G1249500	-2.7808	3.22794e-11	hydroxyproline-rich glycoprotein family protein	#N/A	Expressed protein
MD15G1013500	-2.78038	2.54535e-05	DnaJ/Hsp40 cysteine-rich domain superfamily protein	LQY1	LQY1
MD16G1196600	-2.77572	1.05656e-25	PLANT HOMOLOGOUS TO PARAFIBROMIN	CDC73	Protein CDC73 homolog
MD02G1031600	-2.77542	7.68718e-25	DnaJ/Hsp40 cysteine-rich domain superfamily protein	#N/A	DnaJ/Hsp40 cysteine-rich domain superfamily protein
MD09G1069900	-2.77536	1.97964e-18	glutamate receptor 3.4	GLR3.4	Glutamate receptor
MD10G1265300	-2.77333	1.52352e-05	chlorophyll A/B binding protein 1	LHCB1.3	Chlorophyll a-b binding protein 1, chloroplastic
MD14G1020100	-2.77286	1.7592e-16	Eukaryotic protein of unknown function (DUF914)	#N/A	Solute carrier family 35 protein (DUF914)
MD15G1053000	-2.77013	2.5564e-18	Mitochondrial substrate carrier family protein	#N/A	At1g72820/F3N23_2
MD05G1274600	-2.76551	1.56224e-07	amino acid transporter 1	CAT1	CAT1
MD17G1281900	-2.76032	6.16195e-31	chlorophyll A/B binding protein 1	LHCB1.3	Chlorophyll a-b binding protein 1, chloroplastic
MD16G1101200	-2.76013	8.00471e-06	Phototropic-responsive NPH3 family protein	#N/A	BTB/POZ domain-containing protein At1g67900
MD07G1309300	-2.75816	2.37344e-20	Exostosin family protein	#N/A	Exostosin family protein
MD03G1023200	-2.75661	3.70128e-25	basic helix-loop-helix (bHLH) DNA-binding superfamily protein	BHLH122	Transcription factor bHLH122
MD04G1231000	-2.7542	7.03932e-15	Protein of unknown function	#N/A	Alpha-(1,6)-fucosyltransferase
MD16G1017200	-2.75334	3.47111e-13	RNA-dependent RNA polymerase 1	RDR1	RNA-dependent RNA polymerase
MD17G1035600	-2.75326	7.33193e-26	ARM repeat superfamily protein	#N/A	ARM repeat superfamily protein
MD09G1290400	-2.75284	9.6661e-07	Ribosomal protein L7Ae/L30e/S12e/Gadd45 family protein	#N/A	At4g01790
MD15G1258200	-2.75249	2.12618e-08	alpha/beta-Hydrolases superfamily protein	#N/A	Alpha/beta-Hydrolases superfamily protein
MD17G1067300	-2.74821	1.60867e-16	DNA/RNA polymerases superfamily protein	#N/A	DNA-directed RNA polymerase
MD08G1093500	-2.74687	0.000252305	Protein of unknown function (DUF3223)	#N/A	DCL protein (DUF3223)
MD06G1195600	-2.74541	2.46902e-06	NDH dependent flow 6	PNSB4	Photosynthetic NDH subunit of subcomplex B 4, chloroplastic
MD10G1051100	-2.74253	6.85838e-19	metacaspase 1	AMC1	MCP1b
MD15G1229800	-2.74237	8.34489e-07	Protein phosphatase 2C family protein	#N/A	Probable protein phosphatase 2C 47
MD07G1123900	-2.74173	6.19283e-09	disease resistance protein (TIR-NBS-LRR class)	#N/A	Disease resistance protein (TIR-NBS-LRR class)
MD07G1006600	-2.74161	8.96126e-14	AGAMOUS-like 26	AGL26	AGL26
MD07G1061700	-2.73779	1.69682e-24	pentatricopeptide (PPR) repeat-containing protein	PPR4	Pentatricopeptide repeat-containing protein At5g04810, chloroplastic
MD00G1182200	-2.73749	4.06887e-13	Major facilitator superfamily protein	#N/A	Major facilitator superfamily protein
MD05G1139900	-2.73303	1.11738e-06	phosphate transporter 3	MPT1	Mitochondrial phosphate carrier protein 1, mitochondrial
MD08G1234800	-2.73284	8.34493e-12	Tetratricopeptide repeat (TPR)-like superfamily protein	#N/A	#N/A
MD03G1167400	-2.73105	3.52699e-05	#N/A	#N/A	#N/A
MD12G1003200	-2.72962	1.67173e-19	Pentatricopeptide repeat (PPR-like) superfamily protein	CRP1	Pentatricopeptide repeat-containing protein At5g42310, chloroplastic
MD13G1122900	-2.72947	2.95136e-08	TEOSINTE BRANCHED 1	TCP20	TCP20
MD15G1112100	-2.72904	3.82454e-14	SHK1 binding protein 1	PMRT15	Protein arginine N-methyltransferase 1.5
MD13G1110400	-2.72841	2.53011e-20	Protein phosphatase 2A regulatory B subunit family protein	#N/A	Serine/threonine protein phosphatase 2A regulatory subunit
MD15G1394100	-2.72728	2.2695e-17	Leucine-rich receptor-like protein kinase family protein	LRR XI-23	Receptor-like protein kinase 7
MD12G1252700	-2.72535	2.63693e-11	transcription activators	PIR	transcription activators
MD10G1028700	-2.72402	7.65303e-06	violaxanthin de-epoxidase-related	#N/A	At2g21860/F7D8.18
MD06G1196100	-2.72006	2.64092e-08	NAC domain containing protein 100	NAC100	NAC domain-containing protein 100
MD03G1294100	-2.71693	2.61435e-22	SET domain-containing protein	EZA1	Histone-lysine N-methyltransferase EZA1
MD04G1147400	-2.71656	5.9914e-11	Protein of unknown function	#N/A	8-amino-7-oxononanoate synthase
MD15G1248300	-2.71441	9.06059e-12	B-box zinc finger family protein	#N/A	B-box type zinc finger family protein
MD17G1009800	-2.71435	1.07975e-18	Uncharacterised protein family (UPF0497)	#N/A	CASP-like protein 1F1
MD02G1273700	-2.71	1.36766e-21	Protein kinase superfamily protein	LRK10L-2.4	LEAF RUST 10 DISEASE-RESISTANCE LOCUS RECEPTOR-LIKE PROTEIN KINASE-like 2.4
MD14G1202000	-2.70391	1.41572e-20	light-harvesting chlorophyll-protein complex I subunit A4	LHCA4	Chlorophyll a-b binding protein, chloroplastic
MD03G1262000	-2.70312	2.51427e-16	Protein of unknown function (DUF581)	#N/A	NAD(P)H-quinone oxidoreductase subunit, putative (DUF581)
MD12G1244500	-2.7003	3.46317e-06	SSXT family protein	GIF1	GRF1-interacting factor 1
MD06G1207900	-2.70022	4.162e-14	Ribosomal protein L7Ae/L30e/S12e/Gadd45 family protein	#N/A	H/ACA ribonucleoprotein complex subunit 2-like protein
MD02G1032300	-2.69719	0.000122607	#N/A	#N/A	#N/A
MD15G1253500	-2.69698	2.17469e-22	phosducin-like protein 3 homolog	PLP3B	PLP3b
MD10G1205300	-2.69694	4.3516e-28	related to ubiquitin 1	RUB1	RUB1
MD15G1106400	-2.69611	1.76142e-11	FAD-dependent oxidoreductase family protein	#N/A	Probable sarcosine oxidase
MD16G1097000	-2.69046	2.60927e-14	NSP-interacting kinase 3	NIK3	Protein NSP-INTERACTING KINASE 3
MD01G1029000	-2.68777	8.90308e-20	Protein of unknown function	#N/A	Hematological/neurological-like protein
MD04G1150900	-2.68507	5.46737e-13	proline-rich family protein	#N/A	At2g40070
MD14G1222200	-2.68431	1.67872e-06	Duplicated homeodomain-like superfamily protein	#N/A	At1g49010
MD07G1192000	-2.68321	8.66244e-06	basic helix-loop-helix (bHLH) DNA-binding superfamily protein	BHLH154	Transcription factor bHLH154
MD16G1131500	-2.68221	3.91883e-21	Ribosomal L18p/L5e family protein	RPL18	EMB3105
MD02G1042300	-2.68032	6.6648e-19	Protein phosphatase 2A regulatory B subunit family protein	B'KAPPA	Serine/threonine protein phosphatase 2A 57 kDa regulatory subunit B' kappa isoform
MD10G1117500	-2.67891	3.0105e-05	Protein of unknown function	#N/A	CONTAINS InterPro DOMAIN/s: Nucleolar 27S pre-rRNA processing, Urb2/Npa2 (InterPro:IPR018849); Has 58 Blast hits to 49 proteins in 21 species: Archae - 0; Bacteria - 2; Metazoa - 2; Fungi - 0; Plants - 44; Viruses - 3; Other Eukaryotes - 7 (source: /.../Link).
MD02G1278100	-2.67679	1.68341e-11	Mitochondrial transcription termination factor family protein	#N/A	Mitochondrial transcription termination factor family protein
MD17G1020800	-2.67484	5.50862e-12	alpha/beta-Hydrolases superfamily protein	#N/A	Alpha/beta-Hydrolases superfamily protein
MD07G1145100	-2.67482	1.83889e-05	gamma-tubulin	TUBG1	Tubulin gamma-1 chain
MD02G1195000	-2.67428	2.4458e-08	SET domain-containing protein	#N/A	SET domain-containing protein
MD16G1151300	-2.66911	5.0438e-20	prefoldin 3	PFD3	Probable prefoldin subunit 3
MD08G1135000	-2.66823	7.1714e-07	Protein of unknown function	#N/A	LOW protein: PPR containing-like protein
MD03G1207200	-2.66789	9.71923e-17	#N/A	#N/A	#N/A
MD03G1086000	-2.66487	3.12862e-24	plastid transcriptionally active 16	PTAC16	Protein plastid transcriptionally active 16, chloroplastic
MD05G1317800	-2.66255	1.33758e-10	forkhead-associated (FHA) domain-containing protein	PS1	FHA domain-containing protein PS1
MD01G1167000	-2.66088	5.40113e-09	Basic-leucine zipper (bZIP) transcription factor family protein	BZIP18	bZIP transcription factor 18
MD09G1213800	-2.66062	4.83557e-11	MAR binding filament-like protein 1	MFP1	MAR-binding filament-like protein 1
MD12G1248000	-2.66018	1.44066e-05	Protein prenylyltransferase superfamily protein	#N/A	Protein prenylyltransferase superfamily protein
MD03G1081800	-2.65843	1.43089e-30	HSP20-like chaperones superfamily protein	HSP17.8	17.8 kDa class I heat shock protein
MD16G1081400	-2.65775	6.71445e-08	Pentatricopeptide repeat (PPR-like) superfamily protein	#N/A	Glycosyltransferase (Fragment)
MD10G1265400	-2.65695	1.02761e-12	chlorophyll A/B binding protein 1	LHCB1.3	Chlorophyll a-b binding protein 1, chloroplastic
MD02G1200700	-2.65374	6.75982e-13	cytochrome P450	CYP704A2	At2g45510
MD17G1070600	-2.65315	2.44027e-07	cell division protein ftsH	FTSHI3	Probable inactive ATP-dependent zinc metalloprotease FTSHI 3, chloroplastic
MD01G1068700	-2.65273	3.92034e-23	UDP-Glycosyltransferase superfamily protein	UGT91C1	UDP-glycosyltransferase 91C1
MD12G1090800	-2.6515	1.24785e-07	#N/A	#N/A	#N/A
MD10G1303800	-2.64866	4.95274e-16	Dynein light chain type 1 family protein	#N/A	Dynein light chain
MD15G1216700	-2.64851	6.93581e-08	O-fucosyltransferase family protein	OFUT35	O-fucosyltransferase 35
MD06G1238500	-2.64778	3.31157e-21	NAD(P)-binding Rossmann-fold superfamily protein	FEY	Dehydrogenase/reductase SDR family member FEY
MD02G1021700	-2.63927	9.41489e-15	calmodulin-binding receptor-like cytoplasmic kinase 3	CRCK3	Calmodulin-binding receptor-like cytoplasmic kinase 3
MD01G1156200	-2.63921	1.0429e-13	UDP-glucose pyrophosphorylase 3	UGP3	UTP--glucose-1-phosphate uridylyltransferase 3, chloroplastic
MD17G1020100	-2.6356	1.30529e-14	Pentatricopeptide repeat (PPR-like) superfamily protein	#N/A	Pentatricopeptide repeat-containing protein At3g46610
MD11G1247500	-2.63553	1.20891e-23	SPA1-related 3	SPA3	Protein SPA1-RELATED 3
MD16G1140300	-2.63476	2.57311e-15	HCO3 -transporter family	BOR2	Probable boron transporter 2
MD11G1193000	-2.6342	3.03354e-26	RNA polymerase Rpb8	NRPB8A	DNA-directed RNA polymerases II and V subunit 8A
MD08G1169900	-2.63342	1.80851e-10	holocarboxylase synthase 1	HCS1	Biotin--protein ligase 1, chloroplastic
MD09G1249200	-2.63337	1.97315e-10	CAAX amino terminal protease family protein	#N/A	CAAX amino terminal protease family protein
MD03G1114800	-2.63228	3.36321e-11	C2H2-like zinc finger protein	IDD9	Protein indeterminate-domain 9
MD16G1128400	-2.63206	3.95984e-05	Sterile alpha motif (SAM) domain-containing protein	#N/A	Sterile alpha motif (SAM) domain-containing protein
MD10G1197900	-2.62872	2.46698e-17	Chaperone DnaJ-domain superfamily protein	#N/A	Chaperone DnaJ-domain superfamily protein
MD13G1089400	-2.62701	3.01662e-24	NHL domain-containing protein	#N/A	NHL domain-containing protein
MD03G1266100	-2.62203	2.52158e-14	SecY protein transport family protein	SCY2	Preprotein translocase subunit SCY2, chloroplastic
MD15G1410800	-2.62173	4.63517e-05	Chaperone DnaJ-domain superfamily protein	ndhT	NAD(P)H-quinone oxidoreductase subunit T, chloroplastic
MD06G1079300	-2.62045	1.9383e-07	Leucine-rich repeat protein kinase family protein	#N/A	Leucine-rich repeat protein kinase family protein
MD09G1122400	-2.61801	5.33375e-09	Tetratricopeptide repeat (TPR)-like superfamily protein	PCMP-H33	Pentatricopeptide repeat-containing protein At2g29760, chloroplastic
MD15G1023500	-2.61784	1.20867e-07	Inositol-pentakisphosphate 2-kinase family protein	#N/A	Inositol-pentakisphosphate 2-kinase
MD13G1179900	-2.61589	5.05714e-12	Aluminium induced protein with YGL and LRDR motifs	ATAILP1	Aluminum induced protein with YGL and LRDR motifs
MD03G1247700	-2.61372	2.36539e-13	light-regulated zinc finger protein 1	LZF1	Light-regulated zinc finger protein 1
MD11G1242300	-2.61193	2.97193e-22	Nucleotide-sugar transporter family protein	#N/A	CMP-sialic acid transporter 1
MD14G1180100	-2.6119	0.0022123	Dof-type zinc finger DNA-binding family protein	DOF5.6	HCA2
MD15G1273000	-2.61138	1.112e-11	cold-regulated 413-plasma membrane 2	COR413PM2	COR413-PM2
MD11G1056000	-2.61093	5.23457e-20	NB-ARC domain-containing disease resistance protein	RPPL1	Putative disease resistance RPP13-like protein 1
MD15G1137300	-2.60962	2.75847e-07	Protein of unknown function	#N/A	unknown protein; Has 30201 Blast hits to 17322 proteins in 780 species: Archae - 12; Bacteria - 1396; Metazoa - 17338; Fungi - 3422; Plants - 5037; Viruses - 0; Other Eukaryotes - 2996 (source: NCBI BLink).
MD15G1244100	-2.60614	1.03078e-10	S-adenosyl-L-methionine-dependent methyltransferases superfamily protein	#N/A	S-adenosyl-L-methionine-dependent methyltransferases superfamily protein
MD13G1060100	-2.60562	1.30866e-10	fructokinase-like 2	FLN2	Fructokinase-like 2, chloroplastic
MD13G1191300	-2.6054	1.56622e-18	photosystem I subunit D-2	PSAD2	Photosystem I reaction center subunit II-2, chloroplastic
MD09G1056700	-2.60474	3.5231e-14	Domain of unknown function (DUF3598)	#N/A	Glutamate NMDA receptor subunit epsilon-1, putative (DUF3598)
MD08G1050300	-2.6018	4.72003e-12	Protein of unknown function	#N/A	At5g10745
MD01G1012100	-2.59849	1.11348e-15	Ribosomal protein L17 family protein	#N/A	At5g09770
MD01G1222200	-2.59844	1.49623e-06	#N/A	#N/A	Gag-Pol-related retrotransposon family protein
MD07G1163400	-2.59611	9.28247e-07	NAC 014	NAC014	NAC014
MD08G1057200	-2.59585	5.0717e-21	ATP-dependent caseinolytic (Clp) protease/crotonase family protein	#N/A	3-hydroxyisobutyryl-CoA hydrolase-like protein 2, mitochondrial
MD15G1348200	-2.59482	8.64346e-06	Chlorophyll A-B binding family protein	PSBS	Photosystem II 22 kDa protein, chloroplastic
MD06G1102900	-2.59165	4.76848e-15	TRICHOME BIREFRINGENCE-LIKE 23	TBL23	Protein trichome birefringence-like 23
MD14G1244800	-2.58878	5.55433e-07	NAD(P)-binding Rossmann-fold superfamily protein	FEY	Dehydrogenase/reductase SDR family member FEY
MD15G1267300	-2.58784	1.04054e-08	UDP-Glycosyltransferase superfamily protein	UGT72D1	UDP-glycosyltransferase 72D1
MD10G1035600	-2.5851	8.17724e-10	Pyridoxal phosphate (PLP)-dependent transferases superfamily protein	TAR4	Tryptophan aminotransferase-related protein 4
MD15G1139900	-2.58086	1.96642e-08	Leucine-rich repeat protein kinase family protein	#N/A	Leucine-rich repeat protein kinase family protein
MD16G1275900	-2.58028	4.63265e-15	Peptidase M20/M25/M40 family protein	#N/A	Peptidase M20/M25/M40 family protein
MD10G1173500	-2.57957	2.523e-14	pfkB-like carbohydrate kinase family protein	#N/A	PfkB-like carbohydrate kinase family protein
MD08G1039600	-2.57921	3.48561e-14	AP2/B3-like transcriptional factor family protein	#N/A	AP2/B3-like transcriptional factor family protein
MD03G1040700	-2.57614	1.06364e-14	Transducin/WD40 repeat-like superfamily protein	THO3	THO complex subunit 3
MD11G1116700	-2.57583	4.05342e-15	Ankyrin repeat family protein	#N/A	Ankyrin repeat family protein
MD10G1337200	-2.57507	1.45284e-13	FAR1-related sequence 10	FRS10	Putative protein FAR1-RELATED SEQUENCE 10
MD12G1237200	-2.57288	1.0159e-09	DNA-damage-repair/toleration protein (DRT102)	DRT102	DNA damage-repair/toleration protein DRT102
MD03G1025300	-2.5728	3.24367e-06	#N/A	#N/A	#N/A
MD04G1007400	-2.56923	5.08521e-11	DNA glycosylase superfamily protein	NTH1	Endonuclease III homolog 1, chloroplastic
MD15G1333500	-2.56538	3.15678e-08	Protein of unknown function	#N/A	unknown protein; BEST Arabidopsis thaliana protein match is: unknown protein (TAIR:AT1G08530.1); Has 35333 Blast hits to 34131 proteins in 2444 species: Archae - 798; Bacteria - 22429; Metazoa - 974; Fungi - 991; Plants - 531; Viruses - 0; Other Euk /.../s - 9610 (source: NCBI BLink).
MD16G1027700	-2.56477	2.845e-17	DEAD/DEAH box RNA helicase family protein	RECG	ATP-dependent DNA helicase homolog RECG, chloroplastic
MD02G1085500	-2.56465	1.20686e-15	Transducin/WD40 repeat-like superfamily protein	VIP3	WD repeat-containing protein VIP3
MD11G1301500	-2.56433	2.42879e-09	Peptide chain release factor 1	APG3	Peptide chain release factor APG3, chloroplastic
MD03G1185500	-2.56296	1.19537e-07	S-locus lectin protein kinase family protein	SD11	G-type lectin S-receptor-like serine/threonine-protein kinase SD1-1
MD01G1077800	-2.56075	1.23296e-27	NAD(P)-binding Rossmann-fold superfamily protein	#N/A	NAD(P)-binding Rossmann-fold superfamily protein
MD16G1046300	-2.55401	2.4152e-16	Uncharacterized protein family (UPF0016)	#N/A	GDT1-like protein 4
MD05G1108500	-2.55172	6.04505e-08	homolog of yeast ergosterol28	ERG28	Ergosterol biosynthetic protein 28
MD08G1137400	-2.55094	4.76876e-13	Pentatricopeptide repeat (PPR) superfamily protein	#N/A	Pentatricopeptide repeat-containing protein At5g11310, mitochondrial
MD03G1183700	-2.55046	6.23219e-08	Outward rectifying potassium channel protein	TPK1	Two-pore potassium channel 1
MD09G1067300	-2.54943	3.20688e-08	Nuclear transport factor 2 (NTF2) family protein with RNA binding (RRM-RBD-RNP motifs) domain	#N/A	AT5g60980/MSL3_100
MD12G1252900	-2.54298	4.3817e-28	transcription activators	PIR	transcription activators
MD17G1148900	-2.54142	5.72558e-26	Aldolase-type TIM barrel family protein	GLO4	Peroxisomal (S)-2-hydroxy-acid oxidase GLO4
MD11G1069200	-2.53844	1.27156e-05	potassium transporter 1	POT1	Potassium transporter 1
MD05G1200100	-2.53759	4.89733e-22	conserved peptide upstream open reading frame 7	CPUORF7	conserved peptide upstream open reading frame 7
MD06G1133100	-2.53728	4.4812e-10	Polynucleotide adenylyltransferase family protein	#N/A	Polynucleotide adenylyltransferase family protein
MD00G1011700	-2.53551	2.72223e-22	Disease resistance protein (TIR-NBS-LRR class) family	#N/A	Disease resistance protein (TIR-NBS-LRR class) family
MD01G1055100	-2.53322	1.2338e-06	adenosine deaminases	#N/A	Denosine deaminases acting on tRNA
MD15G1183500	-2.53225	2.10132e-14	protein kinase family protein	ATC401	Pentatricopeptide repeat-containing protein At5g21222
MD11G1220900	-2.53186	7.13334e-07	RNA-binding CRS1 / YhbY (CRM) domain-containing protein	#N/A	MCSF2
MD12G1224500	-2.52884	3.40698e-24	glutathione synthetase 2	GSH2	Glutathione synthetase, chloroplastic
MD13G1250500	-2.52805	0.000311051	#N/A	#N/A	#N/A
MD12G1010300	-2.52789	9.62079e-08	cationic amino acid transporter 2	CAT2	Cationic amino acid transporter 2, vacuolar
MD15G1403200	-2.52323	5.80863e-18	Translation elongation factor EF1B	#N/A	Probable elongation factor 1-gamma 1
MD11G1032600	-2.52175	7.14778e-12	Sucrase/ferredoxin-like family protein	#N/A	Sucrase-like protein
MD03G1140500	-2.5213	1.22822e-09	Amino acid dehydrogenase family protein	FOLD1	Bifunctional protein FolD 1, mitochondrial
MD08G1163100	-2.51956	1.10257e-12	long chain acyl-CoA synthetase 9	LACS9	Long chain acyl-CoA synthetase 9, chloroplastic
MD08G1007900	-2.5191	1.27474e-05	#N/A	#N/A	#N/A
MD13G1055300	-2.5187	0.000106759	Chaperone protein htpG family protein	HSP90-5	HSP90.5
MD04G1157300	-2.51721	3.35346e-07	SAC domain-containing protein 8	SAC8	Phosphoinositide phosphatase SAC8
MD13G1120900	-2.51673	1.58669e-22	histidine kinase 3	AHK3	HK3
MD16G1120900	-2.51596	1.98884e-32	histidine kinase 3	AHK3	HK3
MD17G1165400	-2.51567	2.23944e-06	Protein of unknown function	#N/A	LOCATED IN: plasma membrane; EXPRESSED IN: 23 plant structures; EXPRESSED DURING: 13 growth stages; CONTAINS InterPro DOMAIN/s: von Willebrand factor, type A (InterPro:IPR002035); BEST Arabidopsis thaliana protein match is: inter-alpha-trypsin inhib /.../eavy chain-related (TAIR:AT1G19110.1); Has 1407 Blast hits to 1406 proteins in 307 species: Archae - 6; Bacteria - 522; Metazoa - 484; Fungi - 5…
MD09G1228300	-2.51525	1.12504e-14	Major facilitator superfamily protein	#N/A	Probable folate-biopterin transporter 3
MD02G1320400	-2.515	2.46868e-18	Major facilitator superfamily protein	#N/A	AT3g60070/T2O9_50
MD10G1151800	-2.51322	2.67875e-09	Actin binding Calponin homology (CH) domain-containing protein	FIM2	Fimbrin-2
MD16G1139700	-2.50896	2.03108e-10	ARM repeat superfamily protein	#N/A	ARM repeat superfamily protein
MD14G1042400	-2.50696	1.88499e-26	Ribosomal protein L22p/L17e family protein	#N/A	At4g28360
MD01G1207700	-2.50614	8.1192e-10	Protein kinase superfamily protein	#N/A	Probable receptor-like protein kinase At5g24010
MD15G1411600	-2.50495	7.57929e-27	light harvesting complex photosystem II subunit 6	LHCB6	Chlorophyll a-b binding protein, chloroplastic
MD10G1076100	-2.50426	3.04567e-20	Ribosomal protein L27 family protein	#N/A	AT5g15220/F8M21_110
MD11G1317000	-2.50333	5.3166e-14	3'-5' exonuclease domain-containing protein / K homology domain-containing protein / KH domain-containing protein	#N/A	At2g25920/F17H15.5
MD14G1164000	-2.49917	2.27766e-08	Galactose oxidase/kelch repeat superfamily protein	#N/A	AT5g50310/MXI22_1
MD04G1042500	-2.49693	1.77415e-12	Protein of unknown function	#N/A	unknown protein; Has 30 Blast hits to 30 proteins in 12 species: Archae - 0; Bacteria - 0; Metazoa - 0; Fungi - 0; Plants - 28; Viruses - 0; Other Eukaryotes - 2 (source: NCBI BLink).
MD00G1036600	-2.49467	1.18211e-07	SAUR-like auxin-responsive protein family	SAUR32	Auxin-responsive protein SAUR32
MD09G1172000	-2.49357	1.53558e-08	Protein of unknown function	#N/A	AT1G53800 protein
MD05G1363200	-2.4915	8.89363e-07	Phototropic-responsive NPH3 family protein	#N/A	Phototropic-responsive NPH3 family protein
MD09G1141900	-2.49141	4.21873e-08	Tetratricopeptide repeat (TPR)-like superfamily protein	PCMP-E95	Tetratricopeptide repeat (TPR)-like superfamily protein
MD05G1037900	-2.4892	3.72566e-08	Pentatricopeptide repeat (PPR) superfamily protein	#N/A	Pentatricopeptide repeat-containing protein At2g17525, mitochondrial
MD14G1084600	-2.48776	2.25508e-32	Eukaryotic rpb5 RNA polymerase subunit family protein	NRPE5A	DNA-directed RNA polymerase V subunit 5A
MD10G1224400	-2.4876	6.13218e-21	Encodes a nucleus-encoded thylakoid protein	Y3IP1	Ycf3-interacting protein 1, chloroplastic
MD07G1223400	-2.48657	6.24211e-09	E3 ubiquitin ligase	EMB2771	E3 ubiquitin ligase, putative
MD03G1049600	-2.48591	1.58384e-05	Leucine-rich repeat protein kinase family protein	#N/A	Probable inactive receptor kinase At5g58300
MD02G1091700	-2.48512	1.31126e-09	Pentatricopeptide repeat (PPR) superfamily protein	#N/A	Pentatricopeptide repeat-containing protein At2g06000
MD03G1171700	-2.48383	1.2522e-15	RNA-binding (RRM/RBD/RNP motifs) family protein	#N/A	RNA-binding (RRM/RBD/RNP motifs) family protein
MD16G1080700	-2.48358	7.17972e-12	#N/A	#N/A	#N/A
MD15G1322900	-2.48338	9.24868e-15	leucine-rich repeat transmembrane protein kinase family protein	#N/A	Probable LRR receptor-like serine/threonine-protein kinase At5g10290
MD06G1160200	-2.48308	4.01718e-11	Pentatricopeptide repeat (PPR) superfamily protein	EMB1006	Pentatricopeptide repeat-containing protein At5g50280, chloroplastic
MD14G1169800	-2.48282	3.54728e-10	#N/A	#N/A	#N/A
MD05G1040800	-2.48271	0.000585025	5'-3' exonuclease family protein	#N/A	5'-3' exonuclease family protein
MD00G1129000	-2.48259	6.92287e-11	Late embryogenesis abundant (LEA) hydroxyproline-rich glycoprotein family	#N/A	At2g27260/F12K2.16
MD16G1131600	-2.48174	6.57049e-15	DEA(D/H)-box RNA helicase family protein	RH50	DEAD-box ATP-dependent RNA helicase 50
MD11G1309100	-2.48083	4.38103e-17	S-adenosyl-L-methionine-dependent methyltransferases superfamily protein	#N/A	S-adenosyl-L-methionine-dependent methyltransferases superfamily protein
MD07G1139200	-2.48033	5.62359e-17	Protein of unknown function	#N/A	T1N6.14 protein
MD13G1055200	-2.47766	0.000679269	Transmembrane amino acid transporter family protein	AVT6A	Amino acid transporter AVT6A
MD16G1049300	-2.47761	2.37333e-05	Hydroxyproline-rich glycoprotein family protein	CHUP1	Hydroxyproline-rich glycoprotein family protein
MD01G1238300	-2.47675	5.68147e-20	Plant protein of unknown function (DUF827)	#N/A	WEB family protein At5g16730, chloroplastic
MD12G1197200	-2.476	1.524e-21	phytochrome A	PHYA	phytochrome A
MD13G1282300	-2.47454	3.5788e-05	#N/A	#N/A	#N/A
MD05G1172500	-2.47355	8.19319e-10	B-cell receptor-associated protein 31-like	#N/A	B-cell receptor-associated protein 31-like protein
MD12G1254900	-2.47242	6.05829e-24	Protein of unknown function	#N/A	Putative uncharacterized protein
MD11G1206400	-2.4724	2.59161e-20	Putative lysine decarboxylase family protein	#N/A	Putative lysine decarboxylase family protein
MD03G1282200	-2.46759	3.94935e-10	Seven transmembrane MLO family protein	MLO1	MLO-like protein 1
MD03G1153600	-2.46674	6.08272e-07	NIMA (never in mitosis	NEK5	Serine/threonine-protein kinase Nek5
MD17G1039100	-2.46499	2.14587e-22	Heavy metal transport/detoxification superfamily protein	#N/A	AT5g14910/F2G14_30
MD03G1076200	-2.46461	1.02019e-09	Duplicated homeodomain-like superfamily protein	#N/A	Duplicated homeodomain-like superfamily protein
MD16G1057700	-2.46306	3.09392e-05	Protein of unknown function	#N/A	At3g25590
MD14G1231400	-2.45611	1.50172e-10	2-oxoglutarate (2OG) and Fe(II)-dependent oxygenase superfamily protein	#N/A	2-oxoglutarate (2OG) and Fe(II)-dependent oxygenase superfamily protein
MD06G1234100	-2.45552	2.39749e-09	Acyl-CoA N-acyltransferases (NAT) superfamily protein	#N/A	Acyl-CoA N-acyltransferases (NAT) superfamily protein
MD15G1395200	-2.45472	1.40119e-29	Protein of unknown function (DUF1005)	#N/A	At1g10020
MD09G1290100	-2.45324	3.74775e-13	ATP binding cassette subfamily B4	ABCB4	ABC transporter B family member 4
MD15G1105700	-2.45294	2.92909e-09	DNA topoisomerase	#N/A	DNA topoisomerase, type IA, core
MD17G1072400	-2.44594	4.24012e-06	Protein of unknown function	#N/A	At5g15880
MD15G1061200	-2.44469	4.10233e-07	N-MYC downregulated-like 2	NDL2	Protein NDL2
MD17G1224000	-2.44433	2.65552e-06	Tetratricopeptide repeat (TPR)-like superfamily protein	#N/A	Pentatricopeptide repeat-containing protein At1g80880, mitochondrial
MD01G1026000	-2.44312	2.7897e-07	Arabidopsis thaliana protein of unknown function (DUF794)	APO4	APO protein 4, mitochondrial
MD08G1207700	-2.44242	0.00089651	beta HLH protein 93	BHLH93	Transcription factor bHLH93
MD15G1226900	-2.4389	3.18845e-10	Protein of unknown function	#N/A	AT3g51510/F26O13_150
MD01G1005400	-2.43769	2.5125e-08	#N/A	#N/A	#N/A
MD12G1010600	-2.43706	8.247e-07	Protein of unknown function	#N/A	Maltase-glucoamylase, intestinal protein
MD05G1211500	-2.4356	8.48306e-13	Leucine-rich receptor-like protein kinase family protein	#N/A	Leucine-rich receptor-like protein kinase family protein
MD12G1042000	-2.43423	2.8519e-09	chloroplast RNA-binding protein 33	CP33	RNA-binding protein CP33, chloroplastic
MD08G1194700	-2.43387	1.10311e-09	phosphoribosylformylglycinamidine cyclo-ligase	PUR5	Phosphoribosylformylglycinamidine cyclo-ligase, chloroplastic
MD05G1273800	-2.43334	1.59163e-24	Protein of unknown function	#N/A	KxDL motif protein
MD02G1083500	-2.43079	0.000106759	Lycopene beta/epsilon cyclase protein	LUT2	Lycopene epsilon cyclase, chloroplastic
MD02G1148800	-2.43043	1.31813e-15	GRAS family transcription factor	SCL4	Scarecrow-like protein 4
MD08G1006600	-2.42941	1.03754e-05	glutathione S-transferase F11	GSTF11	Glutathione S-transferase F11
MD17G1129100	-2.42828	3.96931e-18	FAR1-related sequence 2	FRS2	Protein FAR1-RELATED SEQUENCE 2
MD06G1241600	-2.42752	8.58169e-16	Uncharacterized protein L509	#N/A	#N/A
MD10G1115600	-2.42751	6.54207e-10	NAD(P)-linked oxidoreductase superfamily protein	LGALDH	L-galactose dehydrogenase
MD02G1304400	-2.42719	2.36582e-10	NAD(P)-binding Rossmann-fold superfamily protein	#N/A	At5g19440
MD16G1159400	-2.42705	1.14878e-26	response regulator 1	ARR1	Two-component response regulator ARR1
MD15G1379500	-2.42696	2.99385e-05	purine permease 3	PUP3	Purine permease 3
MD12G1009600	-2.42427	1.87764e-12	Peptidase M50 family protein	EGY1	Probable zinc metalloprotease EGY1, chloroplastic
MD07G1051200	-2.42287	1.3328e-09	ubiquitin-specific protease 13	UBP13	UBP13
MD03G1295800	-2.42261	7.15195e-10	Protein of unknown function	#N/A	T2E6.7
MD17G1213000	-2.42052	1.88551e-05	Ubiquitin-like superfamily protein	#N/A	At1g80060
MD16G1028200	-2.42018	0.000191019	TPX2 (targeting protein for Xklp2) protein family	WDL7	Protein WVD2-like 7
MD04G1225700	-2.41954	1.88594e-15	ABI3-interacting protein 3	AIP3	Probable prefoldin subunit 4
MD03G1171300	-2.41917	3.493e-15	Heat shock protein DnaJ with tetratricopeptide repeat	TPR16	Heat shock protein DnaJ with tetratricopeptide repeat-containing protein
MD09G1247300	-2.41719	5.74452e-23	two-pore channel 1	TPC1	AT4G03560 protein
MD05G1170500	-2.41698	3.51397e-16	Nucleotide-diphospho-sugar transferases superfamily protein	GAUT8	Hexosyltransferase (Fragment)
MD12G1207600	-2.41621	0.00132118	Protein of unknown function	#N/A	TRM8
MD12G1000700	-2.41331	0.000360035	Tetratricopeptide repeat (TPR)-like superfamily protein	#N/A	Pentatricopeptide repeat-containing protein At5g15010, mitochondrial
MD08G1173500	-2.4119	1.29504e-06	serine hydroxymethyltransferase 7	SHM7	Serine hydroxymethyltransferase 7
MD07G1046600	-2.41128	1.41429e-20	Protein of unknown function (DUF810)	PATROL1	Protein unc-13 homolog
MD10G1176000	-2.41071	3.07906e-10	photosystem II reaction center PSB28 protein	PSB28	Photosystem II reaction center Psb28 protein
MD08G1180700	-2.41008	6.62259e-08	Mitochondrial transcription termination factor family protein	#N/A	Mitochondrial transcription termination factor family protein
MD11G1280900	-2.409	7.09399e-11	Protein kinase superfamily protein	#N/A	Protein kinase superfamily protein
MD05G1088100	-2.40841	3.60919e-14	stress enhanced protein 1	SEP1	Stress enhanced protein 1, chloroplastic
MD10G1257300	-2.40751	0.00088061	Early-responsive to dehydration stress protein (ERD4)	ERD4	Hyperosmolality-gated Ca2+ permeable channel 3.1
MD10G1213400	-2.40613	2.94603e-25	Aldolase superfamily protein	KDSA1	2-dehydro-3-deoxyphosphooctonate aldolase 1
MD09G1039100	-2.40577	1.68084e-06	Peroxidase superfamily protein	PER63	Peroxidase 63
MD15G1131500	-2.40417	2.23326e-19	Protein kinase superfamily protein	#N/A	Protein kinase superfamily protein
MD17G1113000	-2.40324	3.8832e-13	histidine kinase 2	AHK2	Histidine kinase 2
MD17G1082000	-2.4016	8.60993e-14	Developmental regulator	ULT1	Developmental regulator, ULTRAPETALA
MD00G1131800	-2.4009	2.60581e-05	non-yellowing 1	SGR1	Protein STAY-GREEN 1, chloroplastic
MD12G1262800	-2.39939	1.18511e-10	lecithin:cholesterol acyltransferase 3	LCAT3	Phospholipase A(1) LCAT3
MD17G1143200	-2.39851	1.57282e-11	Amidase family protein	GATA	Glutamyl-tRNA(Gln) amidotransferase subunit A, chloroplastic/mitochondrial
MD15G1369900	-2.39801	4.96263e-22	cryptochrome 1	CRY1	Cryptochrome-1
MD01G1218300	-2.39793	6.38838e-05	defective in meristem silencing 3	DMS3	IDN1
MD03G1062900	-2.39648	2.32693e-26	Phosphatidate cytidylyltransferase family protein	FOLK	Farnesol kinase, chloroplastic
MD04G1185100	-2.39446	6.56328e-17	phytochrome interacting factor 3	PIF3	Transcription factor PIF3
MD05G1193200	-2.39276	1.12895e-09	Long-chain fatty alcohol dehydrogenase family protein	FAO4B	Long-chain-alcohol oxidase FAO4B
MD16G1175700	-2.39239	8.63667e-06	Ataxin-7-like protein 1	#N/A	#N/A
MD05G1190500	-2.39019	5.96576e-07	#N/A	#N/A	#N/A
MD17G1243100	-2.39014	2.92713e-08	Clathrin light chain protein	#N/A	Clathrin light chain 1
MD15G1045000	-2.38945	3.92239e-27	CONSTANS-like 4	COL4	Zinc finger protein CONSTANS-LIKE 4
MD03G1154900	-2.38814	4.08475e-26	histone deacetylase 8	HDA8	Histone deacetylase 8
MD05G1305200	-2.38813	2.33563e-05	IQ-domain 9	iqd9	IQ-domain 9
MD06G1213100	-2.38629	1.40281e-12	stomatal cytokinesis defective / SCD1 protein (SCD1)	SCD1	SCD1
MD05G1265600	-2.38514	9.24016e-10	toprim domain-containing protein	#N/A	Twinkle homolog protein, chloroplastic/mitochondrial
MD15G1397600	-2.38341	0.00640745	hydroxysteroid dehydrogenase 5	HSD5	11-beta-hydroxysteroid dehydrogenase-like 5
MD15G1243900	-2.38315	6.77712e-08	receptor homology region transmembrane domain ring H2 motif protein 1	RMR1	Receptor homology region, transmembrane domain- and RING domain-containing protein 1
MD07G1229500	-2.38209	5.31431e-10	Tetratricopeptide repeat (TPR)-like superfamily protein	PCMP-H60	Pentatricopeptide repeat-containing protein At2g27610
MD13G1102900	-2.38104	1.68335e-10	sphere organelles protein-related	COIL	Coilin
MD17G1161200	-2.37925	2.5907e-12	Mitochondrial transcription termination factor family protein	#N/A	Mitochondrial transcription termination factor family protein
MD11G1253300	-2.37884	1.04721e-25	chloroplast 30S ribosomal protein S20	RPS20	PRPS20
MD09G1093100	-2.37751	1.48727e-09	galacturonosyltransferase 10	GAUT10	Hexosyltransferase (Fragment)
MD05G1201700	-2.37736	5.46854e-05	Myosin family protein with Dil domain	XI-E	Myosin-11
MD06G1115600	-2.37622	5.44383e-06	Yippee family putative zinc-binding protein	#N/A	Protein yippee-like
MD17G1061100	-2.37581	7.28045e-11	plastid transcription factor 1	TCP13	Transcription factor TCP13
MD07G1285600	-2.37413	4.76183e-18	sigma factor E	SIGE	RNA polymerase sigma factor sigE, chloroplastic/mitochondrial
MD11G1140200	-2.3717	7.9363e-09	Vicilin-like antimicrobial peptides 2-3 (Fragment)	#N/A	#N/A
MD07G1043600	-2.37014	2.12005e-05	proline-rich family protein	MPH1	Protein MAINTENANCE OF PSII UNDER HIGH LIGHT 1
MD01G1102700	-2.36693	5.49112e-10	Protein of unknown function	#N/A	At3g10405
MD07G1134100	-2.36674	2.09673e-20	RING-H2 finger B1A	RHB1A	Probable E3 ubiquitin-protein ligase RHB1A
MD06G1234700	-2.36616	4.37695e-15	Protein of unknown function	#N/A	unknown protein; FUNCTIONS IN: molecular_function unknown; INVOLVED IN: biological_process unknown; LOCATED IN: chloroplast; EXPRESSED IN: 22 plant structures; EXPRESSED DURING: 13 growth stages; Has 72 Blast hits to 72 proteins in 35 species: Archa /.../ Bacteria - 50; Metazoa - 0; Fungi - 0; Plants - 22; Viruses - 0; Other Eukaryotes - 0 (source: NCBI BLink).
MD12G1086700	-2.36583	0.00351469	Protein of unknown function	#N/A	Basic leucine zipper/W2 domain protein
MD09G1191500	-2.36436	6.50118e-22	serine/threonine phosphatase 7	PP7	Serine/threonine-protein phosphatase 7
MD11G1280300	-2.36292	5.55908e-13	Protein of unknown function	ALP1	Protein ANTAGONIST OF LIKE HETEROCHROMATIN PROTEIN 1
MD06G1005500	-2.36228	5.00038e-15	Protein of unknown function	OEP21B	Outer envelope pore protein 21B, chloroplastic
MD01G1077900	-2.36052	7.71236e-22	NAD(P)-binding Rossmann-fold superfamily protein	#N/A	NAD(P)-binding Rossmann-fold superfamily protein
MD15G1201300	-2.36005	5.57289e-15	CCCH-type zinc finger family protein	#N/A	TZF2
MD15G1223300	-2.35983	9.61259e-10	alpha/beta-Hydrolases superfamily protein	#N/A	alpha/beta-Hydrolases superfamily protein
MD13G1059200	-2.35601	5.46663e-08	K-box region and MADS-box transcription factor family protein	AP1	AP1
MD04G1018900	-2.35462	1.00913e-22	AMP-dependent synthetase and ligase family protein	AAE16	Probable acyl-activating enzyme 16, chloroplastic
MD09G1194100	-2.3537	4.89765e-17	Ribonuclease III family protein	#N/A	At1g55140
MD03G1258200	-2.35256	5.01117e-13	indeterminate(ID)-domain 12	AtIDD12	Indeterminate(ID)-domain 12
MD10G1139800	-2.35246	4.74901e-08	Patched family protein	#N/A	Patched family protein
MD09G1155100	-2.35072	1.12902e-05	galacturonosyltransferase 15	GAUT15	Hexosyltransferase (Fragment)
MD14G1032400	-2.34991	5.64501e-22	Protein of unknown function	#N/A	At3g11590/F24K9_26
MD01G1216600	-2.34978	2.10822e-26	Protein phosphatase 2C family protein	#N/A	Probable protein phosphatase 2C 76
MD03G1284800	-2.34781	7.5674e-15	tetratricopeptide repeat (TPR)-containing protein	LPA1	Protein LOW PSII ACCUMULATION 1, chloroplastic
MD04G1173100	-2.34755	1.61618e-16	Protein kinase superfamily protein	#N/A	Protein kinase superfamily protein
MD09G1281300	-2.34679	2.74336e-16	PHYTOENE SYNTHASE	PSY	PHYTOENE SYNTHASE
MD05G1121000	-2.34595	0.0151053	glycosyl hydrolase family 35 protein	BGAL13	Beta-galactosidase 13
MD01G1031300	-2.34536	5.11547e-11	Ribosomal L29 family protein	RPL29	AT5G65220 protein
MD09G1078600	-2.34274	2.4322e-24	galacturonosyltransferase 9	GAUT9	Hexosyltransferase
MD07G1075000	-2.34232	5.44585e-10	DNA binding	#N/A	DNA binding protein
MD13G1016900	-2.34058	2.08345e-13	zinc finger protein 4	ZFP4	Zinc finger protein 4
MD03G1207700	-2.3405	1.09651e-16	Ankyrin repeat family protein	LTD	Protein LHCP TRANSLOCATION DEFECT
MD11G1090500	-2.34033	1.3353e-07	UDP-glucosyl transferase 76E2	UGT76E2	Glycosyltransferase (Fragment)
MD15G1366400	-2.33974	4.98256e-06	Mitochondrial transcription termination factor family protein	#N/A	Mitochondrial transcription termination factor family protein
MD12G1021900	-2.3379	1.04696e-38	monodehydroascorbate reductase 1	ATMDAR1	Monodehydroascorbate reductase 1
MD09G1032500	-2.33788	2.18507e-20	DegP protease 1	DEGP1	DEGP1
MD02G1059700	-2.33773	9.69085e-07	root hair specific 6	RHS6	root hair specific 6
MD14G1134700	-2.33725	3.14836e-09	NAD(P)-binding Rossmann-fold superfamily protein	#N/A	AT4g24050/T19F6_40
MD13G1210600	-2.33724	1.62781e-23	actin-related protein 9	ARP9	Actin-related protein 9
MD13G1063400	-2.3356	3.11466e-28	Tetratricopeptide repeat (TPR)-like superfamily protein	#N/A	Pentatricopeptide repeat-containing protein At1g26460, mitochondrial
MD15G1199600	-2.33466	3.9713e-07	profilin 5	PRO4	Profilin
MD00G1037200	-2.33027	1.86723e-05	#N/A	#N/A	#N/A
MD02G1301500	-2.32989	1.05478e-05	S-adenosyl-L-methionine-dependent methyltransferases superfamily protein	#N/A	S-adenosyl-L-methionine-dependent methyltransferases superfamily protein
MD09G1084900	-2.3298	4.03674e-13	acclimation of photosynthesis to environment	APE1	Acclimation of photosynthesis to environment
MD13G1068200	-2.32885	0.000384431	Argonaute family protein	AGO7	Protein argonaute 7
MD02G1176500	-2.32862	2.27819e-05	P-loop containing nucleoside triphosphate hydrolases superfamily protein	KIN4A	Kinesin-like protein KIN-4A
MD06G1141000	-2.32792	3.55394e-19	Major facilitator superfamily protein	#N/A	Major facilitator superfamily protein
MD04G1244600	-2.32788	8.30278e-19	zinc finger (C2H2 type) family protein	MBS1	Protein METHYLENE BLUE SENSITIVITY 1
MD02G1065400	-2.32652	1.1999e-35	Senescence/dehydration-associated protein-related	#N/A	At4g15450
MD15G1141600	-2.32524	5.59666e-22	NAD(P)-binding Rossmann-fold superfamily protein	#N/A	NAD(P)-binding Rossmann-fold superfamily protein
MD15G1000100	-2.3251	4.63639e-08	#N/A	#N/A	#N/A
MD14G1023300	-2.32278	7.54333e-06	Aldolase-type TIM barrel family protein	HISN3	1-(5-phosphoribosyl)-5-
MD11G1033200	-2.31954	7.93521e-08	NB-ARC domain-containing disease resistance protein	RPPL1	Putative disease resistance RPP13-like protein 1
MD15G1238900	-2.31782	6.14816e-08	Putative methyltransferase family protein	#N/A	Putative methyltransferase family protein
MD05G1173900	-2.31547	3.79925e-06	x-ray induced transcript 1	XRI1	XRI1
MD02G1230100	-2.31529	1.98998e-29	Sec23/Sec24 protein transport family protein	#N/A	At2g21630
MD17G1026800	-2.31093	8.33519e-18	transporter associated with antigen processing protein 1	ABCB26	ABC transporter B family member 26, chloroplastic
MD17G1262300	-2.30721	1.99749e-16	Oxidoreductase family protein	#N/A	Uncharacterized oxidoreductase At4g09670
MD17G1262000	-2.30343	8.46011e-14	#N/A	#N/A	#N/A
MD03G1049200	-2.30148	3.24575e-23	NB-ARC domain-containing disease resistance protein	RPPL1	Putative disease resistance RPP13-like protein 1
MD14G1003300	-2.30044	8.91433e-08	copper/zinc superoxide dismutase 3	CSD3	Superoxide dismutase
MD10G1169600	-2.30034	3.87353e-08	Protein of unknown function	#N/A	At4g13220
MD10G1167200	-2.30007	1.94862e-16	Small nuclear ribonucleoprotein family protein	LSM5	SAD1
MD03G1011600	-2.29894	2.72207e-10	DnaJ/Hsp40 cysteine-rich domain superfamily protein	PSA2	Protein PHOTOSYSTEM I ASSEMBLY 2, chloroplastic
MD01G1108400	-2.2986	4.12121e-22	decapping 2	DCP2	decapping 2
MD07G1259300	-2.29766	1.8649e-08	cysteine-rich RLK (RECEPTOR-like protein kinase) 8	CRK8	cysteine-rich RLK (RECEPTOR-like protein kinase) 8
MD15G1320900	-2.29747	1.15628e-06	#N/A	#N/A	#N/A
MD01G1054900	-2.29265	7.71293e-15	Remorin family protein	#N/A	Uncharacterized protein At3g61260
MD04G1047000	-2.29243	2.10548e-06	Vacuolar sorting protein 9 (VPS9) domain	#N/A	At5g09320
MD06G1049900	-2.2922	4.05693e-27	RmlC-like cupins superfamily protein	#N/A	At4g10300
MD15G1083800	-2.28787	4.16992e-12	Tic22-like family protein	TIC22	Tic22-IV
MD00G1030600	-2.28706	3.31918e-22	chloride channel C	CLC-C	Chloride channel protein CLC-c
MD06G1207500	-2.28385	2.18862e-12	porphyromonas-type peptidyl-arginine deiminase family protein	AIH	Agmatine deiminase
MD05G1317600	-2.28207	1.84079e-10	disease resistance protein (TIR-NBS-LRR class)	#N/A	Disease resistance protein (TIR-NBS-LRR class)
MD07G1123700	-2.28169	7.89806e-24	calcineurin B subunit-related	LPEAT2	Lysophospholipid acyltransferase LPEAT2
MD02G1007800	-2.27766	1.53066e-16	DNA glycosylase superfamily protein	#N/A	At5g57970
MD15G1103200	-2.27745	4.14615e-08	AIG2-like (avirulence induced gene) family protein	AIG2LD	AIG2-like protein D
MD14G1054400	-2.27293	2.46552e-11	spindle pole body component 98	GCP3	Gamma-tubulin complex component 3
MD15G1261700	-2.27182	5.86952e-09	Clathrin adaptor complex small chain family protein	#N/A	AP-3 complex subunit sigma
MD08G1185500	-2.27117	5.72835e-17	UDP-glucosyl transferase 85A2	UGT85A2	UDP-glycosyltransferase 85A2
MD16G1241800	-2.27056	6.92065e-18	TRICHOME BIREFRINGENCE-LIKE 5	TBL5	Protein trichome birefringence-like 5
MD09G1021200	-2.27039	1.33314e-05	RNA-binding (RRM/RBD/RNP motifs) family protein	#N/A	At3g56510
MD10G1279900	-2.26971	1.1966e-13	SCAR family protein	SCAR1	Protein SCAR1
MD15G1293700	-2.26847	1.03269e-15	Ribonuclease III family protein	RNC1	Ribonuclease III domain-containing protein RNC1, chloroplastic
MD16G1107600	-2.26833	1.11453e-11	CAAX amino terminal protease family protein	#N/A	CAAX amino terminal protease family protein
MD14G1071900	-2.2682	1.47897e-10	Protein of unknown function (DUF288)	STL1	Probable glycosyltransferase STELLO1
MD16G1137800	-2.26764	1.34098e-07	Tetratricopeptide repeat (TPR)-like superfamily protein	EMB2750	Pentatricopeptide repeat-containing protein At3g06430, chloroplastic
MD12G1203900	-2.26485	2.51201e-10	#N/A	#N/A	#N/A
MD12G1205600	-2.26358	6.19788e-20	Uncharacterized protein	#N/A	Uncharacterized protein
MD02G1212500	-2.26289	9.99156e-06	Tetratricopeptide repeat (TPR)-like superfamily protein	PCMP-E32	Putative pentatricopeptide repeat-containing protein At5g08490
MD14G1198100	-2.26249	2.28139e-16	Protein of unknown function	#N/A	Transmembrane protein
MD07G1275200	-2.26109	9.03729e-05	Divalent ion symporter	#N/A	At1g02260
MD10G1112600	-2.26078	4.12478e-12	Protein of unknown function	#N/A	#N/A
MD05G1230400	-2.26065	4.28188e-07	Werner syndrome-like exonuclease	WEX	Werner Syndrome-like exonuclease
MD12G1260900	-2.26065	8.14129e-27	Zinc-binding dehydrogenase family protein	#N/A	Zinc-binding dehydrogenase family protein
MD06G1228200	-2.25827	1.62442e-07	Protein of unknown function	#N/A	DAC
MD03G1206000	-2.25802	2.10305e-10	BED zinc finger	HAT	DAYSLEEPER
MD11G1066100	-2.25747	8.57216e-05	tetratricopeptide repeat (TPR)-containing protein	ETO1	ETO1
MD16G1028600	-2.25674	6.70125e-13	#N/A	#N/A	Expressed protein
MD16G1090100	-2.25653	1.11794e-07	Potassium transporter family protein	POT12	Putative potassium transporter 12
MD06G1212300	-2.25504	8.02838e-14	DNAse I-like superfamily protein	#N/A	DNAse I-like superfamily protein
MD07G1010200	-2.2529	3.06669e-15	Protein of unknown function	#N/A	DIS3-exonuclease-like protein
MD13G1130900	-2.25231	2.92258e-18	Protein of unknown function	#N/A	F3H9.20 protein
MD11G1202000	-2.25191	2.82387e-23	Ribosomal protein S10p/S20e family protein	RPS10	30S ribosomal protein S10, chloroplastic
MD17G1018900	-2.25094	3.67668e-11	F-box family protein	#N/A	F-box/kelch-repeat protein At3g18720
MD09G1224300	-2.2508	4.16486e-08	XH/XS domain-containing protein	FDM1	IDP1
MD11G1193100	-2.24727	9.09515e-15	Chaperonin-like RbcX protein	RBCX2	RbcX2
MD00G1179500	-2.24624	1.38724e-18	SET domain-containing protein	EZA1	Histone-lysine N-methyltransferase EZA1
MD15G1324700	-2.2458	6.68621e-06	Tetratricopeptide repeat (TPR)-like superfamily protein	#N/A	Pentatricopeptide repeat-containing protein At5g38730
MD11G1273800	-2.24575	2.53921e-09	solanesyl diphosphate synthase 2	SPS2	SPS2
MD16G1186000	-2.24476	4.21411e-14	pfkB-like carbohydrate kinase family protein	#N/A	ATP-dependent (S)-NAD(P)H-hydrate dehydratase
MD04G1073000	-2.24462	1.16456e-08	nudix hydrolase homolog 14	NUDT14	Nudix hydrolase 14, chloroplastic
MD15G1024300	-2.24332	1.77316e-10	auxin-like 1 protein	AUL1	auxin-like 1 protein
MD13G1225100	-2.24304	2.55786e-14	Major facilitator superfamily protein	#N/A	Probable folate-biopterin transporter 9, chloroplastic
MD12G1102800	-2.24162	4.99794e-31	Tetratricopeptide repeat (TPR)-like superfamily protein	#N/A	Tetratricopeptide repeat (TPR)-like superfamily protein
MD05G1280200	-2.24015	3.20792e-07	geranyl diphosphate synthase 1	SPS3	Solanesyl diphosphate synthase 3, chloroplastic/mitochondrial
MD12G1161100	-2.23798	1.04001e-18	Duplicated homeodomain-like superfamily protein	#N/A	Duplicated homeodomain-like superfamily protein
MD08G1046300	-2.23771	8.3589e-11	dicer-like 3	DCL3	Endoribonuclease Dicer homolog 3
MD05G1286800	-2.23728	1.85896e-09	HMG-box (high mobility group) DNA-binding family protein	#N/A	HMG-box (high mobility group) DNA-binding family protein
MD14G1055000	-2.23678	6.68054e-18	nudix hydrolase homolog 23	NUDT23	Nudix hydrolase 23, chloroplastic
MD06G1024300	-2.23624	0.00031251	NB-ARC domain-containing disease resistance protein	RPM1	Disease resistance protein RPM1
MD13G1121900	-2.23554	5.66434e-07	DNA primase	#N/A	DNA primase large subunit
MD01G1084300	-2.23364	2.96438e-07	Pyridoxamine 5'-phosphate oxidase family protein	PPOX2	Pyridoxine/pyridoxamine 5'-phosphate oxidase 2
MD02G1065500	-2.2335	4.10648e-08	cytochrome B5-like protein	CB5LP	Cytochrome B5-like protein
MD16G1047600	-2.23215	6.06929e-17	methionine aminopeptidase 1B	MAP1B	Methionine aminopeptidase 1B, chloroplastic
MD11G1111800	-2.23201	1.97326e-21	63 kDa inner membrane family protein	ALB3	ALB3
MD09G1021300	-2.23191	1.30808e-14	Pentatricopeptide repeat (PPR) superfamily protein	#N/A	Pentatricopeptide repeat-containing protein At4g35850, mitochondrial
MD01G1073200	-2.23013	4.73905e-10	ABI-1-like 1	ABIL1	ABI-1-like 1
MD14G1124400	-2.22855	5.27926e-11	mRNAadenosine methylase	MTA	N6-adenosine-methyltransferase MT-A70-like
MD11G1108900	-2.22772	2.21271e-08	Protein of unknown function	#N/A	Copia-like polyprotein/retrotransposon
MD05G1252700	-2.22652	5.86774e-11	Cytochrome c	PETJ	Cytochrome c6, chloroplastic
MD09G1187600	-2.2258	2.442e-12	nodulin MtN21 /EamA-like transporter family protein	#N/A	WAT1-related protein At3g02690, chloroplastic
MD01G1162700	-2.22575	5.34478e-11	Peroxidase superfamily protein	PER52	Peroxidase 52
MD15G1389300	-2.2254	3.85327e-10	Rhamnogalacturonate lyase family protein	#N/A	Rhamnogalacturonate lyase family protein
MD14G1015200	-2.2249	1.19654e-17	Ergosterol biosynthesis ERG4/ERG24 family	FK	Delta(14)-sterol reductase
MD07G1082800	-2.22413	0.00233335	#N/A	#N/A	#N/A
MD07G1249200	-2.22321	0.00247995	Transducin/WD40 repeat-like superfamily protein	#N/A	At5g07590
MD15G1170800	-2.22192	3.31756e-12	Glycosyl hydrolase superfamily protein	#N/A	Glycosyl hydrolase superfamily protein
MD16G1065900	-2.22107	8.84963e-07	Protein of unknown function (DUF155)	#N/A	RRG
MD17G1096200	-2.2199	8.53345e-14	glutamate receptor 5	GLR3.7	Glutamate receptor 3.7
MD11G1315100	-2.21975	7.60253e-20	Pentatricopeptide repeat (PPR) superfamily protein	#N/A	Pentatricopeptide repeat-containing protein At3g62470, mitochondrial
MD03G1218600	-2.2191	3.26911e-06	#N/A	#N/A	#N/A
MD11G1284900	-2.21874	2.85138e-12	GTP-binding family protein	DGP3	DAR GTPase 3, chloroplastic
MD05G1016400	-2.2184	2.21924e-11	plant glycogenin-like starch initiation protein 2	GUX3	Hexosyltransferase
MD00G1180300	-2.21738	1.24726e-15	Oligosaccharyltransferase complex/magnesium transporter family protein	OST3B	Probable dolichyl-diphosphooligosaccharide--protein glycosyltransferase subunit 3B
MD13G1131600	-2.21384	2.94585e-26	CYTOCHROME P450 51G1	CYP51G1	Sterol 14-demethylase
MD04G1049000	-2.2135	9.01065e-14	basic helix-loop-helix (bHLH) DNA-binding superfamily protein	#N/A	#N/A
MD04G1183800	-2.21313	3.42989e-09	#N/A	#N/A	#N/A
MD17G1217700	-2.21234	4.45923e-05	Sterile alpha motif (SAM) domain-containing protein	#N/A	At1g15760
MD12G1103600	-2.21158	4.16996e-15	LOCATED IN: vacuole	#N/A	#N/A
MD03G1204000	-2.21145	3.39878e-06	RNA-binding CRS1 / YhbY (CRM) domain-containing protein	#N/A	MCSF2
MD04G1034700	-2.21064	9.25888e-07	Tetratricopeptide repeat (TPR)-like superfamily protein	#N/A	Tetratricopeptide repeat (TPR)-like superfamily protein
MD10G1144800	-2.20961	3.52685e-16	Mitochondrial transcription termination factor family protein	pde191	Mitochondrial transcription termination factor family protein
MD13G1185400	-2.20954	7.12478e-25	Plant protein of unknown function (DUF828)	TBL10	Protein trichome birefringence-like 10
MD03G1292400	-2.20921	2.66699e-05	Pectin lyase-like superfamily protein	#N/A	Pectin lyase-like superfamily protein
MD10G1110200	-2.20759	1.07542e-16	ethylene-dependent gravitropism-deficient and yellow-green-like 3	EGY3	Probable zinc metallopeptidase EGY3, chloroplastic
MD08G1132700	-2.20744	1.41251e-13	SHK1 binding protein 1	PMRT15	Protein arginine N-methyltransferase 1.5
MD03G1280300	-2.20657	2.68972e-12	Zinc finger C-x8-C-x5-C-x3-H type family protein	#N/A	Zinc finger CCCH domain-containing protein 32
MD03G1251200	-2.20632	1.01752e-09	Sodium Bile acid symporter family	BASS1	Probable sodium/metabolite cotransporter BASS1, chloroplastic
MD15G1191600	-2.20382	6.85617e-05	Pyridine nucleotide-disulphide oxidoreductase family protein	MFDR	NADPH:adrenodoxin oxidoreductase, mitochondrial
MD15G1209000	-2.20352	7.61283e-13	recA DNA recombination family protein	#N/A	DNA repair protein recA homolog 3, mitochondrial
MD05G1353200	-2.20321	6.93789e-08	Phosphofructokinase family protein	PFP-BETA1	Pyrophosphate--fructose 6-phosphate 1-phosphotransferase subunit beta 1
MD15G1431700	-2.20302	0.000130772	TCP family transcription factor	TCP8	Transcription factor TCP8
MD16G1171400	-2.203	2.14782e-08	Protein of unknown function	#N/A	Dynein beta chain, ciliary protein
MD16G1213700	-2.20162	3.9456e-16	actin-related protein 9	ARP9	Actin-related protein 9
MD05G1025500	-2.20142	7.63798e-30	tubby like protein 5	TULP5	Tubby-like F-box protein 5
MD12G1118100	-2.19666	2.52312e-09	auxin response factor 16	ARF16	Auxin response factor 16
MD09G1267400	-2.19655	1.62868e-11	NAD(P)-binding Rossmann-fold superfamily protein	#N/A	At5g37530
MD14G1007700	-2.19598	2.3086e-06	Protein of unknown function	#N/A	Maltase-glucoamylase, intestinal protein
MD02G1106300	-2.19408	3.3943e-19	kinesin-like calmodulin-binding protein (ZWICHEL)	ZWI	Kinesin-like calmodulin-binding protein (ZWICHEL)
MD04G1225100	-2.19407	2.02395e-10	indoleacetic acid-induced protein 16	IAA16	Auxin-responsive protein IAA16
MD06G1176100	-2.19386	0.0757178	Transmembrane Fragile-X-F-associated protein	#N/A	Transmembrane Fragile-X-F-associated protein
MD12G1095600	-2.19252	2.14824e-06	Protein of unknown function	#N/A	Transmembrane protein
MD04G1008300	-2.19239	2.13031e-14	Homeodomain-like superfamily protein	#N/A	Homeodomain-like superfamily protein
MD13G1046100	-2.19216	6.20992e-09	AP2/B3 transcription factor family protein	TEM1	AP2/ERF and B3 domain-containing transcription repressor TEM1
MD06G1184400	-2.19212	3.49103e-09	basic helix-loop-helix (bHLH) DNA-binding superfamily protein	BHLH79	Transcription factor bHLH79
MD01G1041100	-2.19074	2.21063e-10	tRNA/rRNA methyltransferase (SpoU) family protein	#N/A	At4g38020
MD05G1301000	-2.18876	0.00043377	SCAR family protein	SCAR3	Protein SCAR3
MD13G1166300	-2.18773	6.86585e-18	Dynein light chain type 1 family protein	#N/A	Dynein light chain
MD03G1187700	-2.1875	6.2203e-13	Tetratricopeptide repeat (TPR)-like superfamily protein	EMB2453	Pentatricopeptide repeat-containing protein At4g39620, chloroplastic
MD17G1119600	-2.18737	4.96317e-08	Protein of unknown function	#N/A	unknown protein; FUNCTIONS IN: molecular_function unknown; INVOLVED IN: biological_process unknown; LOCATED IN: cellular_component unknown; EXPRESSED IN: cultured cell; Has 713 Blast hits to 345 proteins in 122 species: Archae - 2; Bacteria - 262; M /.../ - 138; Fungi - 55; Plants - 39; Viruses - 0; Other Eukaryotes - 217 (source: NCBI BLink).
MD06G1160100	-2.18731	2.58422e-19	Peptidase C78	#N/A	Peptidase C78, ubiquitin fold modifier-specific peptidase 1/ 2
MD02G1003700	-2.18715	1.16506e-17	Thioesterase/thiol ester dehydrase-isomerase superfamily protein	#N/A	At2g30720
MD08G1207100	-2.18684	3.72854e-17	Glutamyl-tRNA reductase family protein	HEMA1	Glutamyl-tRNA reductase 1, chloroplastic
MD09G1287900	-2.18642	1.68039e-10	GLNB1 homolog	GLB1	Nitrogen regulatory protein P-II homolog
MD15G1347600	-2.18544	4.41305e-24	Pheophorbide a oxygenase family protein with Rieske [2Fe-2S] domain	CAO	CH1
MD12G1113600	-2.18481	3.60577e-12	Protein of unknown function	#N/A	Actin T1-like protein
MD04G1016300	-2.18446	1.69219e-09	#N/A	RF298	Putative E3 ubiquitin-protein ligase RF298
MD02G1156900	-2.18446	7.38938e-22	BTB/POZ domain-containing protein	#N/A	BTB/POZ domain-containing protein At3g50780
MD14G1085000	-2.18072	2.37508e-28	nucleolar essential protein-related	#N/A	At3g57000
MD08G1010600	-2.17689	1.15373e-11	Calcium-dependent lipid-binding (CaLB domain) family protein	SYT2	Synaptotagmin-2
MD05G1157800	-2.1745	9.0317e-08	F-box/RNI-like superfamily protein	#N/A	F-box/FBD/LRR-repeat protein At1g13570
MD08G1115800	-2.17404	2.37496e-08	Nucleotide-diphospho-sugar transferases superfamily protein	IRX9H	Glycosyltransferases
MD12G1234000	-2.17397	9.55201e-06	P-loop containing nucleoside triphosphate hydrolases superfamily protein	KIN14U	Kinesin-like protein KIN-14U
MD08G1055800	-2.17093	1.26602e-10	proton gradient regulation 3	PGR3	Pentatricopeptide repeat-containing protein At4g31850, chloroplastic
MD11G1109000	-2.17048	1.58854e-11	Tetratricopeptide repeat (TPR)-like superfamily protein	#N/A	Pentatricopeptide repeat-containing protein At1g07590, mitochondrial
MD04G1079600	-2.17032	2.63351e-17	Leucine-rich repeat protein kinase family protein	#N/A	At4g22730
MD10G1323700	-2.16974	2.4766e-34	Glycine cleavage T-protein family	#N/A	Glycine cleavage T-protein family
MD11G1147800	-2.16681	6.87024e-15	Domain of unknown function (DUF966)	#N/A	UPSTREAM OF FLC protein (DUF966)
MD04G1094300	-2.16662	1.445e-09	phosphoglycerate kinase 1	PGK1	Phosphoglycerate kinase
MD12G1212100	-2.16411	2.76585e-13	Ribosomal L18p/L5e family protein	#N/A	At5g27820
MD15G1115400	-2.1638	3.43057e-07	Mog1/PsbP/DUF1795-like photosystem II reaction center PsbP family protein	#N/A	PsbP domain protein (Mog1/PsbP/DUF1795-like photosystem II reaction center PsbP family protein)
MD17G1006800	-2.16314	5.55526e-13	SU(VAR)3-9 homolog 4	SUVH4	Histone-lysine N-methyltransferase, H3 lysine-9 specific SUVH4
MD04G1097300	-2.16307	1.64322e-13	Protein of unknown function	#N/A	unknown protein; FUNCTIONS IN: molecular_function unknown; INVOLVED IN: biological_process unknown; LOCATED IN: endomembrane system; Has 23 Blast hits to 23 proteins in 10 species: Archae - 0; Bacteria - 0; Metazoa - 0; Fungi - 0; Plants - 23; Virus /.../; Other Eukaryotes - 0 (source: NCBI BLink).
MD09G1034200	-2.16304	5.81159e-08	Prenyltransferase family protein	ERA1	Prenyltransferase family protein
MD12G1154800	-2.16292	1.46438e-11	Encodes a protein involved in salt tolerance	SIS	AT5g02020/T7H20_70
MD04G1144700	-2.16217	3.16415e-06	chaperone protein dnaJ-related	#N/A	Chaperone protein dnaJ-like protein
MD01G1135400	-2.16213	3.17994e-21	protein affected traf&#64257	PAT2	AP-3 complex subunit beta
MD09G1270700	-2.16039	0.000219643	ARM repeat superfamily protein	EMB2656	ARM repeat superfamily protein
MD01G1222500	-2.1599	2.82434e-07	Protein of unknown function	#N/A	At5g53043
MD01G1108300	-2.15959	1.04001e-18	Acyl-CoA N-acyltransferases (NAT) superfamily protein	#N/A	Acyl-CoA N-acyltransferases (NAT) superfamily protein
MD11G1033500	-2.15882	3.9011e-09	RNA polymerase I subunit 43	ATRPAC43	RNA polymerase I subunit 43
MD05G1215100	-2.15803	3.6972e-12	FAD/NAD(P)-binding oxidoreductase family protein	#N/A	AT1G56000 protein
MD07G1208400	-2.15725	8.40292e-05	UDP-Glycosyltransferase superfamily protein	UGT76F1	Glycosyltransferase (Fragment)
MD15G1084400	-2.15663	1.92102e-05	AP2/B3-like transcriptional factor family protein	#N/A	AP2/B3-like transcriptional factor family protein
MD04G1201200	-2.15575	9.86847e-06	cell cycle checkpoint control protein family	ATRAD9	Cell cycle checkpoint control protein family
MD05G1007700	-2.15481	1.22601e-18	Defender against death (DAD family) protein	DAD1	Dolichyl-diphosphooligosaccharide--protein glycosyltransferase subunit DAD1
MD09G1192900	-2.15478	8.56643e-17	heat shock protein 60-3A	HSP60-3A	Chaperonin CPN60-like 2, mitochondrial
MD17G1168700	-2.15451	5.871e-20	TRF-like 6	TRFL6	TRF-like 6
MD07G1060800	-2.15204	2.15033e-06	plastid-specific 50S ribosomal protein 5	PSRP5	50S ribosomal protein 5, chloroplastic
MD03G1286100	-2.15023	3.84319e-07	Transducin/WD40 repeat-like superfamily protein	GTS1	WD repeat-containing protein GTS1
MD07G1247100	-2.14955	7.17684e-25	peptide met sulfoxide reductase 4	MSR4	Peptide methionine sulfoxide reductase A4, chloroplastic
MD01G1063000	-2.14872	1.17547e-12	Protein of unknown function	#N/A	unknown protein; Has 44 Blast hits to 44 proteins in 16 species: Archae - 0; Bacteria - 0; Metazoa - 0; Fungi - 0; Plants - 44; Viruses - 0; Other Eukaryotes - 0 (source: NCBI BLink).
MD07G1177900	-2.14826	2.83008e-13	Protein of unknown function	#N/A	Expressed protein
MD09G1284300	-2.14781	1.39278e-12	Carbohydrate-binding-like fold	#N/A	Carbohydrate-binding-like fold
MD05G1238300	-2.14745	4.98175e-23	aldehyde dehydrogenase 5F1	ALDH5F1	Succinate-semialdehyde dehydrogenase, mitochondrial
MD17G1215000	-2.14664	3.98039e-22	MUTM homolog-1	FPG1	Formamidopyrimidine-DNA glycosylase
MD11G1245200	-2.14589	0.000104536	Tetratricopeptide repeat (TPR)-like superfamily protein	#N/A	Pentatricopeptide repeat-containing protein At4g21705, mitochondrial
MD15G1109900	-2.14526	3.63981e-17	Plastid-lipid associated protein PAP / fibrillin family protein	PAP8	Probable plastid-lipid-associated protein 8, chloroplastic
MD02G1005700	-2.1452	2.72611e-29	Translation initiation factor 3 protein	IF3-2	Translation initiation factor IF3-2, chloroplastic
MD17G1070500	-2.14512	3.85269e-24	plant adhesion molecule 1	PAM1	Plant adhesion molecule 1
MD02G1232000	-2.1447	7.14974e-05	tRNA (guanine-N-7) methyltransferase	#N/A	At5g17660
MD15G1092700	-2.14372	1.10523e-07	Peptidyl-tRNA hydrolase II (PTH2) family protein	#N/A	Peptidyl-tRNA hydrolase II (PTH2) family protein
MD01G1240100	-2.14326	1.98775e-09	sigma factor A	SIGA	RNA polymerase sigma factor sigA
MD14G1090200	-2.14316	7.27535e-05	Exonuclease family protein	#N/A	Exonuclease family protein
MD06G1048600	-2.14298	2.44943e-06	Ribosomal protein L19 family protein	#N/A	50S ribosomal protein L19-2, chloroplastic
MD15G1155600	-2.14192	1.61873e-18	Protein of unknown function (DUF1068)	#N/A	Expressed protein
MD13G1253000	-2.14159	4.23837e-18	Afadin/alpha-actinin-binding protein	#N/A	Afadin/alpha-actinin-binding protein
MD09G1031200	-2.14091	5.98627e-15	Adenine nucleotide alpha hydrolases-like superfamily protein	#N/A	Adenine nucleotide alpha hydrolases-like superfamily protein
MD09G1042700	-2.1408	1.33035e-24	methyltransferases	#N/A	Methyltransferase
MD08G1207300	-2.14023	9.41349e-18	indole-3-acetic acid inducible 9	IAA9	Auxin-responsive protein IAA9
MD02G1002800	-2.13839	7.09188e-18	Ribosomal protein L2 family	#N/A	Expressed protein
MD03G1027200	-2.13778	1.24561e-05	F-box and associated interaction domains-containing protein	CPR1	F-box protein CPR1
MD07G1288200	-2.13774	2.26077e-14	defective in meristem silencing 3	DMS3	IDN1
MD09G1254900	-2.13771	7.12825e-13	ortholog of maize chloroplast splicing factor CRS1	CRS1	Chloroplastic group IIA intron splicing facilitator CRS1, chloroplastic
MD04G1173200	-2.13663	1.19576e-23	Pentatricopeptide repeat (PPR) superfamily protein	PCMP-E40	Pentatricopeptide repeat-containing protein At5g15300
MD08G1095900	-2.1362	1.51102e-07	C2H2-like zinc finger protein	#N/A	AT5g52010/MSG15_9
MD14G1052600	-2.1356	0.000664838	#N/A	#N/A	#N/A
MD13G1176300	-2.13266	8.45501e-05	histidine-containing phosphotransmitter 1	AHP1	AHP1
MD02G1267200	-2.13221	2.90466e-05	mitogen-activated protein kinase kinase kinase 19	MAPKKK19	Mitogen-activated protein kinase kinase kinase 19
MD13G1135300	-2.13201	3.61049e-29	ARM repeat superfamily protein	#N/A	ARM repeat superfamily protein
MD15G1280500	-2.13136	2.35742e-09	Phosphoglycerate mutase family protein	#N/A	Phosphoglycerate mutase-like protein 4
MD11G1182900	-2.1306	3.27802e-05	Protein of unknown function (DUF630 and DUF632)	#N/A	At2g27090
MD07G1025100	-2.12992	5.56649e-12	pheophytinase	PPH	pheophytinase
MD17G1035000	-2.1299	3.20571e-08	Protein of unknown function	PSA3	PDE329
MD15G1169900	-2.12976	5.9486e-10	Protein of unknown function	#N/A	Uncharacterized protein At3g24150
MD09G1185100	-2.128	2.87392e-15	Nitrilase/cyanide hydratase and apolipoprotein N-acyltransferase family protein	NLP3	Omega-amidase, chloroplastic
MD00G1107700	-2.12574	1.04878e-22	dicarboxylate diiron protein	CRD1	Magnesium-protoporphyrin IX monomethyl ester
MD02G1279000	-2.12552	1.0964e-07	Protein of unknown function	#N/A	Exonuclease V, chloroplastic
MD11G1263300	-2.12543	1.3737e-09	Uroporphyrinogen decarboxylase	HEME1	Uroporphyrinogen decarboxylase 1, chloroplastic
MD12G1158400	-2.12429	9.66481e-13	fructokinase-like 1	FLN1	Fructokinase-like 1, chloroplastic
MD05G1199900	-2.12334	0.00054955	Gag-Pol-related retrotransposon family protein	ORF145A	Uncharacterized mitochondrial protein AtMg00300
MD16G1061800	-2.123	5.73268e-21	Tetratricopeptide repeat (TPR)-like superfamily protein	#N/A	Pentatricopeptide repeat-containing protein At1g26460, mitochondrial
MD04G1047500	-2.1211	1.26316e-08	conserved peptide upstream open reading frame 37	#N/A	#N/A
MD11G1079800	-2.12066	2.34535e-06	ribosomal protein L4	RPL4	RPL4
MD11G1252400	-2.11931	2.13581e-12	RNA-binding S4 domain-containing protein	#N/A	At1g53120
MD17G1268300	-2.11855	7.95991e-15	Cytochrome c oxidase biogenesis protein Cmc1-like	#N/A	COX assembly mitochondrial protein
MD09G1225000	-2.11833	9.01147e-12	multidrug resistance-associated protein 11	ATMRP11	multidrug resistance-associated protein 11
MD17G1187600	-2.11825	2.51933e-09	cytochrome c oxidase 19-2	ATCOX19-1	Cytochrome c oxidase 19-1
MD16G1061600	-2.11724	3.24371e-33	SPFH/Band 7/PHB domain-containing membrane-associated protein family	#N/A	Expressed protein
MD09G1114700	-2.11671	6.87999e-15	embryo defective 1381	emb1381	Embryo defective 1381
MD16G1196500	-2.11517	7.31903e-11	Acyl-CoA N-acyltransferases (NAT) superfamily protein	#N/A	Acyl-CoA N-acyltransferases (NAT) superfamily protein
MD05G1014400	-2.11494	2.19607e-13	2-oxoglutarate (2OG) and Fe(II)-dependent oxygenase superfamily protein	#N/A	1-aminocyclopropane-1-carboxylate oxidase homolog 7
MD11G1297800	-2.11446	6.91841e-07	NAD(P)-binding Rossmann-fold superfamily protein	#N/A	NAD(P)-binding Rossmann-fold superfamily protein
MD02G1270900	-2.11434	2.32733e-14	SAC3/GANP/Nin1/mts3/eIF-3 p25 family	SAC3C	SAC3 family protein C
MD13G1218600	-2.11429	9.79021e-30	plastid developmental protein DAG	MORF5	Multiple organellar RNA editing factor 5, chloroplastic/mitochondrial
MD05G1166700	-2.11427	9.53011e-24	Protein of unknown function (DUF760)	#N/A	F21O3.2 protein
MD15G1189500	-2.11406	5.54371e-22	ATP-dependent caseinolytic (Clp) protease/crotonase family protein	#N/A	3-hydroxyisobutyryl-CoA hydrolase-like protein 3, mitochondrial
MD13G1136900	-2.11339	3.61565e-10	neurofilament protein-related	#N/A	#N/A
MD11G1281000	-2.11335	1.26737e-08	#N/A	#N/A	#N/A
MD04G1173700	-2.11177	4.62127e-11	#N/A	#N/A	#N/A
MD16G1167500	-2.1108	3.90428e-06	Adenine nucleotide alpha hydrolases-like superfamily protein	#N/A	Adenine nucleotide alpha hydrolases-like superfamily protein
MD17G1138200	-2.1107	5.91513e-12	Protein of unknown function	#N/A	Forkhead-associated domain protein
MD00G1103900	-2.11044	1.5597e-09	auxin response factor 17	ARF17	auxin response factor 17
MD10G1046200	-2.1087	6.81874e-14	Ribosomal protein L12/ ATP-dependent Clp protease adaptor protein ClpS family protein	#N/A	AT4g37660/F19F18_150
MD17G1184800	-2.10858	2.04304e-06	sequence-specific DNA binding transcription factors	#N/A	SAWADEE HOMEODOMAIN protein
MD00G1177400	-2.10646	1.41972e-28	Protein of unknown function	#N/A	Ubiquitin thioesterase
MD16G1057600	-2.10612	5.59835e-10	Protein of unknown function	#N/A	Membrane protein
MD02G1021500	-2.10582	1.72367e-13	Calcium-dependent lipid-binding (CaLB domain) family protein	SYT5	Synaptotagmin-5
MD04G1244000	-2.10446	2.48718e-05	Protein of unknown function	#N/A	Ubiquitin carboxyl-terminal hydrolase
MD06G1108400	-2.10426	3.56158e-06	Pentatricopeptide repeat (PPR) superfamily protein	#N/A	Pentatricopeptide repeat (PPR) superfamily protein
MD16G1239400	-2.10337	1.45567e-12	Arginine decarboxylase	#N/A	#N/A
MD03G1007500	-2.10287	1.37891e-27	Galactose oxidase/kelch repeat superfamily protein	#N/A	F-box/kelch-repeat protein At1g55270
MD16G1109700	-2.10287	7.35742e-16	Homeodomain-like superfamily protein	GT-1	Trihelix transcription factor GT-1
MD16G1009700	-2.1023	2.7866e-09	GTP binding	ARC3	Protein ACCUMULATION AND REPLICATION OF CHLOROPLASTS 3
MD01G1223600	-2.10196	4.73784e-16	acyl-CoA binding protein 2	ACBP2	AtACBP2
MD06G1146000	-2.10168	3.83629e-26	Cytochrome P450 superfamily protein	CYP734A1	CYP734A1
MD12G1245600	-2.10118	4.88162e-06	Pentatricopeptide repeat (PPR) superfamily protein	PCMP-H40	CRR22
MD13G1042600	-2.10106	2.87148e-09	Integrase-type DNA-binding superfamily protein	ERF118	Ethylene-responsive transcription factor ERF118
MD14G1115200	-2.10042	3.32487e-37	VIRB2-interacting protein 2	RTNLB2	Reticulon-like protein B2
MD14G1158900	-2.10013	4.62462e-10	RNA-metabolising metallo-beta-lactamase family protein	emb2746	Ribonuclease J
MD15G1058000	-2.10004	2.73062e-14	indeterminate(ID)-domain 7	IDD7	Protein indeterminate-domain 7
MD06G1159300	-2.09861	1.06508e-08	relative of early flowering 6	REF6	Lysine-specific demethylase REF6
MD16G1012600	-2.09855	3.06275e-06	alpha-galactosidase 1	AGAL1	Alpha-galactosidase 1
MD15G1385400	-2.09825	2.62616e-10	chromosome-associated kinesin-related	#N/A	At5g33300
MD13G1262500	-2.09814	3.8235e-11	Protein of unknown function	#N/A	At4g28020
MD05G1267700	-2.09779	0.0811861	FAD-binding Berberine family protein	#N/A	Berberine bridge enzyme-like 2
MD16G1126400	-2.0976	2.27076e-11	B-box type zinc finger protein with CCT domain	COL14	Zinc finger protein CONSTANS-LIKE 14
MD03G1034800	-2.09695	3.58386e-11	RING/U-box superfamily protein	#N/A	RING/U-box superfamily protein
MD13G1261500	-2.09631	7.18256e-10	BNR/Asp-box repeat family protein	#N/A	BNR/Asp-box repeat family protein
MD03G1149900	-2.09589	2.33522e-20	Protein of unknown function	#N/A	unknown protein; FUNCTIONS IN: molecular_function unknown; INVOLVED IN: biological_process unknown; LOCATED IN: chloroplast; EXPRESSED IN: 22 plant structures; EXPRESSED DURING: 13 growth stages; Has 58 Blast hits to 58 proteins in 20 species: Archa /.../ Bacteria - 0; Metazoa - 0; Fungi - 0; Plants - 57; Viruses - 0; Other Eukaryotes - 1 (source: NCBI BLink).
MD02G1026800	-2.09551	3.27725e-08	Calcium-binding EF-hand family protein	CML5	MSS3
MD09G1291100	-2.09504	3.54376e-14	Ubiquitin carboxyl-terminal hydrolase family protein	WTF1	WTF1
MD02G1241700	-2.09336	0.000252305	DNA binding	#N/A	DNA binding protein
MD01G1184400	-2.09184	3.04795e-15	DNA photolyases	#N/A	DNA photolyase
MD12G1082500	-2.09168	8.22964e-07	S-formylglutathione hydrolase	SFGH	S-formylglutathione hydrolase
MD16G1075200	-2.09089	1.35118e-13	Protein of unknown function	#N/A	At1g69760
MD01G1092300	-2.0898	0.0037411	NAC (No Apical Meristem) domain transcriptional regulator superfamily protein	NAC081	Protein ATAF2
MD06G1216600	-2.08941	1.00188e-14	CRS1 / YhbY (CRM) domain-containing protein	EMB1865	CRS1 / YhbY (CRM) domain-containing protein
MD11G1230300	-2.08855	2.64143e-32	plastid developmental protein DAG	MORF9	Multiple organellar RNA editing factor 9, chloroplastic
MD02G1166800	-2.0884	6.56584e-16	Protein of unknown function	#N/A	At4g37190
MD15G1064500	-2.08751	0.00345318	basic helix-loop-helix (bHLH) DNA-binding superfamily protein	BHLH74	Transcription factor bHLH74
MD17G1071900	-2.08735	3.84367e-10	tryptophan synthase beta type 2	TSBtype2	Tryptophan synthase beta chain
MD16G1044700	-2.08705	4.66227e-11	Regulator of Vps4 activity in the MVB pathway protein	#N/A	Regulator of Vps4 activity in the MVB pathway protein
MD12G1110100	-2.08669	2.3031e-11	5'-AMP-activated protein kinase-related	PTST	Protein PTST homolog 3, chloroplastic
MD11G1168000	-2.08654	0.000507995	lycopene cyclase	LCY1	Lycopene beta cyclase, chloroplastic
MD00G1060700	-2.08615	4.02327e-14	SET-domain containing protein lysine methyltransferase family protein	SUVR2	SET-domain containing protein lysine methyltransferase family protein
MD01G1238400	-2.08568	4.09535e-11	Protein of unknown function	#N/A	At1g65000
MD04G1124900	-2.08519	2.31082e-10	Protein of unknown function	#N/A	#N/A
MD02G1280800	-2.0849	3.41595e-05	Mitochondrial transcription termination factor family protein	#N/A	Mitochondrial transcription termination factor family protein
MD10G1291700	-2.08428	2.36221e-05	Mitochondrial substrate carrier family protein	ATMBAC1	Mitochondrial substrate carrier family protein
MD02G1032500	-2.08424	5.92159e-11	#N/A	#N/A	#N/A
MD08G1101000	-2.08319	9.05521e-22	Protein kinase family protein	#N/A	Non-specific serine/threonine protein kinase
MD06G1101000	-2.08279	0.00417975	Protein of unknown function	#N/A	Putative uncharacterized protein
MD14G1240900	-2.08265	7.12463e-17	Dihydroxyacetone kinase	#N/A	At3g17770
MD02G1064700	-2.08143	4.81155e-07	#N/A	#N/A	#N/A
MD17G1099000	-2.08109	1.55681e-05	WRKY family transcription factor	WRKY42	WRKY transcription factor 42
MD13G1119900	-2.08085	7.23014e-10	Protein of unknown function (DUF579)	#N/A	At1g67330
MD13G1229100	-2.08068	6.00863e-11	Uncharacterized protein family (UPF0016)	PAM71-HL	Protein PAM71-homolog, chloroplastic
MD04G1110400	-2.07949	6.02558e-14	Ribosomal protein S24e family protein	#N/A	At5g02740
MD09G1108600	-2.07849	3.14433e-07	Protein of unknown function	#N/A	Uncharacterized GPI-anchored protein At1g61900
MD05G1174800	-2.07701	1.23629e-10	Protein of unknown function	#N/A	unknown protein; Has 83 Blast hits to 82 proteins in 37 species: Archae - 0; Bacteria - 51; Metazoa - 0; Fungi - 0; Plants - 30; Viruses - 0; Other Eukaryotes - 2 (source: NCBI BLink).
MD02G1195100	-2.07555	8.38505e-08	SET domain-containing protein	#N/A	SET domain-containing protein
MD16G1013100	-2.07368	5.75792e-22	ZIP metal ion transporter family	IAR1	IAA-alanine resistance protein 1
MD04G1245500	-2.07362	6.67653e-06	cytochrome P450	CYP71B34	Cytochrome P450 71B34
MD01G1034400	-2.07331	5.81301e-09	Peroxidase superfamily protein	PER17	Peroxidase 17
MD16G1108400	-2.07293	1.09084e-11	response regulator 11	ARR11	Two-component response regulator
MD07G1132700	-2.07168	8.12591e-06	Ribosomal L5P family protein	RPL5	50S ribosomal protein L5, chloroplastic
MD05G1289000	-2.07122	0.00234084	Leucine-rich receptor-like protein kinase family protein	FLS2	Leucine-rich repeat receptor-like protein kinase (Fragment)
MD13G1112100	-2.07004	9.541e-14	Lojap-related protein	#N/A	Protein Iojap-related, mitochondrial
MD15G1004500	-2.06988	1.74004e-26	TCP-1/cpn60 chaperonin family protein	CCT2	T-complex protein 1 subunit beta
MD14G1143200	-2.06984	1.24358e-22	S-adenosyl-L-methionine-dependent methyltransferases superfamily protein	#N/A	Probable methyltransferase PMT18
MD01G1194200	-2.06845	5.67624e-06	Pentatricopeptide repeat (PPR-like) superfamily protein	PCMP-E45	Pentatricopeptide repeat-containing protein At4g38010
MD10G1253600	-2.06782	1.31082e-11	Protein of unknown function	#N/A	KxDL motif protein
MD05G1343500	-2.06734	2.17977e-22	tobamovirus multiplication 1	TOM1	TOM1
MD05G1006000	-2.06479	1.86263e-05	#N/A	#N/A	#N/A
MD03G1280500	-2.06467	1.80271e-07	Peptide chain release factor 1	APG3	Peptide chain release factor APG3, chloroplastic
MD09G1145700	-2.0645	6.6956e-16	Tetratricopeptide repeat (TPR)-like superfamily protein	#N/A	Tetratricopeptide repeat (TPR)-like superfamily protein
MD03G1055200	-2.06422	5.02738e-10	Excinuclease ABC	#N/A	Structure-specific endonuclease subunit SLX1 homolog
MD02G1091100	-2.06373	1.76196e-11	OBP3-responsive gene 4	ORG4	OBP3-responsive protein 4 (ORG4)
MD07G1309700	-2.06369	8.3163e-32	Acyl-CoA N-acyltransferases (NAT) superfamily protein	#N/A	Acyl-CoA N-acyltransferases (NAT) superfamily protein
MD13G1079500	-2.06359	1.37906e-05	homeobox 1	HAT5	HD-ZIP-1
MD00G1134800	-2.06329	8.34493e-12	Protein of unknown function	#N/A	unknown protein; FUNCTIONS IN: molecular_function unknown; INVOLVED IN: biological_process unknown; LOCATED IN: chloroplast; BEST Arabidopsis thaliana protein match is: unknown protein (TAIR:AT3G43910.1); Has 835 Blast hits to 835 proteins in 26 spe /.../Archae - 0; Bacteria - 25; Metazoa - 0; Fungi - 0; Plants - 40; Viruses - 2; Other Eukaryotes - 768 (source: NCBI BLink).
MD07G1262600	-2.06322	2.01494e-11	non-intrinsic ABC protein 8	ABCB28	ABC transporter B family member 28
MD15G1147100	-2.06309	5.51049e-09	formin homology 1	FH1	Formin-like protein
MD14G1051500	-2.06271	2.81267e-10	Ubiquitin carboxyl-terminal hydrolase family protein	#N/A	AT3g58520/F14P22_110
MD10G1277100	-2.06173	5.59108e-05	Leucine-rich repeat protein kinase family protein	#N/A	Probable LRR receptor-like serine/threonine-protein kinase At5g45780
MD03G1121400	-2.06053	2.24581e-07	phenylalanine ammonia-lyase 2	PAL2	Phenylalanine ammonia-lyase 2
MD10G1016500	-2.05962	1.0597e-15	ABC transporter family protein	ABCI10	ABC transporter I family member 10
MD06G1236600	-2.05925	1.49011e-13	RNA-binding (RRM/RBD/RNP motifs) family protein	ORRM6	Organelle RRM domain-containing protein 6, chloroplastic
MD11G1110200	-2.05902	4.49889e-09	U-box domain-containing protein kinase family protein	PUB33	U-box domain-containing protein 33
MD06G1193300	-2.05776	6.39763e-15	Exostosin family protein	#N/A	At1g74680/F1M20_36
MD14G1168600	-2.05769	5.09572e-09	cytochrome P450	CYP71A25	Cytochrome P450 71A25
MD16G1198200	-2.0574	1.22699e-13	Tetratricopeptide repeat (TPR)-like superfamily protein	TPR3	TPR3
MD11G1016200	-2.05706	5.12206e-08	glucan synthase-like 12	CALS3	Callose synthase 3
MD15G1192800	-2.05678	3.89083e-21	protein serine/threonine phosphatases	#N/A	Protein phosphatase 2C and cyclic nucleotide-binding/kinase domain-containing protein
MD11G1080700	-2.05658	1.26906e-14	Glycosyl hydrolase family protein	#N/A	At3g47000
MD05G1336100	-2.0562	5.25411e-15	F-box and associated interaction domains-containing protein	#N/A	Putative F-box protein At4g09190
MD05G1059800	-2.05538	3.82419e-15	BEL1-like homeodomain 6	BLH6	BEL1-like homeodomain protein 6
MD03G1205300	-2.0551	9.69139e-08	fatty acid desaturase A	FAD4	FADA
MD03G1158500	-2.05469	6.84977e-06	Protein kinase superfamily protein	#N/A	Protein kinase superfamily protein
MD16G1005900	-2.05421	8.9001e-09	RING/U-box superfamily protein	#N/A	RING/U-box superfamily protein
MD04G1162100	-2.0542	1.18114e-20	BCL-2-associated athanogene 4	BAG4	BAG family molecular chaperone regulator 4
MD14G1129800	-2.05291	6.39701e-10	Late embryogenesis abundant (LEA) hydroxyproline-rich glycoprotein family	#N/A	Late embryogenesis abundant (LEA) hydroxyproline-rich glycoprotein family
MD13G1049900	-2.05212	7.20236e-11	Zim17-type zinc finger protein	#N/A	F24J5.3
MD09G1202800	-2.05166	4.37692e-18	ARM repeat superfamily protein	MMS19	MMS19 nucleotide excision repair protein homolog
MD07G1238800	-2.05153	4.81893e-12	cytochrome P450	CYP714A1	Cytochrome P450 714A1
MD01G1144500	-2.05075	1.39364e-08	Protein of unknown function (DUF620)	#N/A	Emb
MD10G1156700	-2.05047	3.78409e-08	Protein of unknown function (DUF760)	#N/A	F21O3.2 protein
MD05G1163100	-2.04953	2.79475e-06	Protein of unknown function	#N/A	At2g26470
MD16G1049500	-2.04813	0.000444484	Hydroxyproline-rich glycoprotein family protein	CHUP1	Hydroxyproline-rich glycoprotein family protein
MD15G1043400	-2.04793	2.46026e-13	Protein of unknown function	#N/A	At2g24970
MD09G1135100	-2.04723	2.44297e-15	RING/U-box superfamily protein	#N/A	RING/U-box superfamily protein
MD11G1168700	-2.04528	2.8798e-08	P-loop containing nucleoside triphosphate hydrolases superfamily protein	RIN1	RuvB-like protein 1
MD04G1110700	-2.04249	0.00100681	Pentatricopeptide repeat (PPR) superfamily protein	PCMP-E49	Pentatricopeptide repeat-containing protein At2g37310
MD02G1122000	-2.04216	1.38346e-17	F-box family protein with a domain of unknown function (DUF295)	SKIP23	F-box protein SKIP23
MD16G1019100	-2.04137	2.07611e-26	Ankyrin repeat family protein	#N/A	Ankyrin repeat-containing protein At2g01680
MD11G1056400	-2.04096	4.67349e-10	Excinuclease ABC	#N/A	Emb
MD02G1216700	-2.04081	4.19929e-12	ARP2/3 complex 16 kDa subunit (p16-Arc)	ARPC5A	Actin-related protein 2/3 complex subunit 5
MD06G1021300	-2.04036	2.41014e-11	Leucine-rich repeat protein kinase family protein	FEI1	Leucine-rich repeat protein kinase family protein
MD10G1299900	-2.03995	1.26722e-21	NAC domain containing protein 25	NAC025	NAC transcription factor 25
MD01G1234200	-2.03956	4.11614e-12	Protein of unknown function	#N/A	Serine/threonine-protein phosphatase 4 regulatory subunit-like protein
MD17G1187400	-2.03904	2.43846e-20	Pentatricopeptide repeat (PPR-like) superfamily protein	PCMP-E72	Putative pentatricopeptide repeat-containing protein At1g17630
MD00G1069900	-2.03889	7.17935e-09	#N/A	#N/A	#N/A
MD17G1145700	-2.03781	7.60511e-10	O-fucosyltransferase family protein	MSR1	Protein MANNAN SYNTHESIS-RELATED 1
MD13G1232300	-2.03622	7.68999e-09	transducin family protein / WD-40 repeat family protein	#N/A	Putative WD-repeat membrane protein
MD09G1112900	-2.0362	1.43102e-13	ribosomal protein L30 family protein	#N/A	At5g55140
MD17G1191800	-2.03561	1.60454e-24	PDI-like 1-6	PDIL1-6	PDIL1-6
MD15G1207100	-2.0352	4.07393e-18	Transducin family protein / WD-40 repeat family protein	MSI4	NFC4
MD02G1260600	-2.03495	1.96621e-18	Sucrose-6F-phosphate phosphohydrolase family protein	SPP2	Probable sucrose-phosphatase 2
MD00G1092200	-2.03472	2.98159e-05	#N/A	#N/A	#N/A
MD10G1156300	-2.03463	6.28447e-27	rotamase FKBP 1	ROF1	Peptidylprolyl isomerase
MD06G1178000	-2.03402	4.36851e-11	nodulin MtN21 /EamA-like transporter family protein	#N/A	WAT1-related protein
MD11G1082500	-2.02935	4.65e-11	RNA helicase	SKI2	DExH-box ATP-dependent RNA helicase DExH11
MD06G1006600	-2.02913	4.42385e-15	Protein of unknown function	#N/A	TLR4 regulator/MIR-interacting MSAP protein
MD14G1166100	-2.0281	3.13655e-20	Peptidase C78	#N/A	Peptidase C78, ubiquitin fold modifier-specific peptidase 1/ 2
MD12G1017500	-2.02801	1.09727e-13	Ergosterol biosynthesis ERG4/ERG24 family	FK	Delta(14)-sterol reductase
MD13G1058900	-2.02734	4.53621e-07	Protein of unknown function	#N/A	FUNCTIONS IN: molecular_function unknown; INVOLVED IN: biological_process unknown; LOCATED IN: cellular_component unknown; EXPRESSED IN: 23 plant structures; EXPRESSED DURING: 13 growth stages; CONTAINS InterPro DOMAIN/s: Nop14-like protein (InterPr /.../07276); Has 69842 Blast hits to 35213 proteins in 1572 species: Archae - 363; Bacteria - 20593; Metazoa - 20851; Fungi - 8010; Plants - 2912; Vi…
MD11G1212700	-2.02716	1.60555e-05	Alpha amylase family protein	SBE3	1,4-alpha-glucan-branching enzyme 3, chloroplastic/amyloplastic
MD03G1002600	-2.02693	5.83175e-09	Subtilisin-like serine endopeptidase family protein	UNE17	Subtilisin-like serine endopeptidase family protein
MD01G1044700	-2.02455	3.50558e-05	Protein of unknown function	#N/A	Uncharacterized protein At4g37920
MD05G1117000	-2.02174	1.66574e-07	Amidase family protein	#N/A	Amidase family protein
MD10G1004100	-2.02166	2.56219e-10	RHOMBOID-like protein 13	RBL13	RHOMBOID-like protein 13
MD15G1158000	-2.02143	2.26846e-12	Translation elongation factor EF1B/ribosomal protein S6 family protein	#N/A	Translation elongation factor EF1B/ribosomal protein S6 family protein
MD02G1043500	-2.02127	0.000572706	proteinaceous RNase P 1	PRORP1	Proteinaceous RNase P 1, chloroplastic/mitochondrial
MD11G1203000	-2.02123	8.15737e-07	F-box family protein	#N/A	F-box/kelch-repeat protein At3g06240
MD07G1041400	-2.02084	1.33698e-10	Protein of unknown function	#N/A	unknown protein; BEST Arabidopsis thaliana protein match is: unknown protein (TAIR:AT2G10440.1); Has 103701 Blast hits to 43153 proteins in 1828 species: Archae - 30; Bacteria - 7385; Metazoa - 38639; Fungi - 11531; Plants - 7727; Viruses - 307; Oth /.../aryotes - 38082 (source: NCBI BLink).
MD03G1258100	-2.01971	6.65505e-06	2-oxoglutarate (2OG) and Fe(II)-dependent oxygenase superfamily protein	#N/A	2-oxoglutarate (2OG) and Fe(II)-dependent oxygenase superfamily protein
MD13G1002500	-2.01955	2.75942e-13	Calcium-binding EF hand family protein	#N/A	Calcium-binding EF hand family protein
MD14G1238100	-2.018	8.73336e-20	jasmonate-zim-domain protein 3	TIFY6B	Protein TIFY 6B
MD02G1269900	-2.01787	7.53809e-14	light-mediated development protein 1 / deetiolated1 (DET1)	DET1	Light-mediated development protein DET1
MD04G1047600	-2.01732	2.07126e-23	sequence-specific DNA binding transcription factors	BHLH143	Transcription factor bHLH143
MD00G1152600	-2.01701	1.01432e-14	proline-rich family protein	MPH1	Protein MAINTENANCE OF PSII UNDER HIGH LIGHT 1
MD13G1091600	-2.01647	5.15478e-06	#N/A	#N/A	#N/A
MD16G1013700	-2.01612	8.27067e-05	2-oxoglutarate (2OG) and Fe(II)-dependent oxygenase superfamily protein	#N/A	2-oxoglutarate (2OG) and Fe(II)-dependent oxygenase superfamily protein
MD12G1217000	-2.01538	0.000125064	Protein of unknown function	#N/A	F22F7.17 protein
MD11G1068700	-2.015	1.73145e-13	fructose-2	FKFBP	FKFBP
MD05G1082700	-2.01478	0.000177395	Protein kinase superfamily protein	#N/A	Protein kinase superfamily protein
MD13G1134900	-2.01434	1.11122e-07	ASH1-related protein 2	ASHR2	Histone-lysine N-methyltransferase ASHR2
MD05G1325300	-2.01279	1.66321e-07	Transducin/WD40 repeat-like superfamily protein	#N/A	Transducin/WD40 repeat-like superfamily protein
MD07G1080900	-2.0127	8.66774e-17	tubulin folding cofactor A (KIESEL)	TFCA	Tubulin-folding cofactor A
MD03G1046500	-2.01247	6.04494e-13	Protein of unknown function	#N/A	YCF54
MD17G1188900	-2.01207	6.29543e-29	Predicted eukaryotic LigT	#N/A	Putative eukaryotic LigT
MD05G1253900	-2.00942	0.000237348	Guanylate-binding family protein	#N/A	Guanylate-binding family protein
MD09G1186900	-2.00928	3.46834e-11	Mitochondrial substrate carrier family protein	#N/A	At1g72820/F3N23_2
MD03G1225000	-2.00846	3.54891e-08	cytochrome P450	CYP72A15	Cytochrome P450, family 72, subfamily A, polypeptide 15
MD02G1094000	-2.00844	8.34346e-15	alpha/beta-Hydrolases superfamily protein	#N/A	Alpha/beta-Hydrolases superfamily protein
MD02G1020100	-2.00824	2.37428e-10	2-oxoglutarate (2OG) and Fe(II)-dependent oxygenase superfamily protein	#N/A	2-oxoglutarate (2OG) and Fe(II)-dependent oxygenase superfamily protein
MD09G1244900	-2.0078	4.23313e-10	Prefoldin chaperone subunit family protein	#N/A	Prefoldin chaperone subunit family protein
MD08G1217800	-2.00734	3.5114e-06	alpha/beta-Hydrolases superfamily protein	#N/A	Alpha/beta-Hydrolases superfamily protein
MD15G1226100	-2.00727	5.17371e-08	kinesin-like calmodulin-binding protein (ZWICHEL)	ZWI	Kinesin-like calmodulin-binding protein (ZWICHEL)
MD11G1139100	-2.00696	2.19026e-27	cyclic nucleotide-gated channel 15	CNGC15	Putative cyclic nucleotide-gated ion channel 15
MD17G1121100	-2.00644	7.16412e-05	Plant protein of unknown function (DUF868)	#N/A	DUF868 family protein (DUF868)
MD11G1207500	-2.0058	1.66015e-23	fimbrin 1	FIM1	Fimbrin-1
MD10G1240600	-2.00448	6.94014e-25	cytochrome P450	CYP716A1	Cytochrome P450 716A1
MD07G1231800	-2.00401	2.30912e-09	TLC ATP/ADP transporter	#N/A	TLC ATP/ADP transporter
MD04G1063800	-2.00315	5.64172e-11	protein arginine methyltransferase 7	PRMT16	Protein arginine N-methyltransferase 1.6
MD07G1128800	-2.00012	5.5256e-14	NAD(P)-binding Rossmann-fold superfamily protein	#N/A	NAD(P)-binding Rossmann-fold superfamily protein
MD06G1177100	-8.57438	2.31576e-34	ARM repeat superfamily protein	PUB19	U-box domain-containing protein 19
MD04G1192500	-8.33654	3.96184e-10	#N/A	#N/A	#N/A
MD08G1133200	-8.17529	8.14556e-10	Protein of unknown function (DUF1997)	#N/A	Protein of unknown function (DUF1997)
MD10G1301100	-7.42607	1.57437e-07	HAL2-like	AHL	PAP-specific phosphatase HAL2-like
MD06G1164000	-6.6801	1.9667e-23	cytochrome P450	CYP71A25	Cytochrome P450 71A25
MD15G1391900	-6.54762	0.000687552	hydroxyproline-rich glycoprotein family protein	#N/A	Uncharacterized protein At5g65660
MD15G1010300	-6.47285	2.90825e-19	RAC-like GTP binding protein 5	ARAC5	Rac-like GTP-binding protein ARAC5
MD00G1108900	-6.22048	4.68122e-23	zinc finger protein 7	ZFP7	Zinc finger protein 7
MD10G1328800	-6.0844	5.89107e-16	Protein of unknown function (DUF3537)	#N/A	AT3g20300/MQC12_5
MD14G1125900	-6.07336	2.66505e-31	YELLOW STRIPE like 1	YSL1	YSL1
MD00G1137300	-6.05559	1.07099e-36	Protein of unknown function	#N/A	unknown protein; BEST Arabidopsis thaliana protein match is: unknown protein (TAIR:AT3G62070.1); Has 143 Blast hits to 141 proteins in 14 species: Archae - 0; Bacteria - 0; Metazoa - 4; Fungi - 0; Plants - 139; Viruses - 0; Other Eukaryotes - 0 (sou /.../CBI BLink).
MD02G1267400	-5.7719	4.02793e-08	ubiquitin-specific protease 12	UBP12	Ubiquitin carboxyl-terminal hydrolase 12
MD02G1262400	-5.7182	5.6782e-26	Leucine-rich repeat protein kinase family protein	#N/A	Probable inactive leucine-rich repeat receptor-like protein kinase At3g03770
MD15G1185500	-5.71599	4.56494e-11	ATP binding microtubule motor family protein	KIN13B	Kinesin-like protein
MD06G1193900	-5.67237	3.07392e-25	Pyridine nucleotide-disulphide oxidoreductase family protein	CHLP	Geranylgeranyl diphosphate reductase, chloroplastic
MD10G1158000	-5.63092	3.02542e-10	O-Glycosyl hydrolases family 17 protein	#N/A	O-Glycosyl hydrolases family 17 protein
MD12G1264100	-5.60011	1.88873e-18	Uncharacterized conserved protein (DUF2358)	#N/A	Transmembrane protein, putative (DUF2358)
MD17G1268900	-5.54482	6.41424e-11	ARM repeat superfamily protein	EMB2656	ARM repeat superfamily protein
MD09G1134800	-5.53487	2.72223e-22	photosystem I light harvesting complex gene 3	LHCA3	Chlorophyll a-b binding protein, chloroplastic
MD16G1043000	-5.53468	1.24227e-09	B-box type zinc finger protein with CCT domain	COL6	Zinc finger protein CONSTANS-LIKE 6
MD02G1182500	-5.46809	1.38157e-19	Phototropic-responsive NPH3 family protein	SR1IP1	BTB/POZ domain-containing protein SR1IP1
MD00G1144400	-5.4647	2.03683e-24	Protein of unknown function	#N/A	Histone acetyltransferase
MD09G1253000	-5.45957	1.69671e-09	abscisic acid (aba)-deficient 4	ABA4	Protein ABA DEFICIENT 4, chloroplastic
MD17G1113400	-5.44772	1.46595e-62	photosystem II light harvesting complex gene 2.2	LHCB2.2	Chlorophyll a-b binding protein 2.2, chloroplastic
MD17G1185400	-5.39293	4.47372e-20	Homeobox-leucine zipper family protein / lipid-binding START domain-containing protein	ATHB-15	Homeobox-leucine zipper family protein / lipid-binding START domain-containing protein
MD01G1083500	-5.36066	2.02267e-14	Protein of unknown function (DUF688)	MEE47	Uncharacterized protein At4g00950
MD07G1297100	-5.32797	5.46504e-26	homeobox 7	ATHB-7	Homeobox-leucine zipper protein ATHB-7
MD01G1146300	-5.29936	2.73266e-23	sedoheptulose-bisphosphatase	SBPASE	Sedoheptulose-1,7-bisphosphatase, chloroplastic
MD10G1298100	-5.26554	1.16022e-05	#N/A	#N/A	#N/A
MD14G1183300	-5.26246	4.07332e-14	ARM repeat superfamily protein	PUB19	U-box domain-containing protein 19
MD16G1144300	-5.20952	1.56708e-08	RNA-binding (RRM/RBD/RNP motifs) family protein	#N/A	At5g46870
MD09G1070000	-5.03291	2.84329e-28	glutamate receptor 5	GLR3.7	Glutamate receptor 3.7
MD17G1229400	-4.98645	3.72497e-25	4-coumarate:CoA ligase 2	4CL2	Cinnamyl alcohol dehydrogenase
MD05G1321900	-4.98042	4.86364e-64	NAC domain containing protein 25	NAC025	NAC transcription factor 25
MD02G1153700	-4.97153	8.62403e-33	UDP-Glycosyltransferase superfamily protein	UGT72E3	Glycosyltransferase (Fragment)
MD15G1430300	-4.95217	4.14404e-13	disease resistance family protein / LRR family protein	#N/A	Disease resistance family protein / LRR family protein
MD02G1153800	-4.94215	3.11247e-19	UDP-Glycosyltransferase superfamily protein	#N/A	Glycosyltransferase
MD06G1127900	-4.93493	3.09456e-31	Protein of unknown function (DUF604)	#N/A	Beta-1,3-n-acetylglucosaminyltransferase radical fringe protein, putative (DUF604)
MD05G1321800	-4.93191	2.54138e-39	NAC domain containing protein 25	NAC025	NAC transcription factor 25
MD12G1073700	-4.9318	7.8224e-29	magnesium-chelatase subunit chlH	CHLH	Magnesium-chelatase subunit ChlH, chloroplastic
MD00G1089400	-4.9141	5.95332e-10	silencing defective 5	SDE5	Putative nuclear RNA export factor SDE5
MD16G1119500	-4.90838	1.41544e-49	photosystem I light harvesting complex gene 2	LHCA2	Photosystem I chlorophyll a/b-binding protein 2, chloroplastic
MD07G1229700	-4.8971	3.60304e-13	transcription regulators	#N/A	Transcription factor SCREAM-like protein
MD10G1260500	-4.89627	6.51558e-09	Protein of unknown function	#N/A	Cotton fiber protein
MD17G1147700	-4.88042	1.92333e-14	23 kDa jasmonate-induced protein	#N/A	#N/A
MD08G1162200	-4.88038	5.94364e-12	Pheophorbide a oxygenase family protein with Rieske [2Fe-2S] domain	CAO	CH1
MD15G1430200	-4.8673	1.45416e-12	disease resistance family protein / LRR family protein	#N/A	Disease resistance family protein / LRR family protein
MD05G1100100	-4.85554	8.70189e-15	#N/A	#N/A	#N/A
MD10G1285300	-4.84598	1.26216e-11	Protein of unknown function	#N/A	ATP synthase F1 complex assembly factor
MD16G1076100	-4.82986	2.12309e-13	myb domain protein 88	MYB88	Transcription factor MYB88
MD09G1236800	-4.78727	1.17394e-32	RNI-like superfamily protein	MAX2	F-box protein MAX2
MD11G1002900	-4.77924	9.46005e-18	protein containing PDZ domain	ZKT	Protein MET1, chloroplastic
MD10G1198700	-4.77013	7.55142e-33	Pentatricopeptide repeat (PPR) superfamily protein	#N/A	Pentatricopeptide repeat-containing protein At1g79080, chloroplastic
MD01G1086200	-4.76676	1.507e-12	Protein of unknown function	#N/A	AT3g61870/F21F14_40
MD10G1052500	-4.76241	8.488e-21	UbiA prenyltransferase family protein	ABC4	2-carboxy-1,4-naphthoquinone phytyltransferase, chloroplastic
MD04G1142000	-4.75536	7.31313e-22	Protein kinase protein with tetratricopeptide repeat domain	BSK6	BSK6
MD08G1236800	-4.74915	6.95777e-28	2Fe-2S ferredoxin-like superfamily protein	FD2	Ferredoxin
MD14G1214800	-4.74489	1.65401e-34	COBRA-like extracellular glycosyl-phosphatidyl inositol-anchored protein family	COB	Protein COBRA
MD16G1072800	-4.72621	3.44409e-09	zinc finger homeodomain 1	ZHD11	Zinc-finger homeodomain protein 11
MD16G1262200	-4.71202	3.00655e-12	sequence-specific DNA binding transcription factors	IBL1	Transcription factor IBH1-like 1
MD01G1040400	-4.71103	8.77698e-10	#N/A	#N/A	#N/A
MD05G1052100	-4.70639	4.41236e-13	SAUR-like auxin-responsive protein family	#N/A	At2g21200
MD08G1051400	-4.69886	8.52672e-12	translocon at the inner envelope membrane of chloroplasts 55-II	TIC55	Protein TIC 55, chloroplastic
MD09G1090500	-4.69486	4.58451e-10	photosystem II family protein	PSB27-1	Photosystem II repair protein PSB27-H1, chloroplastic
MD17G1127800	-4.68898	6.08726e-52	UDP-Glycosyltransferase superfamily protein	UGT82A1	Glycosyltransferase (Fragment)
MD00G1070000	-4.68783	1.0859e-76	F-box family protein	#N/A	F-box/kelch-repeat protein At3g06240
MD09G1051100	-4.68047	9.72929e-39	mini zinc finger 2	MIF2	Mini zinc finger protein 2
MD10G1192100	-4.6683	1.13506e-57	photosystem II reaction center W	PSBW	PSBW
MD13G1051300	-4.66712	2.12728e-10	RING-H2 finger protein 2B	RHA2B	RING-H2 finger protein 2B
MD08G1007200	-4.66612	4.52732e-28	plastocyanin 1	PETE1	plastocyanin 1
MD07G1233300	-4.66361	2.72289e-11	RING/U-box superfamily protein	ATL73	RING-H2 finger protein ATL73
MD01G1230400	-4.65748	1.17358e-29	Concanavalin A-like lectin protein kinase family protein	LECRK82	L-type lectin-domain containing receptor kinase VIII.2
MD15G1395700	-4.64649	1.99531e-26	TPX2 (targeting protein for Xklp2) protein family	#N/A	#N/A
MD16G1079400	-4.63883	2.20293e-37	homeobox 1	HAT5	HD-ZIP-1
MD06G1202000	-4.63152	1.17794e-19	plasmodesmata callose-binding protein 3	PDCB3	PLASMODESMATA CALLOSE-BINDING PROTEIN 3
MD08G1004100	-4.63124	1.55852e-10	Transmembrane amino acid transporter family protein	AATL1	Lysine histidine transporter-like 8
MD03G1086300	-4.62587	4.81686e-26	rubisco activase	RCA	Ribulose bisphosphate carboxylase/oxygenase activase, chloroplastic
MD04G1154100	-4.61537	6.9534e-11	DNAJ heat shock family protein	#N/A	At3g08910
MD13G1046500	-4.61469	4.17793e-21	ROTUNDIFOLIA like 17	RTFL17	At1g13245
MD10G1107900	-4.59905	1.81325e-14	2-oxoglutarate (2OG) and Fe(II)-dependent oxygenase superfamily protein	#N/A	2-oxoglutarate (2OG) and Fe(II)-dependent oxygenase superfamily protein
MD13G1181500	-4.58726	1.5582e-12	alpha/beta-Hydrolases superfamily protein	#N/A	AT3g23600/MDB19_9
MD03G1003500	-4.58351	2.86901e-29	Protein of Unknown Function (DUF239)	#N/A	At1g55360
MD05G1231700	-4.57998	1.34077e-37	S-locus lectin protein kinase family protein	#N/A	S-locus lectin protein kinase family protein
MD10G1061400	-4.55495	2.31403e-36	SAUR-like auxin-responsive protein family	#N/A	At5g10990
MD03G1173700	-4.53536	2.40423e-32	Photosystem II 5 kD protein	#N/A	At1g51400/F5D21_10
MD04G1079100	-4.53119	4.44557e-23	Protein of unknown function	#N/A	Cyclin-dependent kinase-like protein
MD10G1171900	-4.49859	5.10576e-13	Protein of unknown function	#N/A	FUNCTIONS IN: molecular_function unknown; INVOLVED IN: biological_process unknown; LOCATED IN: chloroplast; EXPRESSED IN: 21 plant structures; EXPRESSED DURING: 13 growth stages; CONTAINS InterPro DOMAIN/s: Protein of unknown function DUF3493 (Inter /.../R021883); BEST Arabidopsis thaliana protein match is: tetratricopeptide repeat (TPR)-containing protein (TAIR:AT1G02910.1); Has 30201 Blast hits…
MD12G1005100	-4.48508	2.07635e-08	Protein of unknown function	#N/A	Gb
MD14G1069500	-4.48272	5.14467e-23	Remorin family protein	#N/A	Remorin family protein
MD16G1119900	-4.47774	8.91289e-21	Pyridoxal phosphate (PLP)-dependent transferases superfamily protein	#N/A	Pyridoxal phosphate (PLP)-dependent transferases superfamily protein
MD04G1153900	-4.46859	3.1944e-09	DNAJ heat shock family protein	#N/A	At3g08910
MD05G1050100	-4.44569	2.3146e-24	Octicosapeptide/Phox/Bem1p family protein	#N/A	At5g64430
MD15G1244500	-4.43891	1.96759e-42	ferredoxin-NADP(+)-oxidoreductase 1	LFNR1	Ferredoxin--NADP reductase, leaf isozyme 1, chloroplastic
MD15G1148900	-4.42486	3.56189e-12	Leucine-rich receptor-like protein kinase family protein	#N/A	Leucine-rich receptor-like protein kinase family protein
MD15G1054500	-4.42381	6.24563e-26	HYPERSENSITIVE TO ABA1	HAB1	Protein phosphatase 2C 16
MD06G1176300	-4.42338	4.29056e-05	basic helix-loop-helix (bHLH) DNA-binding superfamily protein	BHLH168	Transcription factor bHLH168
MD15G1019700	-4.4078	0.000544088	Walls Are Thin 1	WAT1	Protein WALLS ARE THIN 1
MD07G1112300	-4.39975	2.63358e-16	Disease resistance protein (TIR-NBS-LRR class) family	#N/A	Disease resistance protein (TIR-NBS-LRR class) family
MD11G1277500	-4.3804	2.05821e-27	S-adenosyl-L-methionine-dependent methyltransferases superfamily protein	VTE3	2-methyl-6-phytyl-1,4-hydroquinone methyltransferase, chloroplastic
MD06G1039000	-4.3785	5.1937e-23	myo-inositol polyphosphate 5-phosphatase 2	IP5P2	Type I inositol polyphosphate 5-phosphatase 2
MD07G1310000	-4.33371	2.60655e-14	FAR1-related sequence 4	FRS4	Protein FAR1-RELATED SEQUENCE 4
MD16G1240900	-4.32578	1.99485e-09	isoamylase 1	ISA1	ISA1
MD14G1219000	-4.30869	2.23866e-29	calcium sensing receptor	CAS	Calcium sensing receptor, chloroplastic
MD16G1109100	-4.30706	9.33509e-15	HXXXD-type acyl-transferase family protein	#N/A	F21J9.9
MD11G1243400	-4.29149	2.2258e-10	#N/A	#N/A	#N/A
MD01G1025300	-4.29142	1.61441e-16	Protein of unknown function (DUF581)	#N/A	F28K19.24
MD15G1033400	-4.28676	3.19607e-38	cytochrome P450	CYP82C4	Cytochrome P450 82C4
MD11G1009500	-4.28598	2.7313e-29	Galactose oxidase/kelch repeat superfamily protein	#N/A	F-box/kelch-repeat protein At2g44130
MD01G1093000	-4.28139	1.88383e-10	NAC (No Apical Meristem) domain transcriptional regulator superfamily protein	ANAC050	NAC domain containing protein 50
MD07G1268600	-4.27932	3.17606e-18	Myosin heavy chain-related protein	#N/A	At5g52280
MD11G1317900	-4.27219	6.30226e-18	Pyridoxal phosphate (PLP)-dependent transferases superfamily protein	#N/A	At1g77670
MD15G1152400	-4.26877	1.1175e-12	Leucine-rich repeat protein kinase family protein	#N/A	Probable LRR receptor-like serine/threonine-protein kinase At2g24230
MD00G1116400	-4.26561	3.54058e-09	myb domain protein 43	MYB43	MYB transcription factor
MD01G1200700	-4.25961	2.20868e-38	Myosin heavy chain-related protein	#N/A	At5g52280
MD15G1136900	-4.25726	1.17844e-10	aldehyde dehydrogenase 3I1	ALDH3I1	Aldehyde dehydrogenase
MD06G1165800	-4.25347	1.85114e-43	Protein kinase superfamily protein	#N/A	At5g50180
MD16G1011800	-4.25321	1.57314e-26	NAD(P)-linked oxidoreductase superfamily protein	#N/A	NAD(P)-linked oxidoreductase superfamily protein
MD13G1119100	-4.24476	1.35634e-23	photosystem I light harvesting complex gene 2	LHCA2	Photosystem I chlorophyll a/b-binding protein 2, chloroplastic
MD05G1047100	-4.23542	1.25565e-11	Phototropic-responsive NPH3 family protein	RPT3	Root phototropism protein 3
MD04G1130100	-4.23388	3.18244e-08	#N/A	#N/A	#N/A
MD06G1187600	-4.23372	1.46041e-39	homeobox 1	HAT5	HD-ZIP-1
MD09G1068200	-4.22268	1.59463e-31	plastid transcription factor 1	TCP13	Transcription factor TCP13
MD05G1318900	-4.21794	1.80494e-14	Polyphenol oxidase	#N/A	#N/A
MD05G1347300	-4.21781	4.89927e-16	ATPase	ATPC1	ATP synthase gamma chain 1, chloroplastic
MD09G1139100	-4.19235	5.58012e-17	Protein of unknown function	#N/A	At3g22210
MD13G1149800	-4.19196	3.86203e-12	Plant invertase/pectin methylesterase inhibitor superfamily protein	C/VIF1	Cell wall / vacuolar inhibitor of fructosidase 1
MD17G1123800	-4.19124	1.39827e-42	photosystem I light harvesting complex gene 3	LHCA3	Chlorophyll a-b binding protein, chloroplastic
MD15G1214700	-4.17879	6.67267e-46	photosystem II subunit X	PSBX	PSBX
MD03G1048900	-4.17805	1.92408e-16	Phototropic-responsive NPH3 family protein	RPT2	Root phototropism protein 2
MD15G1312200	-4.17771	6.06396e-30	Protein of unknown function	#N/A	AT4G38060 protein
MD13G1047800	-4.16366	2.06981e-37	Hydroxyproline-rich glycoprotein family protein	CHUP1	Hydroxyproline-rich glycoprotein family protein
MD14G1128800	-4.15875	8.22133e-22	RING/U-box superfamily protein	#N/A	RING/U-box superfamily protein
MD09G1073800	-4.15772	1.7475e-08	Protein of unknown function	#N/A	Chaperone
MD07G1068500	-4.15302	2.7537e-08	RING/U-box superfamily protein	ATL7	RING-H2 finger protein ATL7
MD15G1033900	-4.15054	1.02456e-22	cytochrome P450	CYP82C4	Cytochrome P450 82C4
MD10G1311700	-4.14912	5.47989e-41	photosystem II subunit Q-2	PSBQ2	Oxygen-evolving enhancer protein 3-2, chloroplastic
MD07G1010700	-4.14842	2.51643e-14	MATE efflux family protein	DTX43	Protein DETOXIFICATION 43
MD05G1345000	-4.14764	1.17581e-12	Protein of unknown function	#N/A	Uncharacterized GPI-anchored protein At1g61900
MD03G1046700	-4.13571	8.11345e-08	cytochrome P450	CYP714A1	Cytochrome P450 714A1
MD11G1209600	-4.13472	2.22725e-18	Protein of unknown function	#N/A	Golgin family A protein
MD04G1040300	-4.13362	2.26735e-11	enzyme binding	GUN4	Tetrapyrrole-binding protein, chloroplastic
MD16G1106800	-4.13067	1.14521e-21	photosystem II BY	PSBY	Putative uncharacterized protein
MD02G1075200	-4.12773	1.66238e-08	NB-ARC domain-containing disease resistance protein	RPPL1	Putative disease resistance RPP13-like protein 1
MD10G1054900	-4.12057	9.56032e-13	Protein of unknown function	#N/A	unknown protein; Has 30201 Blast hits to 17322 proteins in 780 species: Archae - 12; Bacteria - 1396; Metazoa - 17338; Fungi - 3422; Plants - 5037; Viruses - 0; Other Eukaryotes - 2996 (source: NCBI BLink).
MD03G1002200	-4.11281	2.05235e-29	branched-chain alpha-keto acid decarboxylase E1 beta subunit	BCDH BETA1	2-oxoisovalerate dehydrogenase subunit beta 1, mitochondrial
MD13G1100800	-4.11146	9.42679e-07	Phototropic-responsive NPH3 family protein	#N/A	BTB/POZ domain-containing protein At1g67900
MD12G1010400	-4.10325	2.43666e-09	cationic amino acid transporter 3	CAT3	Cationic amino acid transporter 3, mitochondrial
MD01G1108100	-4.09788	7.99365e-32	auxin response factor 16	ARF16	Auxin response factor 16
MD11G1169900	-4.09477	7.71998e-29	photosystem I subunit O	PSAO	PSAO
MD17G1165300	-4.08654	2.4584e-24	Nucleoside diphosphate kinase family protein	#N/A	Nucleoside diphosphate kinase family protein
MD02G1114100	-4.08615	1.33559e-37	glutamate receptor 3.6	GLR3.6	Glutamate receptor 3.6
MD02G1091400	-4.08108	3.67755e-18	FRIGIDA interacting protein 1	FIP1	Protein FIP1
MD13G1089200	-4.07443	1.57408e-14	RING/U-box superfamily protein	ATL46	RING-H2 finger protein ATL46
MD14G1185000	-4.07396	1.30092e-14	Xanthine/uracil permease family protein	NAT6	Nucleobase-ascorbate transporter 6
MD13G1071600	-4.06325	3.14613e-06	ribonuclease 1	RNS1	Ribonuclease 1
MD04G1239500	-4.05119	1.49398e-14	#N/A	#N/A	#N/A
MD07G1233200	-4.0491	2.74929e-11	Basic-leucine zipper (bZIP) transcription factor family protein	BZIP18	bZIP transcription factor 18
MD10G1265700	-4.04288	3.71616e-20	purine permease 10	PUP21	Purine permease 21
MD17G1125000	-4.03295	1.82876e-07	UDP-glucosyl transferase 85A7	UGT85A7	UDP-glycosyltransferase 85A7
MD05G1164300	-4.03135	1.10941e-39	auxin-responsive family protein	AIR12	AIR12
MD00G1007700	-4.02431	9.46058e-20	BES1/BZR1 homolog 4	BEH4	BES1/BZR1 homolog protein 4
MD06G1038900	-4.02347	1.05816e-17	myo-inositol polyphosphate 5-phosphatase 2	IP5P2	Type I inositol polyphosphate 5-phosphatase 2
MD17G1269000	-4.02296	3.31507e-59	nudix hydrolase homolog 18	NUDT18	Nudix hydrolase 18, mitochondrial
MD05G1336200	-4.02206	3.15649e-41	photosystem II subunit Q-2	PSBQ2	Oxygen-evolving enhancer protein 3-2, chloroplastic
MD09G1098300	-4.0155	2.44087e-22	photosynthetic electron transfer C	PETC	Cytochrome b6-f complex iron-sulfur subunit, chloroplastic
MD16G1231000	-4.00984	7.32184e-07	UDP-glucosyl transferase 85A7	UGT85A7	UDP-glycosyltransferase 85A7
MD04G1151300	-4.00952	3.1324e-55	light harvesting complex photosystem II	LHCB4.2	Chlorophyll a-b binding protein CP29.2, chloroplastic
MD14G1153400	-4.00562	2.43846e-20	HVA22 homologue D	HVA22D	HVA22-like protein
MD15G1006300	-4.00389	1.87684e-38	plastocyanin 1	PETE1	plastocyanin 1
MD12G1260300	-3.99718	1.6937e-11	photosystem I subunit l	PSAL	photosystem I subunit l
MD07G1090700	-3.99123	7.2408e-13	Leucine-rich repeat protein kinase family protein	#N/A	Probable LRR receptor-like serine/threonine-protein kinase At3g47570
MD06G1006500	-3.99096	1.12852e-13	glyceraldehyde-3-phosphate dehydrogenase B subunit	GAPB	Glyceraldehyde-3-phosphate dehydrogenase GAPB, chloroplastic
MD02G1248200	-3.98658	0.000197716	UDP-Glycosyltransferase superfamily protein	UGT91B1	Glycosyltransferase (Fragment)
MD15G1098700	-3.9814	1.4503e-24	Flavin-binding monooxygenase family protein	YUC6	Flavin-binding monooxygenase family protein
MD05G1131800	-3.97828	3.13128e-17	NAD(P)-binding Rossmann-fold superfamily protein	#N/A	HCF244
MD11G1136200	-3.97236	6.33448e-11	plasma membrane intrinsic protein 2	PIP2B	plasma membrane intrinsic protein 2
MD05G1218000	-3.9722	2.66089e-08	S-locus lectin protein kinase family protein	#N/A	S-locus lectin protein kinase family protein
MD13G1082000	-3.96613	1.78953e-107	Glutathione S-transferase family protein	GSTU17	Glutathione S-transferase U17
MD15G1416400	-3.96544	3.53317e-15	ARP2/3 complex 16 kDa subunit (p16-Arc)	ARPC5A	Actin-related protein 2/3 complex subunit 5
MD10G1219500	-3.95577	1.92247e-16	cytosolic NADP+-dependent isocitrate dehydrogenase	CICDH	Isocitrate dehydrogenase
MD15G1415600	-3.95316	2.17436e-32	P-loop containing nucleoside triphosphate hydrolases superfamily protein	ARC5	Dynamin-like protein ARC5
MD17G1116900	-3.95221	5.6131e-12	Protein of unknown function	#N/A	Expressed protein
MD02G1147900	-3.94931	1.16842e-08	Protein of unknown function (DUF59)	AEL1	Protein AE7-like 1
MD17G1046600	-3.94504	2.1374e-13	H(+)-ATPase 4	AHA4	Plasma membrane ATPase
MD03G1230900	-3.9428	1.30831e-10	Serine/threonine-protein kinase WNK (With No Lysine)-related	#N/A	Gb
MD14G1147200	-3.93924	2.51583e-13	Integrase-type DNA-binding superfamily protein	ERF114	Ethylene-responsive transcription factor ERF114
MD01G1167200	-3.93221	5.23259e-19	RING/U-box superfamily protein	ATL72	RING-H2 finger protein ATL72
MD11G1094300	-3.93149	9.37312e-12	NAD(P)-binding Rossmann-fold superfamily protein	#N/A	Tropinone reductase homolog At1g07440
MD04G1154500	-3.92662	9.29631e-12	calcium-dependent protein kinase 13	CPK13	CPK13
MD15G1014200	-3.92011	2.85272e-14	SAUR-like auxin-responsive protein family	#N/A	At1g75580
MD03G1005900	-3.9086	4.00474e-23	O-Glycosyl hydrolases family 17 protein	#N/A	Glucan endo-1,3-beta-glucosidase 4
MD15G1256000	-3.89789	2.9908e-10	#N/A	#N/A	#N/A
MD12G1074100	-3.89642	3.84119e-10	Adenine nucleotide alpha hydrolases-like superfamily protein	CTU2	Cytoplasmic tRNA 2-thiolation protein 2
MD02G1195400	-3.89558	2.07583e-18	Major Facilitator Superfamily with SPX (SYG1/Pho81/XPR1) domain-containing protein	#N/A	Major Facilitator Superfamily with SPX (SYG1/Pho81/XPR1) domain-containing protein
MD05G1205000	-3.88698	1.20223e-11	photosystem II reaction center W	PSBW	PSBW
MD15G1272500	-3.88401	3.89101e-52	photosystem II subunit O-2	PSBO2	Oxygen-evolving enhancer protein 1-2, chloroplastic
MD15G1234500	-3.88323	2.37821e-10	Tetratricopeptide repeat (TPR)-like superfamily protein	#N/A	Pentatricopeptide repeat-containing protein At2g17670
MD12G1078700	-3.88111	3.02972e-08	RING/U-box superfamily protein	ATL33	RING-H2 finger protein ATL33
MD01G1040300	-3.88089	5.40568e-08	#N/A	#N/A	#N/A
MD12G1096100	-3.8769	6.54358e-14	F-box family protein	#N/A	F-box protein At2g26850
MD00G1040000	-3.87067	1.05173e-50	fructose-bisphosphate aldolase 2	FBA2	Fructose-bisphosphate aldolase
MD09G1224200	-3.86443	8.34346e-15	cinnamoyl coa reductase 1	CCR1	Cinnamoyl-CoA reductase 1
MD16G1028800	-3.8542	1.63946e-13	#N/A	#N/A	#N/A
MD01G1137900	-3.85307	1.04643e-20	rubisco activase	RCA	Ribulose bisphosphate carboxylase/oxygenase activase, chloroplastic
MD12G1020100	-3.84831	8.8417e-18	disease resistance family protein / LRR family protein	#N/A	Disease resistance family protein / LRR family protein
MD10G1145500	-3.84405	7.05222e-33	chloride channel E	CLC-E	Chloride channel protein
MD07G1163200	-3.83906	7.95381e-26	NAC 014	NAC014	NAC014
MD09G1051000	-3.83443	2.44048e-32	myb domain protein 30	MYB30	Transcription factor MYB30
MD09G1119300	-3.81741	0.000206201	#N/A	#N/A	#N/A
MD08G1017100	-3.80612	6.46434e-14	Transducin/WD40 repeat-like superfamily protein	DSE1	Protein DECREASED SIZE EXCLUSION LIMIT 1
MD09G1049600	-3.80537	5.82204e-16	Protein of unknown function	#N/A	At5g15190
MD05G1028700	-3.80119	1.41749e-11	Disease resistance protein (TIR-NBS-LRR class) family	#N/A	Disease resistance protein (TIR-NBS-LRR class) family
MD11G1051600	-3.7999	1.3346e-13	NB-ARC domain-containing disease resistance protein	RPPL1	Putative disease resistance RPP13-like protein 1
MD15G1035100	-3.79629	4.49944e-20	Xanthine/uracil permease family protein	NAT3	Nucleobase-ascorbate transporter 3
MD05G1089900	-3.79555	8.07947e-34	GroES-like zinc-binding alcohol dehydrogenase family protein	CAD4	Cinnamyl alcohol dehydrogenase 4
MD14G1147100	-3.79459	1.22532e-23	Integrase-type DNA-binding superfamily protein	ERF114	Ethylene-responsive transcription factor ERF114
MD10G1053800	-3.79191	1.05277e-37	Phototropic-responsive NPH3 family protein	RPT3	Root phototropism protein 3
MD07G1257500	-3.78981	5.13114e-16	Protein of unknown function	#N/A	unknown protein; BEST Arabidopsis thaliana protein match is: unknown protein (TAIR:AT1G62870.1); Has 173 Blast hits to 170 proteins in 34 species: Archae - 0; Bacteria - 4; Metazoa - 25; Fungi - 8; Plants - 123; Viruses - 7; Other Eukaryotes - 6 (so /.../NCBI BLink).
MD03G1042800	-3.78626	4.32412e-26	photosystem I subunit G	PSAG	Photosystem I reaction center subunit V, chloroplastic
MD05G1120100	-3.78617	1.54619e-20	subtilisin-like serine protease 2	SBT1.6	Subtilisin-like protease SBT1.6
MD00G1140800	-3.78028	9.36015e-40	WRKY family transcription factor	WRKY22	WRKY transcription factor 22
MD17G1073900	-3.77149	1.65393e-10	myb-like HTH transcriptional regulator family protein	AS1	Transcription factor AS1
MD12G1061100	-3.76829	3.81133e-10	Rhodanese/Cell cycle control phosphatase superfamily protein	STR9	Rhodanese-like domain-containing protein 9, chloroplastic
MD11G1209400	-3.76143	1.70983e-12	microtubule-associated proteins 65-1	ATMAP65-1	Microtubule-associated proteins 65-1
MD16G1014800	-3.75938	8.74797e-13	zinc finger protein 4	ZFP4	Zinc finger protein 4
MD15G1137200	-3.75626	1.11323e-19	aldehyde dehydrogenase 3I1	ALDH3I1	Aldehyde dehydrogenase
MD11G1282700	-3.7535	2.46836e-14	Protein of unknown function (DUF581)	MARD1	Protein MARD1
MD10G1238800	-3.75212	2.82782e-38	photosystem I subunit F	PSAF	Photosystem I reaction center subunit III, chloroplastic
MD15G1076300	-3.74686	2.19301e-17	receptor-like protein kinase 4	#N/A	G-type lectin S-receptor-like serine/threonine-protein kinase At5g24080
MD02G1184200	-3.74126	1.73434e-13	formin homolog 6	FH6	Formin-like protein 6
MD01G1168300	-3.74044	7.74303e-18	#N/A	#N/A	#N/A
MD14G1171000	-3.73494	5.80863e-18	Drought-responsive family protein	DI19-6	Protein DEHYDRATION-INDUCED 19 homolog 6
MD09G1122500	-3.73491	3.0318e-43	photosystem II light harvesting complex gene 2.2	LHCB2.2	Chlorophyll a-b binding protein 2.2, chloroplastic
MD01G1163200	-3.73278	0.00217201	Plant protein of unknown function (DUF827)	#N/A	WEB family protein At2g40480
MD12G1158800	-3.72631	1.35845e-45	Neutral/alkaline non-lysosomal ceramidase	#N/A	#N/A
MD14G1041200	-3.72442	3.05504e-13	chloroplast RNA-binding protein 33	CP33	RNA-binding protein CP33, chloroplastic
MD03G1217600	-3.71935	8.59572e-18	membrane-associated mannitol-induced	PVA41	Vesicle-associated protein 4-1
MD16G1066100	-3.71897	7.20414e-18	homologue of bacterial MinE 1	MINE1	Cell division topological specificity factor homolog, chloroplastic
MD15G1428700	-3.71886	1.60702e-38	2Fe-2S ferredoxin-like superfamily protein	FD2	Ferredoxin
MD16G1141900	-3.71865	6.03297e-17	CYTOCHROME P450 51G1	CYP51G1	Sterol 14-demethylase
MD15G1202400	-3.70991	4.5938e-15	Protein of unknown function (DUF3531)	#N/A	Oxidoreductase/transition metal ion-binding protein (DUF3531)
MD09G1249600	-3.70641	1.38723e-05	Protein of unknown function	#N/A	PPPDE thiol peptidase family protein
MD15G1133900	-3.7062	6.78743e-28	Thiamin diphosphate-binding fold (THDP-binding) superfamily protein	#N/A	2-oxoisovalerate dehydrogenase subunit alpha 2, mitochondrial
MD04G1092300	-3.70446	4.53525e-35	5'-AMP-activated protein kinase-related	PTST	Protein PTST homolog 3, chloroplastic
MD13G1101900	-3.6953	4.24758e-40	Tetratricopeptide repeat (TPR)-like superfamily protein	#N/A	Orf03 protein
MD03G1218900	-3.69345	5.77114e-17	light-harvesting chlorophyll B-binding protein 3	LHCB3	Chlorophyll a-b binding protein 3, chloroplastic
MD09G1036900	-3.69225	3.14513e-18	nodulin MtN21 /EamA-like transporter family protein	#N/A	WAT1-related protein
MD10G1214300	-3.6913	2.37198e-44	Leucine-rich repeat receptor-like protein kinase family protein	MIK2	MDIS1-interacting receptor like kinase 2
MD15G1173500	-3.6886	3.08433e-10	Core-2/I-branching beta-1	GLCAT14B	Beta-glucuronosyltransferase GlcAT14B
MD15G1137600	-3.68795	1.87566e-15	Rieske (2Fe-2S) domain-containing protein	#N/A	Rieske (2Fe-2S) domain-containing protein
MD05G1164000	-3.68569	2.10182e-47	Auxin-responsive family protein	#N/A	Cytochrome b561 and DOMON domain-containing protein At3g25290
MD15G1317800	-3.68556	3.03698e-18	Protein of unknown function	#N/A	Expressed protein
MD11G1109100	-3.68495	0.0700974	Metallothionein-like protein type 2	#N/A	#N/A
MD16G1050300	-3.68244	3.94604e-20	phosphoenolpyruvate carboxylase 4	PPC4	PPC4
MD11G1163800	-3.68007	8.92553e-36	alpha/beta-Hydrolases superfamily protein	#N/A	Alpha/beta-Hydrolases superfamily protein
MD09G1000800	-3.67665	2.86425e-50	glyceraldehyde 3-phosphate dehydrogenase A subunit 2	GAPA-2	glyceraldehyde 3-phosphate dehydrogenase A subunit 2
MD07G1081000	-3.67613	4.98532e-25	Protein of unknown function (DUF1005)	#N/A	At5g17640
MD05G1259200	-3.67374	1.54254e-45	photosystem I subunit F	PSAF	Photosystem I reaction center subunit III, chloroplastic
MD04G1245900	-3.66823	3.58182e-10	Uncharacterized conserved protein (DUF2358)	#N/A	Transmembrane protein, putative (DUF2358)
MD08G1093300	-3.6671	1.88899e-14	NB-ARC domain-containing disease resistance protein	RPPL1	Putative disease resistance RPP13-like protein 1
MD15G1233600	-3.6645	1.23185e-29	AMP-dependent synthetase and ligase family protein	AAE2	Probable acyl-activating enzyme 2
MD02G1157800	-3.66379	3.8327e-29	photosystem II subunit O-2	PSBO2	Oxygen-evolving enhancer protein 1-2, chloroplastic
MD06G1224500	-3.66192	3.44795e-19	Rhodanese/Cell cycle control phosphatase superfamily protein	STR11	Rhodanese-like domain-containing protein 11, chloroplastic
MD15G1343200	-3.66062	3.25118e-21	Plastid-lipid associated protein PAP / fibrillin family protein	PAP7	Probable plastid-lipid-associated protein 7, chloroplastic
MD03G1268900	-3.65678	2.39192e-17	pale cress protein (PAC)	PAC	Protein PALE CRESS, chloroplastic
MD00G1109700	-3.65491	2.52086e-15	photosystem I subunit K	PSAK	Photosystem I reaction center subunit psaK, chloroplastic
MD15G1415700	-3.65214	1.50579e-05	xylem NAC domain 1	NAC104	NAC domain-containing protein 104
MD01G1136300	-3.65107	6.43956e-36	ROTUNDIFOLIA like 8	RTFL8	RTFL8
MD06G1014600	-3.64463	2.04204e-22	Putative membrane lipoprotein	#N/A	Cadmium-induced protein AS8
MD05G1028800	-3.64415	9.08313e-10	disease resistance protein (TIR-NBS-LRR class)	#N/A	Disease resistance protein (TIR-NBS-LRR class)
MD15G1185000	-3.63968	1.85054e-11	#N/A	#N/A	#N/A
MD09G1080400	-3.62818	5.02655e-12	HXXXD-type acyl-transferase family protein	PMAT2	Phenolic glucoside malonyltransferase 2
MD13G1197600	-3.62378	5.24769e-19	NB-ARC domain-containing disease resistance protein	#N/A	Disease resistance protein At4g27190
MD11G1051700	-3.61503	1.01451e-27	disease resistance protein (TIR-NBS-LRR class)	#N/A	Disease resistance protein (TIR-NBS-LRR class)
MD09G1146300	-3.61383	2.41462e-44	photosystem II subunit P-1	PSBP1	Oxygen-evolving enhancer protein 2-1, chloroplastic
MD15G1294800	-3.61217	8.92413e-26	Acetamidase/Formamidase family protein	#N/A	Acetamidase/Formamidase family protein
MD12G1018600	-3.61187	1.36109e-14	Plant protein of unknown function (DUF868)	#N/A	At2g27770
MD09G1209500	-3.61033	1.22435e-17	photosystem I subunit H2	PSAH2	Photosystem I reaction center subunit VI-2, chloroplastic
MD05G1074700	-3.60451	3.40326e-11	#N/A	#N/A	#N/A
MD04G1152300	-3.60408	3.40313e-08	SGNH hydrolase-type esterase superfamily protein	CPRD49	GDSL esterase/lipase CPRD49
MD12G1055200	-3.59879	8.59268e-26	spindle pole body component 98	GCP3	Gamma-tubulin complex component 3
MD08G1124100	-3.59565	1.00638e-09	chaperone protein dnaJ-related	#N/A	At2g24395
MD13G1016000	-3.59504	7.0936e-06	purple acid phosphatase 3	PAP3	Purple acid phosphatase 3
MD00G1044500	-3.5902	4.53583e-10	inhibitor/interactor with cyclin-dependent kinase	KRP3	Inhibitor/interactor with cyclin-dependent kinase
MD12G1080200	-3.58801	2.04431e-09	RNA-binding (RRM/RBD/RNP motifs) family protein	Y14	Y14
MD11G1033300	-3.58664	4.64882e-09	Protein kinase superfamily protein	#N/A	Kinase-like protein
MD03G1222600	-3.57816	1.27266e-16	NAC domain containing protein 2	NAC056	NAC transcription factor 56
MD17G1114400	-3.57807	3.24452e-10	CCCH-type zinc fingerfamily protein with RNA-binding domain	#N/A	Zinc finger CCCH domain-containing protein 18
MD16G1027900	-3.57759	2.75308e-16	Auxin efflux carrier family protein	PIN3	Auxin efflux carrier component 3
MD17G1162300	-3.57669	3.89142e-09	lipid-binding serum glycoprotein family protein	#N/A	Lipid-binding serum glycoprotein family protein
MD08G1077000	-3.57297	5.40377e-35	basic helix-loop-helix (bHLH) DNA-binding superfamily protein	BHLH74	Transcription factor bHLH74
MD11G1271400	-3.57084	7.11447e-20	senescence-related gene 1	SRG1	Protein SRG1
MD04G1235700	-3.56784	1.45028e-08	Protein of unknown function	#N/A	AT5G18310 protein
MD17G1003500	-3.5673	3.71132e-37	glyceraldehyde 3-phosphate dehydrogenase A subunit 2	GAPA-2	glyceraldehyde 3-phosphate dehydrogenase A subunit 2
MD08G1153100	-3.56003	1.51567e-13	SPFH/Band 7/PHB domain-containing membrane-associated protein family	FLOT2	Flotillin-like protein 2
MD11G1241700	-3.55705	3.68295e-21	protochlorophyllide oxidoreductase A	PORA	NADPH-protochlorophyllide oxidoreductase
MD00G1000600	-3.55524	7.46786e-08	Domain of unknown function (DUF1995)	#N/A	AT5g48790/K24G6_12
MD15G1062900	-3.55472	4.52582e-33	Homeobox-leucine zipper protein family	HAT22	Homeobox-leucine zipper protein HAT22
MD16G1072900	-3.5499	3.25619e-08	Protein of unknown function (DUF1666)	#N/A	Protein of unknown function (DUF1666)
MD17G1099800	-3.54525	1.06073e-11	cellulose synthase-like B3	CSLB3	Cellulose synthase-like protein B3
MD16G1056800	-3.5393	1.0645e-05	Cytochrome P450 superfamily protein	CYP734A1	CYP734A1
MD12G1126800	-3.53483	9.5708e-14	NB-ARC domain-containing disease resistance protein	RPPL1	Putative disease resistance RPP13-like protein 1
MD10G1160300	-3.53477	1.6298e-13	#N/A	#N/A	#N/A
MD07G1120700	-3.52847	2.61679e-05	Leucine-rich repeat protein kinase family protein	#N/A	Leucine-rich repeat protein kinase family protein
MD12G1126600	-3.5266	4.78212e-30	Putative disease resistance protein RGA4	#N/A	#N/A
MD09G1042100	-3.52497	2.71554e-14	DNAse I-like superfamily protein	IP5P8	Type I inositol polyphosphate 5-phosphatase 8
MD15G1054300	-3.51909	4.497e-11	S-adenosyl-L-methionine-dependent methyltransferases superfamily protein	#N/A	S-adenosyl-L-methionine-dependent methyltransferases superfamily protein
MD09G1079200	-3.5188	5.03631e-14	CONSTANS-like 2	COL2	Zinc finger protein CONSTANS-LIKE 2
MD16G1136800	-3.51498	6.53012e-23	pyruvate dehydrogenase kinase	PDK	#N/A
MD05G1169500	-3.51466	1.09856e-14	Cyclin family protein	#N/A	Cyclin family protein
MD14G1014500	-3.50969	1.18041e-11	Thioredoxin superfamily protein	PRXIIE	Peroxiredoxin-2E, chloroplastic
MD05G1183900	-3.50943	9.61678e-19	photosystem I subunit E-2	PSAE2	Photosystem I reaction center subunit IV B, chloroplastic
MD14G1085300	-3.50767	2.08227e-14	Haloacid dehalogenase-like hydrolase (HAD) superfamily protein	#N/A	Haloacid dehalogenase-like hydrolase (HAD) superfamily protein
MD16G1091300	-3.50482	5.04018e-06	ARM repeat superfamily protein	PUB19	U-box domain-containing protein 19
MD15G1233700	-3.50305	5.22693e-15	#N/A	#N/A	#N/A
MD04G1186600	-3.50177	1.15479e-20	aspartic proteinase A1	APA1	aspartic proteinase A1
MD13G1090900	-3.50138	2.87269e-08	plant U-box 18	PUB18	U-box domain-containing protein 18
MD00G1104700	-3.49494	1.25877e-15	myb domain protein 42	MYB42	Myb domain protein 42
MD06G1011900	-3.49452	3.46161e-30	Protein of unknown function	#N/A	AT5g45310/K9E15_9
MD03G1063900	-3.49401	3.45034e-11	BCL-2-associated athanogene 4	BAG4	BAG family molecular chaperone regulator 4
MD12G1224000	-3.49258	1.16912e-15	thylakoid lumen 18.3 kDa protein	TLP18.3	TLP18.3
MD15G1362600	-3.48817	2.53753e-10	#N/A	#N/A	#N/A
MD17G1244400	-3.48423	3.04862e-55	ribulose bisphosphate carboxylase small chain 1A	#N/A	Ribulose bisphosphate carboxylase small chain
MD02G1120500	-3.48363	3.08688e-14	F-box/RNI-like/FBD-like domains-containing protein	#N/A	#N/A
MD00G1183900	-3.4819	5.20413e-10	#N/A	#N/A	#N/A
MD04G1183900	-3.47512	1.13939e-27	phytochrome A	PHYA	phytochrome A
MD13G1033300	-3.46878	3.47594e-16	DEA(D/H)-box RNA helicase family protein	#N/A	DExH-box ATP-dependent RNA helicase DExH5, mitochondrial
MD03G1027000	-3.46871	1.85257e-15	NOL1/NOP2/sun family protein / antitermination NusB domain-containing protein	#N/A	NOL1/NOP2/sun family protein / antitermination NusB domain-containing protein
MD07G1270900	-3.46863	1.1268e-10	PAR1 protein	#N/A	PAR1 protein
MD09G1210400	-3.46503	2.58209e-09	#N/A	#N/A	#N/A
MD06G1211700	-3.46289	3.95163e-23	Duplicated homeodomain-like superfamily protein	#N/A	At1g49010
MD00G1009800	-3.46233	1.24705e-29	Outer arm dynein light chain 1 protein	#N/A	Outer arm dynein light chain 1 protein
MD13G1030700	-3.46222	7.64597e-17	homeobox 1	HAT5	HD-ZIP-1
MD04G1216900	-3.46118	1.86989e-38	Esterase/lipase/thioesterase family protein	#N/A	Acyltransferase-like protein At1g54570, chloroplastic
MD11G1014500	-3.45889	1.94603e-09	DnaJ/Hsp40 cysteine-rich domain superfamily protein	PSA2	Protein PHOTOSYSTEM I ASSEMBLY 2, chloroplastic
MD08G1049600	-3.45629	6.76023e-44	CONSTANS-like 4	COL4	Zinc finger protein CONSTANS-LIKE 4
MD07G1286600	-3.45584	4.89161e-33	Protein phosphatase 2C family protein	#N/A	Probable protein phosphatase 2C 76
MD04G1071000	-3.4555	4.13959e-28	PGR5-LIKE A	PGRL1A	PGR5-LIKE A
MD05G1220800	-3.45532	1.17055e-20	Ribosomal protein S5/Elongation factor G/III/V family protein	LOS1	Elongation factor 2
MD13G1064600	-3.45452	8.73524e-12	C2H2-like zinc finger protein	#N/A	C2H2-like zinc finger protein
MD17G1217000	-3.44831	1.58265e-23	Leucine-rich repeat family protein	#N/A	Leucine-rich repeat family protein
MD02G1091600	-3.44373	2.44317e-08	FRIGIDA interacting protein 1	FIP1	Protein FIP1
MD10G1058500	-3.44142	1.35221e-18	embryo defective 2735	emb2735	Embryo defective 2735
MD01G1208000	-3.43475	3.85612e-25	conserved peptide upstream open reading frame 14	#N/A	#N/A
MD13G1281800	-3.43361	2.43928e-21	ralf-like 24	RALFL24	Protein RALF-like 24
MD00G1082000	-3.42926	2.44107e-11	Protein of unknown function	#N/A	At1g49310
MD12G1263900	-3.42909	2.84401e-17	thioredoxin F2	TRXF2	TRXF2
MD09G1176600	-3.4247	3.24248e-08	Dormancy/auxin associated family protein	#N/A	Dormancy-associated protein homolog 4
MD06G1017300	-3.42139	1.76605e-14	solute:sodium symporters	DUR3	DUR3
MD17G1216900	-3.42027	2.51133e-14	Leucine-rich repeat family protein	#N/A	Leucine-rich repeat family protein
MD13G1063600	-3.41969	1.7436e-13	general regulatory factor 12	GRF12	GRF12
MD03G1117900	-3.41803	1.71838e-09	plasma membrane intrinsic protein 2	PIP2B	plasma membrane intrinsic protein 2
MD08G1134000	-3.41563	6.48137e-19	UDP-Glycosyltransferase superfamily protein	UGT73C3	UDP-glycosyltransferase 73C3
MD11G1280500	-3.41167	1.31365e-27	methylcrotonyl-CoA carboxylase alpha chain	MCCA	Methylcrotonoyl-CoA carboxylase subunit alpha, mitochondrial
MD17G1132900	-3.4058	1.11726e-49	photosystem II subunit P-1	PSBP1	Oxygen-evolving enhancer protein 2-1, chloroplastic
MD01G1092900	-3.4052	8.46062e-12	TCV-interacting protein	NAC091	NAC domain-containing protein 91
MD09G1015700	-3.40302	4.80254e-07	Protein of unknown function	#N/A	At3g27250
MD07G1069600	-3.40197	1.22067e-11	receptor like protein 24	AtRLP24	Receptor like protein 24
MD02G1247900	-3.39778	7.82496e-32	RING/U-box superfamily protein	#N/A	RING/U-box superfamily protein
MD15G1360600	-3.39417	5.91166e-07	bZIP transcription factor family protein	TGA7	Transcription factor TGA7
MD10G1089900	-3.39201	1.10137e-06	CDPK-related kinase	CRK	CDPK-related kinase
MD15G1195800	-3.37198	6.98947e-16	Protein phosphatase 2C family protein	ABI1	Protein phosphatase 2C 56
MD16G1217700	-3.36576	1.52878e-19	cryptochrome 2	CRY2	Cryptochrome-2
MD14G1033000	-3.36499	1.29737e-10	Peptidase M20/M25/M40 family protein	ILR1	IAA-amino acid hydrolase ILR1
MD05G1170800	-3.36302	7.3615e-17	#N/A	#N/A	#N/A
MD03G1080200	-3.36188	0.000181129	acetyl CoA:(Z)-3-hexen-1-ol acetyltransferase	CHAT	(Z)-3-hexen-1-ol acetyltransferase
MD16G1051000	-3.35945	1.2298e-10	tRNA arginine adenosine deaminase	TADA	tRNA(adenine(34)) deaminase, chloroplastic
MD17G1038300	-3.35762	4.23523e-12	nodulin MtN21 /EamA-like transporter family protein	#N/A	WAT1-related protein
MD15G1116000	-3.35694	3.64721e-12	2Fe-2S ferredoxin-like superfamily protein	#N/A	2Fe-2S ferredoxin-like superfamily protein
MD16G1028300	-3.35688	5.23423e-06	TPX2 (targeting protein for Xklp2) protein family	WDL7	Protein WVD2-like 7
MD05G1114400	-3.35378	1.68292e-34	Calcium-binding EF-hand family protein	#N/A	Calcium-binding EF-hand family protein
MD16G1255800	-3.35086	1.87683e-20	hydroxyproline-rich glycoprotein family protein	#N/A	Expressed protein
MD07G1311500	-3.34989	8.08066e-30	sigma factor A	SIGA	RNA polymerase sigma factor sigA
MD05G1145700	-3.34923	2.7302e-30	phototropin 2	PHOT2	Phototropin-2
MD06G1205300	-3.34882	5.04073e-11	N-terminal nucleophile aminohydrolases (Ntn hydrolases) superfamily protein	#N/A	Isoaspartyl peptidase/L-asparaginase 1
MD04G1207000	-3.3482	3.26405e-32	amidase 1	AMI1	Amidase 1
MD14G1155600	-3.34657	8.9001e-09	Protein of unknown function	#N/A	Transmembrane protein
MD09G1292900	-3.34443	6.74258e-40	chlorophyll A/B binding protein 1	LHCB1.3	Chlorophyll a-b binding protein 1, chloroplastic
MD15G1100300	-3.34036	2.05341e-12	myosin heavy chain-related	#N/A	AT4G31340 protein
MD03G1029900	-3.33878	6.33801e-07	oligopeptide transporter 5	OPT5	Oligopeptide transporter 5
MD12G1253300	-3.33829	9.80442e-12	plant U-box 9	PUB9	RING-type E3 ubiquitin transferase
MD06G1165500	-3.33248	2.2192e-18	Drought-responsive family protein	DI19-6	Protein DEHYDRATION-INDUCED 19 homolog 6
MD15G1297000	-3.33236	2.26132e-13	APS kinase	APK1	Adenylyl-sulfate kinase
MD10G1342400	-3.32826	8.63495e-08	Phosphoglycerate mutase family protein	#N/A	Uncharacterized protein At3g52155, chloroplastic
MD15G1191900	-3.32363	7.62919e-21	elongation factor Ts family protein	emb2726	Elongation factor Ts, mitochondrial
MD01G1093200	-3.3165	5.18704e-10	NAC transcription factor-like 9	NTL9	NAC transcription factor-like 9
MD03G1273400	-3.31515	4.90533e-07	#N/A	#N/A	#N/A
MD06G1014500	-3.31279	3.50338e-26	Protein of unknown function (DUF3464)	PAM68	Protein PAM68, chloroplastic
MD01G1200400	-3.31182	7.53292e-17	Remorin family protein	#N/A	Remorin family protein
MD17G1138100	-3.30823	1.11655e-16	WRKY DNA-binding protein 28	WRKY28	WRKY28
MD13G1247100	-3.30286	3.87931e-44	Protein of unknown function	#N/A	At5g57345
MD05G1252600	-3.30257	3.04692e-30	Trypsin family protein	#N/A	AT5G45030 protein
MD07G1038100	-3.30229	3.9928e-20	Regulator of chromosome condensation (RCC1) family with FYVE zinc finger domain	#N/A	Regulator of chromosome condensation (RCC1) family with FYVE zinc finger domain-containing protein
MD12G1232900	-3.29727	1.28004e-16	ARM repeat superfamily protein	HST	ARM repeat superfamily protein
MD02G1199800	-3.29568	2.75716e-23	cytochrome P450	CYP704A2	At2g45510
MD10G1057600	-3.29548	2.017e-24	Phosphoglycerate mutase family protein	#N/A	Phosphoglycerate mutase-like protein 1
MD02G1060100	-3.29417	5.42428e-14	alpha/beta-Hydrolases superfamily protein	#N/A	Alpha/beta-Hydrolases superfamily protein
MD03G1223900	-3.29399	5.66664e-19	G protein coupled receptor	GCR2	LanC-like protein GCR2
MD10G1240700	-3.2938	4.4451e-12	NagB/RpiA/CoA transferase-like superfamily protein	#N/A	NagB/RpiA/CoA transferase-like superfamily protein
MD05G1323500	-3.29275	4.89999e-25	alternative NAD(P)H dehydrogenase 1	NDA1	Internal alternative NAD(P)H-ubiquinone oxidoreductase A1, mitochondrial
MD05G1318800	-3.29267	4.36275e-06	#N/A	#N/A	#N/A
MD14G1201100	-3.29087	8.16384e-36	Pyridine nucleotide-disulphide oxidoreductase family protein	CHLP	Geranylgeranyl diphosphate reductase, chloroplastic
MD15G1107400	-3.28788	1.95192e-28	Galactose oxidase/kelch repeat superfamily protein	AFR	F-box protein AFR
MD03G1223800	-3.28473	1.12317e-34	protochlorophyllide oxidoreductase A	PORA	NADPH-protochlorophyllide oxidoreductase
MD14G1203600	-3.27992	1.38499e-31	fucosyltransferase 1	FUT1	Glycosyltransferase (Fragment)
MD17G1096100	-3.27958	1.27874e-28	glutamate receptor 3.4	GLR3.4	Glutamate receptor
MD16G1111500	-3.27382	1.67592e-10	DNA-binding storekeeper protein-related	#N/A	TLC domain-containing protein At5g14285
MD09G1097200	-3.26924	5.33893e-23	photosystem II reaction center PSB29 protein	THF1	THF1
MD05G1313600	-3.26789	2.75741e-22	RING membrane-anchor 1	RMA1	E3 ubiquitin-protein ligase RMA1
MD06G1223200	-3.26578	9.05023e-15	ATP synthase alpha/beta family protein	#N/A	ATP synthase subunit beta-3, mitochondrial
MD06G1204400	-3.26305	1.48595e-23	K-box region and MADS-box transcription factor family protein	AP1	AP1
MD03G1117600	-3.2628	6.79477e-23	Protein kinase superfamily protein	#N/A	Protein kinase superfamily protein
MD01G1078500	-3.25903	4.01491e-19	thylakoid rhodanese-like	TROL	thylakoid rhodanese-like
MD11G1218700	-3.25636	4.67415e-15	Protein of unknown function	#N/A	Actin cytoskeleton-regulatory complex pan-like protein
MD15G1238100	-3.25535	8.18706e-54	Protein phosphatase 2C family protein	#N/A	Probable protein phosphatase 2C 46
MD17G1213600	-3.25427	5.08885e-10	Protein of unknown function	#N/A	At3g15900
MD12G1253400	-3.25335	1.85133e-34	Protein of unknown function	#N/A	AT5G18310 protein
MD13G1133800	-3.25211	2.08414e-22	C-8	HYD1	Probable 3-beta-hydroxysteroid-Delta(8),Delta(7)-isomerase
MD12G1144400	-3.25024	5.68434e-29	far-red elongated hypocotyl 1	FHY1	Protein FAR-RED ELONGATED HYPOCOTYL 1
MD14G1176800	-3.24955	1.3667e-17	#N/A	#N/A	#N/A
MD17G1226700	-3.24776	1.42682e-08	ARIA-interacting double AP2 domain protein	ADAP	AP2-like ethylene-responsive transcription factor At1g16060
MD15G1217700	-3.24658	8.17924e-10	FRIGIDA interacting protein 1	FIP1	Protein FIP1
MD07G1232100	-3.24611	6.1853e-44	nodulin MtN21 /EamA-like transporter family protein	UXT3	UDP-xylose transporter 3
MD10G1265000	-3.24593	9.64509e-54	conserved peptide upstream open reading frame 35	#N/A	#N/A
MD07G1027000	-3.24247	2.2575e-17	high chlorophyll fluorescence 153	HCF153	AT4g31560
MD02G1289900	-3.24146	1.05036e-06	5'-AMP-activated protein kinase-related	#N/A	5'-AMP-activated protein kinase-related
MD06G1149200	-3.23834	1.51937e-10	Protein kinase superfamily protein	#N/A	At5g50330
MD13G1079300	-3.23651	2.26079e-10	nitrate transporter 1:2	NPF4.6	Protein NRT1/ PTR FAMILY 4.6
MD07G1278700	-3.23495	2.10245e-12	septum site-determining protein (MIND)	MIND1	Putative septum site-determining protein minD homolog, chloroplastic
MD09G1180300	-3.23281	8.13145e-24	Protein of unknown function (DUF1677)	#N/A	At1g72510
MD12G1127300	-3.2327	2.97892e-09	Putative disease resistance protein RGA4	#N/A	#N/A
MD00G1160300	-3.22603	4.77095e-31	ABC2 homolog 6	ABCA12	ABC transporter A family member 12
MD07G1256100	-3.22541	4.46537e-17	P-loop containing nucleoside triphosphate hydrolases superfamily protein	UMK2	P-loop containing nucleoside triphosphate hydrolases superfamily protein
MD02G1030600	-3.22504	7.76273e-12	Protein of unknown function	#N/A	At3g15760
MD09G1051200	-3.22453	5.47529e-15	homeobox protein 34	ZHD9	Zinc-finger homeodomain protein 9
MD11G1030800	-3.22083	3.13137e-11	#N/A	#N/A	#N/A
MD10G1193900	-3.218	2.49365e-13	ubiquitin-specific protease 15	UBP15	Ubiquitin-specific protease 15
MD03G1295100	-3.21599	1.35488e-54	CP12 domain-containing protein 2	CP12-2	Calvin cycle protein CP12-2, chloroplastic
MD06G1165400	-3.2125	1.19115e-19	RAB GTPase homolog E1B	TUFA	Elongation factor Tu, chloroplastic
MD15G1077800	-3.21241	1.15711e-22	P-loop containing nucleoside triphosphate hydrolases superfamily protein	KIN4A	Kinesin-like protein KIN-4A
MD15G1130200	-3.21166	8.1988e-10	trithorax-like protein 2	#N/A	#N/A
MD07G1239000	-3.2085	1.50809e-22	COP1-interacting protein-related	#N/A	#N/A
MD01G1207900	-3.20234	1.16011e-29	Protein of unknown function	#N/A	AT4g25670/L73G19_50
MD07G1222300	-3.2022	3.25677e-28	Protein kinase superfamily protein	#N/A	Hypothetical Ser-Thr protein kinase
MD16G1281900	-3.19714	4.63841e-07	Major facilitator superfamily protein	#N/A	Major facilitator superfamily protein
MD04G1174900	-3.19628	8.31762e-12	Leucine-rich receptor-like protein kinase family protein	PXC2	Leucine-rich repeat receptor-like protein kinase PXC2
MD02G1080900	-3.19248	2.48639e-22	alpha/beta-Hydrolases superfamily protein	#N/A	Alpha/beta-Hydrolases superfamily protein
MD10G1321600	-3.19084	2.67191e-13	starch synthase 3	ATSS3	SS3
MD08G1196500	-3.18969	1.10326e-11	beta carbonic anhydrase 5	ATBCA5	beta carbonic anhydrase 5
MD06G1046900	-3.18836	3.31641e-12	Alcohol dehydrogenase transcription factor Myb/SANT-like family protein	#N/A	Alcohol dehydrogenase transcription factor Myb/SANT-like family protein
MD05G1128400	-3.18585	3.63275e-09	rho guanyl-nucleotide exchange factor 1	ROPGEF1	Rop guanine nucleotide exchange factor 1
MD12G1165400	-3.18484	6.78964e-09	light harvesting complex photosystem II	LHCB4.2	Chlorophyll a-b binding protein CP29.2, chloroplastic
MD02G1069900	-3.18221	2.58161e-15	#N/A	#N/A	#N/A
MD17G1248000	-3.18114	4.06938e-08	protein kinase-related	#N/A	protein kinase-related
MD16G1217800	-3.17972	1.35826e-15	cryptochrome 2	CRY2	Cryptochrome-2
MD14G1224900	-3.17963	2.60499e-06	Cytochrome P450 superfamily protein	CYP75B1	TT7
MD02G1227600	-3.17607	3.46724e-08	Cytidine/deoxycytidylate deaminase family protein	PYRD	Riboflavin biosynthesis protein PYRD, chloroplastic
MD15G1441800	-3.1752	9.37777e-29	photosystem I reaction center subunit PSI-N	PSAN	Photosystem I reaction center subunit PSI-N, chloroplast, putative / PSI-N, putative (PSAN)
MD15G1006000	-3.17447	1.78381e-09	ACT-like protein tyrosine kinase family protein	STY46	Serine/threonine-protein kinase STY46
MD07G1085000	-3.16601	2.85313e-25	myb domain protein 33	MYB33	Transcription factor MYB33
MD04G1191900	-3.16446	1.16635e-15	VQ motif-containing protein	#N/A	VQ motif-containing protein
MD06G1012300	-3.16437	1.31157e-11	RHO guanyl-nucleotide exchange factor 14	ROPGEF14	Rop guanine nucleotide exchange factor 14
MD08G1023400	-3.1624	1.44927e-20	ATP-dependent protease La (LON) domain protein	#N/A	ATP-dependent protease La (LON) domain protein
MD13G1197900	-3.15854	3.82435e-13	Kinase interacting (KIP1-like) family protein	NET1A	Protein NETWORKED 1A
MD07G1093100	-3.15763	3.45516e-07	Tetratricopeptide repeat (TPR)-like superfamily protein	#N/A	Pentatricopeptide repeat-containing protein At5g14770, mitochondrial
MD09G1146000	-3.15724	6.04426e-12	phytochrome interacting factor 4	PIF4	phytochrome interacting factor 4
MD13G1035500	-3.1555	2.27841e-46	Protein of unknown function (DUF1218)	#N/A	Aerobic coproporphyrinogen-III oxidase (DUF1218)
MD10G1321800	-3.15521	8.7042e-21	starch synthase 3	ATSS3	SS3
MD09G1112500	-3.15477	8.27822e-11	KNOX/ELK homeobox transcription factor	STM	Homeobox protein SHOOT MERISTEMLESS
MD15G1217600	-3.14804	2.38194e-25	tubulin-tyrosine ligases	#N/A	At1g77550
MD15G1007300	-3.14757	3.12051e-24	DC1 domain-containing protein	#N/A	Probable nucleoredoxin 1
MD01G1195800	-3.14513	7.83233e-10	Protein of unknown function	#N/A	ATP-dependent Clp protease ATP-binding subunit
MD07G1261300	-3.14354	2.73231e-10	DEAD box RNA helicase (PRH75)	RH7	DEAD-box ATP-dependent RNA helicase 7
MD09G1061600	-3.1435	2.2496e-15	Protein of unknown function	#N/A	unknown protein; Has 24 Blast hits to 24 proteins in 9 species: Archae - 0; Bacteria - 0; Metazoa - 0; Fungi - 0; Plants - 24; Viruses - 0; Other Eukaryotes - 0 (source: NCBI BLink).
MD13G1073500	-3.14048	2.00762e-16	TEOSINTE BRANCHED	TCP14	Transcription factor TCP14
MD02G1148000	-3.13934	5.91384e-19	Protein of unknown function (DUF59)	AEL1	Protein AE7-like 1
MD17G1264700	-3.13916	1.00088e-13	NDH-dependent cyclic electron flow 1	NDF2	NDH-dependent cyclic electron flow 1
MD10G1008800	-3.13439	1.77807e-28	ACT domain repeat 3	ACR3	ACR3
MD15G1055800	-3.13376	3.08563e-07	S-adenosyl-L-methionine-dependent methyltransferases superfamily protein	#N/A	S-adenosyl-L-methionine-dependent methyltransferases superfamily protein
MD11G1218500	-3.1337	4.23273e-22	endoribonuclease L-PSP family protein	#N/A	Endoribonuclease L-PSP family protein
MD09G1123200	-3.12605	4.1451e-31	Sterile alpha motif (SAM) domain-containing protein	#N/A	Sterile alpha motif (SAM) domain-containing protein
MD02G1247100	-3.12574	2.20389e-22	PR5-like receptor kinase	PR5K	PR5-like receptor kinase
MD05G1082500	-3.12492	3.1067e-15	Thioredoxin superfamily protein	ATHM3	Thioredoxin superfamily protein
MD03G1110300	-3.12461	2.53386e-14	tetraspanin3	TET3	Tetraspanin-3
MD15G1404600	-3.12394	3.47846e-17	F-box and associated interaction domains-containing protein	CPR1	F-box protein CPR1
MD01G1147100	-3.1225	4.5362e-09	BED zinc finger	HAT	DAYSLEEPER
MD04G1042300	-3.12117	3.03786e-10	RNA-binding CRS1 / YhbY (CRM) domain protein	#N/A	At2g28480
MD04G1191000	-3.12114	5.54378e-12	chloroplast RNA binding	CRB	chloroplast RNA binding
MD10G1153600	-3.11713	1.02547e-17	lipase class 3 family protein	#N/A	F21O3.11 protein
MD02G1060000	-3.1152	2.51921e-35	Exostosin family protein	#N/A	Exostosin family protein
MD12G1241800	-3.11151	5.18326e-27	indoleacetic acid-induced protein 16	IAA16	Auxin-responsive protein IAA16
MD12G1203600	-3.1046	4.44292e-13	chloroplast RNA binding	CRB	chloroplast RNA binding
MD11G1085000	-3.1042	8.78262e-14	Protein kinase protein with tetratricopeptide repeat domain	BSK5	Serine/threonine-protein kinase BSK5
MD02G1058500	-3.10419	4.55286e-47	protein serine/threonine phosphatases	#N/A	Protein phosphatase 2C and cyclic nucleotide-binding/kinase domain-containing protein
MD10G1080100	-3.10391	1.088e-26	polyol/monosaccharide transporter 5	PLT5	PMT5
MD03G1205100	-3.10324	9.44035e-07	cytochrome P450	CYP716A1	Cytochrome P450 716A1
MD15G1052500	-3.1004	4.76183e-18	Nitrilase/cyanide hydratase and apolipoprotein N-acyltransferase family protein	NLP3	Omega-amidase, chloroplastic
MD02G1070000	-3.09952	8.63086e-10	#N/A	#N/A	#N/A
MD13G1060400	-3.09873	2.46737e-42	Protein kinase superfamily protein	SIK1	Protein kinase superfamily protein
MD08G1136300	-3.09686	2.65481e-07	Mog1/PsbP/DUF1795-like photosystem II reaction center PsbP family protein	#N/A	PsbP domain protein (Mog1/PsbP/DUF1795-like photosystem II reaction center PsbP family protein)
MD03G1045900	-3.09307	3.27536e-17	Cystathionine beta-synthase (CBS) family protein	CBSX3	CBSX3
MD15G1214000	-3.09217	3.6954e-05	RING-H2 finger A3A	ATL44	Probable E3 ubiquitin-protein ligase ATL44
MD08G1190400	-3.08607	5.81643e-08	RING/U-box superfamily protein	ATL54	RING-H2 finger protein ATL54
MD14G1175600	-3.08594	1.74871e-07	NAD(P)-binding Rossmann-fold superfamily protein	#N/A	NAD(P)-binding Rossmann-fold superfamily protein
MD16G1089700	-3.0807	2.08521e-11	NHL domain-containing protein	#N/A	NHL domain-containing protein
MD15G1231000	-3.077	9.83721e-35	Protein of unknown function	#N/A	unknown protein; Has 264 Blast hits to 258 proteins in 65 species: Archae - 5; Bacteria - 5; Metazoa - 66; Fungi - 16; Plants - 107; Viruses - 0; Other Eukaryotes - 65 (source: NCBI BLink).
MD04G1209400	-3.07365	1.34716e-18	thylakoid lumen 18.3 kDa protein	TLP18.3	TLP18.3
MD02G1153600	-3.07198	3.13137e-11	#N/A	#N/A	#N/A
MD08G1041400	-3.07	6.89537e-15	Xanthine/uracil permease family protein	NAT3	Nucleobase-ascorbate transporter 3
MD03G1025100	-3.06694	1.22488e-10	#N/A	#N/A	#N/A
MD12G1126700	-3.06514	6.82057e-13	disease resistance protein (TIR-NBS-LRR class)	#N/A	Disease resistance protein (TIR-NBS-LRR class)
MD11G1264700	-3.06482	1.51942e-14	RAB GTPase homolog A1B	RABA1B	RABA1b
MD11G1060600	-3.06399	1.36831e-05	Major facilitator superfamily protein	#N/A	Major facilitator superfamily protein
MD00G1165400	-3.06277	4.58981e-27	ABC-2 type transporter family protein	ABCG3	ABC transporter G family member 3
MD10G1264900	-3.06134	1.02698e-51	basic helix-loop-helix (bHLH) DNA-binding superfamily protein	BHLH144	Transcription factor bHLH144
MD03G1128600	-3.05631	2.57354e-36	ribosomal protein L9	RPL9	RPL9
MD14G1238800	-3.0553	1.10639e-16	Pentatricopeptide repeat (PPR) superfamily protein	PCMP-H74	Pentatricopeptide repeat-containing protein At1g25360
MD11G1159600	-3.05479	3.0138e-16	alkaline/neutral invertase	INVE	Alkaline/neutral invertase E, chloroplastic
MD14G1113700	-3.05394	9.8261e-18	respiratory burst oxidase protein F	RBOHF	Respiratory burst oxidase homolog protein F
MD08G1041700	-3.05233	1.38927e-22	Xanthine/uracil permease family protein	NAT3	Nucleobase-ascorbate transporter 3
MD15G1271000	-3.04986	1.48859e-24	LIM domain-containing protein	#N/A	LIM domain-containing protein
MD07G1158100	-3.04588	4.29048e-09	IQ-domain 17	iqd17	IQ-domain 17
MD01G1235800	-3.04489	1.16187e-20	Tetratricopeptide repeat (TPR)-like superfamily protein	EMB976	Pentatricopeptide repeat-containing protein At5g27270
MD11G1285100	-3.04418	8.96472e-28	chloroplast stem-loop binding protein of 41 kDa	CSP41A	Chloroplast stem-loop binding protein of 41 kDa a, chloroplastic
MD02G1090000	-3.04364	1.32007e-10	Mob1/phocein family protein	MOB1A	MOB1-like protein
MD10G1226200	-3.04102	1.48886e-21	plastid transcriptionally active 14	PTAC14	Protein PLASTID TRANSCRIPTIONALLY ACTIVE 14
MD04G1247600	-3.04099	1.61433e-12	lecithin:cholesterol acyltransferase 3	LCAT3	Phospholipase A(1) LCAT3
MD05G1081200	-3.03931	4.36003e-20	alpha-amylase-like	AMY1	Alpha-amylase 1
MD04G1239600	-3.03924	9.0167e-25	ferrochelatase 2	FC2	Ferrochelatase
MD01G1116500	-3.03833	2.58492e-14	SET domain-containing protein	#N/A	At3g55080
MD06G1138200	-3.03688	1.23394e-05	Heavy metal transport/detoxification superfamily protein	#N/A	Heavy metal transport/detoxification superfamily protein
MD07G1107800	-3.03663	2.22376e-07	receptor like protein 6	AtRLP6	Receptor-like protein 6
MD17G1259100	-3.03288	1.48028e-41	senescence-associated family protein	AAF	Senescence-associated protein AAF, chlorolplastic
MD15G1193400	-3.03175	5.67449e-31	sugar transporter 14	STP14	Sugar transport protein 14
MD10G1017400	-3.03127	0.000209474	glycolipid transfer protein 2	GLTP2	Glycolipid transfer protein 2
MD15G1251500	-3.03038	9.93453e-13	Cytochrome P450 superfamily protein	ROT3	ROT3
MD05G1220600	-3.02845	9.79629e-12	Ubiquitin carboxyl-terminal hydrolase family protein	#N/A	Ubiquitin carboxyl-terminal hydrolase family protein
MD06G1111300	-3.02788	7.67869e-15	RING/U-box superfamily protein	RHA4A	Probable E3 ubiquitin-protein ligase RHA4A
MD15G1153100	-3.0272	4.4669e-16	Reticulon family protein	#N/A	Reticulon-like protein
MD06G1213800	-3.02691	5.01741e-13	ferulic acid 5-hydroxylase 1	CYP84A1	Cytochrome P450 84A1
MD07G1207900	-3.02651	3.88414e-28	Protein of unknown function	#N/A	At2g39870/T5I7.17
MD12G1026200	-3.02258	1.68237e-31	polyol/monosaccharide transporter 1	PLT1	Putative polyol transporter 1
MD08G1087900	-3.02071	1.2213e-05	Subtilase family protein	SBT1.7	Subtilisin-like protease SBT1.7
MD07G1033200	-3.02013	6.53295e-29	NAD(P)-binding Rossmann-fold superfamily protein	ABA2	Xanthoxin dehydrogenase
MD16G1013200	-3.01969	6.41855e-23	Microtubule associated protein (MAP65/ASE1) family protein	MAP65-6	65-kDa microtubule-associated protein 6
MD16G1226600	-3.01966	1.34164e-14	RNA-binding (RRM/RBD/RNP motifs) family protein	#N/A	AT1G60000 protein
MD03G1268300	-3.018	3.76359e-18	CBS domain-containing protein with a domain of unknown function (DUF21)	CBSDUF1	DUF21 domain-containing protein At4g14240
MD15G1062500	-3.01538	2.49048e-18	Zinc finger C-x8-C-x5-C-x3-H type family protein	#N/A	Zinc finger CCCH domain-containing protein 49
MD13G1139600	-3.01417	4.44857e-31	Ca2+-activated RelA/spot homolog	ATCRSH	Ca2+-activated RelA/spot-like protein
MD12G1023400	-3.00873	0.00222168	Purple acid phosphatases superfamily protein	PAP20	Probable purple acid phosphatase 20
MD17G1089700	-3.00778	1.14146e-06	Integrase-type DNA-binding superfamily protein	DREB2C	Integrase-type DNA-binding superfamily protein
MD17G1087000	-3.00667	6.64307e-11	Protein of unknown function	#N/A	At5g08240
MD16G1191400	-3.00643	5.33373e-19	photosystem I subunit D-2	PSAD2	Photosystem I reaction center subunit II-2, chloroplastic
MD16G1279400	-3.00618	3.44382e-28	phospholipid/glycerol acyltransferase family protein	ATS1	Glycerol-3-phosphate acyltransferase, chloroplastic
MD13G1028100	-3.00577	1.89999e-19	Protein of unknown function	#N/A	unknown protein; FUNCTIONS IN: molecular_function unknown; INVOLVED IN: biological_process unknown; LOCATED IN: endomembrane system; BEST Arabidopsis thaliana protein match is: unknown protein (TAIR:AT2G12400.1); Has 173 Blast hits to 169 proteins i /.../pecies: Archae - 0; Bacteria - 0; Metazoa - 3; Fungi - 0; Plants - 165; Viruses - 0; Other Eukaryotes - 5 (source: NCBI BLink).
MD05G1363600	-3.00549	7.36245e-12	phosphofructokinase 2	PFK2	ATP-dependent 6-phosphofructokinase 2
MD11G1220200	-3.00203	0.000410568	Cytochrome P450 superfamily protein	CYP75B1	TT7
MD05G1159000	-3.00152	4.42359e-05	Actin binding Calponin homology (CH) domain-containing protein	FIM2	Fimbrin-2
MD04G1105200	-2.99849	1.72067e-10	related to AP2.7	RAP2.7	Related to AP2.7
MD16G1027300	-2.99838	2.20974e-31	nudix hydrolase homolog 25	NUDT25	Nudix hydrolase 25
MD09G1251600	-2.99572	2.44613e-37	alpha/beta-Hydrolases superfamily protein	#N/A	AT3g51000/F24M12_40
MD06G1131500	-2.99186	5.06978e-11	magnesium-protoporphyrin IX methyltransferase	CHLM	magnesium-protoporphyrin IX methyltransferase
MD07G1248700	-2.99084	4.53951e-20	Integrase-type DNA-binding superfamily protein	ERF106	Ethylene-responsive transcription factor ERF106
MD02G1200300	-2.98835	6.77682e-11	cytochrome P450	CYP704A2	At2g45510
MD15G1204500	-2.98799	9.5202e-06	Protein kinase protein with adenine nucleotide alpha hydrolases-like domain	#N/A	Kinase with adenine nucleotide alpha hydrolases-like domain-containing protein
MD00G1015600	-2.98429	1.06529e-05	Acetamidase/Formamidase family protein	#N/A	Acetamidase/Formamidase family protein
MD02G1310600	-2.98368	8.2798e-08	#N/A	#N/A	#N/A
MD10G1303200	-2.9821	1.32525e-30	Transducin/WD40 repeat-like superfamily protein	#N/A	Transducin/WD40 repeat-like superfamily protein
MD10G1131700	-2.98179	1.4893e-17	rho guanyl-nucleotide exchange factor 1	ROPGEF1	Rop guanine nucleotide exchange factor 1
MD00G1076700	-2.98163	1.04385e-14	Amidase family protein	#N/A	Amidase family protein
MD14G1154200	-2.98058	6.0299e-16	farnesylated protein 3	HIPP07	Heavy metal-associated isoprenylated plant protein 7
MD17G1183500	-2.97979	7.15549e-08	phytochrome-associated protein 1	IAA26	Auxin-responsive protein IAA26
MD05G1271700	-2.97929	2.66753e-21	6-phosphogluconate dehydrogenase family protein	#N/A	Probable 3-hydroxyisobutyrate dehydrogenase, mitochondrial
MD11G1008000	-2.97899	2.79472e-31	calcium ion binding	SUB1	SUB1
MD09G1244400	-2.97748	4.40332e-20	ADP/ATP carrier 3	AAC3	ADP,ATP carrier protein 3, mitochondrial
MD02G1029500	-2.9756	9.09126e-29	chloroplast thylakoid lumen protein	#N/A	chloroplast thylakoid lumen protein
MD14G1150700	-2.97536	8.78848e-15	Protein kinase superfamily protein	#N/A	Cyclin-dependent protein kinase-like
MD14G1008000	-2.97514	2.73442e-13	polyribonucleotide nucleotidyltransferase	PNP1	Polyribonucleotide nucleotidyltransferase 1, chloroplastic
MD07G1018300	-2.97429	2.84492e-13	Protein of unknown function (DUF288)	STL1	Probable glycosyltransferase STELLO1
MD07G1008600	-2.97311	6.2323e-18	Mog1/PsbP/DUF1795-like photosystem II reaction center PsbP family protein	#N/A	Mog1/PsbP/DUF1795-like photosystem II reaction center PsbP family protein
MD11G1156300	-2.9727	3.47032e-23	RAP	RAP	RAP domain-containing protein, chloroplastic
MD08G1140900	-2.97109	4.23364e-11	pleiotropic drug resistance 12	ABCG40	ABC transporter G family member 40
MD09G1096300	-2.97038	1.53959e-20	NAD(P)H dehydrogenase B1	NDB1	External alternative NAD(P)H-ubiquinone oxidoreductase B1, mitochondrial
MD15G1064100	-2.96759	2.01149e-11	FAD/NAD(P)-binding oxidoreductase family protein	SQE1	XF1
MD06G1173400	-2.96758	6.19359e-12	ataxia-telangiectasia mutated	#N/A	Serine/Threonine-kinase ATM
MD10G1079700	-2.96314	0.0226256	polyol/monosaccharide transporter 5	PLT5	PMT5
MD12G1197900	-2.96273	3.98491e-13	Pectinacetylesterase family protein	PAE12	Pectin acetylesterase 12
MD05G1069700	-2.9627	0.000487375	polyol/monosaccharide transporter 5	PLT5	PMT5
MD15G1039300	-2.9623	1.35388e-35	CBL-interacting protein kinase 25	CIPK25	CBL-interacting serine/threonine-protein kinase 25
MD10G1154600	-2.96012	1.4885e-20	plant U-box 9	PUB9	RING-type E3 ubiquitin transferase
MD12G1158300	-2.95941	1.2919e-18	Yos1-like protein	#N/A	At2g37975
MD13G1046400	-2.9588	3.96483e-16	STT7 homolog STN7	STN7	Serine/threonine-protein kinase STN7, chloroplastic
MD16G1006000	-2.95866	8.87338e-32	Protein of unknown function	#N/A	AT3G19900 protein
MD14G1019200	-2.95727	3.55255e-07	Basic-leucine zipper (bZIP) transcription factor family protein	#N/A	Basic-leucine zipper (BZIP) transcription factor family protein
MD09G1007000	-2.95611	4.37033e-22	Protein of unknown function	#N/A	At3g26950
MD08G1095500	-2.95548	1.51382e-19	P-loop containing nucleoside triphosphate hydrolases superfamily protein	KIN4A	Kinesin-like protein KIN-4A
MD00G1038800	-2.9537	9.51382e-15	IBR domain-containing protein	ARI8	RBR-type E3 ubiquitin transferase
MD07G1085500	-2.95312	6.22558e-19	ubiquitin-specific protease 13	UBP13	UBP13
MD05G1073200	-2.95145	1.19311e-24	maternal effect embryo arrest 14	MEE14	CCG-binding protein 1
MD02G1048100	-2.94929	1.79729e-28	serine-rich protein-related	#N/A	At3g13227
MD14G1027100	-2.94916	7.84232e-07	Protein of unknown function	#N/A	Transmembrane protein
MD15G1096500	-2.94796	1.00237e-27	D-aminoacid aminotransferase-like PLP-dependent enzymes superfamily protein	DAAT	Branched-chain amino acid aminotransferase like protein
MD06G1175200	-2.94684	2.35541e-11	Protein kinase superfamily protein	HT1	Serine/threonine-protein kinase HT1
MD12G1119800	-2.94641	4.3711e-13	conserved peptide upstream open reading frame 47	#N/A	Peptide upstream protein
MD05G1248900	-2.94559	1.16105e-23	N-acetylglucosamine-1-phosphate uridylyltransferase 1	GLCNAC1PUT1	GlcNAc1pUT1
MD01G1045500	-2.94477	9.92721e-10	beta HLH protein 93	BHLH93	Transcription factor bHLH93
MD07G1248600	-2.94335	8.42756e-15	Integrase-type DNA-binding superfamily protein	ERF105	Ethylene-responsive transcription factor ERF105
MD03G1003700	-2.94317	1.37488e-16	Protein of unknown function (DUF1639)	#N/A	At1g55340
MD03G1287000	-2.94304	1.68584e-13	SPX (SYG1/Pho81/XPR1) domain-containing protein	BAH1	E3 ubiquitin-protein ligase BAH1
MD11G1091400	-2.94187	6.72419e-07	WD-40 repeat family protein / beige-related	BCHC2	BEACH domain-containing protein C2
MD17G1194500	-2.94045	1.10186e-20	Ras-related small GTP-binding family protein	RABF2B	RABF2B
MD08G1220400	-2.94017	4.81883e-29	O-fucosyltransferase family protein	OFUT9	O-fucosyltransferase 9
MD04G1150500	-2.94015	5.29094e-46	Carbohydrate-binding-like fold	#N/A	Carbohydrate-binding-like fold
MD08G1162900	-2.93977	1.42097e-10	plastid movement impaired1	PMI1	Protein PLASTID MOVEMENT IMPAIRED 1
MD15G1311300	-2.93855	4.276e-10	U-box domain-containing protein kinase family protein	#N/A	U-box domain-containing protein kinase family protein
MD03G1025000	-2.93808	6.76431e-18	LRR and NB-ARC domains-containing disease resistance protein	#N/A	Putative disease resistance protein At3g14460
MD17G1136800	-2.93513	3.53863e-07	Protein of unknown function (DUF594)	#N/A	Transmembrane protein, putative (DUF594)
MD10G1088700	-2.93483	1.41077e-21	Protein kinase superfamily protein	SRK2E	Serine/threonine-protein kinase SRK2E
MD17G1084900	-2.93476	4.6136e-13	Wound-responsive family protein	#N/A	AT4g28240/F26K10_120
MD05G1121700	-2.93384	6.13422e-54	Transducin family protein / WD-40 repeat family protein	MSI3	At4g35050
MD15G1372500	-2.93203	7.89121e-14	F-BOX WITH WD-40 2	FBW2	FBW2
MD17G1004300	-2.92985	7.59657e-14	Syntaxin/t-SNARE family protein	SYP22	VAM3
MD15G1182400	-2.9295	6.2143e-08	Protein of unknown function	#N/A	unknown protein; Has 5348 Blast hits to 3182 proteins in 353 species: Archae - 0; Bacteria - 481; Metazoa - 1959; Fungi - 405; Plants - 180; Viruses - 10; Other Eukaryotes - 2313 (source: NCBI BLink).
MD08G1052500	-2.92929	1.11012e-20	EamA-like transporter family	#N/A	AT4g32140/F10N7_50
MD06G1173100	-2.9283	4.41031e-41	HCO3 -transporter family	BOR2	Probable boron transporter 2
MD10G1095000	-2.9278	9.06291e-41	RAC-like 3	ARAC3	At4g35020
MD10G1229400	-2.92666	3.5071e-40	N-acetylglucosamine-1-phosphate uridylyltransferase 1	GLCNAC1PUT1	GlcNAc1pUT1
MD16G1257500	-2.92457	3.11911e-32	Afadin/alpha-actinin-binding protein	#N/A	Afadin/alpha-actinin-binding protein
MD10G1124100	-2.92457	4.60389e-19	myb domain protein 4	MYB4	Transcription repressor MYB4
MD05G1229600	-2.92319	3.18146e-19	nuclear factor Y	NFYC2	Nuclear transcription factor Y subunit C-2
MD08G1106800	-2.92191	2.30486e-08	Protein of unknown function	#N/A	Expressed protein
MD08G1162600	-2.92083	3.42908e-08	Chlorophyll A-B binding family protein	PSBS	Photosystem II 22 kDa protein, chloroplastic
MD05G1122100	-2.91982	4.20323e-26	hydroxypyruvate reductase	HPR	hydroxypyruvate reductase
MD11G1237300	-2.91643	3.60989e-21	cytochrome c biogenesis protein family	CcdA	Cytochrome c biogenesis protein family
MD10G1061900	-2.91628	7.49044e-14	GLN phosphoribosyl pyrophosphate amidotransferase 2	ASE2	Amidophosphoribosyltransferase
MD09G1291400	-2.91483	1.30858e-24	SNF7 family protein	#N/A	SNF7 family protein
MD09G1251300	-2.91436	1.60206e-34	GCR2-like 2	GCL2	LanC-like protein GCL2
MD09G1287500	-2.91209	4.89012e-09	Nucleoprotein	#N/A	#N/A
MD09G1257800	-2.91096	2.79553e-08	#N/A	#N/A	#N/A
MD15G1365500	-2.90854	9.06071e-26	related to AP2 4	RAP2-4	Ethylene-responsive transcription factor RAP2-4
MD15G1209200	-2.90553	9.5755e-07	Ribosomal protein S16 family protein	RPS16-2	30S ribosomal protein S16-2, chloroplastic/mitochondrial
MD00G1012300	-2.90533	1.5529e-15	Protein kinase superfamily protein	APK1A	Protein kinase superfamily protein
MD16G1269200	-2.90458	8.78113e-09	phosphoglucosamine mutase-related	DRT101	Phosphoacetylglucosamine mutase
MD07G1249600	-2.89912	2.70188e-16	Protein kinase superfamily protein	#N/A	Protein kinase superfamily protein
MD16G1211300	-2.89907	7.08286e-10	#N/A	#N/A	#N/A
MD03G1071600	-2.89892	1.1842e-31	RING/U-box superfamily protein	#N/A	RING/U-box superfamily protein
MD13G1108000	-2.8988	1.18158e-11	Leucine-rich repeat protein kinase family protein	#N/A	Probable LRR receptor-like serine/threonine-protein kinase At1g67720
MD05G1081400	-2.89493	4.31477e-06	cytochrome P450	CYP707A4	CYP707A4
MD11G1134800	-2.89474	6.78744e-15	RING/U-box superfamily protein	#N/A	RING/U-box superfamily protein
MD02G1114900	-2.8912	6.66404e-36	WUSCHEL related homeobox 13	WOX13	WOX13
MD05G1055900	-2.88959	5.02661e-11	Subtilase family protein	#N/A	Subtilase family protein
MD12G1055700	-2.8886	4.03092e-17	Plant protein of unknown function (DUF828)	TBR	Protein trichome birefringence
MD08G1046400	-2.88813	5.73534e-12	Protein of unknown function	#N/A	FUNCTIONS IN: molecular_function unknown; INVOLVED IN: biological_process unknown; LOCATED IN: endomembrane system; BEST Arabidopsis thaliana protein match is: BRCT domain-containing DNA repair protein (TAIR:AT3G43930.1); Has 29 Blast hits to 29 pro /.../in 9 species: Archae - 0; Bacteria - 0; Metazoa - 0; Fungi - 0; Plants - 29; Viruses - 0; Other Eukaryotes - 0 (source: NCBI BLink).
MD01G1197600	-2.88414	4.84537e-16	FAR1-related sequence 5	FRS5	Protein FAR1-RELATED SEQUENCE 5
MD00G1036300	-2.88372	2.47676e-10	homeobox 7	ATHB-7	Homeobox-leucine zipper protein ATHB-7
MD17G1261500	-2.8822	6.64639e-18	Homeodomain-like superfamily protein	KAN1	Transcription repressor KAN1
MD03G1015000	-2.8818	1.97268e-13	glucan synthase-like 12	CALS3	Callose synthase 3
MD13G1227100	-2.88033	6.68274e-28	coenzyme F420 hydrogenase family / dehydrogenase	HCAR	7-hydroxymethyl chlorophyll a reductase, chloroplastic
MD08G1072700	-2.87983	6.88865e-16	Protein of unknown function	#N/A	At5g21940
MD10G1284000	-2.87874	3.77135e-26	P-loop containing nucleoside triphosphate hydrolases superfamily protein	CHLI1	Magnesium-chelatase subunit ChlI-1, chloroplastic
MD12G1256600	-2.87753	6.86237e-11	chromatin remodeling 4	#N/A	#N/A
MD04G1195500	-2.87592	1.02552e-06	Protein of unknown function	#N/A	TRM8
MD07G1220600	-2.87325	1.30775e-30	high mobility group B1	HMGB1	high mobility group B1
MD09G1159500	-2.8732	2.39155e-22	O-fucosyltransferase family protein	MSR1	Protein MANNAN SYNTHESIS-RELATED 1
MD16G1174300	-2.87038	1.46966e-29	CHY-type/CTCHY-type/RING-type Zinc finger protein	MIEL1	MIEL1
MD11G1243500	-2.87033	2.30091e-12	Leucine-rich repeat (LRR) family protein	#N/A	Leucine-rich repeat (LRR) family protein
MD02G1130100	-2.86996	1.25105e-17	S-adenosyl-L-methionine-dependent methyltransferases superfamily protein	#N/A	S-adenosyl-L-methionine-dependent methyltransferases superfamily protein
MD06G1228900	-2.86818	2.39995e-29	jasmonate-zim-domain protein 3	TIFY6B	Protein TIFY 6B
MD06G1128100	-2.86802	5.10108e-14	Transmembrane proteins 14C	FAX4	Protein FATTY ACID EXPORT 4, chloroplastic
MD13G1266800	-2.86787	9.39955e-12	#N/A	#N/A	#N/A
MD11G1003600	-2.86534	6.21687e-20	Protein of unknown function (DUF1639)	#N/A	At1g55340
MD08G1066500	-2.86309	1.93787e-14	aminopeptidase M1	APM1	Aminopeptidase
MD13G1065700	-2.8629	4.41127e-41	nodulin-related protein 1	NRP1	Nodulin-related protein 1
MD17G1054800	-2.86289	4.2814e-20	Protein of unknown function (DUF179)	#N/A	AT3g29240/MXO21_9
MD11G1314000	-2.8609	8.89149e-15	CP12 domain-containing protein 2	CP12-2	Calvin cycle protein CP12-2, chloroplastic
MD05G1121100	-2.86012	1.07104e-39	RAC-like 3	ARAC3	At4g35020
MD05G1250500	-2.85997	8.03286e-11	transcription activators	NAP1	Protein NAP1
MD11G1003400	-2.85965	5.92308e-22	Protein of Unknown Function (DUF239)	#N/A	At1g55360
MD05G1347400	-2.85677	3.17204e-14	starch synthase 3	ATSS3	SS3
MD12G1156800	-2.85638	5.84531e-11	myb domain protein 1	MYB1	Transcription factor MYB1
MD12G1118800	-2.85607	3.16947e-08	Protein of unknown function	#N/A	Arabidopsis thaliana genomic DNA, chromosome 5, P1 clone:MOK16
MD02G1291200	-2.85601	0.000614782	annexin 4	ANN4	Annexin D4
MD10G1295600	-2.85544	6.40947e-05	transcription factor-related	#N/A	RNA polymerase II transcription factor B subunit 2
MD05G1254700	-2.85413	1.26907e-33	exocyst complex component 84B	EXO84C	Exocyst complex component EXO84C
MD14G1203500	-2.85405	4.5476e-13	DNAJ heat shock N-terminal domain-containing protein	#N/A	DNAJ heat shock N-terminal domain-containing protein
MD17G1261900	-2.85338	7.28406e-09	RPA70-kDa subunit B	RPA1B	Replication protein A 70 kDa DNA-binding subunit B
MD04G1149300	-2.84959	9.10507e-27	Transmembrane amino acid transporter family protein	AUX1	Auxin transporter protein 1
MD09G1131400	-2.8488	2.09099e-18	RING/U-box superfamily protein	XERICO	Probable E3 ubiquitin-protein ligase XERICO
MD04G1092800	-2.84304	3.32074e-13	ATP binding cassette subfamily B1	ABCB1	ABC transporter B family member 1
MD08G1235900	-2.84301	5.23679e-21	UDP-glucose:glycoprotein glucosyltransferases	EBS1	UDP-glucose:glycoprotein glucosyltransferases;transferases, transferring hexosyl groups;transferases, transferring glycosyl groups
MD13G1020700	-2.8427	5.34945e-35	Ankyrin repeat family protein	#N/A	Ankyrin repeat-containing protein At2g01680
MD10G1089100	-2.84123	2.01425e-28	Protein kinase superfamily protein	SRK2E	Serine/threonine-protein kinase SRK2E
MD07G1205600	-2.83676	8.55962e-12	POX (plant homeobox) family protein	BLH9	BEL1-like homeodomain protein 9
MD10G1198300	-2.83553	1.51851e-31	photosystem II subunit R	PSBR	PSBR
MD11G1095300	-2.8355	3.8326e-24	rubisco activase	RCA	Ribulose bisphosphate carboxylase/oxygenase activase, chloroplastic
MD17G1015800	-2.83269	5.48428e-10	Rubisco methyltransferase family protein	#N/A	Rubisco methyltransferase family protein
MD16G1061000	-2.83148	1.15237e-22	Purple acid phosphatases superfamily protein	PAP1	Probable inactive purple acid phosphatase 1
MD12G1242500	-2.82829	4.34872e-10	DREB2A-interacting protein 2	DRIP2	DRIP2
MD03G1031900	-2.82822	8.45568e-18	#N/A	#N/A	#N/A
MD11G1241400	-2.82794	4.34691e-23	COP1-interacting protein 7	CIP7	COP1-interacting protein 7
MD17G1191100	-2.8273	6.7842e-13	ribosomal protein S17	RPS17	30S ribosomal protein S17, chloroplastic
MD01G1091000	-2.82352	1.87827e-19	Protein kinase superfamily protein	ATG1A	Serine/threonine-protein kinase ATG1a
MD02G1319800	-2.81792	1.71891e-24	Calcium-binding EF-hand family protein	#N/A	Calcium-binding EF-hand family protein
MD01G1060200	-2.81566	1.13047e-18	basic helix-loop-helix (bHLH) DNA-binding superfamily protein	GL3	Basic helix-loop-helix (BHLH) DNA-binding superfamily protein
MD06G1088800	-2.8147	2.09196e-06	Protein of unknown function (DUF604)	#N/A	At4g23490/F16G20_190
MD12G1204700	-2.81327	6.8548e-15	haloacid dehalogenase-like hydrolase family protein	SOQ1	Protein SUPPRESSOR OF QUENCHING 1, chloroplastic
MD07G1010800	-2.81202	5.99182e-10	RING/U-box superfamily protein	ATL71	Putative RING-H2 finger protein ATL71
MD04G1055500	-2.81131	4.39166e-36	ureidoglycine aminohydrolase	UGLYAH	(S)-ureidoglycine aminohydrolase
MD09G1216100	-2.81105	2.33359e-27	AUX/IAA transcriptional regulator family protein	IAA17	Auxin-responsive protein IAA17
MD07G1012100	-2.81077	8.01039e-12	cytochrome P450	CYP76C4	Cytochrome P450 76C4
MD16G1056900	-2.81025	0.000339338	Cytochrome P450 superfamily protein	CYP734A1	CYP734A1
MD12G1002500	-2.80461	9.08007e-16	HNH endonuclease	#N/A	At2g23840
MD16G1228200	-2.80389	1.16492e-08	beta-galactosidase 5	BGAL5	Beta-galactosidase 5
MD01G1240200	-2.80211	1.23848e-11	root cap 1 (RCP1)	MEX1	Maltose excess protein 1, chloroplastic
MD02G1158600	-2.80179	1.41689e-07	Thioredoxin superfamily protein	HCF164	Thioredoxin-like protein HCF164, chloroplastic
MD03G1049100	-2.80057	0.000229386	LRR and NB-ARC domains-containing disease resistance protein	#N/A	Putative disease resistance protein At3g14460
MD12G1074900	-2.7966	1.70842e-15	disease resistance protein (TIR-NBS-LRR class)	#N/A	Disease resistance protein (TIR-NBS-LRR class)
MD06G1178600	-2.79562	1.91595e-39	Xanthine/uracil permease family protein	NAT6	Nucleobase-ascorbate transporter 6
MD16G1089600	-2.7946	1.38702e-38	NHL domain-containing protein	#N/A	NHL domain-containing protein
MD15G1095600	-2.79421	1.10394e-23	catalytics	#N/A	Catalytics
MD12G1191700	-2.79283	4.89017e-24	Protein of unknown function	#N/A	At3g08670
MD09G1039700	-2.79267	1.66192e-17	senescence-associated gene 101	SAG101	Senescence-associated carboxylesterase 101
MD03G1073700	-2.7926	3.61008e-23	Protein of unknown function	#N/A	Thylakoid soluble phosphoprotein
MD16G1241000	-2.79231	7.91362e-13	isoamylase 1	ISA1	ISA1
MD02G1277200	-2.79064	4.25073e-13	NB-ARC domain-containing disease resistance protein	RPPL1	Putative disease resistance RPP13-like protein 1
MD01G1174800	-2.78998	7.0926e-06	disease resistance family protein / LRR family protein	#N/A	Disease resistance family protein / LRR family protein
MD16G1195800	-2.78873	4.6012e-12	Protein of unknown function (DUF1677)	#N/A	At3g22540
MD10G1279500	-2.7877	2.37065e-22	Protein of unknown function	#N/A	At1g29190/F28N24_12
MD05G1173200	-2.78689	1.59031e-05	Protein of unknown function	#N/A	Amino acid-ligase
MD03G1081200	-2.78553	1.40414e-08	Protein of unknown function (DUF3527)	#N/A	Gb
MD05G1115400	-2.78539	5.23136e-12	Protein of unknown function	#N/A	At2g21180/F26H11.6
MD07G1201300	-2.78533	1.00589e-08	#N/A	#N/A	#N/A
MD15G1019300	-2.78517	1.25626e-26	Papain family cysteine protease	RD19C	Probable cysteine protease RD19C
MD13G1074000	-2.7851	8.43622e-29	Protein of unknown function	#N/A	T2P11.11 protein
MD16G1123100	-2.78478	4.76356e-24	Protein of unknown function	#N/A	AT1G27990 protein
MD05G1249600	-2.78111	1.3961e-13	Arabidopsis thaliana protein of unknown function (DUF794)	APO1	APO RNA-binding protein (DUF794)
MD15G1220800	-2.77908	7.48614e-07	Protein of unknown function (DUF581)	#N/A	At5g20700
MD09G1135900	-2.77709	2.73125e-06	UDP-glucosyl transferase 85A2	UGT85A2	UDP-glycosyltransferase 85A2
MD11G1022800	-2.77668	1.24174e-18	NAD(P)-binding Rossmann-fold superfamily protein	#N/A	NAD(P)-binding Rossmann-fold superfamily protein
MD06G1026700	-2.77375	5.06143e-14	phospholipid/glycerol acyltransferase family protein	ATS1	Glycerol-3-phosphate acyltransferase, chloroplastic
MD06G1004300	-2.77311	6.16015e-25	NAD(P)-binding Rossmann-fold superfamily protein	#N/A	At2g33630/F4P9.40
MD08G1184400	-2.76968	2.26234e-33	Outer arm dynein light chain 1 protein	#N/A	Outer arm dynein light chain 1 protein
MD08G1221000	-2.76257	3.40626e-20	Protein phosphatase 2C family protein	#N/A	Probable protein phosphatase 2C 62
MD15G1333200	-2.76169	1.06463e-08	Protein of unknown function	#N/A	Expressed protein
MD08G1069000	-2.76016	1.14926e-12	Mitochondrial substrate carrier family protein	#N/A	At1g72820/F3N23_2
MD10G1282300	-2.75904	5.87245e-14	Ribosomal protein L34	RPL34	50S ribosomal protein L34, chloroplastic
MD15G1023900	-2.75871	1.4147e-31	ADPGLC-PPase large subunit	APL2	Glucose-1-phosphate adenylyltransferase large subunit 2, chloroplastic
MD10G1086700	-2.75798	1.1903e-25	cytochrome b6f complex subunit (petM)	#N/A	At2g26500
MD14G1159000	-2.75757	1.44761e-22	cyclopropyl isomerase	CPI1	Cyclopropyl isomerase
MD15G1206700	-2.75657	5.66507e-06	cytokinin-responsive gata factor 1	GATA22	Putative GATA transcription factor 22
MD01G1078900	-2.75644	1.90395e-09	regulatory component of ABA receptor 1	PYL9	RCAR1
MD02G1095600	-2.75614	8.10115e-10	photosystem I light harvesting complex gene 6	LHCA6	Photosystem I chlorophyll a/b-binding protein 6, chloroplastic
MD07G1226500	-2.75523	2.39366e-38	ferritin 2	FER2	Ferritin-2, chloroplastic
MD15G1307200	-2.75395	7.06946e-14	serine transhydroxymethyltransferase 1	SHM1	Serine hydroxymethyltransferase 1, mitochondrial
MD02G1312900	-2.75307	1.60829e-13	Protein of unknown function	#N/A	DIS3-exonuclease-like protein
MD15G1139000	-2.75286	2.42874e-09	fatty acid amide hydrolase	FAAH	Fatty acid amide hydrolase
MD07G1069300	-2.74949	0.0645547	receptor like protein 19	AtRLP19	Receptor-like protein 19
MD15G1389400	-2.74663	1.52776e-09	Rhamnogalacturonate lyase family protein	#N/A	Rhamnogalacturonate lyase family protein
MD07G1160000	-2.74662	3.17329e-19	RNA-binding (RRM/RBD/RNP motifs) family protein	#N/A	RNA-binding (RRM/RBD/RNP motifs) family protein
MD05G1073800	-2.74614	4.06901e-06	#N/A	#N/A	#N/A
MD03G1054500	-2.74592	1.29183e-15	#N/A	#N/A	#N/A
MD10G1195500	-2.74455	5.51277e-08	UDP-Glycosyltransferase superfamily protein	#N/A	UDP-Glycosyltransferase superfamily protein
MD15G1133200	-2.74361	2.02584e-16	Protein of unknown function	#N/A	Uncharacterized protein At1g77270
MD02G1006800	-2.74284	1.70229e-13	Arabidopsis thaliana protein of unknown function (DUF794)	APO2	Emb1629
MD00G1085200	-2.74283	2.64877e-11	S-adenosyl-L-methionine-dependent methyltransferases superfamily protein	#N/A	S-adenosyl-L-methionine-dependent methyltransferases superfamily protein
MD06G1188100	-2.74169	3.50989e-15	Protein of unknown function (DUF1118)	#N/A	Transmembrane protein, putative (DUF1118)
MD10G1341000	-2.74069	5.19603e-12	Domain of unknown function (DUF2431)	#N/A	Domain of unknown function (DUF2431)
MD08G1102400	-2.74064	1.90126e-15	Tic22-like family protein	TIC22	Tic22-IV
MD12G1223900	-2.73967	5.63692e-14	GDSL-like Lipase/Acylhydrolase superfamily protein	#N/A	GDSL esterase/lipase At1g54790
MD03G1268800	-2.73645	5.65368e-14	debranching enzyme 1	ISA2	ISA2
MD05G1118700	-2.73523	2.68921e-14	Pathogenesis-related thaumatin superfamily protein	#N/A	Pathogenesis-related thaumatin superfamily protein
MD07G1130900	-2.73353	3.4039e-18	Late embryogenesis abundant protein	#N/A	Desiccation-related protein At2g46140
MD11G1065300	-2.73304	1.03675e-17	Protein of unknown function (DUF640)	LSH6	LSH6
MD11G1181300	-2.73247	3.27098e-14	SMAD/FHA domain-containing protein	#N/A	At2g21530
MD10G1337900	-2.73107	6.88865e-16	Heavy metal transport/detoxification superfamily protein	#N/A	Heavy metal transport/detoxification superfamily protein
MD05G1113900	-2.73105	2.0319e-17	Pentatricopeptide repeat (PPR) superfamily protein	MRL1	Pentatricopeptide repeat-containing protein MRL1, chloroplastic
MD15G1172200	-2.73031	3.56493e-27	Protein of unknown function	#N/A	At1g52565
MD05G1332000	-2.72933	5.81666e-08	S-locus lectin protein kinase family protein	RKS1	G-type lectin S-receptor-like serine/threonine-protein kinase RKS1
MD04G1194300	-2.72919	1.0969e-07	Signal transduction histidine kinase	CKI1	Histidine kinase CKI1
MD01G1160300	-2.72821	1.2519e-09	dehydration-induced protein (ERD15)	ERD15	LSR1
MD08G1242200	-2.72739	1.35418e-09	MAC/Perforin domain-containing protein	#N/A	MACPF domain-containing protein At4g24290
MD02G1258600	-2.72739	1.97588e-33	uricase / urate oxidase / nodulin 35	#N/A	Uricase
MD08G1124400	-2.72605	7.73218e-10	arabinose kinase	ARA1	L-arabinokinase
MD06G1115000	-2.72511	3.65443e-16	with no lysine (K) kinase 8	WNK8	Serine/threonine-protein kinase WNK8
MD15G1063000	-2.72481	5.51173e-11	branched-chain aminotransferase 3	ATBCAT-5	Branched-chain amino acid aminotransferase 5 / branched-chain amino acid transaminase 5 (BCAT5)
MD14G1060800	-2.72459	2.34937e-07	Rhodanese/Cell cycle control phosphatase superfamily protein	STR9	Rhodanese-like domain-containing protein 9, chloroplastic
MD06G1117600	-2.72382	2.5968e-06	Protein of unknown function	#N/A	At4g24090
MD10G1321500	-2.72372	1.50732e-18	ATPase	ATPC1	ATP synthase gamma chain 1, chloroplastic
MD15G1001500	-2.7222	9.36724e-15	2-oxoglutarate (2OG) and Fe(II)-dependent oxygenase superfamily protein	DMR6	Protein DOWNY MILDEW RESISTANCE 6
MD15G1126200	-2.71984	8.07828e-34	Protein kinase superfamily protein	#N/A	AT4g32250/F10M6_110
MD17G1004400	-2.71887	9.71923e-17	Syntaxin/t-SNARE family protein	SYP22	VAM3
MD15G1437800	-2.71778	6.2451e-31	shaggy-like protein kinase 41	ASK10	Shaggy-related protein kinase kappa
MD16G1010600	-2.71758	3.24982e-21	peptide transporter 2	NPF8.3	Protein NRT1/ PTR FAMILY 8.3
MD07G1082900	-2.71178	2.81968e-35	BR-signaling kinase 2	BSK2	Serine/threonine-protein kinase BSK2
MD10G1332700	-2.70926	9.95774e-17	tonoplast dicarboxylate transporter	TDT	Tonoplast dicarboxylate transporter
MD12G1196800	-2.70804	1.74061e-21	DEAD box RNA helicase (RH3)	RH3	RH3
MD16G1129900	-2.70696	7.30755e-16	CCR-like	CCL	Light-regulated protein 1, chloroplastic
MD14G1021600	-2.70353	0.000586407	Basic-leucine zipper (bZIP) transcription factor family protein	ABI5	Basic-leucine zipper (bZIP) transcription factor family protein
MD15G1374000	-2.70309	2.22592e-09	O-fucosyltransferase family protein	OFUT7	O-fucosyltransferase 7
MD00G1115700	-2.70234	3.15716e-18	Ribosomal protein S5 family protein	RPS5	30S ribosomal protein S5, chloroplastic
MD06G1077800	-2.70083	2.62585e-25	tetraspanin10	TET10	Tetraspanin-10
MD13G1028400	-2.69897	1.12966e-06	#N/A	#N/A	Polynucleotidyl transferase, ribonuclease H-like superfamily protein
MD15G1060400	-2.69867	2.317e-07	Protein of unknown function (DUF778)	RTE1	Protein of unknown function (DUF778)
MD05G1348800	-2.69504	1.7793e-21	Glycine cleavage T-protein family	#N/A	Glycine cleavage T-protein family
MD05G1287400	-2.69497	7.48436e-10	Peptidase S24/S26A/S26B/S26C family protein	#N/A	At1g23470
MD03G1061600	-2.69483	5.17113e-35	Protein of unknown function (DUF640)	LSH6	LSH6
MD05G1281100	-2.69215	1.22752e-12	TEOSINTE BRANCHED 1	TCP2	Transcription factor TCP2
MD06G1108500	-2.69198	1.00061e-18	Pseudouridine synthase family protein	#N/A	RNA pseudouridine synthase 3, mitochondrial
MD02G1198700	-2.69087	1.62728e-09	Protein kinase superfamily protein	#N/A	Receptor-like serine/threonine-protein kinase At2g45590
MD10G1091200	-2.69058	3.62154e-15	carboxyesterase 13	CXE13	Probable carboxylesterase 13
MD10G1145100	-2.69028	1.46584e-08	phototropin 2	PHOT2	Phototropin-2
MD13G1089800	-2.68601	2.61146e-12	Potassium transporter family protein	POT12	Putative potassium transporter 12
MD15G1014800	-2.6858	8.60601e-20	IQ-domain 32	IQD32	Protein IQ-DOMAIN 32
MD03G1072400	-2.68477	1.56462e-21	Quinone reductase family protein	#N/A	Probable NAD(P)H dehydrogenase (quinone) FQR1-like 3
MD17G1020000	-2.68432	9.67284e-15	Protein of unknown function	#N/A	Transmembrane protein
MD15G1060500	-2.68334	4.30577e-11	Protein of unknown function	#N/A	At5g11810
MD13G1203600	-2.68175	1.61346e-20	acylaminoacyl-peptidase-related	#N/A	acylaminoacyl-peptidase-related
MD10G1183400	-2.68047	1.01243e-16	Ribosomal protein L10 family protein	RPL10	50S ribosomal protein L10, chloroplastic
MD09G1112200	-2.68	2.04205e-20	RmlC-like cupins superfamily protein	#N/A	At2g32650
MD16G1199500	-2.67926	2.05742e-18	RmlC-like cupins superfamily protein	ARD4	1,2-dihydroxy-3-keto-5-methylthiopentene dioxygenase 4
MD15G1411700	-2.67859	3.39556e-17	Protein phosphatase 2C family protein	#N/A	Probable protein phosphatase 2C 62
MD08G1222200	-2.67534	1.38185e-08	P-loop containing nucleoside triphosphate hydrolases superfamily protein	ARC5	Dynamin-like protein ARC5
MD10G1175100	-2.67448	7.53223e-35	Pyridoxal phosphate (PLP)-dependent transferases superfamily protein	ELI5	Tyrosine decarboxylase 1
MD03G1166900	-2.67384	5.98804e-07	Lateral root primordium (LRP) protein-related	LRP1	Lateral root primordium (LRP) protein-related
MD14G1179900	-2.67308	3.51209e-13	ataxia-telangiectasia mutated	#N/A	Serine/Threonine-kinase ATM
MD05G1250300	-2.6718	1.55149e-28	HISTIDINE TRIAD NUCLEOTIDE-BINDING 2	HINT 2	HISTIDINE TRIAD NUCLEOTIDE-BINDING 2
MD17G1233200	-2.67137	6.18893e-11	Protein of unknown function	#N/A	At2g31090
MD11G1039300	-2.67033	0.00111754	Heavy metal transport/detoxification superfamily protein	#N/A	AT4g05030 protein
MD13G1141500	-2.66938	1.29344e-09	Tetratricopeptide repeat (TPR)-like superfamily protein	EMB2750	Pentatricopeptide repeat-containing protein At3g06430, chloroplastic
MD05G1125500	-2.66817	5.92067e-09	Cycloartenol synthase	CAS1	Cycloartenol synthase
MD13G1087400	-2.667	4.37069e-10	Protein of unknown function	#N/A	D-ribose-binding periplasmic protein
MD07G1287000	-2.66462	1.36117e-20	Ribonuclease P protein subunit P38-related	#N/A	Ribonuclease P protein subunit P38-related
MD16G1008100	-2.66287	1.37184e-12	Remorin family protein	#N/A	At2g02170/F5O4.6
MD15G1083400	-2.66225	1.8711e-08	photosystem I light harvesting complex gene 5	LHCA5	Photosystem I chlorophyll a/b-binding protein 5, chloroplastic
MD08G1046500	-2.66178	5.70854e-31	3beta-hydroxysteroid-dehydrogenase/decarboxylase isoform 2	3BETAHSD/D2	3beta-hydroxysteroid-dehydrogenase/decarboxylase isoform 2
MD02G1205800	-2.6582	3.53469e-11	golgi snare 12	GOS12	Golgi SNAP receptor complex member 1-2
MD16G1198400	-2.65807	2.12302e-05	IQ-domain 19	IQD19	IQ-domain 19
MD15G1288700	-2.65718	9.59966e-13	heavy metal atpase 1	HMA1	Probable cadmium/zinc-transporting ATPase HMA1, chloroplastic
MD12G1182400	-2.65643	2.63536e-24	D-alanine--D-alanine ligase family	#N/A	D-alanine-D-alanine ligase family
MD05G1250400	-2.65499	2.65245e-23	sulfiredoxin	ATSRX	Sulfiredoxin
MD14G1044500	-2.6519	1.3996e-34	ABC-2 type transporter family protein	ABCG22	ABC transporter G family member 22
MD05G1189000	-2.65108	3.3785e-14	Plant protein of unknown function (DUF946)	#N/A	At1g04090
MD15G1014100	-2.65069	5.6454e-11	Pseudouridine synthase/archaeosine transglycosylase-like family protein	APS2	ATP sulfurylase 2
MD13G1209700	-2.65008	1.34462e-09	Signal transduction histidine kinase	ETR2	Ethylene receptor 2
MD09G1035900	-2.64977	3.00789e-24	Potassium transporter family protein	POT8	Potassium transporter
MD07G1198000	-2.64856	7.77848e-22	actin-11	ACT11	Actin-11
MD10G1257900	-2.64551	4.97007e-21	auxin response factor 6	ARF6	Auxin response factor 6
MD03G1116100	-2.64502	4.60763e-24	isovaleryl-CoA-dehydrogenase	IVD	Isovaleryl-CoA dehydrogenase, mitochondrial
MD14G1071600	-2.64415	2.75151e-07	Insulinase (Peptidase family M16) family protein	PXM16	Insulin-degrading enzyme-like 1, peroxisomal
MD05G1361900	-2.64392	2.71867e-12	Calcium-dependent lipid-binding (CaLB domain) family protein	CAR11	Protein C2-DOMAIN ABA-RELATED 11
MD16G1142900	-2.64391	8.78376e-21	Uncharacterised conserved protein (UCP030210)	#N/A	At4g35360/F23E12_80
MD12G1145700	-2.64337	4.52033e-15	Protein of unknown function	#N/A	BPS1-like protein
MD06G1189000	-2.64155	2.34664e-32	aldehyde dehydrogenase 12A1	ALDH12A1	Delta-1-pyrroline-5-carboxylate dehydrogenase 12A1, mitochondrial
MD14G1194200	-2.64126	1.46205e-31	Protein of unknown function (DUF1118)	#N/A	Transmembrane protein, putative (DUF1118)
MD11G1020900	-2.64125	2.64044e-06	#N/A	#N/A	#N/A
MD03G1064100	-2.64041	2.00523e-08	Acyl-CoA N-acyltransferases (NAT) superfamily protein	#N/A	Acyl-CoA N-acyltransferases (NAT) superfamily protein
MD14G1013600	-2.64028	1.11032e-09	#N/A	#N/A	#N/A
MD15G1344100	-2.63943	1.15753e-17	DPP6 N-terminal domain-like protein	#N/A	DPP6 N-terminal domain-like protein
MD07G1138600	-2.63813	1.70872e-12	Protein of unknown function	#N/A	At4g00525
MD05G1070700	-2.63669	2.37429e-19	#N/A	#N/A	#N/A
MD01G1219800	-2.6353	6.04033e-21	OBP3-responsive gene 1	PAP14	Probable plastid-lipid-associated protein 14, chloroplastic
MD05G1188500	-2.63521	5.21324e-05	photosystem II reaction center PSB28 protein	PSB28	Photosystem II reaction center Psb28 protein
MD03G1215700	-2.63483	1.23108e-09	plastid developmental protein DAG	MORF9	Multiple organellar RNA editing factor 9, chloroplastic
MD10G1254200	-2.63153	6.67413e-14	Outer arm dynein light chain 1 protein	AIR9	Outer arm dynein light chain 1 protein
MD08G1042700	-2.62852	1.60091e-14	NB-ARC domain-containing disease resistance protein	RPPL1	Putative disease resistance RPP13-like protein 1
MD10G1072800	-2.62802	6.68274e-28	F-box family protein	#N/A	F-box protein At2g16365
MD01G1072100	-2.62293	9.93452e-27	Late embryogenesis abundant (LEA) hydroxyproline-rich glycoprotein family	#N/A	Late embryogenesis abundant (LEA) hydroxyproline-rich glycoprotein family
MD11G1003100	-2.62086	2.00804e-13	Lysyl-tRNA synthetase	OVA5	Lysine--tRNA ligase, chloroplastic/mitochondrial
MD14G1187500	-2.62023	8.94879e-47	ADP-glucose pyrophosphorylase family protein	#N/A	ADP-glucose pyrophosphorylase family protein
MD08G1041800	-2.61969	2.73216e-30	ADR1-like 1	ADR1-L1	Probable disease resistance protein At4g33300
MD14G1017700	-2.61945	1.06469e-22	starch branching enzyme 2.2	SBE2.2	1,4-alpha-glucan-branching enzyme 2-2, chloroplastic/amyloplastic
MD12G1126200	-2.61753	3.7114e-19	Protein of unknown function	#N/A	2,3-bisphosphoglycerate-independent phosphoglycerate mutase
MD15G1078200	-2.617	2.79859e-24	WRKY DNA-binding protein 7	WRKY7	Probable WRKY transcription factor 7
MD13G1106700	-2.61657	1.46648e-12	photosystem II BY	PSBY	Putative uncharacterized protein
MD05G1094500	-2.61652	7.8617e-10	NAD(P)-binding Rossmann-fold superfamily protein	VEP1	3-oxo-Delta(4,5)-steroid 5-beta-reductase
MD14G1240800	-2.61638	1.07542e-06	Acyl-CoA N-acyltransferases (NAT) superfamily protein	#N/A	Acyl-CoA N-acyltransferases (NAT) superfamily protein
MD10G1332900	-2.61589	3.80266e-20	tonoplast dicarboxylate transporter	TDT	Tonoplast dicarboxylate transporter
MD02G1150200	-2.6157	2.77775e-29	F-box family protein	#N/A	F-box protein At5g07610
MD13G1072600	-2.61498	6.04273e-15	CAAX amino terminal protease family protein	#N/A	CAAX amino terminal protease family protein
MD15G1087800	-2.61348	4.25877e-18	alpha/beta-Hydrolases superfamily protein	#N/A	Alpha/beta-Hydrolases superfamily protein
MD09G1087300	-2.61305	3.48879e-14	Ribosomal protein PSRP-3/Ycf65	#N/A	30S ribosomal protein 3-1, chloroplastic
MD10G1328500	-2.61254	2.67425e-12	Transducin/WD40 repeat-like superfamily protein	COP1	FUS1
MD04G1024000	-2.61225	2.19241e-16	Nucleic acid-binding proteins superfamily	#N/A	AT3g23700/MYM9_3
MD04G1196500	-2.61217	4.37817e-31	Protein phosphatase 2C family protein	#N/A	Probable protein phosphatase 2C 5
MD07G1278300	-2.61213	8.2026e-09	Protein kinase superfamily protein	#N/A	Probable receptor-like protein kinase At5g24010
MD00G1168200	-2.60902	4.78278e-13	Protein of unknown function	#N/A	Inner centromere protein, ARK-binding region protein
MD08G1218000	-2.60559	1.37076e-23	Sec14p-like phosphatidylinositol transfer family protein	PATL3	Patellin-3
MD08G1142600	-2.60476	2.77795e-24	1-deoxy-D-xylulose 5-phosphate synthase 3	DXPS3	1-D-deoxyxylulose 5-phosphate synthase-like protein
MD04G1219300	-2.60347	1.85819e-08	Rubredoxin-like superfamily protein	#N/A	At1g54500/F20D21_31
MD10G1298200	-2.60323	3.35353e-16	Polyphenol oxidase	#N/A	#N/A
MD03G1100900	-2.60316	9.11064e-41	RmlC-like cupins superfamily protein	#N/A	Cupin family protein
MD01G1066300	-2.60307	2.28324e-07	receptor-like protein kinase 4	RLK4	receptor-like protein kinase 4
MD02G1013000	-2.60196	2.17686e-29	Protein kinase superfamily protein with octicosapeptide/Phox/Bem1p domain	#N/A	Kinase superfamily with octicosapeptide/Phox/Bem1p domain-containing protein
MD06G1001000	-2.6009	1.06016e-14	Protein of unknown function	#N/A	At1g76620/F14G6_22
MD05G1291100	-2.60014	1.7459e-24	Peptidase S41 family protein	CTPA1	Carboxyl-terminal-processing peptidase 1, chloroplastic
MD02G1096300	-2.59998	1.07279e-24	Protein of unknown function (DUF581)	#N/A	At5g20700
MD12G1128400	-2.59974	3.98253e-09	Thioredoxin superfamily protein	#N/A	Thioredoxin-like protein AAED1, chloroplastic
MD11G1298700	-2.59838	5.58838e-22	tubby like protein 3	AtTLP3	TLP3
MD10G1009000	-2.59784	3.79717e-31	F-box/RNI-like superfamily protein	SKP2A	F-box protein SKP2A
MD13G1205000	-2.5978	7.6918e-05	indole-3-acetic acid inducible 14	IAA14	indole-3-acetic acid inducible 14
MD01G1092800	-2.59428	0.00011075	NAC (No Apical Meristem) domain transcriptional regulator superfamily protein	NAC081	Protein ATAF2
MD08G1025800	-2.59387	1.52452e-08	basic leucine-zipper 44	BZIP44	bZIP transcription factor 44
MD03G1128200	-2.59361	2.95477e-11	C2H2 and C2HC zinc fingers superfamily protein	STOP2	Protein SENSITIVE TO PROTON RHIZOTOXICITY 2
MD10G1261900	-2.592	4.82321e-15	P-loop containing nucleoside triphosphate hydrolases superfamily protein	#N/A	AT2G34560 protein
MD01G1107200	-2.59154	1.36483e-10	Calcium-dependent lipid-binding (CaLB domain) family protein	SYT3	Synaptotagmin-3
MD04G1088100	-2.58653	8.42478e-10	GRAS family transcription factor	SCL6	Scarecrow-like protein 6
MD15G1126400	-2.58579	7.98439e-07	adenine phosphoribosyltransferase 5	APT5	Adenine phosphoribosyltransferase 5
MD13G1265000	-2.58527	1.31337e-14	xylose isomerase family protein	XYLA	Xylose isomerase
MD13G1285500	-2.58419	1.5523e-20	starch synthase 4	SS4	Probable starch synthase 4, chloroplastic/amyloplastic
MD02G1019100	-2.58306	7.4443e-12	phosphate transporter 4	PHT4;5	phosphate transporter 4;5
MD17G1105000	-2.58163	3.01815e-31	Cytochrome c oxidase biogenesis protein Cmc1-like	#N/A	COX assembly mitochondrial protein
MD02G1027300	-2.58083	2.72534e-12	Nucleotide/sugar transporter family protein	#N/A	Nucleotide/sugar transporter family protein
MD10G1320400	-2.58033	2.66545e-36	Protein of unknown function	#N/A	Uncharacterized GPI-anchored protein At1g61900
MD12G1256700	-2.57873	3.95029e-19	ferrochelatase 2	FC2	Ferrochelatase
MD00G1148000	-2.57825	1.05777e-11	Protein of unknown function	#N/A	unknown protein; FUNCTIONS IN: molecular_function unknown; INVOLVED IN: biological_process unknown; LOCATED IN: chloroplast; BEST Arabidopsis thaliana protein match is: unknown protein (TAIR:AT3G43910.1); Has 835 Blast hits to 835 proteins in 26 spe /.../Archae - 0; Bacteria - 25; Metazoa - 0; Fungi - 0; Plants - 40; Viruses - 2; Other Eukaryotes - 768 (source: NCBI BLink).
MD08G1231500	-2.57804	6.73444e-07	NAD(P)-binding Rossmann-fold superfamily protein	BEN1	Protein BRI1-5 ENHANCED 1
MD15G1360400	-2.57659	6.62405e-12	4-phospho-panto-thenoylcysteine synthetase	#N/A	DNA / pantothenate metabolism flavoprotein
MD09G1046400	-2.57532	4.82069e-08	HAD-superfamily hydrolase	#N/A	HAD-superfamily hydrolase, subfamily IG, 5'-nucleotidase
MD15G1274100	-2.57435	1.45192e-09	#N/A	#N/A	#N/A
MD15G1159800	-2.57398	1.43215e-22	KNOTTED1-like homeobox gene 3	KNAT3	KNAT3
MD06G1149600	-2.57347	5.47523e-07	#N/A	#N/A	#N/A
MD10G1335100	-2.57323	2.51566e-39	ARM repeat superfamily protein	#N/A	ARM repeat superfamily protein
MD03G1287200	-2.57214	1.03712e-08	Adenine nucleotide alpha hydrolases-like superfamily protein	#N/A	Adenine nucleotide alpha hydrolases-like superfamily protein
MD17G1218600	-2.57073	2.85199e-06	Protein of unknown function	#N/A	unknown protein; BEST Arabidopsis thaliana protein match is: unknown protein (TAIR:AT1G24380.1); Has 283 Blast hits to 282 proteins in 34 species: Archae - 0; Bacteria - 19; Metazoa - 15; Fungi - 0; Plants - 234; Viruses - 0; Other Eukaryotes - 15 ( /.../: NCBI BLink).
MD13G1176600	-2.57028	1.52021e-26	Protein of unknown function	#N/A	Uncharacterized protein At4g15545
MD06G1037500	-2.56961	2.62461e-20	trehalose phosphatase/synthase 5	TPS5	Alpha,alpha-trehalose-phosphate synthase
MD17G1241900	-2.56872	1.00737e-06	Amino acid permease family protein	#N/A	Probable polyamine transporter At1g31830
MD15G1334400	-2.5666	1.61077e-26	ABC2 homolog 13	ATATH13	Protein ACTIVITY OF BC1 COMPLEX KINASE 8, chloroplastic
MD09G1010900	-2.56611	3.62858e-21	translocase outer membrane 20-2	TOM20-2	TOM20-2
MD07G1241400	-2.56562	5.9544e-11	#N/A	#N/A	#N/A
MD09G1228700	-2.56509	6.95097e-16	Protein of unknown function	#N/A	Nuclear protein
MD11G1140000	-2.56395	2.35243e-15	ATP-dependent helicase family protein	MOM	ATP-dependent helicase family protein
MD01G1196400	-2.56286	2.48312e-16	TraB family protein	#N/A	TraB family protein
MD13G1108600	-2.56148	3.68097e-33	Protein of unknown function	HHL1	Protein HHL1, chloroplastic
MD15G1098300	-2.5608	1.49356e-14	P-loop containing nucleoside triphosphate hydrolases superfamily protein	#N/A	AT5g11480/F15N18_70
MD10G1325600	-2.55647	2.5659e-16	tRNA synthetase class I (I	EMB2369	Leucine--tRNA ligase, chloroplastic/mitochondrial
MD08G1181700	-2.5557	1.59483e-22	S-adenosyl-L-methionine-dependent methyltransferases superfamily protein	#N/A	Uncharacterized methyltransferase At1g78140, chloroplastic
MD09G1126100	-2.55561	3.76242e-17	glucose-6-phosphate dehydrogenase 1	APG1	Glucose-6-phosphate 1-dehydrogenase 1, chloroplastic
MD09G1130100	-2.55402	3.04454e-09	Protein of unknown function	#N/A	At4g12700
MD16G1226300	-2.55389	1.00563e-12	plasmodesmata-located protein 2	CRRSP3	Cysteine-rich repeat secretory protein 3
MD01G1146200	-2.55246	5.19906e-35	HAD superfamily	#N/A	Uncharacterized protein At2g39920
MD15G1074800	-2.5512	3.88888e-12	cytochrome P450	CYP81D8	Cytochrome P450, family 81, subfamily D, polypeptide 8
MD05G1296700	-2.55037	3.36557e-05	#N/A	#N/A	#N/A
MD12G1171900	-2.54998	1.16165e-10	UbiA prenyltransferase family protein	CHLG	Chlorophyll synthase, chloroplastic
MD15G1421400	-2.54739	9.59639e-08	Plastid-lipid associated protein PAP / fibrillin family protein	PAP4	Probable plastid-lipid-associated protein 4, chloroplastic
MD14G1196500	-2.54731	1.012e-16	IQ-domain 31	IQD31	Protein IQ-DOMAIN 31
MD15G1084100	-2.54357	3.67801e-11	BRI1 kinase inhibitor 1	BKI1	BRI1 kinase inhibitor 1
MD06G1039600	-2.54223	3.11236e-17	S-adenosyl-L-methionine-dependent methyltransferases superfamily protein	#N/A	Probable methyltransferase PMT14
MD13G1201900	-2.54195	3.25816e-18	S-adenosyl-L-methionine-dependent methyltransferases superfamily protein	VTE3	2-methyl-6-phytyl-1,4-hydroquinone methyltransferase, chloroplastic
MD06G1203700	-2.54179	1.45097e-20	COBRA-like extracellular glycosyl-phosphatidyl inositol-anchored protein family	COB	Protein COBRA
MD07G1197900	-2.54085	1.73322e-07	3-oxo-5-alpha-steroid 4-dehydrogenase family protein	ECR	TSC13
MD16G1059600	-2.54075	8.75271e-30	Protein kinase superfamily protein	SIK1	Protein kinase superfamily protein
MD05G1309900	-2.5404	2.47875e-13	HAESA-like 1	HSL1	Receptor-like protein kinase HSL1
MD12G1111900	-2.53998	1.08838e-27	RNApolymerase sigma subunit 2	SIGB	RNA polymerase sigma factor sigB
MD11G1095000	-2.53875	3.91923e-08	Leucine-rich repeat protein kinase family protein	#N/A	Probable LRR receptor-like serine/threonine-protein kinase At3g47570
MD16G1023300	-2.53789	3.58869e-12	GRAS family transcription factor family protein	RGA	DELLA protein RGA
MD15G1129200	-2.53746	1.3087e-37	Protein of unknown function	#N/A	AmmeMemoRadiSam system protein B
MD15G1231300	-2.53532	4.9831e-09	Expressed protein	#N/A	At5g66005
MD07G1149400	-2.53471	2.32843e-09	Tetratricopeptide repeat (TPR)-like superfamily protein	#N/A	Tetratricopeptide repeat (TPR)-like superfamily protein
MD06G1192900	-2.53369	9.07611e-05	myb domain protein 94	MYB94	Transcription factor MYB94
MD09G1253500	-2.53221	4.07298e-18	Protein of unknown function	#N/A	unknown protein; FUNCTIONS IN: molecular_function unknown; INVOLVED IN: biological_process unknown; LOCATED IN: cellular_component unknown; EXPRESSED IN: 20 plant structures; EXPRESSED DURING: 11 growth stages; BEST Arabidopsis thaliana protein matc /.../unknown protein (TAIR:AT5G26910.3); Has 89 Blast hits to 84 proteins in 15 species: Archae - 0; Bacteria - 0; Metazoa - 5; Fungi - 2; Plants - 8…
MD13G1028300	-2.532	1.881e-06	RING/FYVE/PHD zinc finger superfamily protein	#N/A	RING/FYVE/PHD zinc finger superfamily protein
MD03G1125200	-2.53166	1.82094e-19	ATPase	CDC48E	Cell division control protein 48 homolog E
MD01G1168200	-2.53144	4.12728e-15	F-box family protein	#N/A	Putative F-box protein At3g16210
MD08G1042400	-2.53085	1.14314e-09	ADR1-like 1	ADR1-L1	Probable disease resistance protein At4g33300
MD04G1111300	-2.52997	2.75292e-14	integral membrane TerC family protein	TERC	Thylakoid membrane protein TERC, chloroplastic
MD09G1016700	-2.52949	8.79272e-17	Ankyrin repeat family protein	#N/A	Ankyrin repeat family protein
MD01G1205200	-2.52925	6.42428e-30	Protein of unknown function	#N/A	Transmembrane protein
MD16G1154200	-2.5281	9.66599e-15	#N/A	#N/A	#N/A
MD06G1077900	-2.52685	5.19541e-17	Nucleic acid-binding	#N/A	Nucleic acid-binding, OB-fold-like protein
MD17G1014700	-2.52674	3.09853e-25	Flavin containing amine oxidoreductase family	HEMG2	Flavin containing amine oxidoreductase family
MD03G1073500	-2.52644	5.89125e-10	phosphate transporter 4	ANTR1	Sodium-dependent phosphate transport protein 1, chloroplastic
MD05G1283700	-2.52481	1.7619e-16	P-loop containing nucleoside triphosphate hydrolases superfamily protein	#N/A	AT2G34560 protein
MD11G1066600	-2.52442	9.08062e-17	Protein of unknown function	#N/A	SAGA-associated factor 11
MD15G1182600	-2.52337	1.16549e-09	Dynein light chain type 1 family protein	#N/A	Dynein light chain
MD06G1128900	-2.52289	1.09464e-24	Protein of unknown function	#N/A	Transferring glycosyl group transferase
MD15G1212500	-2.52256	3.01864e-08	hydroxyproline-rich glycoprotein family protein	#N/A	Hydroxyproline-rich glycoprotein family protein
MD11G1064700	-2.52174	5.67933e-15	NAD(P)-binding Rossmann-fold superfamily protein	#N/A	Cinnamoyl-CoA reductase-like protein
MD08G1181800	-2.51441	4.0679e-26	Protein of unknown function	#N/A	Hematological/neurological-like protein
MD03G1054400	-2.51435	1.58372e-06	NB-ARC domain-containing disease resistance protein	RPPL1	Putative disease resistance RPP13-like protein 1
MD08G1152600	-2.51413	5.21968e-14	Protein of unknown function	#N/A	AmmeMemoRadiSam system protein B
MD15G1340200	-2.51317	1.35978e-21	cellulose synthase 6	CESA6	Cellulose synthase A catalytic subunit 6
MD15G1412500	-2.51205	4.7406e-23	Transducin/WD40 repeat-like superfamily protein	RAE1	Protein RAE1
MD01G1041300	-2.51127	3.12593e-12	Deoxyxylulose-5-phosphate synthase	DXS	DXS1
MD14G1043400	-2.51066	1.62321e-06	TPX2 (targeting protein for Xklp2) protein family	WDL4	Protein WVD2-like 4
MD12G1011400	-2.50865	1.19196e-10	polyribonucleotide nucleotidyltransferase	PNP1	Polyribonucleotide nucleotidyltransferase 1, chloroplastic
MD03G1193200	-2.508	1.13472e-16	microtubule-associated proteins 65-1	ATMAP65-1	Microtubule-associated proteins 65-1
MD06G1004700	-2.5072	1.69222e-12	phosphate transporter 1	PHT1-9	Putative phosphate transporter
MD17G1240200	-2.50667	3.43848e-24	two-pore channel 1	TPC1	AT4G03560 protein
MD06G1001300	-2.50495	3.71988e-34	PLATZ transcription factor family protein	#N/A	At1g21000/F9H16_1
MD17G1046700	-2.50472	7.73046e-20	thioredoxin 2	TRX2	Thioredoxin H2
MD13G1129100	-2.50471	1.53467e-13	Protein of unknown function	#N/A	Myosin
MD11G1083700	-2.5045	9.46159e-15	Protein of unknown function (DUF674)	#N/A	Uncharacterized protein F7J8_120
MD13G1065900	-2.50328	1.09422e-10	Protein of unknown function	#N/A	Uncharacterized protein At2g03420
MD12G1262300	-2.50255	8.52559e-05	2-phosphoglycolate phosphatase 1	PGLP1A	Phosphoglycolate phosphatase 1B, chloroplastic
MD14G1089300	-2.50253	6.22396e-21	Spc97 / Spc98 family of spindle pole body (SBP) component	#N/A	Spc97 / Spc98 family of spindle pole body (SBP) component
MD14G1223200	-2.50208	3.96444e-05	cytochrome P450	CYP94D2	CYP94D2
MD17G1033800	-2.50067	1.0672e-13	ATPase E1-E2 type family protein / haloacid dehalogenase-like hydrolase family protein	ALA8	Probable phospholipid-transporting ATPase 8
MD05G1215200	-2.49942	1.30277e-08	photosystem II subunit R	PSBR	PSBR
MD02G1264100	-2.49764	3.68172e-07	NAD(P)-linked oxidoreductase superfamily protein	#N/A	NAD(P)-linked oxidoreductase superfamily protein
MD03G1041500	-2.49677	4.58133e-25	Calcium-binding EF-hand family protein	#N/A	Calcium-binding EF-hand family protein
MD03G1154600	-2.49633	3.10839e-20	Leucine-rich repeat protein kinase family protein	TMK3	Receptor-like kinase TMK3
MD03G1277100	-2.49607	1.00573e-27	tubby like protein 3	AtTLP3	TLP3
MD15G1224200	-2.49443	3.09038e-37	RING/U-box superfamily protein	#N/A	RBR-type E3 ubiquitin transferase
MD17G1280000	-2.49434	1.77255e-13	Protein of unknown function	#N/A	At4g01897
MD02G1274100	-2.49053	1.15837e-14	Glycosyl hydrolases family 31 protein	XYL1	Alpha-xylosidase 1
MD12G1230700	-2.49021	4.879e-20	acyl carrier protein 5	ACP5	Acyl carrier protein 5, chloroplastic
MD11G1235400	-2.48999	4.19032e-47	membrane-associated mannitol-induced	PVA41	Vesicle-associated protein 4-1
MD10G1024400	-2.48975	5.97077e-31	Inositol monophosphatase family protein	CYFBP	Fructose-1,6-bisphosphatase, cytosolic
MD10G1038100	-2.48926	1.85032e-10	Protein of unknown function	#N/A	AT1G22750 protein
MD16G1113800	-2.48815	8.54221e-13	Eukaryotic aspartyl protease family protein	#N/A	Eukaryotic aspartyl protease family protein
MD11G1269500	-2.48736	1.25183e-19	Ribosomal protein L13 family protein	RPL13	50S ribosomal protein L13, chloroplastic
MD07G1261200	-2.48729	4.03528e-12	DEAD box RNA helicase (PRH75)	RH7	DEAD-box ATP-dependent RNA helicase 7
MD14G1215300	-2.48669	8.66412e-12	Squamosa promoter-binding protein-like (SBP domain) transcription factor family protein	SPL6	Squamosa promoter-binding-like protein 6
MD08G1177900	-2.48542	3.85336e-07	Ribonuclease H-like superfamily protein	#N/A	Reverse transcriptase-like protein
MD16G1027600	-2.4849	5.08297e-08	DEAD/DEAH box RNA helicase family protein	RECG	ATP-dependent DNA helicase homolog RECG, chloroplastic
MD06G1079700	-2.4825	1.26509e-07	#N/A	#N/A	#N/A
MD06G1140600	-2.4812	2.25073e-17	non-specific phospholipase C6	NPC6	Non-specific phospholipase C6
MD10G1081100	-2.48025	4.27842e-09	Quinone reductase family protein	#N/A	Probable NAD(P)H dehydrogenase (quinone) FQR1-like 2
MD17G1254400	-2.47883	2.733e-05	#N/A	#N/A	#N/A
MD08G1250800	-2.4788	2.63511e-35	ferric reduction oxidase 7	FRO7	Ferric reduction oxidase 7, chloroplastic
MD10G1034300	-2.47809	5.62965e-09	Disease resistance protein (TIR-NBS-LRR class)	#N/A	Disease resistance protein (TIR-NBS-LRR class)
MD03G1127300	-2.47682	2.89237e-05	Disease resistance protein (TIR-NBS-LRR class) family	DSC1	Disease resistance-like protein DSC1
MD13G1177500	-2.4759	1.00492e-06	pyruvate orthophosphate dikinase	PPDK	Pyruvate, phosphate dikinase 1, chloroplastic
MD17G1243400	-2.47493	1.05764e-11	B-box zinc finger family protein	BBX24	B-box zinc finger protein 24
MD05G1192500	-2.47449	6.30817e-29	Immunoglobulin E-set superfamily protein	GDI1	Putative RHO GDP-dissociation inhibitor 1
MD08G1230300	-2.47399	4.10383e-20	Phosphatidylinositol-4-phosphate 5-kinase family protein	#N/A	Phosphatidylinositol 4-phosphate 5-kinase
MD02G1010100	-2.47395	2.21013e-06	Calcineurin-like metallo-phosphoesterase superfamily protein	#N/A	Calcineurin-like metallo-phosphoesterase superfamily protein
MD10G1232500	-2.47098	3.15716e-18	alpha 1	#N/A	Glycosyltransferase (Fragment)
MD12G1073300	-2.4702	5.83245e-29	Insulinase (Peptidase family M16) family protein	PXM16	Insulin-degrading enzyme-like 1, peroxisomal
MD16G1179500	-2.46743	2.40286e-24	pyruvate orthophosphate dikinase	PPDK	Pyruvate, phosphate dikinase 1, chloroplastic
MD08G1210000	-2.46736	1.09517e-20	Leucine-rich receptor-like protein kinase family protein	LRR XI-23	Receptor-like protein kinase 7
MD15G1395500	-2.46721	9.23632e-12	esterase/lipase/thioesterase family protein	#N/A	Protein phosphatase methylesterase 1
MD01G1110100	-2.46607	6.55978e-18	GroES-like zinc-binding alcohol dehydrogenase family protein	SDH	Sorbitol dehydrogenase
MD05G1032800	-2.46323	2.01602e-05	one-helix protein 2	OHP2	OHP2
MD17G1154100	-2.46277	7.57021e-11	Protein of unknown function	#N/A	At3g14280
MD10G1230800	-2.46233	5.72701e-06	short-chain dehydrogenase-reductase B	SDRB	Uncharacterized protein At3g12790
MD02G1054900	-2.46176	1.34244e-06	2-oxoglutarate (2OG) and Fe(II)-dependent oxygenase superfamily protein	#N/A	2-oxoglutarate (2OG) and Fe(II)-dependent oxygenase superfamily protein
MD01G1087900	-2.46172	1.94251e-17	IQ-domain 18	IQD18	IQ-domain 18
MD12G1164600	-2.46085	3.11175e-31	Carbohydrate-binding-like fold	#N/A	Carbohydrate-binding-like fold
MD01G1050500	-2.4605	7.11144e-06	Ubiquitin-like superfamily protein	PUX8	Plant UBX domain-containing protein 8
MD03G1097100	-2.46048	3.7387e-10	Protein of unknown function	#N/A	unknown protein; FUNCTIONS IN: molecular_function unknown; INVOLVED IN: biological_process unknown; LOCATED IN: nucleus; EXPRESSED IN: 24 plant structures; EXPRESSED DURING: 15 growth stages; Has 30201 Blast hits to 17322 proteins in 780 species: Ar /.../ 12; Bacteria - 1396; Metazoa - 17338; Fungi - 3422; Plants - 5037; Viruses - 0; Other Eukaryotes - 2996 (source: NCBI BLink).
MD04G1221900	-2.46012	1.10888e-10	Duplicated homeodomain-like superfamily protein	#N/A	Trihelix transcription factor GTL2
MD09G1161500	-2.45966	3.36976e-21	Kelch repeat-containing F-box family protein	#N/A	F-box/kelch-repeat protein At1g51550
MD09G1002500	-2.4575	9.46407e-14	cofactor assembly of complex C	CCB1	Protein COFACTOR ASSEMBLY OF COMPLEX C SUBUNIT B CCB1, chloroplastic
MD13G1257800	-2.45611	1.05761e-05	4-coumarate:CoA ligase 2	4CL2	Cinnamyl alcohol dehydrogenase
MD16G1065800	-2.4547	1.2437e-27	Protein of unknown function	#N/A	At2g03350
MD12G1059000	-2.45319	3.16149e-11	#N/A	#N/A	#N/A
MD02G1153500	-2.45247	1.42416e-06	UDP-Glycosyltransferase superfamily protein	UGT72D1	UDP-glycosyltransferase 72D1
MD11G1186100	-2.45225	4.10489e-07	Lateral root primordium (LRP) protein-related	LRP1	Lateral root primordium (LRP) protein-related
MD14G1143700	-2.4491	1.15283e-08	Protein of unknown function (DUF604)	#N/A	Beta-1,3-n-acetylglucosaminyltransferase radical fringe protein, putative (DUF604)
MD12G1126100	-2.44856	1.21561e-15	Homeodomain-like superfamily protein	RVE8	Protein REVEILLE 8
MD04G1197500	-2.4471	9.5318e-10	phospholipase D P1	PLDP1	Phospholipase
MD11G1293900	-2.44642	1.69131e-25	histidine-containing phosphotransmitter 2	AHP2	AHP2
MD15G1020000	-2.44542	5.93537e-17	purple acid phosphatase 12	PAP12	Fe(3+)-Zn(2+) purple acid phosphatase 12
MD01G1223100	-2.44537	1.10943e-12	plastid transcriptionally active7	PTAC7	plastid transcriptionally active7
MD05G1298000	-2.44404	2.48667e-06	cysteine-rich RLK (RECEPTOR-like protein kinase) 8	CRK8	cysteine-rich RLK (RECEPTOR-like protein kinase) 8
MD17G1151000	-2.44137	5.7349e-15	HSP20-like chaperones superfamily protein	HSP17.4B	17.4 kDa class III heat shock protein
MD02G1065900	-2.4408	3.00985e-11	6-phosphogluconate dehydrogenase family protein	#N/A	Probable 3-hydroxyisobutyrate dehydrogenase-like 1, mitochondrial
MD13G1198400	-2.43994	2.06179e-28	Protein of unknown function	#N/A	CONTAINS InterPro DOMAIN/s: EGF-like (InterPro:IPR006210); Has 259 Blast hits to 234 proteins in 55 species: Archae - 0; Bacteria - 0; Metazoa - 184; Fungi - 0; Plants - 69; Viruses - 0; Other Eukaryotes - 6 (source: NCBI BLink).
MD17G1286000	-2.43938	1.19943e-08	rotamase CYP 4	ROC4	Rotamase CYP 4
MD03G1116800	-2.43801	3.28097e-15	RING/U-box superfamily protein	#N/A	RING/U-box superfamily protein
MD09G1037700	-2.43708	6.38487e-07	breast basic conserved 1	RPL13B	60S ribosomal protein L13
MD04G1203400	-2.43636	4.01699e-10	cyclin H	CYCH;1	cyclin H;1
MD12G1047000	-2.43629	4.20284e-34	aromatic and neutral transporter 1	ANT1	Amino acid transporter ANT1
MD00G1199600	-2.4353	4.52218e-11	Ribosomal L29 family protein	RPL29	AT5G65220 protein
MD06G1123700	-2.43407	5.03867e-18	plastid ribosomal protein l11	RPL11	50S ribosomal protein L11, chloroplastic
MD16G1107100	-2.4323	5.61819e-35	beta-ketoacyl reductase 1	KCR1	Very-long-chain 3-oxoacyl-CoA reductase 1
MD13G1231100	-2.43113	1.65664e-09	purple acid phosphatase 23	ATPAP23	purple acid phosphatase 23
MD06G1048700	-2.43059	1.51044e-19	Ribosomal protein L19 family protein	#N/A	50S ribosomal protein L19-2, chloroplastic
MD09G1256800	-2.42885	1.37836e-21	lipid phosphate phosphatase 3	LPP3	Putative lipid phosphate phosphatase 3, chloroplastic
MD10G1277800	-2.42826	9.06483e-06	Xanthine/uracil permease family protein	NAT2	Nucleobase-ascorbate transporter 2
MD05G1309400	-2.42791	6.3288e-23	Transcriptional factor B3 family protein / auxin-responsive factor AUX/IAA-related	ARF3	Auxin response factor 3
MD13G1206400	-2.42736	2.82769e-07	#N/A	#N/A	#N/A
MD01G1044100	-2.42635	1.14229e-17	serine transhydroxymethyltransferase 1	SHM1	Serine hydroxymethyltransferase 1, mitochondrial
MD05G1220500	-2.42614	5.47614e-41	SBP (S-ribonuclease binding protein) family protein	BRG3	Probable BOI-related E3 ubiquitin-protein ligase 3
MD12G1220900	-2.42413	2.79679e-12	amidase 1	AMI1	Amidase 1
MD14G1138400	-2.42319	1.45895e-10	Glycosyl hydrolase superfamily protein	#N/A	Glucan endo-1,3-beta-glucosidase 11
[truncated: 394 more rows]

## Sheet: DOWN - tritrofic
Locus	logFC_Tritrofic	FDR	Description	A. thaliana gene_name	A. thaliana Annotation
MD00G1093200	-2.37514	1.90724e-05	Protein of unknown function	#N/A	At1g29640
MD12G1077800	-2.32736	1.11589e-05	seed imbibition 2	RFS2	Probable galactinol--sucrose galactosyltransferase 2
MD11G1015300	-2.28206	0.00200423	peroxidase 2	PER53	Peroxidase 53
MD14G1120700	-2.25177	0.0950381	Protein of unknown function	#N/A	Putative uncharacterized protein
MD08G1107400	-2.07761	0.00247602	myb domain protein 73	MYB73	MYB73
