# Supplementary material for: Transcriptomic investigation of the interaction between a biocontrol yeast, Papiliotrema terrestris strain PT22AV, and the postharvest fungal pathogen Penicillium expansum on apple
Source: Commun Biol. 2024 Mar 22;7:359. doi: 10.1038/s42003-024-06031-w (PMC10960036; doi:10.1038/s42003-024-06031-w)
Supplement: Supplementary file 4 — Supplementary Data 1-20 [file 42003_2024_6031_MOESM4_ESM.zip › Supplementary Data 18.xlsx]

## Sheet: DOWN - M.domes + P. terrestris 
Enriched GO term
Gene Ontology term	Cluster frequency	Genome frequency of use	Raw P-value	Corrected P-value	Genes annotated to the term
response to stimulus	34 out of 139 genes, 24.5%	2527 out of 27235 genes, 9.3%	0.000000111	0	AT3G12580, AT2G26560, AT1G20440, AT3G54220, AT3G02840, AT4G23810, AT3G27060, AT5G13930, AT2G29120, AT4G11280, AT4G34880, AT3G22060, AT5G50600, AT3G23230, AT4G21870, AT1G55210, AT1G15520, AT4G21410, AT4G05100, AT3G12610, AT1G72300, AT2G29420, AT2G24720, AT5G20230, AT2G40670, AT1G75780, AT2G34930, AT4G21960, AT5G36930, AT5G54770, AT4G38660, AT2G41480, AT2G39540, AT3G45140
response to chemical stimulus	19 out of 139 genes, 13.7%	1112 out of 27235 genes, 4.1%	0.00000397	0	AT2G40670, AT5G20230, AT2G29420, AT4G11280, AT5G13930, AT4G21410, AT1G20440, AT1G15520, AT3G12580, AT3G12610, AT4G05100, AT5G50600, AT2G39540, AT3G45140, AT2G41480, AT3G23230, AT4G21960, AT4G34880, AT3G22060

## Sheet: DOWN -M.domestica+ P.expansum
Enriched GO term	p-value <= 0.001
Gene Ontology term	Cluster frequency	Genome frequency of use	Raw P-value	Corrected P-value	Genes annotated to the term
photosynthesis	46 out of 1752 genes, 2.6%	130 out of 27235 genes, 0.5%	1.51E-22	0	AT5G64040, AT3G56940, AT3G61470, AT1G29930, AT3G50820, AT3G08940, AT1G77090, AT4G05180, AT2G06520, AT5G54270, AT1G79040, AT5G11450, AT1G15820, AT1G61520, AT4G10340, AT4G03280, AT2G20890, AT3G60370, AT1G03130, AT1G52230, AT1G16720, AT1G45474, AT3G62410, AT1G06680, AT1G42970, AT1G67740, AT5G57030, AT2G05070, AT4G22890, AT1G30380, AT3G54890, AT3G27925, AT5G44520, AT1G60950, AT1G19150, AT1G55670, AT1…
response to abiotic stimulus	117 out of 1752 genes, 6.7%	851 out of 27235 genes, 3.1%	0.00000000000000461	0	AT2G37170, AT1G09340, AT4G27430, AT1G09530, AT4G34190, AT1G79440, AT2G32250, AT3G23990, AT5G26990, AT4G38180, AT5G47800, AT2G28900, AT1G76320, AT5G67385, AT2G37678, AT4G37270, AT1G14920, AT3G51480, AT1G06040, AT1G67900, AT3G28910, AT1G08550, AT4G25050, AT4G26080, AT1G07400, AT4G34240, AT5G58140, AT5G40280, AT2G27110, AT5G54110, AT1G15950, AT4G08920, AT1G69600, AT3G12780, AT5G35750, AT2G33800, AT4…
pigment metabolic process	28 out of 1752 genes, 1.6%	86 out of 27235 genes, 0.3%	0.000000000000307	0	AT1G44446, AT5G67030, AT1G08550, AT5G54190, AT4G25700, AT2G48120, AT4G22920, AT4G34740, AT4G22880, AT3G10230, AT3G03710, AT2G30390, AT5G13630, AT5G18660, AT2G32950, AT1G74260, AT4G18480, AT3G56940, AT3G59400, AT3G51820, AT4G15560, AT4G27430, AT2G02990, AT1G74470, AT5G57030, AT4G08920, AT4G01900, AT4G25080
response to light stimulus	60 out of 1752 genes, 3.4%	339 out of 27235 genes, 1.2%	0.000000000000783	0	AT3G62410, AT2G43010, AT1G42970, AT5G07990, AT5G08790, AT2G01570, AT4G01900, AT4G08920, AT2G27110, AT3G21240, AT1G60950, AT4G39400, AT1G67080, AT1G34000, AT1G17870, AT5G67030, AT1G09570, AT3G04880, AT5G25220, AT5G28530, AT5G35220, AT1G54050, AT1G04400, AT5G64330, AT2G30950, AT2G04030, AT1G05200, AT2G39730, AT2G30520, AT4G02440, AT1G51400, AT1G44575, AT3G50820, AT1G76320, AT5G67385, AT2G36910, AT4…
response to radiation	60 out of 1752 genes, 3.4%	350 out of 27235 genes, 1.3%	0.00000000000319	0	AT4G38620, AT2G36910, AT5G67385, AT1G76320, AT3G50820, AT1G44575, AT1G51400, AT4G27430, AT1G09530, AT1G79440, AT2G32250, AT4G34190, AT2G41430, AT4G38180, AT5G47800, AT4G25050, AT5G24120, AT4G15480, AT2G32400, AT5G58140, AT5G02120, AT2G37678, AT4G37270, AT1G14920, AT5G18070, AT1G67900, AT1G06040, AT3G51480, AT2G32950, AT4G03280, AT5G08790, AT1G42970, AT5G07990, AT2G43010, AT3G62410, AT3G21240, AT2…
photosynthesis, light reaction	23 out of 1752 genes, 1.3%	65 out of 27235 genes, 0.2%	0.00000000000558	0	AT5G57030, AT3G27925, AT4G22890, AT3G54890, AT3G61470, AT1G06680, AT5G64040, AT3G08940, AT3G50820, AT5G35220, AT1G02910, AT3G60370, AT4G03280, AT2G20890, AT1G45474, AT4G12800, AT1G16720, AT2G30950, AT1G60600, AT1G79040, AT1G60950, AT1G08380, AT1G55670
pigment biosynthetic process	24 out of 1752 genes, 1.4%	71 out of 27235 genes, 0.3%	0.00000000000602	0	AT3G10230, AT3G59400, AT3G03710, AT3G51820, AT4G34740, AT4G22880, AT3G56940, AT2G48120, AT4G18480, AT1G44446, AT5G67030, AT5G54190, AT4G25700, AT4G01900, AT4G25080, AT1G74260, AT5G18660, AT1G74470, AT5G57030, AT4G27430, AT2G02990, AT4G15560, AT2G30390, AT5G13630
cellular process	657 out of 1752 genes, 37.5%	8326 out of 27235 genes, 30.6%	0.0000000000924	0	AT4G33200, AT1G12000, AT1G69440, AT5G09770, AT5G28640, AT1G68020, AT4G28360, AT3G51880, AT1G68560, AT1G78630, AT1G17410, AT5G08020, AT5G46180, AT1G35680, AT2G43800, AT3G59030, AT2G36230, AT2G44065, AT1G69770, AT4G05180, AT1G11680, AT1G07110, AT1G15820, AT1G61520, AT1G52340, AT5G14500, AT5G06600, AT4G15930, AT5G65670, AT5G13000, AT2G32400, AT1G66670, AT5G17520, AT3G14930, AT5G66160, AT4G13870, AT3…
metabolic process	601 out of 1752 genes, 34.3%	7531 out of 27235 genes, 27.7%	0.000000000167	0	AT2G24580, AT1G60660, AT5G11950, AT2G20190, AT2G05070, AT3G13860, AT3G54890, AT3G21400, AT1G31070, AT5G41990, AT3G16850, AT1G42970, AT5G46330, AT3G18210, AT3G46780, AT4G00340, AT4G38470, AT4G33950, AT1G02910, AT2G14750, AT3G60910, AT5G39785, AT2G22420, AT1G78140, AT5G25110, AT5G13630, AT4G16190, AT1G60950, AT2G24820, AT2G01980, AT3G22250, AT2G19490, AT1G72770, AT2G34560, AT1G71500, AT4G39210, AT2…
chlorophyll biosynthetic process	13 out of 1752 genes, 0.7%	25 out of 27235 genes, 0.1%	0.000000000774	0	AT4G25080, AT1G74470, AT5G18660, AT4G15560, AT4G27430, AT5G13630, AT3G51820, AT3G03710, AT3G59400, AT3G56940, AT4G18480, AT5G54190, AT1G44446
chlorophyll metabolic process	15 out of 1752 genes, 0.9%	35 out of 27235 genes, 0.1%	0.00000000119	0	AT4G18480, AT4G22920, AT1G44446, AT1G08550, AT5G54190, AT3G59400, AT3G03710, AT3G51820, AT3G56940, AT4G15560, AT4G27430, AT5G13630, AT4G25080, AT1G74470, AT5G18660
porphyrin biosynthetic process	16 out of 1752 genes, 0.9%	47 out of 27235 genes, 0.2%	0.0000000178	0	AT1G74470, AT5G18660, AT4G25080, AT5G13630, AT2G30390, AT4G27430, AT4G15560, AT3G56940, AT5G14220, AT3G14930, AT3G51820, AT3G59400, AT3G03710, AT5G54190, AT1G44446, AT4G18480
tetrapyrrole biosynthetic process	16 out of 1752 genes, 0.9%	47 out of 27235 genes, 0.2%	0.0000000178	0	AT4G18480, AT5G54190, AT1G44446, AT3G51820, AT3G59400, AT3G03710, AT3G14930, AT5G14220, AT3G56940, AT4G27430, AT4G15560, AT2G30390, AT5G13630, AT4G25080, AT5G18660, AT1G74470
response to stimulus	231 out of 1752 genes, 13.2%	2527 out of 27235 genes, 9.3%	0.0000000182	0	AT2G37630, AT3G50830, AT2G47000, AT4G03280, AT2G32400, AT5G65670, AT4G24220, AT5G40150, AT5G02120, AT5G17520, AT1G05710, AT5G19140, AT4G15480, AT1G30330, AT1G52340, AT3G47620, AT2G04240, AT5G24120, AT5G48870, AT2G39450, AT1G14790, AT4G09650, AT3G07390, AT3G59030, AT2G41430, AT1G35680, AT5G46180, AT5G22330, AT5G10990, AT3G09600, AT1G10370, AT5G24590, AT1G51400, AT1G69440, AT4G00430, AT2G26070, AT1…
porphyrin metabolic process	18 out of 1752 genes, 1.0%	60 out of 27235 genes, 0.2%	0.0000000223	0	AT4G18480, AT4G22920, AT1G08550, AT1G44446, AT5G54190, AT3G03710, AT3G59400, AT3G51820, AT3G56940, AT5G14220, AT3G14930, AT4G27430, AT4G15560, AT5G13630, AT2G30390, AT4G25080, AT1G74470, AT5G18660
tetrapyrrole metabolic process	18 out of 1752 genes, 1.0%	60 out of 27235 genes, 0.2%	0.0000000223	0	AT4G25080, AT1G74470, AT5G18660, AT4G15560, AT4G27430, AT5G13630, AT2G30390, AT3G59400, AT3G03710, AT3G51820, AT5G14220, AT3G56940, AT3G14930, AT4G18480, AT4G22920, AT1G08550, AT1G44446, AT5G54190
starch metabolic process	12 out of 1752 genes, 0.7%	27 out of 27235 genes, 0.1%	0.0000000339	0	AT2G36390, AT4G18240, AT5G03650, AT5G48300, AT2G39930, AT1G27680, AT1G11720, AT3G55800, AT4G39210, AT3G52180, AT1G69830, AT5G17520
cellular metabolic process	499 out of 1752 genes, 28.5%	6294 out of 27235 genes, 23.1%	0.0000000402	0	AT1G78630, AT1G17410, AT5G08020, AT1G35680, AT5G46180, AT3G59030, AT2G44065, AT2G36230, AT4G05180, AT1G69770, AT1G12000, AT5G09770, AT1G69440, AT1G68020, AT4G28360, AT1G68560, AT3G15360, AT4G13870, AT3G18760, AT1G20720, AT4G03280, AT1G18700, AT1G11680, AT1G15820, AT1G07110, AT1G52340, AT1G61520, AT5G14500, AT5G06600, AT5G13000, AT1G66670, AT5G17520, AT3G14930, AT1G60550, AT1G30380, AT4G09350, AT1…
cofactor metabolic process	36 out of 1752 genes, 2.1%	212 out of 27235 genes, 0.8%	0.0000000854	0	AT5G54190, AT1G55670, AT1G44446, AT1G08550, AT4G22920, AT3G09150, AT4G29120, AT5G44520, AT3G14930, AT5G14220, AT3G03710, AT2G30390, AT1G60600, AT5G13630, AT4G38970, AT5G18660, AT5G08415, AT5G35790, AT4G18480, AT3G22200, AT3G56940, AT3G51820, AT3G59400, AT5G57850, AT4G27430, AT4G15560, AT4G20930, AT1G60550, AT3G63410, AT2G24580, AT1G74470, AT4G25080, AT2G38660, AT5G27380, AT1G17050, AT1G68750
starch biosynthetic process	8 out of 1752 genes, 0.5%	12 out of 27235 genes, 0.0%	0.000000113	0	AT1G27680, AT1G11720, AT2G39930, AT5G48300, AT5G03650, AT4G39210, AT3G55800, AT2G36390
multicellular organismal process	123 out of 1752 genes, 7.0%	1205 out of 27235 genes, 4.4%	0.000000231	0	AT3G10480, AT1G70940, AT5G64530, AT5G63420, AT2G28550, AT1G69120, AT2G23460, AT2G01570, AT2G35110, AT3G01470, AT1G62360, AT5G14220, AT2G36270, AT3G05040, AT3G10000, AT2G33860, AT4G30080, AT2G34630, AT4G27060, AT4G29860, AT5G64330, AT2G30520, AT3G04070, AT2G46140, AT5G02030, AT4G00950, AT3G15510, AT5G35220, AT2G38120, AT4G33460, AT5G23570, AT2G31530, AT1G69440, AT2G36910, AT2G31340, AT3G52940, AT4…
cellular protein complex assembly	18 out of 1752 genes, 1.0%	76 out of 27235 genes, 0.3%	0.00000113	0	AT3G50820, AT4G31560, AT5G54290, AT4G37190, AT3G17340, AT4G37200, AT1G79040, AT4G01710, AT3G52750, AT1G16720, AT3G61650, AT2G20890, AT3G60370, AT3G48500, AT1G02910, AT2G30410, AT5G35220, AT1G75010
cofactor biosynthetic process	25 out of 1752 genes, 1.4%	133 out of 27235 genes, 0.5%	0.00000114	0	AT5G14220, AT3G14930, AT3G03710, AT1G44446, AT5G54190, AT3G09150, AT5G18660, AT5G08415, AT5G13630, AT2G30390, AT1G60600, AT3G56940, AT3G59400, AT3G51820, AT4G18480, AT1G74470, AT1G17050, AT5G27380, AT2G38660, AT4G25080, AT5G57850, AT3G63410, AT1G60550, AT4G27430, AT4G15560
photosystem II assembly	7 out of 1752 genes, 0.4%	11 out of 27235 genes, 0.0%	0.00000118	0	AT3G50820, AT2G20890, AT3G60370, AT1G02910, AT1G79040, AT1G16720, AT5G35220
biological regulation	271 out of 1752 genes, 15.5%	3218 out of 27235 genes, 11.8%	0.00000137	0	AT5G62880, AT1G09570, AT5G09460, AT5G55630, AT3G51770, AT2G46680, AT5G60450, AT2G40620, AT5G64740, AT4G33000, AT5G65420, AT4G36380, AT1G67080, AT2G45650, AT4G39400, AT2G40200, AT3G51780, AT3G61650, AT1G10120, AT1G28440, AT2G30950, AT5G01890, AT1G04400, AT4G37790, AT5G13960, AT3G08040, AT4G02020, AT5G58900, AT4G29190, AT5G21090, AT4G08920, AT4G35550, AT1G31420, AT3G09150, AT2G16770, AT1G52920, AT5…
response to chemical stimulus	112 out of 1752 genes, 6.4%	1112 out of 27235 genes, 4.1%	0.00000153	0	AT5G07580, AT1G51400, AT5G65790, AT1G69440, AT5G23570, AT2G36910, AT2G26070, AT1G64060, AT4G38620, AT3G03190, AT3G07390, AT3G59030, AT5G10990, AT2G34680, AT1G10370, AT3G09600, AT5G40150, AT5G65670, AT1G05710, AT1G30330, AT5G19140, AT1G49010, AT3G63010, AT5G48870, AT1G52340, AT3G47620, AT3G09230, AT5G01600, AT2G39450, AT1G14790, AT2G47000, AT2G20890, AT2G37630, AT1G67710, AT3G62410, AT5G16600, AT3…
multicellular organismal development	116 out of 1752 genes, 6.6%	1166 out of 27235 genes, 4.3%	0.00000182	0	AT2G37630, AT2G32950, AT2G47000, AT1G61110, AT1G63700, AT1G13245, AT5G08170, AT4G39620, AT2G42620, AT4G34740, AT4G24220, AT5G17520, AT3G13490, AT3G63010, AT1G30330, AT1G16060, AT5G06240, AT1G11680, AT2G46225, AT5G57930, AT3G07390, AT1G69770, AT3G59030, AT3G06430, AT5G22330, AT5G37630, AT2G34680, AT1G78630, AT5G61960, AT5G24590, AT1G62750, AT5G28640, AT1G69440, AT2G31530, AT5G23570, AT3G52940, AT4…
negative regulation of biological process	41 out of 1752 genes, 2.3%	292 out of 27235 genes, 1.1%	0.00000214	0	AT1G69770, AT1G47720, AT1G08060, AT2G01570, AT1G09530, AT2G34640, AT5G40280, AT5G61960, AT1G69120, AT1G02170, AT4G10180, AT1G62750, AT4G40060, AT3G23780, AT5G23570, AT1G69440, AT3G50820, AT1G64060, AT4G38620, AT2G26070, AT2G37630, AT2G32950, AT1G32210, AT5G55230, AT3G43920, AT1G14920, AT2G30950, AT3G15390, AT4G29830, AT3G23150, AT5G06100, AT3G05040, AT5G58140, AT3G03710, AT3G63010, AT4G26080, AT5…
heterocycle metabolic process	30 out of 1752 genes, 1.7%	185 out of 27235 genes, 0.7%	0.00000265	0	AT1G44446, AT1G08550, AT5G54190, AT1G08980, AT1G62360, AT4G22920, AT4G34740, AT3G14930, AT5G14220, AT3G03710, AT5G11160, AT2G30390, AT5G13630, AT5G18660, AT5G38530, AT5G08415, AT1G74260, AT4G18480, AT3G22200, AT3G56940, AT3G59400, AT3G51820, AT5G57850, AT4G15560, AT4G27430, AT1G74470, AT2G26230, AT2G24580, AT2G38660, AT4G25080
cellular carbohydrate metabolic process	47 out of 1752 genes, 2.7%	360 out of 27235 genes, 1.3%	0.00000317	0	AT1G19600, AT1G31070, AT2G16730, AT4G20930, AT3G54090, AT3G12780, AT2G39930, AT5G35790, AT5G47810, AT1G12900, AT1G42970, AT4G16130, AT5G48300, AT4G17770, AT2G31960, AT1G43670, AT5G64740, AT4G39210, AT3G55800, AT4G29120, AT5G44520, AT3G52180, AT1G45130, AT5G08380, AT4G18240, AT5G03650, AT1G27680, AT1G79500, AT4G00560, AT1G12000, AT1G69200, AT1G68560, AT1G69830, AT1G68020, AT2G35840, AT3G26380, AT2…
protein complex assembly	23 out of 1752 genes, 1.3%	123 out of 27235 genes, 0.5%	0.00000332	0	AT2G20760, AT3G23990, AT2G34050, AT3G48500, AT5G23120, AT3G52750, AT3G17340, AT4G37190, AT3G50820, AT1G75010, AT5G35220, AT1G02910, AT2G30410, AT2G20890, AT3G60370, AT3G61650, AT1G16720, AT4G01710, AT4G37200, AT1G79040, AT5G55630, AT5G54290, AT4G31560
developmental process	124 out of 1752 genes, 7.1%	1292 out of 27235 genes, 4.7%	0.0000048	0	AT5G08170, AT4G39620, AT2G37630, AT2G32950, AT2G47000, AT1G61110, AT1G13245, AT1G63700, AT5G06240, AT1G16060, AT2G46225, AT1G11680, AT4G24220, AT2G42620, AT4G34740, AT5G17520, AT1G66330, AT3G63010, AT3G13490, AT1G30330, AT5G22330, AT5G37630, AT2G34680, AT1G78630, AT5G61960, AT1G69770, AT5G57930, AT3G07390, AT3G59030, AT3G06430, AT2G39700, AT5G23570, AT1G69440, AT2G31530, AT3G52940, AT4G27760, AT2…
tropism	11 out of 1752 genes, 0.6%	36 out of 27235 genes, 0.1%	0.0000101	0	AT1G70940, AT2G36910, AT2G30520, AT1G09570, AT5G64330, AT5G35220, AT2G38120, AT1G04400, AT2G47000, AT5G50375, AT5G58140
anthocyanin metabolic process	6 out of 1752 genes, 0.3%	10 out of 27235 genes, 0.0%	0.0000117	0	AT4G01900, AT4G08920, AT2G32950, AT4G22880, AT2G02990, AT4G27430
anatomical structure development	92 out of 1752 genes, 5.3%	922 out of 27235 genes, 3.4%	0.0000189	0	AT3G63210, AT2G15890, AT2G39705, AT5G18410, AT5G26742, AT4G14550, AT4G02020, AT3G20440, AT3G18390, AT4G28190, AT2G02820, AT5G65420, AT4G36380, AT3G51780, AT5G50280, AT3G61650, AT4G02440, AT4G10760, AT2G04030, AT1G67730, AT4G29060, AT3G22200, AT1G19850, AT2G04842, AT1G77850, AT2G19520, AT5G45800, AT4G04350, AT2G48120, AT1G17020, AT1G52920, AT1G49040, AT5G41315, AT5G16560, AT5G65930, AT4G01710, AT4…
carbohydrate metabolic process	81 out of 1752 genes, 4.6%	789 out of 27235 genes, 2.9%	0.0000219	0	AT4G18240, AT5G03650, AT5G08380, AT3G62110, AT1G27680, AT1G69200, AT1G67280, AT2G32530, AT4G00490, AT4G00560, AT1G12000, AT1G79500, AT2G20810, AT1G27600, AT1G69830, AT1G68020, AT1G68560, AT4G31140, AT2G36390, AT5G57655, AT3G26380, AT2G35840, AT3G52990, AT1G11720, AT4G38970, AT3G01180, AT5G58330, AT5G58480, AT3G07320, AT1G71220, AT1G03310, AT1G07110, AT3G25140, AT3G13560, AT5G14500, AT3G63010, AT5…
chemical homeostasis	16 out of 1752 genes, 0.9%	77 out of 27235 genes, 0.3%	0.0000259	0	AT2G39450, AT5G47560, AT2G15290, AT5G01600, AT5G55630, AT3G08040, AT4G33000, AT4G36380, AT4G39400, AT2G32400, AT3G11050, AT3G53720, AT4G37270, AT1G05200, AT5G63530, AT3G51480
plastid organization	15 out of 1752 genes, 0.9%	70 out of 27235 genes, 0.3%	0.0000313	0.00053	AT5G35220, AT3G19720, AT5G23120, AT2G20890, AT1G09340, AT2G30950, AT2G34640, AT3G62910, AT5G24020, AT5G58140, AT1G62750, AT2G48120, AT1G42550, AT1G69390, AT2G07050
regulation of developmental process	28 out of 1752 genes, 1.6%	191 out of 27235 genes, 0.7%	0.0000382	0.00051	AT1G04400, AT1G32210, AT5G37055, AT4G02440, AT1G14920, AT1G52150, AT4G29830, AT4G39400, AT2G42620, AT3G05040, AT3G51780, AT1G62360, AT5G55630, AT4G28190, AT1G32540, AT3G47620, AT2G01570, AT5G40280, AT1G02170, AT3G02380, AT4G31120, AT4G40060, AT4G10180, AT1G62750, AT5G35750, AT1G64060, AT1G70940, AT1G69440
regulation of biological process	238 out of 1752 genes, 13.6%	2903 out of 27235 genes, 10.7%	0.0000414	0.0005	AT3G11280, AT5G22890, AT2G20190, AT1G78080, AT5G40280, AT4G34160, AT4G35250, AT3G21510, AT1G68550, AT5G67260, AT1G68320, AT5G35750, AT4G33950, AT5G16400, AT5G46330, AT5G51190, AT3G02150, AT3G62030, AT1G55110, AT2G41710, AT4G02440, AT5G06100, AT5G25110, AT3G24120, AT1G68520, AT3G18165, AT3G03770, AT2G34450, AT4G28190, AT5G67030, AT2G02820, AT1G32540, AT5G42750, AT1G55670, AT1G08540, AT5G61890, AT4…
cellular cation homeostasis	13 out of 1752 genes, 0.7%	56 out of 27235 genes, 0.2%	0.000043	0.00049	AT3G51480, AT3G53720, AT1G05200, AT4G37270, AT5G63530, AT2G32400, AT3G11050, AT2G39450, AT5G01600, AT5G55630, AT2G15290, AT5G47560, AT3G08040
xanthophyll metabolic process	6 out of 1752 genes, 0.3%	12 out of 27235 genes, 0.0%	0.0000463	0.00048	AT5G67030, AT1G08550, AT4G25700, AT5G57030, AT3G03710, AT1G67080
photosynthetic electron transport chain	8 out of 1752 genes, 0.5%	23 out of 27235 genes, 0.1%	0.000059	0.00047	AT1G60950, AT4G03280, AT5G64040, AT2G30950, AT4G22890, AT1G60600, AT1G55670, AT3G50820
post-embryonic development	37 out of 1752 genes, 2.1%	293 out of 27235 genes, 1.1%	0.0000693	0.00045	AT2G32950, AT5G02030, AT1G06040, AT1G63700, AT2G38120, AT1G14920, AT2G04030, AT4G02440, AT3G61650, AT2G37678, AT3G51780, AT1G30330, AT2G33860, AT5G65420, AT4G36380, AT3G63010, AT5G16560, AT3G13490, AT2G02820, AT5G60450, AT1G49040, AT3G51770, AT1G62360, AT3G07390, AT2G01570, AT4G08920, AT2G34680, AT4G03560, AT1G69120, AT2G19520, AT1G62750, AT4G14550, AT1G19850, AT5G23570, AT1G69440, AT2G36910, AT3…
response to hormone stimulus	65 out of 1752 genes, 3.7%	620 out of 27235 genes, 2.3%	0.0000749	0.00044	AT2G37630, AT4G26150, AT2G47000, AT1G14920, AT1G49010, AT4G26080, AT3G63010, AT1G05710, AT1G30330, AT5G19140, AT5G65670, AT4G34240, AT3G29350, AT1G52920, AT3G28910, AT3G47620, AT5G48870, AT3G59030, AT3G07390, AT2G31730, AT3G09600, AT5G10990, AT2G34680, AT1G75580, AT1G77850, AT5G07580, AT2G26070, AT1G64060, AT4G38620, AT2G36910, AT1G19850, AT5G65790, AT2G38120, AT5G35220, AT5G25220, AT2G21200, AT4…
photosynthesis, light harvesting in photosystem I	4 out of 1752 genes, 0.2%	5 out of 27235 genes, 0.0%	0.0000809	0.00087	AT3G61470, AT3G54890, AT1G08380, AT1G45474

## Sheet: UP- M.domestica Common group
Enriched GO term	p-value <= 0.001
Gene Ontology term	Cluster frequency	Genome frequency of use	Raw P-value	Corrected P-value	Genes annotated to the term
response to hormone stimulus	24 out of 248 genes, 9.7%	620 out of 27235 genes, 2.3%	0.00000000309	0	AT5G18020, AT4G14550, AT1G69530, AT1G75590, AT1G64060, AT3G03450, AT5G25190, AT1G19840, AT3G12955, AT5G18050, AT4G25000, AT4G34760, AT4G38840, AT5G50760, AT4G37790, AT2G38120, AT2G21210, AT2G46680, AT2G22430, AT4G32280, AT3G50660, AT3G21510, AT3G62980, AT4G29080
response to endogenous stimulus	24 out of 248 genes, 9.7%	681 out of 27235 genes, 2.5%	0.0000000188	0	AT2G22430, AT2G46680, AT2G21210, AT2G38120, AT4G37790, AT4G34760, AT4G38840, AT5G50760, AT4G29080, AT3G21510, AT3G62980, AT3G50660, AT4G32280, AT1G69530, AT4G14550, AT5G18020, AT4G25000, AT5G18050, AT1G19840, AT3G12955, AT5G25190, AT3G03450, AT1G75590, AT1G64060
response to auxin stimulus	14 out of 248 genes, 5.6%	256 out of 27235 genes, 0.9%	0.000000109	0	AT2G38120, AT4G14550, AT2G21210, AT4G38840, AT5G50760, AT5G18020, AT4G34760, AT4G29080, AT5G18050, AT3G62980, AT3G12955, AT1G19840, AT1G75590, AT4G32280
response to stimulus	50 out of 248 genes, 20.2%	2527 out of 27235 genes, 9.3%	0.00000012	0	AT5G18020, AT1G75280, AT3G14460, AT4G14550, AT4G31990, AT1G69530, AT1G75590, AT5G25190, AT3G03450, AT5G51060, AT2G45960, AT1G19840, AT2G17820, AT4G25000, AT5G14800, AT4G38840, AT4G34760, AT2G30520, ATCG00480, AT3G21510, AT3G45780, AT4G29080, AT1G15690, AT1G10370, AT5G38280, AT1G64060, AT2G26330, AT4G35090, AT3G12955, AT5G18050, AT5G05690, AT5G50760, AT3G14440, AT3G19820, AT4G37790, AT2G38120, AT2…
photosynthesis	10 out of 248 genes, 4.0%	130 out of 27235 genes, 0.5%	0.000000334	0	ATCG00300, ATCG00550, ATCG00570, ATCG00350, ATCG00520, ATCG00340, ATCG00680, ATCG00720, ATCG00440, ATCG00270
anatomical structure formation	7 out of 248 genes, 2.8%	52 out of 27235 genes, 0.2%	0.00000045	0	AT2G38120, AT3G62980, AT2G39700, AT1G69530, AT2G40610, AT2G03090, AT3G50330
response to chemical stimulus	28 out of 248 genes, 11.3%	1112 out of 27235 genes, 4.1%	0.00000125	0	AT2G21210, AT2G38120, AT2G22430, AT2G18980, AT2G46680, AT5G50760, AT4G38840, AT4G34760, AT4G37790, AT3G62980, AT3G21510, AT3G50660, AT4G29080, AT4G32280, AT4G14550, AT1G69530, AT5G18020, AT1G10370, AT1G75280, AT4G25000, AT5G18050, AT3G03450, AT5G25190, AT1G64060, AT1G75590, AT1G19840, AT3G12955, AT4G35090
syncytium formation	4 out of 248 genes, 1.6%	10 out of 27235 genes, 0.0%	0.00000134	0	AT2G03090, AT1G69530, AT2G40610, AT2G39700
phytosteroid biosynthetic process	4 out of 248 genes, 1.6%	10 out of 27235 genes, 0.0%	0.00000134	0	AT3G50660, AT5G05690, AT3G19820, AT3G30180
brassinosteroid biosynthetic process	4 out of 248 genes, 1.6%	10 out of 27235 genes, 0.0%	0.00000134	0	AT5G05690, AT3G50660, AT3G30180, AT3G19820
phytosteroid metabolic process	4 out of 248 genes, 1.6%	14 out of 27235 genes, 0.1%	0.00000625	0	AT3G50660, AT5G05690, AT3G19820, AT3G30180
brassinosteroid metabolic process	4 out of 248 genes, 1.6%	14 out of 27235 genes, 0.1%	0.00000625	0	AT5G05690, AT3G50660, AT3G30180, AT3G19820
ion transport	14 out of 248 genes, 5.6%	387 out of 27235 genes, 1.4%	0.0000141	0	ATCG00140, AT1G19780, AT5G24580, AT3G26570, AT3G54700, ATCG00480, AT2G26975, AT2G40540, AT5G17860, AT3G24450, AT3G25410, ATCG00470, AT1G55910, AT1G23090
regulation of biological quality	15 out of 248 genes, 6.0%	452 out of 27235 genes, 1.7%	0.0000192	0	AT5G05690, AT2G39700, AT3G50660, AT3G02875, AT5G24030, AT4G26200, AT1G75450, AT2G40610, AT1G60420, AT2G03090, AT2G26330, AT2G38120, AT1G69530, AT1G15690, AT3G19820
cell wall modification	7 out of 248 genes, 2.8%	104 out of 27235 genes, 0.4%	0.0000478	0.001	AT2G40610, AT5G53370, AT3G43270, AT2G03090, AT3G49220, AT2G39700, AT1G69530
cellular process	105 out of 248 genes, 42.3%	8326 out of 27235 genes, 30.6%	0.0000547	0.00095	AT5G61670, AT1G79720, AT5G42340, AT1G69530, AT1G11545, AT2G03720, AT3G62950, AT5G26594, AT5G14800, AT4G04620, AT3G47580, ATCG00470, AT4G36360, AT1G73390, ATCG00480, ATCG00270, AT3G04870, AT3G49220, AT3G21510, AT3G12700, ATCG00300, ATCG00430, ATCG00550, AT1G68560, ATCG00150, ATCG00570, ATCG00780, AT3G30180, AT1G60420, AT4G35090, ATCG00340, AT5G05690, AT5G14750, AT5G65700, ATCG00160, ATCG00680, AT3…
