# Supplementary material for: Transcriptomic investigation of the interaction between a biocontrol yeast, Papiliotrema terrestris strain PT22AV, and the postharvest fungal pathogen Penicillium expansum on apple
Source: Commun Biol. 2024 Mar 22;7:359. doi: 10.1038/s42003-024-06031-w (PMC10960036; doi:10.1038/s42003-024-06031-w)
Supplement: Supplementary file 4 — Supplementary Data 1-20 [file 42003_2024_6031_MOESM4_ESM.zip › Supplementary Data 19.xlsx]

## Sheet: DOWN - M.domes+ P. terrestris 
Pathway name	p value	FDR (< 0.05)
homogalacturonan degradation	0.00493611	significant
ethylene biosynthesis from methionine	0.00914541	significant
glutamate degradation I	0.0174712	significant
flavonoid biosynthesis	0.0345449	significant
tyrosine biosynthesis II	0.0431382	significant

## Sheet: DOWN-M.domestica+ P.expansum
Pathway name	p value	FDR (< 0.05)
photosynthesis light reactions	0.0000000405206	significant
oxygenic photosynthesis	0.0000000845375	significant
starch biosynthesis	0.0000250454	significant
chlorophyllide a biosynthesis I	0.000073101	significant
superpathway of carotenoid biosynthesis	0.00107076	significant
photorespiration	0.00140006	significant
superpathway of sucrose and starch metabolism I (non-photosynthetic tissue)	0.00754661	non significant
4-aminobutyrate degradation I	0.0107293	non significant
xanthophyll cycle	0.0107293	non significant
phylloquinone biosynthesis	0.0107293	non significant
chlorophyll a biosynthesis II	0.0107293	non significant
antheraxanthin and violaxanthin biosynthesis	0.0107293	non significant
5-aminoimidazole ribonucleotide biosynthesis I	0.0143234	non significant
coniferin metabolism	0.0173976	non significant
monolignol glucosides biosynthesis	0.0173976	non significant
superpathway of starch degradation to pyruvate	0.0293344	non significant
plastoquinone-9 biosynthesis	0.0299793	non significant
superpathway of plastoquinone biosynthesis	0.0318836	non significant
starch degradation	0.0381813	non significant
cholesterol biosynthesis I	0.039729	non significant
heme biosynthesis from uroporphyrinogen-III I	0.0416408	non significant
cytokinins-O-glucoside biosynthesis	0.0454899	non significant

## Sheet: DOWN- M. domestica Common group
Pathway name	p value	FDR (< 0.05)
superpathway of carotenoid biosynthesis	0.00184375	significant
brassinosteroid biosynthesis II	0.00227915	significant
trans-lycopene biosynthesis II (plants)	0.00375052	non significant
photosynthesis light reactions	0.0061983	non significant
aspartate biosynthesis	0.00767844	non significant
oxygenic photosynthesis	0.0136946	non significant
sorbitol degradation I	0.0199805	non significant
superpathway of aspartate and asparagine biosynthesis	0.0264366	non significant
superpathway of sucrose and starch metabolism II (photosynthetic tissue)	0.0334891	non significant
methylerythritol phosphate pathway	0.0391669	non significant
zeaxanthin biosynthesis	0.0395713	non significant
ajugose biosynthesis II (galactinol-independent)	0.0395713	non significant
ajugose biosynthesis I (galactinol-dependent)	0.0395713	non significant
galactosylcyclitol biosynthesis	0.0395713	non significant
proline biosynthesis III	0.0395713	non significant
threonine biosynthesis	0.0487024	non significant

## Sheet: DOWN- M.dom + P. exp + P. terr
Pathway name	p value	FDR (< 0.05)
stachyose biosynthesis	0.00682261	significant
