# Supplementary material for: Transcriptomic investigation of the interaction between a biocontrol yeast, Papiliotrema terrestris strain PT22AV, and the postharvest fungal pathogen Penicillium expansum on apple
Source: Commun Biol. 2024 Mar 22;7:359. doi: 10.1038/s42003-024-06031-w (PMC10960036; doi:10.1038/s42003-024-06031-w)
Supplement: Supplementary file 4 — Supplementary Data 1-20 [file 42003_2024_6031_MOESM4_ESM.zip › Supplementary Data 20.xlsx]

## Sheet: Source Data Fig 2
Source data for Figure 2
PT22AV Transporters	logFC_P. terrestris + P. expansum	logFC_P. terrestris
g5541.t1	11.2653	8.7464
g1105.t1	10.6961	10.5862
g7506.t1	10.3703	8.01434
g4159.t1	9.60946	9.08521
g7507.t1	9.4164	6.66092
g5540.t1	8.7673	6.60629
g1251.t1	8.6586	7.01803
g4160.t1	8.54725	9.6713
g7495.t1	8.29873	9.19309
g5118.t1	7.70708	7.59981
g2444.t1	7.51712	5.40282
g1770.t1	7.32974	6.58992
g2090.t1	7.10085	5.29935
g840.t1	6.90196	3.97934
g5936.t1	6.81898	7.59431
g4538.t1	6.76733	8.15215
g5563.t1	6.66513	7.56056
g1043.t1	6.23715	2.99732
g1860.t1	6.20873	4.63443
g7238.t1	6.15681	6.72389
g5890.t1	6.10176	6.33225
g1180.t1	6.06871	5.25475
g5468.t1	5.89924	4.84883
g3316.t1	5.80976	10.431
g1700.t1	5.74631	7.48671
g1990.t1	5.60275	6.46648
g5243.t1	5.58008	6.72259
g7895.t1	5.57312	6.69477
g1078.t1	5.49477	4.52802
g2105.t1	5.47079	7.23188
g5249.t1	5.39356	6.8293
g6201.t1	5.20146	6.9645
g2664.t1	5.14827	8.11953
g5672.t1	5.11487	6.39162
g2284.t1	5.09593	5.11492
g8082.t1	5.05296	3.71496
g5688.t1	4.98586	5.58846
g7491.t1	4.93114	4.66193
g5745.t1	4.92209	4.80327
g7415.t1	4.89702	3.78944
g3186.t1	4.83499	4.58414
g5485.t1	4.52977	4.96612
g2442.t1	4.52736	5.96429
g8313.t1	4.52344	8.01485
g4109.t1	4.47508	5.96616
g5778.t1	4.47353	4.45357
g826.t1	4.46774	4.30558
g6361.t1	4.43665	6.01894
g3313.t1	4.38903	3.31888
g2154.t1	4.29535	4.34504
g6693.t1	4.26934	4.6097
g2622.t1	4.19509	6.65834
g2623.t1	4.19255	7.05424
g4161.t1	4.12983	4.67013
g7813.t1	4.11384	6.0518
g7316.t1	4.06947	1.44494
g2297.t1	4.05179	2.64512
g825.t1	4.04951	4.62776
g5716.t1	4.04371	2.82266
g7969.t1	4.03505	6.25336
g5076.t1		7.79376
g1997.t1		6.90335
g379.t1		6.57175
g1017.t1		5.24299
g6408.t1		5.1518
g7493.t1		4.98459
g4211.t1		4.6883
g4787.t1		4.58436
g6245.t1		4.32131
g7186.t1		3.81102
g4540.t1		3.78878
g4514.t1		3.6149
g7685.t1		3.5668
g6378.t1		3.38026
g88.t1		3.31449
g7688.t1		3.21099
g2677.t1		3.1999
g938.t1		3.18579
g1807.t1		3.1725
g4861.t1		3.0724
g6561.t1		3.0394
g6065.t1		3.01055

## Sheet: Source Data Fig 4
Source data for Figure 4
gene	Annotation	logFC_ P.expansum alone	logFC_ P.expansum + P. terrestris
Patulin Cluster
patH	patH - Cytochrome P450 monooxygenase patH	0.01	-5.59
patG	patG - 6-methylsalicylic acid decarboxylase	-3.23	-5.42
patF	patF - hypothetical protein	2.13	-2.73
patE	patE - Glucose-methanol-choline oxidoreductase	0.11	-3.01
patD	patD - Polyketide synthase, enoylreductase	0.43	-0.38
patC	patC - MFS-type transporter patC	-0.42	-4.68
patB	patB - Carboxylic ester hydrolase	0.78	-4.1
patA	patA - Acetate transporter protein patA	1.06	-9.36
patM	patM - ATP-binding cassette transporter	4.31	-2.45
patN	patN - Isoepoxydon dehydrogenase patN	2.77	-2.11
patO	patO - FAD-linked oxidoreductase patO	5.09	-2.09
patL	patL - Patulin cluster transcription factor patL	0.73	0.11
patI	patI - M-hydroxybenzyl alcohol hydroxylase	2.69	-3.16
patJ	patJ - Terreic acid biosynthesis cluster protein D	2.62	-3.64
patK	patK - Non-reducing polyketide synthase yanA	4.02	-0.96
Citrinin Cluster
ctnC	MFS general substrate transporter	-0.82	2.27
citS	Conidial yellow pigment biosynthesis polyketide synthase	2.11	4.34
citA	Citrinin biosynthesis oxydoreductase CtnB	-1.59	1.03
citB	Citrinin biosynthesis oxygenase CtnA	2.93	7.36
ctnA	Citrinin biosynthesis transcriptional activator CtnR	-1.64	-1.17
citD	NAD-dependent aldehyde dehydrogenase	-0.28	4.07
orf6	Hypothetical protein	-1.56	0.82
citE	Short chain dehydrogenase reductase	-4.05	-1.79
citC	Glucose-methanol-choline oxidoreductase	-4.12	-0.76

## Sheet: Source data Fig 6
Source data for Figure 6
PTI
Locus	log2FC_M. domestica Vs P. expansum	log2FC_M. domestica Vs P.terrestris	log2FC_M. domestica Vs P.terrestris + P. expansum	Gene_name	description
MD00G1038300	2.26537	-0.16639	1.38383	WAKL14	Wall-associated receptor kinase-like 14
MD00G1119400	3.46883	0.499513	0.471892	NHL13	NDR1/HIN1-like protein 13
MD01G1011800	2.3272	-0.481146	0.791239	MKS1	Protein MKS1
MD01G1071300	2.14647	0.792848	1.57055	WRKY22	WRKY family transcription factor
MD01G1079600	2.51407	-0.92875	1.32081	CNGC1	Cyclic nucleotide-gated ion channel 1
MD01G1106900	3.85778	-0.19901	1.49796	PAL2	Phenylalanine ammonia-lyase 2
MD01G1178000	3.05927	-0.253992	1.09804	CERK	Ceramide kinase
MD01G1225000	3.44603	-1.16231	1.29038	CNGC1	Cyclic nucleotide-gated ion channel 1
MD01G1227200	2.02296	0.398489	0.312106	CRK4	CDPK-related kinase 4
MD02G1067500	9.91582	5.98802	6.50778	MKK6	Mitogen-activated protein kinase kinase 6
MD02G1140700	2.37328	0.277978	0.387935	MPK7	Mitogen-activated protein kinase 7
MD03G1057400	2.20306	-0.407908	0.566068	WRKY33	WRKY DNA-binding protein 33
MD03G1200500	3.76839	0.381495	1.86579	CPK9	Calcium-dependent protein kinase 9
MD04G1167700	3.02062	-1.52243	0.842525	WRKY33	WRKY DNA-binding protein 33
MD04G1236900	2.25265	-0.461755	1.33554	SBT1.9	Subtilisin-like protease SBT1.9
MD04G1239400	2.27494	0.482968	1.78276	WAKL1	Wall-associated receptor kinase-like 1
MD05G1041800	1.28427	1.20735	2.34317	CPK4	calcium-dependent protein kinase 4
MD05G1140300	0.588797	-0.618275	-0.212864	CPK5	#N/A
MD05G1256300	3.54385	-0.260947	1.79451	NPR3	NPR3
MD05G1269900	3.26135	0.410153	0.850603	WAK2	Wall-associated receptor kinase 2
MD05G1275700	10.1009	0	10.3704	SBT1.7	Subtilisin-like protease SBT1.7
MD05G1275800	7.41127	1.47018	8.69854	SBT1.4	Subtilisin-like protease SBT1.4
MD05G1295700	2.7218	0.39743	1.1963	WRKY65	WRKY DNA-binding protein 65
MD05G1325100	2.04682	-0.423307	0.819078	CBP60B	Calmodulin-binding protein 60 B
MD05G1349800	3.52887	-0.73336	1.78699	WRKY6	WRKY family transcription factor
MD06G1089500	3.20001	-0.369441	0.578094	MPK4	Mitogen-activated protein kinase 4
MD06G1189100	3.76131	1.09049	1.03307	WRKY61	WRKY DNA-binding protein 61
MD07G1077400	3.21333	0.0197786	1.03585	NPC3	NPC3
MD07G1172700	4.34664	0.195441	1.07535	PAL2	Phenylalanine ammonia-lyase 2
MD07G1199400	2.74061	0.0422721	1.34893	APK1A	Protein kinase superfamily protein
MD07G1260800	3.10263	-0.941758	1.30255	SBT1.3	Subtilisin-like protease SBT1.3
MD07G1280300	9.73692	3.28629	3.81774	WRKY27	Probable WRKY transcription factor 27
MD07G1286700	2.26024	-0.301013	0.842304	CNGC1	Cyclic nucleotide-gated ion channel 1
MD07G1291400	3.95915	-3.53154	1.94585	CNGC1	Cyclic nucleotide-gated ion channel 1
MD07G1292500	3.85842	-0.0958836	2.5074	CNGC1	Cyclic nucleotide-gated ion channel 1
MD08G1221700	2.12681	-0.231607	0.91698	BAK1	BRI1-associated receptor kinase
MD08G1227200	2.74472	0.781057	1.7785	WRKY9	WRKY DNA-binding protein 9
MD08G1241600	3.48679	0.153073	2.16533	CNGC1	Cyclic nucleotide-gated ion channel 1
MD09G1008800	2.81065	0.636526	1.40268	WRKY75	WRKY DNA-binding protein 75
MD09G1111800	3.23588	0.587125	1.63304	CERK1	Chitin elicitor receptor kinase 1
MD09G1132100	2.289	-0.657105	0.730094	SBT5.4	Subtilisin-like protease SBT5.4
MD09G1145300	3.79731	-1.3454	2.03197	WAKL2	Wall-associated receptor kinase-like 2
MD09G1145400	4.31964	-1.8497	-0.427503	WAK2	Wall-associated receptor kinase 2
MD09G1145500	2.92934	-1.25267	1.36114	WAKL2	Wall-associated receptor kinase-like 2
MD09G1151800	2.90224	-0.675794	0.765036	MPK20	Mitogen-activated protein kinase 20
MD09G1157600	2.7721	-0.495529	0.52054	MKK4	MKK4
MD10G1048300	-1.30735	-0.124479	-0.74655	CPK4	calcium-dependent protein kinase 4
MD10G1142300	1.56788	-0.404374	0.38897	CPK5	#N/A
MD10G1238200	8.56296	-0.115803	3.91165	JUB1	Transcription factor JUNGBRUNNEN 1
MD10G1248500	7.25016	0.149024	2.61557	WAK2	Wall-associated receptor kinase 2
MD10G1250500	3.78452	-1.74796	-0.966414	WAK2	Wall-associated receptor kinase 2
MD10G1250900	3.94027	-1.37052	-0.1255	WAK5	Wall-associated receptor kinase 5
MD10G1251200	4.88593	0.939442	2.28327	WAK2	Wall-associated receptor kinase 2
MD10G1251400	4.96103	-1.1421	-0.52694	WAK2	Wall-associated receptor kinase 2
MD10G1266400	3.33477	0.287849	1.27287	WRKY28	WRKY DNA-binding protein 28
MD10G1302900	3.36211	-0.794088	1.37318	CBP60B	Calmodulin-binding protein 60 B
MD10G1324500	2.4814	-0.244419	0.775598	WRKY6	WRKY family transcription factor
MD11G1059400	2.8319	-0.516976	1.22263	WRKY33	WRKY DNA-binding protein 33
MD11G1185000	10.4144	7.39841	5.82434	NPC2	Non-specific phospholipase C2
MD11G1217500	3.14379	0.268595	1.04265	CPK33	calcium-dependent protein kinase 33
MD12G1044400	5.29609	-0.16324	2.29118	CPK2	Calcium-dependent protein kinase 2
MD12G1116700	3.48431	0.128157	1.71095	PAL1	Phenylalanine ammonia-lyase 1
MD12G1208300	2.22136	-0.263665	1.73071	CBP60B	Calmodulin-binding protein 60 B
MD12G1208500	3.58474	-0.947255	0.700007	CBP60B	Calmodulin-binding protein 60 B
MD12G1256100	2.62715	-3.76896	2.82858	FER	Receptor-like protein kinase FERONIA
MD12G1256200	2.02071	-0.622716	0.95088	FER	Receptor-like protein kinase FERONIA
MD13G1122100	2.90655	0.673833	1.84662	WRKY75	WRKY DNA-binding protein 75
MD13G1134500	3.73508	-0.595529	2.10774	RBOHD	Respiratory burst oxidase homolog protein D
MD14G1043300	4.72744	0.340689	1.55073	CPK2	Calcium-dependent protein kinase 2
MD14G1154500	2.62816	3.1487	1.62905	WRKY45	Probable WRKY transcription factor 45
MD14G1195500	8.2398	1.39081	3.54198	ICS2	Isochorismate synthase 2, chloroplastic
MD14G1196100	2.75638	-0.685942	-0.00119292	WRKY61	WRKY DNA-binding protein 61
MD14G1228200	2.17377	-0.246695	0.489357	DELTA-ADR	AP-3 complex subunit delta
MD15G1039600	7.74318	0.0965625	6.2978	WRKY40	WRKY DNA-binding protein 40
MD15G1039900	3.46744	1.04488	2.5308	POLAR	Protein POLAR LOCALIZATION DURING ASYMMETRIC DIVISION AND REDISTRIBUTION
MD15G1088400	2.37017	-0.682064	0.65872	WAK2	Wall-associated receptor kinase 2
MD15G1106000	2.55956	-0.66645	1.22593	ATCNGC14	cyclic nucleotide-gated channel 14
MD15G1106600	2.80225	-0.323067	0.901391	WRKY11	WRKY DNA-binding protein 11
MD15G1212100	0.321595	-0.262739	-0.121826	ATMKK2	kinase
MD15G1287300	2.77491	-0.550812	1.69942	WRKY7	WRKY DNA-binding protein 7
MD15G1318400	2.2636	-0.0497605	0.713191	CAMTA3	Calmodulin-binding transcription activator 3
MD15G1358300	2.02778	-0.403666	0.77973	MEKK1	Mitogen-activated protein kinase kinase kinase 1
MD16G1025500	4.61596	-0.436608	0.699143	RALFL33	Protein RALF-like 33
MD16G1077700	3.09662	0.549621	1.6456	WRKY72	WRKY DNA-binding protein 72
MD16G1122400	4.37163	1.80774	2.64999	WRKY75	WRKY75
MD16G1151000	0.171188	2.14322	1.49291	WRKY48	Probable WRKY transcription factor 48
MD16G1244300	2.49021	-0.30936	1.34074	WRKY11	WRKY DNA-binding protein 11
MD17G1001500	5.7484	2.75764	3.83201	WRKY75	WRKY75
MD17G1102100	2.70764	-0.367587	0.69971	CERK1	Chitin elicitor receptor kinase 1
MD17G1131600	5.52163	-0.883589	1.55625	WAKL2	Wall-associated receptor kinase-like 2
MD17G1132000	4.76715	-2.16768	-0.70451	WAKL9	Wall-associated receptor kinase-like 9
MD17G1173100	1.2126	-0.00823066	0.168702	MKK4	kinase
ETI
MD00G1006600	3.18795	-0.227102	3.14497	LRR-RLK	Probable leucine-rich repeat receptor-like serine/threonine-protein kinase At3g14840
MD00G1006700	2.31389	-0.470023	1.15791	RKF1	Probable LRR receptor-like serine/threonine-protein kinase RFK1
MD00G1007000	3.81742	-0.351605	1.71363	RKF1	Probable LRR receptor-like serine/threonine-protein kinase RFK1
MD00G1023600	2.0658	-0.175368	0.340724	#N/A	Probable LRR receptor-like serine/threonine-protein kinase At1g56130
MD00G1105400	4.6028	3.61455	4.51885	#N/A	Probable LRR receptor-like serine/threonine-protein kinase At3g47570
MD00G1158300	2.28887	-0.746425	0.871105	#N/A	Disease resistance protein (TIR-NBS-LRR class) family
MD00G1158500	2.52943	-0.531541	0.814122	#N/A	Disease resistance protein (TIR-NBS-LRR class) family
MD00G1183000	2.56285	0.573288	0.832544	#N/A	Probable LRR receptor-like serine/threonine-protein kinase At1g56130
MD01G1062500	3.2288	-0.189596	0.801164	#N/A	Disease resistance family protein / LRR family protein
MD01G1189500	2.59973	1.68413	0.0669135	#N/A	Disease resistance protein (TIR-NBS-LRR class)
MD02G1056000	2.0872	0.516687	0.908984	#N/A	Disease resistance protein (TIR-NBS-LRR class) family
MD02G1063300	2.97391	0.392651	1.66979	#N/A	Disease resistance protein (TIR-NBS-LRR class) family
MD02G1063800	2.41689	0.505553	1.32795	#N/A	Disease resistance protein (TIR-NBS-LRR class) family
MD02G1097400	3.36971	-0.540691	1.72114	#N/A	Disease resistance protein (TIR-NBS-LRR class) family
MD02G1098100	3.7902	-1.26753	0.504019	#N/A	Disease resistance protein (TIR-NBS-LRR class) family
MD02G1098200	3.57404	-0.97311	0.538664	#N/A	Disease resistance protein (TIR-NBS-LRR class)
MD02G1109000	3.42142	0.826157	2.01008	PIRL4	Plant intracellular Ras-group-related LRR protein 4
MD02G1109200	2.87642	0.349391	2.46759	#N/A	Disease resistance protein (TIR-NBS-LRR class) family
MD02G1112800	2.27324	-0.439879	1.314	#N/A	Disease resistance protein (TIR-NBS-LRR class) family
MD02G1164300	2.02572	-0.172637	1.58884	#N/A	Disease resistance protein (CC-NBS-LRR class) family
MD02G1165500	0.852517	-0.50382	-0.424563	AT5G66900	Disease resistance protein (CC-NBS-LRR class) family
MD02G1165600	2.38568	-1.09853	-0.234334	#N/A	Disease resistance protein (CC-NBS-LRR class) family
MD02G1165700	2.44106	-1.05982	-0.225032	#N/A	Disease resistance protein (CC-NBS-LRR class) family
MD02G1166100	4.50847	0.252321	0.593489	#N/A	Disease resistance protein (CC-NBS-LRR class) family
MD03G1048600	4.39494	0.839637	1.97744	#N/A	Probable LRR receptor-like serine/threonine-protein kinase At1g06840
MD03G1048800	5.45151	0.878684	1.33355	#N/A	Probable LRR receptor-like serine/threonine-protein kinase At1g06840
MD03G1246600	2.66523	0.647872	1.58994	LRR-RLK	Probable leucine-rich repeat receptor-like serine/threonine-protein kinase At3g14840
MD03G1272600	2.22308	-0.403721	0.713263	RKF3	Probable LRR receptor-like serine/threonine-protein kinase RKF3
MD04G1167900	2.38817	0.76928	1.53097	FBL3	F-box/LRR-repeat protein 3
MD05G1100200	2.06374	-0.0584236	1.1303	#N/A	Probable LRR receptor-like serine/threonine-protein kinase At1g53430
MD05G1132800	4.71011	-1.32772	1.25707	#N/A	Leucine-rich repeat (LRR) family protein
MD05G1150100	2.65316	-0.706173	0.511493	#N/A	Disease resistance protein (TIR-NBS-LRR class)
MD05G1180500	2.65729	0.55482	1.08221	#N/A	Probable LRR receptor-like serine/threonine-protein kinase At1g56130
MD05G1205600	2.41616	0.0743402	3.29981	FBL17	F-box/LRR-repeat protein 17
MD05G1246400	4.94348	3.23868	3.00873	#N/A	Disease resistance family protein / LRR family protein
MD05G1246500	6.23374	3.45406	3.91986	#N/A	Disease resistance family protein / LRR family protein
MD05G1257000	2.10881	0.1703	0.675602	#N/A	Probable LRR receptor-like serine/threonine-protein kinase At1g56130
MD05G1283300	3.89775	0.694911	0.689924	HSL2	LRR receptor-like serine/threonine-protein kinase HSL2
MD05G1316000	2.04697	0.0103644	0.629384	#N/A	Disease resistance protein (TIR-NBS-LRR class) family
MD06G1182800	5.65947	-0.811822	1.84888	EDS1	Protein EDS1
MD06G1198600	4.23873	-0.428251	1.89359	#N/A	Probable LRR receptor-like serine/threonine-protein kinase At1g74360
MD06G1200000	2.66717	-0.17943	0.866801	#N/A	Leucine-rich repeat (LRR) family protein
MD07G1015200	3.02038	1.0308	2.0616	#N/A	Disease resistance protein (TIR-NBS-LRR class) family
MD07G1015300	2.61931	0.643615	1.5336	#N/A	Disease resistance protein (TIR-NBS-LRR class)
MD07G1015400	2.5176	1.31455	1.71605	#N/A	Disease resistance protein (TIR-NBS-LRR class) family
MD07G1218700	2.44668	-0.268422	0.280521	#N/A	Probable LRR receptor-like serine/threonine-protein kinase At3g47570
MD07G1245100	2.55617	-0.0808176	0.824891	#N/A	Disease resistance protein (TIR-NBS-LRR class)
MD07G1255300	8.40328	4.23364	3.84005	#N/A	Probable LRR receptor-like serine/threonine-protein kinase At3g47570
MD07G1260700	2.81	-0.917953	0.685767	SNC1	disease resistance protein (TIR-NBS-LRR class), putative
MD07G1261600	2.37234	0.547858	-0.0351396	#N/A	Disease resistance protein (TIR-NBS-LRR class) family
MD08G1017600	4.11306	-0.970467	4.92879	#N/A	Probable LRR receptor-like serine/threonine-protein kinase At4g36180
MD08G1040700	3.00971	-0.055637	1.05849	#N/A	Disease resistance protein (TIR-NBS-LRR class) family
MD08G1041800	-2.61969	-0.507838	-1.59172	ADR1	#N/A
MD08G1042400	-2.53085	-0.399123	-1.35288	ADR1	#N/A
MD08G1203600	2.50137	0.263198	0.92283	#N/A	Disease resistance protein (TIR-NBS-LRR class) family
MD09G1199100	2.23197	1.34416	0.766418	IOS1	LRR receptor-like serine/threonine-protein kinase IOS1
MD10G1019200	2.04291	-0.319171	0.228998	#N/A	Disease resistance protein (TIR-NBS-LRR class)
MD10G1020500	2.11252	1.22564	1.63194	#N/A	Disease resistance protein (TIR-NBS-LRR class)
MD10G1039000	2.66695	-0.267744	1.13523	#N/A	Disease resistance protein (TIR-NBS-LRR class) family
MD10G1075800	2.39917	0.358857	1.53284	#N/A	Probable LRR receptor-like serine/threonine-protein kinase At2g16250
MD10G1136600	2.00797	0.120683	0.729163	#N/A	Disease resistance protein (TIR-NBS-LRR class)
MD10G1192800	4.41157	0.471698	4.40719	FBL17	F-box/LRR-repeat protein 17
MD10G1212700	4.17871	0.978722	0.580614	#N/A	Probable LRR receptor-like serine/threonine-protein kinase At3g47570
MD10G1273400	2.99292	0.013236	1.22566	RKF1	Probable LRR receptor-like serine/threonine-protein kinase RFK1
MD10G1273600	4.33826	1.68826	3.45852	RKF1	Probable LRR receptor-like serine/threonine-protein kinase RFK1
MD10G1277600	4.77286	4.15842	3.09234	#N/A	Probable LRR receptor-like serine/threonine-protein kinase At3g47570
MD10G1304200	2.58128	0.0552858	0.743453	#N/A	Probable LRR receptor-like serine/threonine-protein kinase At3g47570
MD11G1267500	5.04196	-0.850873	1.80765	#N/A	Probable LRR receptor-like serine/threonine-protein kinase At1g53430
MD11G1267700	2.09653	-1.47544	1.39773	LRR-RLK	Probable leucine-rich repeat receptor-like serine/threonine-protein kinase At3g14840
MD11G1267800	2.02902	-1.20218	1.29631	LRR-RLK	Probable leucine-rich repeat receptor-like serine/threonine-protein kinase At3g14840
MD11G1267900	2.23164	-0.69029	1.687	LRR-RLK	Probable leucine-rich repeat receptor-like serine/threonine-protein kinase At3g14840
MD11G1293500	2.36617	-1.21722	0.143922	RKF3	Probable LRR receptor-like serine/threonine-protein kinase RKF3
MD14G1206100	3.29311	-0.0879368	1.23252	#N/A	Probable LRR receptor-like serine/threonine-protein kinase At1g74360
MD15G1075000	2.07722	-0.458501	0.818949	#N/A	Probable LRR receptor-like serine/threonine-protein kinase At3g47570
MD15G1136300	2.66722	0.969023	1.66678	PAD4	Lipase-like PAD4
MD15G1240200	2.11417	0.0812556	0.546078	#N/A	Probable LRR receptor-like serine/threonine-protein kinase At1g56130
MD15G1277200	4.93861	-0.00508227	1.86932	#N/A	Disease resistance protein (CC-NBS-LRR class) family
MD15G1277400	5.403	1.2944	1.60722	#N/A	Disease resistance protein (CC-NBS-LRR class) family
MD15G1277700	5.03307	0.264785	1.87344	#N/A	Disease resistance protein (CC-NBS-LRR class) family
MD15G1277800	4.93372	0.775465	0.795865	#N/A	Disease resistance protein (CC-NBS-LRR class) family
MD15G1278000	5.44689	0.269341	1.23412	#N/A	Disease resistance protein (CC-NBS-LRR class) family
MD15G1416500	2.5884	-0.144466	0.653614	#N/A	Disease resistance protein (TIR-NBS-LRR class) family
MD15G1432600	2.42799	-1.10588	0.693539	#N/A	Disease resistance protein (TIR-NBS-LRR class) family
MD15G1432700	2.68707	0.96799	1.58879	#N/A	Disease resistance protein (TIR-NBS-LRR class) family
MD17G1013300	4.89018	0.276547	0.426447	#N/A	Disease resistance family protein / LRR family protein
MD17G1024100	3.21943	-0.37126	1.07757	#N/A	Disease resistance protein (TIR-NBS-LRR class) family
MD17G1043700	2.14066	-0.782367	0.376299	BIR2	Inactive LRR receptor-like serine/threonine-protein kinase BIR2
Heat shock proteins
MD01G1198700	3.52223	0.565412	2.91622	HSFB2A	HSFB2A
MD01G1208700	2.13626	-0.308616	3.33928	HSP90-1	Heat shock protein 90-1
MD02G1005800	4.92331	0.152382	6.10269	HSP70-5	Hsp70b
MD02G1171800	2.98925	0.354472	1.47524	HSFB1	Heat stress transcription factor B-1
MD03G1258300	0.443387	0.599546	2.05642	HSFA6B	Heat stress transcription factor A-6b
MD05G1183400	7.75985	6.07037	9.76743	HSP22.0	22.0 kDa heat shock protein
MD05G1240300	4.9468	1.22023	6.35483	HSP17.8	17.8 kDa class I heat shock protein
MD06G1060300	2.31485	1.29819	3.38537	HSP23.6	HSP23.6-MITO
MD06G1201600	5.79131	0.544742	7.82734	CLPB1	Chaperone protein ClpB1
MD07G1210700	5.5469	3.20074	6.55797	HSP17.6C	17.6 kDa class I heat shock protein 3
MD07G1210800	2.22182	-0.589481	2.28461	HSP17.6C	17.6 kDa class I heat shock protein 3
MD07G1266500	2.58723	0.129204	1.42156	HSFB2A	HSFB2A
MD07G1298000	10.1516	5.26972	11.462	HSP21	HSP21
MD08G1068000	3.15103	-0.912085	4.04008	HSP17.6	17.6 kDa class II heat shock protein
MD08G1068200	3.76651	-0.24201	4.64877	HSP17.6	17.6 kDa class II heat shock protein
MD08G1068800	2.98735	0.466568	6.0792	HSP17.6	17.6 kDa class II heat shock protein
MD08G1249100	6.47371	1.54722	8.71867	HSP22.0	22.0 kDa heat shock protein
MD10G1171200	4.17793	0.457402	5.81173	HSP22.0	22.0 kDa heat shock protein
MD10G1289200	2.87638	0.582892	4.02963	#N/A	At2g20560/T13C7.15
MD10G1319400	4.58838	-2.2599	1.86474	HSP15.4	15.4 kDa class V heat shock protein
MD11G1087100	11.7142	4.68165	12.7736	HSP17.8	17.8 kDa class I heat shock protein
MD11G1088300	8.9353	1.56699	9.90376	HSP17.8	17.8 kDa class I heat shock protein
MD11G1089300	12.0146	4.81668	13.0878	HSP17.8	17.8 kDa class I heat shock protein
MD11G1278900	-0.236038	2.80462	1.96537	HSFA6B	Heat stress transcription factor A-6b
MD11G1316600	2.23208	0.0263047	1.26409	ERDJ3B	DnaJ protein ERDJ3B
MD12G1017900	2.40534	-0.575657	2.53104	HSFA3	HSFA3
MD12G1079300	3.46811	0.492422	1.89453	HSFB3	Heat stress transcription factor B-3
MD13G1108500	10.1591	2.98832	12.0561	HSP21	HSP21
MD14G1015900	5.01572	0.345487	6.13983	HSFA3	HSFA3
MD14G1075200	2.43719	0.651116	1.26665	HSFB3	Heat stress transcription factor B-3
MD14G1075400	2.26706	0.541375	1.17117	HSFB3	Heat stress transcription factor B-3
MD14G1195100	10.2183	2.18553	4.72813	RTM2	Protein RESTRICTED TEV MOVEMENT 2
MD15G1053800	3.87927	-0.665152	4.80656	HSP17.6	17.6 kDa class II heat shock protein
MD15G1283700	2.05404	-0.109944	0.90877	HSFB1	Heat stress transcription factor B-1
MD15G1443700	5.94152	0.680438	8.1403	HSP22.0	22.0 kDa heat shock protein
MD16G1108600	8.1273	0	9.85555	HSP21	HSP21
MD17G1225700	5.54643	1.44467	7.80264	MED37E	Probable mediator of RNA polymerase II transcription subunit 37e
MD17G1225800	4.49616	-2.15442	6.84919	MED37C	Probable mediator of RNA polymerase II transcription subunit 37c
MD17G1226000	7.39668	0.341844	8.97776	MED37C	Probable mediator of RNA polymerase II transcription subunit 37c
MD17G1226100	3.58497	-0.963185	5.38796	MED37C	Probable mediator of RNA polymerase II transcription subunit 37c
Calmodulin/Calmodulin--related proteins
MD01G1066900	3.10414	0.800868	2.07115	CRCK2	Calmodulin-binding receptor-like cytoplasmic kinase 2
MD02G1082300	5.37908	-2.35211	2.45851	EDA39	calmodulin-binding family protein
MD03G1005600	7.49883	-0.397183	2.28765	IQM2	Calmodulin-binding family protein
MD03G1200500	3.76839	0.381495	1.86579	CPK9	Calcium-dependent protein kinase 9
MD03G1257100	4.18622	-0.951121	1.85334	CML11	Calmodulin-like protein 11
MD05G1325100	2.04682	-0.423307	0.819078	CBP60B	Calmodulin-binding protein 60 B
MD06G1143500	2.5634	-1.2693	0.660781	CML38	CML38
MD06G1199300	3.32392	-0.1396	0.813715	#N/A	#N/A
MD09G1013600	4.2452	0.53661	3.01894	CML38	CML38
MD09G1190800	9.03831	-3.44109	1.5133	EDA39	calmodulin-binding family protein
MD10G1302900	3.36211	-0.794088	1.37318	CBP60B	Calmodulin-binding protein 60 B
MD11G1082100	4.6657	-0.298958	1.97378	CRCK1	Calmodulin-binding receptor-like cytoplasmic kinase 1
MD11G1217500	3.14379	0.268595	1.04265	CPK33	calcium-dependent protein kinase 33
MD11G1277800	2.35685	-1.94449	0.970406	CML8	Calmodulin-like protein 8
MD12G1022200	2.2074	0.532834	1.2003	IQM3	IQ domain-containing protein IQM3
MD12G1044400	5.29609	-0.16324	2.29118	CPK2	Calcium-dependent protein kinase 2
MD12G1194200	4.52704	0.662775	1.58438	CML42	Calcium-binding protein CML42
MD12G1208300	2.22136	-0.263665	1.73071	CBP60B	Calmodulin-binding protein 60 B
MD12G1208500	3.58474	-0.947255	0.700007	CBP60B	Calmodulin-binding protein 60 B
MD14G1043300	4.72744	0.340689	1.55073	CPK2	Calcium-dependent protein kinase 2
MD15G1164700	2.88758	0.106088	0.945937	CRCK3	Calmodulin-binding receptor-like cytoplasmic kinase 3
MD15G1210200	4.14615	-2.8844	2.51703	EDA39	calmodulin-binding family protein
MD16G1202100	4.36797	-0.713895	1.05248	CML11	Calmodulin-like protein 11
Ethylene/Jasmonic acid pathway
MD00G1142600	1.72135	-0.38234	1.16672	OPR3	oxophytodienoate-reductase 3
MD01G1070400	7.63946	1.67317	4.65945	ACS1	1-aminocyclopropane-1-carboxylate synthase-like protein 1
MD01G1076500	0.596466	0.436143	0.42909	JAR1	#N/A
MD02G1089100	1.83267	0.260057	1.87987	OPR3	oxophytodienoate-reductase 4
MD02G1096100	2.9116	1.3037	1.67236	TIFY10A	TIFY10A
MD02G1207900	8.5905	3.29162	5.72717	PME17	Probable pectinesterase/pectinesterase inhibitor 17
MD04G1204000	3.52786	1.24151	1.43445	LOX1	9S-lipoxygenase
MD04G1204500	5.48484	0.490538	2.50746	LOX1	9S-lipoxygenase
MD04G1204600	5.59835	0.46131	2.54898	LOX1	#N/A
MD05G1282000	2.2118	-0.196245	1.56801	TIFY5A	Protein TIFY 5A
MD05G1282100	3.47271	1.32808	4.3208	TIFY5A	Protein TIFY 5A
MD05G1306900	4.29987	1.30416	3.05324	ERF1A	Ethylene-responsive transcription factor 1A
MD06G1090600	5.19729	-4.45453	1.22918	ACS6	1-aminocyclopropane-1-carboxylate synthase 6
MD06G1130400	3.90602	1.45855	2.53006	ERF114	Ethylene-responsive transcription factor ERF114
MD07G1106300	3.65844	1.06927	0.260879	ERF13	Ethylene-responsive transcription factor 13
MD07G1255000	4.81825	-0.262736	3.00135	PME17	Probable pectinesterase/pectinesterase inhibitor 17
MD08G1214400	8.84214	2.19526	8.98021	ERF019	Ethylene-responsive transcription factor ERF019
MD08G1246700	2.83826	0.490128	4.35726	ACO2	Aconitate hydratase
MD09G1000400	2.62937	0.0855767	1.17863	ACS	Acetyl-coenzyme A synthetase, chloroplastic/glyoxysomal
MD09G1084600	9.75452	3.03352	9.89974	AOC4	Allene oxide cyclase 4, chloroplastic
MD09G1114800	4.16483	-0.0650719	1.81634	ACO4	1-aminocyclopropane-1-carboxylate oxidase 4
MD09G1162600	4.81379	6.04	5.85051	#N/A	#N/A
MD09G1162700	5.98794	3.46332	2.38587	#N/A	#N/A
MD09G1162900	3.97151	3.78657	3.22926	#N/A	#N/A
MD09G1178600	2.50693	-0.680117	0.595903	TIFY11B	TIFY11B
MD09G1180900	4.00154	-0.931948	1.838	LOX3	#N/A
MD10G1260700	4.85984	2.32184	4.52131	TIFY5A	Protein TIFY 5A
MD11G1306500	5.66195	1.34626	3.41541	ERF071	Ethylene-responsive transcription factor ERF071
MD12G1017800	1.42244	-0.199613	0.486987	CTR1	serine/threonine-protein
MD12G1218000	2.68535	0.20119	0.102647	LOX1	#N/A
MD12G1246000	6.67086	-0.799156	3.42478	ERF1B	ethylene response factor 1
MD13G1127100	4.78779	-1.59862	1.71321	JAZ10	jasmonate-zim-domain protein 10
MD13G1188800	3.24808	-0.384407	0.834551	LACS7	Long chain acyl-CoA synthetase 7, peroxisomal
MD13G1212900	11.7329	4.19073	8.20201	ERF098	Ethylene-responsive transcription factor ERF098
MD14G1111500	4.21189	-2.63106	2.17965	ACS6	1-aminocyclopropane-1-carboxylate synthase 6
MD15G1224800	6.55761	-3.10174	3.70483	PME12	Probable pectinesterase/pectinesterase inhibitor 12
MD15G1363500	2.23346	-0.175483	1.3848	ACC1	Acetyl-CoA carboxylase 1
MD15G1397400	8.76273	4.48758	7.24155	ERF019	Ethylene-responsive transcription factor ERF019
MD16G1020800	2.12721	0.255228	0.483225	TIFY6B	Protein TIFY 6B
MD16G1047500	2.6169	0.727368	2.44287	AOC4	Allene oxide cyclase 4, chloroplastic
MD16G1113200	3.50719	-1.5329	0.183158	LOX6	#N/A
MD16G1127400	4.31872	-0.783384	1.10356	JAZ10	jasmonate-zim-domain protein 10
MD17G1096700	3.02883	-0.154575	1.23821	ACO3	Aconitate hydratase 3, mitochondrial
MD17G1106300	6.40325	-0.104563	2.20693	ACO4	1-aminocyclopropane-1-carboxylate oxidase 4
MD17G1167100	3.66963	-1.23995	1.6621	LOX3	#N/A

## Sheet: Source Data Sup_Fig 6
Source data for Supplementary Figure 6a
Genes	12 hpi			24 hpi			36 hpi			RNAseq 36 hpi	48 hpi			72 hpi
OPT1	6.30249	7.83059	8.07472	11.2645	7.72303	10.3451	11.4208	12.1765	11.9267	8.75	10.8488	11.7285	11.6171	8.77018	9.09669	10.9716
PUT4	3.92238	5.92933	6.51361	5.74075	5.09061	5.09804	9.4663	8.05105	8.98879	10.59	5.50583	5.64638	6.08441	4.17736	2.87553	4.34359
THI73	2.01091	4.45937	3.72974	8.53198	6.60808	7.29973	10.8882	10.0667	10.4813	9.09	8.2192	8.73269	9.70338	7.86108	6.96941	7.27983
MAL31	4.29596	4.10393	4.20143	4.26594	3.59322	3.98502	9.46716	10.3822	10.2349	6.66	8.68319	10.1545	10.7118	7.04083	4.10396	6.11303
FUI1	4.15918	5.90062	4.37294	8.20615	5.88998	6.19262	10.7912	8.74456	9.23958	7.02	10.9753	10.8624	11.0112	7.21158	7.98915	11.454
HOL1	-2.95701	-2.95639	-1.5265	5.39281	3.37545	3.08025	6.25633	5.11145	6.09675	9.67	9.07892	8.77229	9.21928	8.03907	5.21555	5.69562
PTR2	-1.15309	0.514689	0.027113	0.192599	0.300174	1.45925	1.00349	-0.354834	1.20485	6.59	0.389719	-0.431319	1.26044	2.82253	1.99596	3.12631
GAP1	9.29373	9.10905	8.46649	8.44787	6.4121	5.82958	14.0996	11.9113	12.7317	8.15	7.635	8.593	11.4835	14.8691	12.3334	11.6761
MEP2	4.95402	6.38581	7.42103	7.75111	7.2396	7.21993	12.238	10.6338	11.0671	7.56	9.91179	10.2024	11.0069	10.6914	8.20232	10.0788
OPT2	4.95163	6.31474	6.45838	3.5357	3.38931	3.81548	3.31902	2.47706	1.93202	4.85	6.87584	3.68224	5.80905	6.2444	5.62162	5.77
Source data for Supplementary Figure 6c
	12 hpi			24 hpi			36 hpi			48 hpi			72 hpi
ACT1	10.4108	10.5165	10.5073	12.4098	12.4374	12.5469	10.6938	10.6737	10.5555	13.2293	13.2151	13.548	11.5824	11.2155	11.3731
TDH1	-2.67924	-2.68342	-2.50119	-1.21276	-1.00192	-0.97364	-2.62167	-2.70302	-2.61927	0.296631	0.241936	0.151961	-0.95467	-1.1874	-1.05373
OPT1	7.80994	7.84619	7.79029	10.1478	9.65433	9.95092	8.94882	9.08259	9.02216	11.2758	11.2005	11.4413	8.67851	8.41597	8.49014
PUT4	10.8163	10.7865	10.8116	13.4665	13.2128	13.1387	11.5483	11.6635	11.8199	14.7683	14.5084	14.4503	12.4964	12.7044	12.3431
THI73	1.77168	1.73304	1.66022	3.70228	3.63238	3.67611	2.72297	2.52528	2.80074	5.38704	5.50564	5.53526	3.98887	3.99123	4.09457
MAL31	2.28123	2.82611	2.33884	4.70115	5.0613	5.02369	3.60013	3.88162	3.71625	6.08423	6.13909	6.18475	1.52294	1.4719	1.78238
FUI1	7.05028	6.60841	6.75219	8.53261	8.00773	8.2634	7.28126	7.35363	7.56907	10.5746	10.5931	10.5724	8.05675	7.89189	7.82605
HOL1	4.81465	5.32853	4.89851	4.85453	4.87199	4.87127	5.05182	4.86595	4.85973	8.8143	8.84237	8.93253	11.3758	11.3549	11.2694
PTR2	3.86471	4.15642	4.1182	4.09264	3.85558	4.46897	3.6689	3.62215	4.4469	3.92103	4.25119	3.98464	4.40024	4.07213	4.37996
GAP1	3.99856	3.89417	4.13851	3.68667	3.84298	3.78888	2.71762	2.74889	2.81771	4.33115	4.55122	4.35071	1.49961	1.78768	2.02791
MEP2	8.08367	8.10777	7.71347	8.34915	7.87343	7.97758	7.2	7.54066	8.11312	8.74887	8.9124	9.20736	6.84986	7.22086	7.25922
OPT2	8.80499	8.94642	8.86688	9.79433	10.0232	9.58338	8.53448	8.64898	9.01411	10.0611	9.75923	10.0482	6.50489	5.70405	6.42628
Source data for Supplementary Figure 6d
	12 hpi			24 hpi			36 hpi			RNAseq 36 hpi	48 hpi			72 hpi
OPT1	8.75235	9.06673	10.0585	11.0275	5.87608	8.9985	14.2099	9.17489	7.09482	8.75	8.56506	12.7326	9.31516	4.97384	7.87662	4.56489
PUT4	6.5597	6.73664	7.83865	4.92101	4.23416	4.14097	6.98924	8.54218	7.29028	10.59	7.82311	7.86328	6.83915	5.95764	6.36479	5.46145
THI73	0.905962	1.83126	1.67419	2.81448	0.295382	1.5249	4.61872	4.11946	2.73593	9.09	2.43667	2.43336	2.41343	-0.132857	0.357262	-1.32848
MAL31	3.0491	3.0546	2.71079	0.960695	0.165857	0.976202	3.91272	5.20751	3.09339	6.66	1.91701	3.20267	2.82397	-4.39572	-5.35152	-5.26118
FUI1	1.41289	-0.054629	1.08004	1.42937	-0.873413	0.549566	4.35537	4.42766	3.44015	7.02	5.5049	4.76164	4.6859	5.42946	5.27186	5.04835
HOL1	2.074	4.24095	3.20331	4.1115	2.27083	0.88139	7.56268	3.38888	4.83006	9.67	4.57446	6.36311	4.23436	9.07623	6.8928	7.0396
PTR2	4.04991	4.73035	4.85519	3.03105	1.58641	3.47237	6.00085	5.02593	5.46464	6.59	2.30569	1.37963	1.56932	0.988694	1.16226	1.07214
GAP1	5.1372	7.00453	6.05093	7.75116	5.39992	6.0117	9.10509	8.88644	8.01901	8.15	7.55424	7.99863	9.06674	7.06162	6.29405	6.66041
MEP2	10.7017	11.1569	12.3696	9.42165	8.21249	8.5109	11.6861	11.4651	11.0289	7.56	8.8657	9.71409	9.72415	5.89074	7.56754	6.81834
OPT2	7.08646	9.39464	8.91419	6.03575	5.16603	5.30715	6.53467	6.21664	3.69745	4.85	8.27765	6.5846	6.63136	2.35321	0.657328	1.93501

## Sheet: Source Data Sup_Fig 9
Source data for Supplementary Figure 9
	0 hpi		24 hpi		48 hpi		72 hpi		144 hpi
Lysine	59.2561	58.1122	54.4244	57.2943	55.0843	55.1014	55.4718	64.7866	63.6598	65.2862
Alanine	42.9252	43.649	41.6468	41.272	40.5567	39.9152	48.429	46.1374	48.6847	56.717
Threonine	33.0773	34.1011	33.6817	34.279	33.2947	32.1	37.4237	34.1851	41.7653	42.1054
Glycine	140.362	169.04	159.44	156.226	150.669	150.899	222.402	169.779	189.066	188.248
Valine	152.645	151.503	162.069	155.713	148.886	149.422	207.359	189.102	164.178	158.059
Serine + Proline	41.2748	42.3167	41.0551	41.8311	40.4835	40.2359	47.3614	43.3598	52.1851	52.5424
Isoleucine	36.9575	38.9144	37.6521	36.822	37.9296	38.5634	41.9438	39.0009	48.2843	48.7004
Leucine	0	0	0	0	0	0	0	0	0	0
Methionine	0	0	0	0	0	0	0	0	0	0
Histidine	23.3849	24.5038	24.7429	25.0405	20.7781	19.8004	23.816	22.7678	28.2249	28.1635
Phenylalanine	33.7224	38.1627	17.4466	16.39	34.5496	34.0378	39.3865	36.6537	50.6837	50.6563
Glutamic acid	77.9805	100.111	79.9953	81.7943	85.5179	83.7777	88.6042	83.9412	110.099	107.562
Aspartic acid	150.652	158.646	103.291	104.964	101.34	101.43	107.959	106.582	113.931	112.757
Cysteine	2.74116	3.4309	3.39451	2.47917	3.08239	2.93684	5.42572	3.26675	3.59828	3.62739
Tyrosine	24.1806	26.7866	24.5453	23.9025	26.5683	26.3619	26.8888	23.3598	36.1505	36.2842
Amino acids expressed as mg/100 g lyophilized apple tissues

## Sheet: Source Data Sup Fig_11
Source data for Supplementary Figure 11
TIME (hours)	0	0.5	1	1.5	2	2.5	3	3.5	4	4.5	5	5.5	6	6.5	7	7.5	8	8.5	9	9.5	10	10.5	11	11.5	12	12.5	13	13.5	14	14.5	15	15.5	16	16.5	17	17.5	18	18.5	19	19.5	20	20.5	21	21.5	22	22.5	23	23.5	24
YPD	0	-0.0004	-0.0008	-0.0004	-0.0012	0	0.009	0.0086	0.0128	0.0154	0.0203	0.0237	0.0276	0.0311	0.0343	0.0414	0.0502	0.0594	0.0734	0.0963	0.1291	0.1752	0.2297	0.2983	0.3747	0.46	0.5463	0.6315	0.7102	0.7792	0.8405	0.8948	0.9427	0.9992	1.0785	1.1578	1.2305	1.2991	1.3591	1.4047	1.4397	1.4697	1.4966	1.5171	1.535	1.5529	1.566	1.5786	1.5876
Arginine 10 mM	0	0.000633333	0.00429167	0.006825	0.00675833	0.00803333	0.0100417	0.0119167	0.0152917	0.0183167	0.0221917	0.0263167	0.030525	0.0345583	0.0414083	0.0482667	0.0561833	0.0666167	0.0804417	0.0940083	0.107917	0.122992	0.136592	0.15525	0.176117	0.1968	0.213425	0.231658	0.248875	0.266467	0.282808	0.297733	0.314417	0.330017	0.345717	0.361683	0.378583	0.394058	0.4098	0.426675	0.441983	0.455575	0.469483	0.4808	0.5175	0.502167	0.514225	0.5264	0.533808
Ammonium 10 mM	0	0.00256667	0.00563333	0.00682223	0.00925556	0.0102778	0.0121444	0.0125333	0.0138778	0.0155889	0.0176222	0.02	0.0221556	0.0249889	0.0289556	0.0338667	0.0401556	0.0484667	0.0576778	0.0684889	0.0835444	0.100578	0.114022	0.132122	0.151478	0.165778	0.180244	0.195211	0.209033	0.227011	0.245567	0.2626	0.278311	0.293289	0.308467	0.319744	0.330733	0.343078	0.354811	0.367189	0.381011	0.393978	0.406233	0.417033	0.429544	0.442333	0.454344	0.462911	0.470678
Urea 10 mM	0	5.55681e-05	0.00375557	0.0046111	0.00558889	0.00707778	0.00907778	0.0109444	0.0132222	0.0160667	0.0187778	0.0227	0.0304556	0.0376889	0.0445444	0.0522	0.0551222	0.0668444	0.0779556	0.0911444	0.104644	0.116367	0.130522	0.143533	0.157978	0.1723	0.184489	0.199222	0.212056	0.221411	0.232711	0.247256	0.257556	0.268433	0.2797	0.2906	0.301044	0.3105	0.320133	0.330689	0.338811	0.349278	0.358744	0.366244	0.411122	0.382633	0.390589	0.398222	0.406622
Apple	0	-0.000683341	-1.66615e-05	0.000943339	0.00115666	0.00259	0.00556	0.00717	0.00991666	0.0142633	0.01896	0.0227533	0.02785	0.0349533	0.04327	0.05269	0.0627133	0.0724633	0.0832533	0.0943567	0.107423	0.119867	0.131773	0.144557	0.157317	0.16777	0.178717	0.18979	0.201147	0.211363	0.21868	0.231363	0.242417	0.251127	0.26107	0.268863	0.27525	0.283773	0.292333	0.299503	0.30555	0.31317	0.32242	0.328743	0.354477	0.341903	0.348167	0.35535	0.3596
Nitrate 10 mM	0	0.00573333	0.00886667	0.0117	0.0114333	0.0100667	0.0127667	0.0125667	0.0138333	0.0109667	0.0159333	0.0141333	0.0155333	0.0171	0.0186	0.0176333	0.0183333	0.0229667	0.0244333	0.0253333	0.0241	0.0239667	0.0244	0.0246667	0.0256	0.0246333	0.0256667	0.0250667	0.0267333	0.0268667	0.0284667	0.0284667	0.0257667	0.0269667	0.0285333	0.0309	0.0307667	0.0299333	0.0319	0.0328333	0.0320333	0.0323667	0.0335667	0.0344	0.0687	0.0343333	0.0348667	0.0377333	0.0372667
Nitrite 1 mM	0	0.00143334	0.0069	0.0069	0.0061	0.00553333	0.00616667	0.0063	0.0066	0.0079	0.00813333	0.0088	0.0089	0.00996667	0.0107333	0.0117333	0.0123333	0.0125	0.0131333	0.0144333	0.0165667	0.0180333	0.0186667	0.0214	0.0223	0.0234333	0.0241333	0.0253667	0.0269	0.0275	0.0292	0.0288667	0.0324667	0.0344333	0.0377333	0.0409	0.044	0.0469	0.0516	0.0556333	0.0605333	0.0655333	0.0701333	0.0752	0.106367	0.0845333	0.0931	0.100067	0.1065
lysine 10 mM	0	0.000100002	0.000200003	-0.000100002	0.000500001	0.0016	0.0034	0.0049	0.0065	0.0086	0.0078	0.0065	0.0081	0.0103	0.0131	0.0159	0.0187	0.0238	0.0284	0.0312	0.034	0.0363	0.0387	0.0409	0.0429	0.0455	0.0477	0.0513	0.0548	0.0579	0.0616	0.0647	0.068	0.0715	0.0735	0.0781	0.0809	0.0869	0.093	0.0992	0.1058	0.1125	0.1194	0.1262	0.1335	0.1409	0.1483	0.1589	0.1673
alanine 10 mM	0	0.000299998	0.001	0.0026	0.0055	0.0085	0.0113	0.0127	0.0135	0.0143	0.0157	0.0174	0.02	0.0211	0.0233	0.0272	0.0295	0.034	0.0389	0.0436	0.0494	0.0579	0.0676	0.079	0.0919	0.1061	0.1215	0.1391	0.1566	0.1745	0.1943	0.2129	0.2321	0.252	0.2696	0.2891	0.3073	0.3268	0.3444	0.3617	0.3781	0.3932	0.4089	0.4219	0.4351	0.4474	0.4594	0.4715	0.4818
threonine 10 mM	0	0.00650001	0.0251	0.025	0.0238	0.0247	0.0238	0.0231	0.0239	0.0231	0.0224	0.0192	0.0193	0.0235	0.0254	0.0264	0.0268	0.0275	0.0283	0.0289	0.0297	0.0312	0.0325	0.0342	0.0362	0.0382	0.0406	0.0433	0.0464	0.0483	0.0516	0.0535	0.0567	0.0613	0.0655	0.0705	0.0759	0.0818	0.0879	0.0944	0.1012	0.1085	0.115	0.1235	0.1314	0.1397	0.1481	0.1572	0.166
GABA 10 mM	0	0.001	0.0016	0.0025	0.0029	0.0044	0.0065	0.0099	0.0313	0.0415	0.0458	0.0517	0.0592	0.0679	0.0788	0.091	0.1065	0.1176	0.1367	0.1576	0.1795	0.2017	0.225	0.2487	0.2712	0.2948	0.3161	0.3377	0.3598	0.3798	0.3997	0.4205	0.4384	0.4586	0.4758	0.4942	0.5102	0.5258	0.541	0.5565	0.567	0.5807	0.5915	0.6029	0.6125	0.6225	0.6292	0.6391	0.6481
Uridine 10 mM	0	0.0088	0.0112	0.0125	0.0156	0.0212	0.0207	0.0204	0.0222	0.0184	0.0159	0.0138	0.0209	0.018	0.0193	0.0115	0.0122	0.0116	0.0121	0.013	0.0136	0.0157	0.0157	0.0187	0.0176	0.0197	0.0229	0.0252	0.027	0.0271	0.0283	0.029	0.0294	0.0301	0.0303	0.0313	0.0312	0.0318	0.0328	0.0331	0.0342	0.0343	0.0347	0.0355	0.0353	0.036	0.0361	0.0367	0.0373
Proline 10 mM	0	0.000600003	-0.000599995	0.00170001	0.0022	0.004	0.0045	0.0048	0.0077	0.0114	0.022	0.0319	0.0397	0.0481	0.0612	0.0755	0.0894	0.1029	0.1192	0.1353	0.1539	0.1741	0.195	0.2156	0.2366	0.257	0.2758	0.2941	0.312	0.3297	0.3485	0.365	0.3811	0.3967	0.4123	0.4267	0.4414	0.4568	0.4698	0.4839	0.4973	0.5083	0.5204	0.5326	0.5426	0.5534	0.5616	0.572	0.5807
Glycine 10 mM	0	0.000100002	0.000799999	0.0027	0.0051	0.0086	0.0133	0.0164	0.0188	0.0201	0.0214	0.0261	0.0293	0.0326	0.0373	0.0439	0.0526	0.0644	0.0772	0.0912	0.1065	0.1232	0.1408	0.1599	0.1787	0.1983	0.2188	0.2404	0.263	0.2826	0.305	0.3265	0.3463	0.3671	0.3857	0.4045	0.4227	0.4399	0.4547	0.4711	0.4864	0.4996	0.5137	0.5251	0.5387	0.549	0.56	0.572	0.5816
Aspartic acid 10 mM	0	0.0023	0.0041	0.0058	0.0054	0.0064	0.0096	0.0192	0.0322	0.0345	0.0337	0.0356	0.0372	0.0427	0.0493	0.0606	0.0754	0.0938	0.1151	0.1399	0.166	0.1951	0.2249	0.2562	0.2856	0.3151	0.3454	0.374	0.4013	0.4283	0.4529	0.4775	0.5011	0.5252	0.5476	0.5679	0.5869	0.6065	0.6243	0.6448	0.6592	0.6711	0.6841	0.6943	0.7066	0.7189	0.7294	0.7405	0.7518
Serine 10 mM	0	0.0145	0.0188	0.0255	0.0234	0.0225	0.0214	0.0224	0.0239	0.023	0.0257	0.0269	0.0279	0.0256	0.0284	0.0322	0.0363	0.0418	0.0486	0.0571	0.067	0.0785	0.0923	0.1067	0.1232	0.1403	0.1596	0.1793	0.2005	0.2196	0.2416	0.2627	0.2842	0.3066	0.3268	0.3483	0.3686	0.3891	0.4098	0.428	0.4462	0.4622	0.4758	0.4903	0.5051	0.5174	0.529	0.5405	0.5523
ornitine 10 mM	0	0.000600003	0.0013	0.00560001	0.0107	0.00340001	0.0247	0.03	0.0339	0.0357	0.0377	0.0402	0.0434	0.0528	0.0632	0.0771	0.0914	0.109	0.1287	0.1515	0.1758	0.2011	0.2285	0.2546	0.2813	0.3072	0.3328	0.3582	0.3826	0.405	0.4273	0.4491	0.4671	0.4872	0.5049	0.5234	0.5391	0.5555	0.5719	0.5867	0.6012	0.6137	0.6273	0.6396	0.6499	0.6614	0.6712	0.6795	0.6888
cysteine 10 mM	0	9.99942e-05	-0.000400007	-0.000100002	-0.0011	-0.0011	-0.000700004	-0.000800006	-0.0009	-0.000700004	-0.001	-0.0011	-0.0011	-0.000100002	-0.001	-0.000400007	-0.000700004	-0.000800006	-0.0011	-0.000300005	-0.000600003	-0.0009	0	-0.000300005	0	-0.000200003	0.000199996	-0.000100002	0.000499994	-0.000300005	0.000599995	-0.000400007	-0.000300005	0.000299998	-0.000300005	0	-0.000700004	-0.000500001	9.99942e-05	-0.000500001	0.000199996	0.000299998	-0.000400007	0.000199996	-0.000500001	-0.000100002	-0.000200003	-0.000400007	-0.000500001
glutamine 10 mM	0	0.0095	0.0169	0.0202	0.0187	0.0209	0.0222	0.0239	0.0262	0.0292	0.0303	0.0346	0.042	0.0509	0.0603	0.074	0.0898	0.1078	0.1266	0.1475	0.1675	0.1902	0.2139	0.2359	0.2569	0.2779	0.2989	0.318	0.3387	0.3555	0.3747	0.3911	0.4076	0.4247	0.4388	0.4538	0.4675	0.4811	0.4958	0.5084	0.5207	0.5309	0.5429	0.5501	0.5586	0.5699	0.577	0.5845	0.5931
Leucine 10 mM	0	-0.000100002	-0.000300005	0.0031	0.00579999	0.00709999	0.00849999	0.0029	0.0125	0.016	0.0178	0.0196	0.0208	0.0221	0.0224	0.0243	0.0229	0.0245	0.0293	0.0339	0.0386	0.0446	0.0536	0.0616	0.0724	0.0823	0.0939	0.1044	0.1165	0.1268	0.1395	0.1495	0.1613	0.1728	0.1824	0.1944	0.2042	0.2147	0.2255	0.235	0.2448	0.253	0.2607	0.269	0.2761	0.2849	0.2903	0.2966	0.3036
Methionine 10 mM	0	0.0143	0.0222	0.0175	0.0161	0.016	0.0168	0.0168	0.0171	0.0172	0.0172	0.0181	0.0176	0.0191	0.0193	0.0209	0.0201	0.0212	0.0193	0.0218	0.0224	0.023	0.0282	0.0318	0.0359	0.0393	0.0431	0.047	0.0516	0.0553	0.0612	0.0657	0.0715	0.0775	0.0831	0.0905	0.096	0.1033	0.1116	0.1178	0.126	0.1329	0.1388	0.1475	0.1545	0.1623	0.1687	0.1731	0.1782
Isoleucine 10 mM	0	0.0018	0.0108	0.0225	0.012	0.0204	0.0041	0.0151	0.0089	0.0149	0.0117	0.0145	0.0093	0.0095	0.0138	0.0124	0.0123	0.0132	0.0148	0.0147	0.0168	0.017	0.0192	0.0207	0.0223	0.0239	0.0261	0.028	0.0311	0.0326	0.0375	0.0391	0.0438	0.0475	0.0502	0.0552	0.0577	0.0623	0.0679	0.0713	0.0772	0.0815	0.0866	0.0933	0.0981	0.1058	0.111	0.1186	0.1267
Valine 10 mM	0	0.0243	0.0249	0.0076	0.0122	0.0163	0.0164	0.0168	0.0186	0.02	0.0183	0.0183	0.019	0.0201	0.0216	0.0253	0.029	0.0342	0.0392	0.0464	0.0522	0.0585	0.0668	0.073	0.0826	0.0925	0.1043	0.1149	0.1282	0.1404	0.156	0.1698	0.1865	0.2031	0.2193	0.238	0.2545	0.2721	0.2899	0.305	0.3221	0.3372	0.3536	0.3701	0.384	0.3989	0.4097	0.4204	0.4311
Histidine 10 mM	0	0.0013	0.0015	0.0027	0.0012	0.0015	0.0029	0.00189999	0.0034	0.0065	0.007	0.0214	0.0214	0.0167	0.0177	0.0162	0.017	0.019	0.021	0.0218	0.0216	0.0207	0.0233	0.0228	0.025	0.0215	0.0239	0.024	0.0255	0.0239	0.0262	0.0245	0.0254	0.0269	0.0264	0.0279	0.0259	0.0269	0.0283	0.0273	0.0293	0.0292	0.0287	0.0304	0.0294	0.0307	0.03	0.0305	0.0307
Asparagine 10 mM	0	0.000299998	0.000199996	0.0018	0.0021	0.0044	0.0078	0.0089	0.0106	0.0153	0.0195	0.0235	0.0293	0.0359	0.0421	0.0542	0.0687	0.0879	0.1092	0.1342	0.1601	0.1877	0.2182	0.2472	0.2777	0.3054	0.3341	0.3601	0.3831	0.4003	0.4207	0.4366	0.4529	0.4684	0.4807	0.4951	0.5065	0.5203	0.5313	0.541	0.5534	0.5639	0.5719	0.5826	0.5906	0.6001	0.604	0.6114	0.6193
NAD 10 mM	0	0.0054	0.0143	0.0121	0.0248	0.0245	0.0165	0.0222	0.0234	0.0226	0.0242	0.0253	0.0266	0.0282	0.0289	0.0312	0.0322	0.0352	0.0394	0.0445	0.0501	0.0573	0.0661	0.0761	0.0877	0.0999	0.1146	0.1289	0.1435	0.1578	0.1724	0.186	0.2003	0.2136	0.2277	0.2412	0.2543	0.2667	0.2799	0.2911	0.3036	0.3153	0.3257	0.3386	0.3476	0.3594	0.368	0.3801	0.3891
tryptophan 10 mM	0	-0.002225	0.00415	0.00585	0.011525	0.009	0.008725	0.010475	0.014925	0.0159	0.0165	0.01795	0.01915	0.0202	0.022825	0.02615	0.0287	0.03175	0.0355	0.0402	0.04555	0.051325	0.057375	0.068775	0.081675	0.097325	0.112325	0.128425	0.145875	0.164225	0.18285	0.2031	0.22315	0.2436	0.264825	0.2854	0.30555	0.325425	0.345	0.364225	0.38385	0.401	0.416675	0.43355	0.4492	0.4628	0.478675	0.49225	0.503125
Phenylalanine 10 mM	0	-0.00335	0.002	0.00705	0.01565	0.021225	0.02245	0.024825	0.025625	0.025325	0.025725	0.026425	0.0278	0.028925	0.030175	0.03305	0.0351	0.037875	0.041225	0.0459	0.0512	0.05665	0.063275	0.071025	0.078425	0.087275	0.095925	0.1048	0.114675	0.124625	0.13475	0.1462	0.157625	0.1688	0.18095	0.193725	0.205625	0.217175	0.229475	0.24135	0.25255	0.263425	0.27475	0.28445	0.295275	0.305675	0.314475	0.32415	0.334125
Glut acid 10 mM	0	-0.006275	-0.004575	-0.005475	-0.002275	0.000150003	0.00585	0.005375	0.011175	0.0166	0.0224	0.035325	0.04215	0.050225	0.061525	0.073	0.0886	0.1046	0.121025	0.137525	0.158825	0.17935	0.198275	0.21875	0.237525	0.255975	0.2754	0.29425	0.313175	0.330075	0.346425	0.3645	0.3815	0.397125	0.413575	0.431375	0.4465	0.46145	0.47695	0.490075	0.504725	0.518675	0.5308	0.542725	0.552575	0.561625	0.57075	0.57875	0.5859
Allantoin 10 mM	0	-0.005225	-0.00275	0.005425	0.002625	0.008225	0.01035	0.0146	0.018575	0.022825	0.02475	0.030275	0.036175	0.04105	0.050975	0.062675	0.075525	0.090775	0.11035	0.133475	0.15835	0.185125	0.21425	0.2448	0.273925	0.3028	0.33235	0.35865	0.383775	0.40635	0.431825	0.453475	0.47315	0.4922	0.5111	0.530275	0.546725	0.56225	0.576925	0.5922	0.604925	0.6181	0.630075	0.6404	0.651625	0.661775	0.670375	0.679375	0.6879
Tyrosine mM	0	0.0886	0.0878	0.0875	0.0878	0.0879	0.0875	0.0874	0.0876	0.0875	0.0876	0.0875	0.0874	0.0875	0.0874	0.0875	0.0875	0.0874	0.0875	0.0873	0.0873	0.0875	0.0875	0.0876	0.0877	0.0878	0.0878	0.0879	0.0879	0.0881	0.0881	0.0879	0.0878	0.0879	0.0882	0.088	0.088	0.0882	0.0881	0.0886	0.0884	0.0886	0.0884	0.0885	0.0889	0.089	0.0884	0.0884	0.0885
[truncated: 48 more columns]

## Sheet: Source Data Sup_Fig 12
Source data for Supplementary Figure 12
Locus	logFC_P. expansum	logFC_P.expansum + P. terrestris
PEX1_058740	10.7237	10.6664
PEX1_052260	8.8988	9.5807
PEX1_053980	4.69632	8.59152
PEX1_058130	7.56557	8.10066
PEX1_063400	8.43025	7.87513
PEX1_029250	4.85414	6.91182
PEX1_025160	5.04713	6.67277
PEX1_047110	4.11297	6.58803
PEX1_045460	7.00354	6.55595
PEX1_105680	5.29191	6.42896
PEX1_012390	3.23825	5.98514
PEX1_042630	3.02608	5.64967
PEX1_048460	3.88496	5.57956
PEX1_012900	4.44433	5.57611
PEX1_001950	4.96151	5.57135
PEX1_061510	2.72552	5.55288
PEX1_083310	5.6232	5.29225
PEX1_085740	4.23384	5.28554
PEX1_036740	2.91764	5.27849
PEX1_006210	2.66166	5.25099
PEX1_018040	4.6954	5.16353
PEX1_036500	6.15278	5.15946
PEX1_087660	5.07261	5.10955
PEX1_047280	3.64824	5.10904
PEX1_098250	5.14987	4.87191
PEX1_099660	2.29936	4.8593
PEX1_040990	5.01551	4.7783
PEX1_021850	2.52446	4.69437
PEX1_088200	3.82649	4.69389
PEX1_064180	5.13261	4.63695
PEX1_012600	4.65635	4.52509
PEX1_072770	2.50669	4.51392
PEX1_056030	2.06088	4.50717
PEX1_082330	3.04762	4.41226
PEX1_051580	2.41743	4.38523
PEX1_025540	5.08951	4.37294
PEX1_010620	4.39522	4.3599
PEX1_040100	2.5654	4.3177
PEX1_096480	3.7313	4.24403
PEX1_103670	3.15995	4.201
PEX1_076980	3.95271	4.16995
PEX1_093580	3.44429	4.07892
PEX1_069380	2.12835	3.95357
PEX1_073660	2.10934	3.83378
PEX1_056320	2.65653	3.83177
PEX1_073480	4.45134	3.77339
PEX1_054210	4.10942	3.74748
PEX1_074780	4.27584	3.7306
PEX1_064570	3.2605	3.68271
PEX1_023850	2.60255	3.66992
PEX1_032900	2.91531	3.66275
PEX1_071240	3.52714	3.63467
PEX1_050130	2.18785	3.53364
PEX1_092730	4.29199	3.48527
PEX1_086700	4.07841	3.4723
PEX1_043400	2.96219	3.37105
PEX1_047980	2.38225	3.32598
PEX1_102760	3.46453	3.27312
PEX1_013300	3.18468	3.23182
PEX1_013120	4.771	3.11062
PEX1_015490	3.55004	3.01938
PEX1_081770	2.62793	3.01888
PEX1_048160	3.27398	3.00452
PEX1_078750	3.05284	2.99272
PEX1_050100	3.68642	2.97323
PEX1_101560	2.26017	2.96303
PEX1_106860	2.47448	2.95962
PEX1_080120	2.18165	2.87722
PEX1_012410	2.29003	2.85501
PEX1_000850	2.24532	2.83693
PEX1_060220	2.62969	2.80978
PEX1_006240	3.09929	2.79714
PEX1_007210	3.76049	2.66423
PEX1_040340	2.72687	2.63003
PEX1_091130	2.50106	2.62512
PEX1_045920	2.25366	2.60813
PEX1_036290	2.53941	2.51286
PEX1_004350	2.99007	2.50097
PEX1_010610	3.52175	2.49898
PEX1_097070	4.22272	2.46514
PEX1_040220	2.60955	2.46405
PEX1_048570	2.98498	2.39237
PEX1_013470	2.03948	2.38091
PEX1_079960	2.42285	2.35756
PEX1_070810	2.13425	2.30631
PEX1_104360	2.17253	2.29991
PEX1_043810	3.33185	2.22851
PEX1_005200	2.05741	2.2254
PEX1_074620	2.23253	2.1865
PEX1_026690	2.77633	2.17351
PEX1_019050	2.90646	2.16545
PEX1_058030	2.44671	2.12043
PEX1_010820	3.28421	2.11787
PEX1_005520	3.17297	2.09443
PEX1_100860	2.50568	2.06845
PEX1_016030	2.5051	2.04027
PEX1_022880	2.76738	2.03379
PEX1_025460	2.24672	2.0291
PEX1_094600	2.4573	2.02094
PEX1_023120		6.50961
PEX1_010930		6.27665
PEX1_063240		4.08486
PEX1_010380		4.06919
PEX1_007810		3.8534
PEX1_069330		3.69595
PEX1_041040		3.66619
PEX1_018760		3.64587
PEX1_080430		3.62619
PEX1_095470		3.62549
PEX1_107290		3.52868
PEX1_018110		3.51718
PEX1_075820		3.05367
PEX1_019830		2.93673
PEX1_060060		2.72633
PEX1_090090		2.543
PEX1_085840		2.4672
PEX1_090110		2.36096
PEX1_092210		2.35988
PEX1_078040		2.35164
PEX1_010430		2.26572
PEX1_077700		2.25975
PEX1_002640		2.25656
PEX1_094070		2.13095
PEX1_050250		2.09519
PEX1_082380		2.06205
PEX1_052700		2.06104
PEX1_072920		2.01357
